# Supplementary material for: LipidLocator: an open source Shiny web application for spatial lipidomics
Source: Bioinform Adv. 2026 Jan 20;6(1):vbag012. doi: 10.1093/bioadv/vbag012 (PMC12883462; doi:10.1093/bioadv/vbag012)
Supplement: vbag012_Supplementary_Data [file vbag012_supplementary_data.zip]

Archive with 9 entries (9 files):
- Supplementary Methods and Data_Final.docx
- Supplementary Movie 1.mp4
- Supplementary Table S1.xlsx
- Supplementary Table S2.xlsx
- Supplementary Table S3.xlsx
- Supplementary Table S4.xlsx
- Supplementary Fig 1.tif
- Supplementary Fig 2.tif
- Supplementary Fig 3.tif
