# Supplementary material for: LipidLocator: an open source Shiny web application for spatial lipidomics
Source: Bioinform Adv. 2026 Jan 20;6(1):vbag012. doi: 10.1093/bioadv/vbag012 (PMC12883462; doi:10.1093/bioadv/vbag012)
Supplement: vbag012_Supplementary_Data [file vbag012_supplementary_data.zip › Supplementary Table S1.xlsx]

## Sheet: MS1_MZ_Pos_common_4_5
...1	Organ	mz
2054	Blood	106.283
635	Nothing	136.019
1421	Others	136.019
631	Nothing	144.114
2409	Blood	144.171
3397	Heart_Gills_SkeletalMuscle	144.171
4061	Heart_SkeletalMuscle	144.171
4314	Liver	144.171
4996	SkeletalMuscle	144.171
702	Nothing	144.173
1416	Others	144.173
5527	SkeletalMuscle_Kidney_Epithelia	144.175
6529	Heart_Kidney_Blood_Gills	144.175
2431	Blood	145.177
4315	Liver	145.177
632	Nothing	145.177
1417	Others	145.177
644	Nothing	149.018
634	Nothing	152.061
1419	Others	152.061
636	Nothing	157.079
1428	Others	157.079
637	Nothing	158.1
700	Nothing	158.153
1420	Others	158.153
2411	Blood	158.155
4318	Liver	158.155
7490	SkeletalMuscle	158.157
642	Nothing	159.138
638	Nothing	160.162
2412	Blood	160.616
3398	Heart_Gills_SkeletalMuscle	160.616
7045	Heart_SkeletalMuscle	160.619
7487	SkeletalMuscle	160.619
646	Nothing	161.089
1422	Others	161.089
7047	Heart_SkeletalMuscle	161.103
7491	SkeletalMuscle	161.103
2413	Blood	161.105
4320	Liver	161.105
701	Nothing	162.095
633	Nothing	163.033
1418	Others	163.033
7046	Heart_SkeletalMuscle	163.041
7488	SkeletalMuscle	163.041
2408	Blood	163.041
4316	Liver	163.041
643	Nothing	164.038
639	Nothing	165.071
1424	Others	165.071
1	Blood	166.081
703	Nothing	166.081
647	Nothing	167.099
640	Nothing	168.067
1425	Others	168.067
648	Nothing	169.085
1432	Others	169.085
645	Nothing	171.149
1426	Others	171.149
641	Nothing	172.099
1430	Others	172.099
704	Nothing	172.158
649	Nothing	173.079
1433	Others	173.079
2410	Blood	173.085
4317	Liver	173.085
7489	SkeletalMuscle	173.087
705	Nothing	173.164
650	Nothing	174.118
651	Nothing	175
2437	Blood	175.063
2838	Gut	175.111
4319	Liver	175.111
2055	Blood	175.126
297	Gut_Kidney	175.128
4322	Liver	177.13
652	Nothing	177.13
1427	Others	177.13
653	Nothing	178.118
654	Nothing	179.093
655	Nothing	180.119
1436	Others	180.119
656	Nothing	181.121
657	Nothing	182.184
1429	Others	182.184
658	Nothing	183.08
2	Blood	183.987
298	Gut_Kidney	183.987
367	Heart_Blood_Kidney	183.987
1423	Others	183.987
16	Blood	184.066
209	Brain	184.066
374	Heart_Blood_Kidney	184.066
1474	Others	184.066
1827	SkeletalMuscle	184.066
2101	Blood_SkeletalMuscle	184.066
2300	Heart_SkeletalMuscle	184.066
2588	Eye	184.068
2839	Gut	184.068
3399	Heart_Gills_SkeletalMuscle	184.068
4324	Liver	184.068
5279	Liver_SkeletalMuscle	184.073
5528	SkeletalMuscle_Kidney_Epithelia	184.073
6037	Brain_Eye	184.077
6195	Heart_Kidney_Blood	184.077
6530	Heart_Kidney_Blood_Gills	184.077
7056	Liver_Gut	184.077
4373	Liver	184.174
2056	Blood	185.084
2103	Blood_SkeletalMuscle	185.084
2287	Brain	185.084
2302	Heart_SkeletalMuscle	185.084
659	Nothing	185.098
1477	Others	185.098
2285	Brain	186.088
660	Nothing	186.114
1479	Others	186.114
706	Nothing	186.176
2416	Blood	186.185
3400	Heart_Gills_SkeletalMuscle	186.185
4321	Liver	186.185
7048	Heart_SkeletalMuscle	186.188
7492	SkeletalMuscle	186.188
661	Nothing	187.099
662	Nothing	189.071
1482	Others	189.071
663	Nothing	190.073
1440	Others	190.073
664	Nothing	191.089
2424	Blood	191.106
4334	Liver	191.106
7493	SkeletalMuscle	191.106
5233	Heart_SkeletalMuscle	191.108
665	Nothing	192.097
4335	Liver	192.112
666	Nothing	193.13
1435	Others	193.13
2417	Blood	193.142
3401	Heart_Gills_SkeletalMuscle	193.142
7049	Heart_SkeletalMuscle	193.143
7494	SkeletalMuscle	193.143
1478	Others	193.637
707	Nothing	194.113
2418	Blood	194.116
4325	Liver	194.116
7051	Heart_SkeletalMuscle	194.118
7498	SkeletalMuscle	194.118
667	Nothing	195.103
668	Nothing	197.094
1487	Others	197.094
2102	Blood_SkeletalMuscle	198.086
2286	Brain	198.086
2301	Heart_SkeletalMuscle	198.086
669	Nothing	198.182
1442	Others	198.182
2414	Blood	198.19
4330	Liver	198.19
7495	SkeletalMuscle	198.19
670	Nothing	199.091
708	Nothing	199.175
1488	Others	199.175
671	Nothing	200.042
1489	Others	200.042
709	Nothing	200.139
2419	Blood	200.176
4326	Liver	200.176
7052	Heart_SkeletalMuscle	200.18
7499	SkeletalMuscle	200.18
710	Nothing	200.195
672	Nothing	201.112
2425	Blood	202.111
3411	Heart_Gills_SkeletalMuscle	202.111
673	Nothing	202.151
1437	Others	202.151
3445	Heart_Gills_SkeletalMuscle	202.166
4336	Liver	202.166
5234	Heart_SkeletalMuscle	202.171
674	Nothing	203.104
1431	Others	203.104
2415	Blood	203.111
4323	Liver	203.111
7496	SkeletalMuscle	203.115
4383	Liver	203.15
7050	Heart_SkeletalMuscle	203.161
711	Nothing	203.193
675	Nothing	204.142
2420	Blood	205.032
676	Nothing	205.063
677	Nothing	206.128
678	Nothing	207.118
712	Nothing	207.173
1490	Others	207.173
713	Nothing	208.149
1491	Others	208.149
714	Nothing	209.012
2427	Blood	209.125
3406	Heart_Gills_SkeletalMuscle	209.125
7500	SkeletalMuscle	209.13
679	Nothing	210.013
1492	Others	210.013
715	Nothing	210.091
7497	SkeletalMuscle	210.114
2428	Blood	210.115
3402	Heart_Gills_SkeletalMuscle	210.115
4327	Liver	210.115
5235	Heart_SkeletalMuscle	210.115
680	Nothing	210.991
1495	Others	210.991
681	Nothing	212.118
1448	Others	212.118
682	Nothing	213.149
2421	Blood	213.15
4328	Liver	213.15
7053	Heart_SkeletalMuscle	213.153
7501	SkeletalMuscle	213.153
717	Nothing	214.227
1434	Others	214.251
718	Nothing	215.116
2422	Blood	215.131
3403	Heart_Gills_SkeletalMuscle	215.131
4329	Liver	215.131
7054	Heart_SkeletalMuscle	215.131
719	Nothing	215.254
683	Nothing	216.119
3407	Heart_Gills_SkeletalMuscle	216.121
7502	SkeletalMuscle	216.124
720	Nothing	216.161
3455	Heart_Gills_SkeletalMuscle	216.176
4340	Liver	216.176
5237	Heart_SkeletalMuscle	216.185
684	Nothing	217.023
721	Nothing	217.107
1443	Others	217.107
2430	Blood	217.108
3404	Heart_Gills_SkeletalMuscle	217.108
4341	Liver	217.108
4997	SkeletalMuscle	217.108
5236	Heart_SkeletalMuscle	217.109
5280	Liver_SkeletalMuscle	217.109
5529	SkeletalMuscle_Kidney_Epithelia	217.109
3456	Heart_Gills_SkeletalMuscle	217.125
4384	Liver	217.125
685	Nothing	218.107
1449	Others	218.107
4342	Liver	218.116
686	Nothing	219.042
1496	Others	219.042
1828	SkeletalMuscle	219.119
4343	Liver	219.137
687	Nothing	220.051
722	Nothing	220.12
6531	Heart_Kidney_Blood_Gills	221.016
2589	Eye	221.024
3405	Heart_Gills_SkeletalMuscle	221.024
4062	Heart_SkeletalMuscle	221.024
4337	Liver	221.024
4998	SkeletalMuscle	221.024
3	Blood	221.03
688	Nothing	221.129
716	Nothing	222.148
4331	Liver	222.154
7055	Heart_SkeletalMuscle	222.155
7503	SkeletalMuscle	222.155
689	Nothing	223.065
1438	Others	223.065
2426	Blood	223.135
4332	Liver	223.135
7504	SkeletalMuscle	223.14
724	Nothing	223.173
690	Nothing	224.067
1439	Others	224.067
7505	SkeletalMuscle	224.131
2423	Blood	224.132
3408	Heart_Gills_SkeletalMuscle	224.132
4333	Liver	224.132
5238	Heart_SkeletalMuscle	224.133
725	Nothing	225.051
726	Nothing	226.042
1498	Others	226.042
2438	Blood	226.073
3409	Heart_Gills_SkeletalMuscle	226.137
4338	Liver	226.137
5241	Heart_SkeletalMuscle	226.147
4388	Liver	226.226
727	Nothing	227.021
728	Nothing	228.027
1500	Others	228.027
729	Nothing	228.202
730	Nothing	228.233
1447	Others	228.233
4339	Liver	228.238
7508	SkeletalMuscle	228.24
691	Nothing	229
2429	Blood	229.076
731	Nothing	229.234
732	Nothing	231.123
1441	Others	231.123
2432	Blood	231.13
2840	Gut	231.13
4345	Liver	231.13
733	Nothing	232.125
723	Nothing	232.212
734	Nothing	233.09
4387	Liver	233.155
737	Nothing	235.173
1453	Others	235.173
738	Nothing	236.16
7506	SkeletalMuscle	236.171
2433	Blood	236.171
4346	Liver	236.171
5239	Heart_SkeletalMuscle	236.171
692	Nothing	237.083
693	Nothing	238.138
3417	Heart_Gills_SkeletalMuscle	238.151
4347	Liver	238.151
4348	Liver	239.098
694	Nothing	239.129
740	Nothing	240.145
741	Nothing	240.211
1444	Others	240.211
742	Nothing	241.032
743	Nothing	241.088
4349	Liver	241.117
695	Nothing	242.035
735	Nothing	242.085
736	Nothing	242.291
696	Nothing	243.015
744	Nothing	243.172
1445	Others	243.172
697	Nothing	243.681
698	Nothing	244.993
1510	Others	244.993
2434	Blood	245.138
4352	Liver	245.138
4393	Liver	245.232
699	Nothing	246.148
1512	Others	246.148
747	Nothing	247.126
2435	Blood	247.246
4344	Liver	247.246
748	Nothing	247.248
5242	Heart_SkeletalMuscle	247.248
739	Nothing	248.1
4389	Liver	248.252
750	Nothing	249.151
751	Nothing	250.092
3416	Heart_Gills_SkeletalMuscle	250.159
4390	Liver	250.159
7510	SkeletalMuscle	250.159
752	Nothing	250.175
753	Nothing	251.042
754	Nothing	251.059
2436	Blood	251.173
755	Nothing	252.056
3410	Heart_Gills_SkeletalMuscle	252.16
4353	Liver	252.16
5246	Heart_SkeletalMuscle	252.161
756	Nothing	252.162
7509	SkeletalMuscle	252.164
745	Nothing	253.006
757	Nothing	253.158
4394	Liver	253.162
3413	Heart_Gills_SkeletalMuscle	254.181
4392	Liver	254.181
746	Nothing	254.187
1511	Others	254.187
5243	Heart_SkeletalMuscle	254.188
4395	Liver	254.271
759	Nothing	255.148
760	Nothing	255.236
761	Nothing	256.166
762	Nothing	256.257
4354	Liver	256.257
2057	Blood	256.266
5247	Heart_SkeletalMuscle	256.267
4355	Liver	257.154
749	Nothing	257.173
763	Nothing	257.267
4396	Liver	257.27
5004	SkeletalMuscle	257.27
5276	Heart_SkeletalMuscle	257.272
6196	Heart_Kidney_Blood	258.111
6532	Heart_Kidney_Blood_Gills	258.111
7057	Liver_Gut	258.111
2590	Eye	258.117
2841	Gut	258.117
3419	Heart_Gills_SkeletalMuscle	258.117
4063	Heart_SkeletalMuscle	258.117
4356	Liver	258.117
5001	SkeletalMuscle	258.117
4	Blood	258.137
368	Heart_Blood_Kidney	258.137
764	Nothing	258.137
765	Nothing	258.281
766	Nothing	259.161
1450	Others	259.161
2842	Gut	259.162
4350	Liver	259.162
767	Nothing	260.136
768	Nothing	260.231
1451	Others	260.231
2060	Blood	260.259
769	Nothing	261.031
770	Nothing	261.12
1452	Others	261.12
2058	Blood	261.124
1513	Others	261.125
3412	Heart_Gills_SkeletalMuscle	261.137
4351	Liver	261.137
7507	SkeletalMuscle	261.138
5240	Heart_SkeletalMuscle	261.14
758	Nothing	262.128
1455	Others	262.128
771	Nothing	262.248
772	Nothing	263.101
3414	Heart_Gills_SkeletalMuscle	263.242
4398	Liver	263.242
4999	SkeletalMuscle	263.242
5244	Heart_SkeletalMuscle	263.242
773	Nothing	263.243
1456	Others	263.243
2104	Blood_SkeletalMuscle	263.247
774	Nothing	264.155
776	Nothing	265.219
3415	Heart_Gills_SkeletalMuscle	265.248
4357	Liver	265.248
5000	SkeletalMuscle	265.248
5250	Heart_SkeletalMuscle	265.254
777	Nothing	265.257
1446	Others	265.257
778	Nothing	266.169
3424	Heart_Gills_SkeletalMuscle	266.184
4358	Liver	266.184
5248	Heart_SkeletalMuscle	266.189
779	Nothing	266.995
3425	Heart_Gills_SkeletalMuscle	268.188
4359	Liver	268.188
5245	Heart_SkeletalMuscle	268.195
781	Nothing	268.218
782	Nothing	268.971
1457	Others	268.971
783	Nothing	269.978
784	Nothing	270.18
785	Nothing	270.273
786	Nothing	270.971
2439	Blood	271.156
4400	Liver	271.156
787	Nothing	271.159
788	Nothing	271.196
3421	Heart_Gills_SkeletalMuscle	272.189
4397	Liver	272.189
5251	Heart_SkeletalMuscle	272.193
789	Nothing	272.194
775	Nothing	273.066
790	Nothing	273.162
1454	Others	273.162
3422	Heart_Gills_SkeletalMuscle	273.166
4360	Liver	273.166
5003	SkeletalMuscle	273.166
2064	Blood	274.161
791	Nothing	274.171
1460	Others	274.171
3418	Heart_Gills_SkeletalMuscle	274.18
4361	Liver	274.18
5252	Heart_SkeletalMuscle	274.182
792	Nothing	274.29
2059	Blood	275.122
793	Nothing	275.149
1514	Others	275.149
4399	Liver	275.169
780	Nothing	276.209
4401	Liver	276.236
5	Blood	277.1
795	Nothing	277.1
1829	SkeletalMuscle	277.1
4362	Liver	277.167
797	Nothing	278.227
4363	Liver	278.246
5278	Heart_SkeletalMuscle	278.252
798	Nothing	279.09
1520	Others	279.09
4364	Liver	279.113
4405	Liver	279.243
6197	Heart_Kidney_Blood	280.094
6533	Heart_Kidney_Blood_Gills	280.094
7058	Liver_Gut	280.094
2591	Eye	280.094
2847	Gut	280.094
3428	Heart_Gills_SkeletalMuscle	280.094
4064	Heart_SkeletalMuscle	280.094
4402	Liver	280.094
5002	SkeletalMuscle	280.094
799	Nothing	280.132
4406	Liver	280.259
5048	SkeletalMuscle	280.259
5277	Heart_SkeletalMuscle	280.261
800	Nothing	280.263
801	Nothing	281.046
1519	Others	281.046
2843	Gut	281.128
4407	Liver	281.128
802	Nothing	281.266
4408	Liver	281.271
803	Nothing	282.27
4409	Liver	282.272
5255	Heart_SkeletalMuscle	282.282
804	Nothing	283.032
4410	Liver	283.168
805	Nothing	283.177
806	Nothing	283.252
4411	Liver	283.28
794	Nothing	284.194
4403	Liver	284.293
5007	SkeletalMuscle	284.293
5256	Heart_SkeletalMuscle	284.297
807	Nothing	284.299
2061	Blood	284.305
808	Nothing	285.009
2105	Blood_SkeletalMuscle	285.149
2844	Gut	285.154
4412	Liver	285.154
3430	Heart_Gills_SkeletalMuscle	285.284
4413	Liver	285.284
5008	SkeletalMuscle	285.284
5257	Heart_SkeletalMuscle	285.302
796	Nothing	286.011
809	Nothing	287.152
6198	Heart_Kidney_Blood	287.154
6536	Heart_Kidney_Blood_Gills	287.154
2848	Gut	287.155
4414	Liver	287.155
5281	Liver_SkeletalMuscle	287.157
810	Nothing	287.991
811	Nothing	288.233
2062	Blood	288.289
812	Nothing	288.98
2063	Blood	289.118
4404	Liver	289.153
5259	Heart_SkeletalMuscle	289.154
6199	Heart_Kidney_Blood	289.155
814	Nothing	290.256
1466	Others	290.256
6200	Heart_Kidney_Blood	291.075
815	Nothing	291.157
816	Nothing	291.275
5253	Heart_SkeletalMuscle	292.235
817	Nothing	292.254
818	Nothing	293.107
2845	Gut	293.216
4418	Liver	293.216
5254	Heart_SkeletalMuscle	293.218
6201	Heart_Kidney_Blood	293.22
819	Nothing	294.201
4365	Liver	294.217
5249	Heart_SkeletalMuscle	294.224
820	Nothing	295.191
3423	Heart_Gills_SkeletalMuscle	295.199
4366	Liver	295.199
6534	Heart_Kidney_Blood_Gills	295.202
6203	Heart_Kidney_Blood	296.065
6537	Heart_Kidney_Blood_Gills	296.065
3435	Heart_Gills_SkeletalMuscle	296.072
4367	Liver	296.072
5006	SkeletalMuscle	296.072
3506	Heart_Gills_SkeletalMuscle	296.229
4415	Liver	296.229
822	Nothing	296.233
823	Nothing	296.301
824	Nothing	297.08
4416	Liver	297.211
825	Nothing	297.242
813	Nothing	298.163
826	Nothing	298.2
827	Nothing	298.312
2592	Eye	298.338
2846	Gut	298.338
3420	Heart_Gills_SkeletalMuscle	298.338
4065	Heart_SkeletalMuscle	298.338
4368	Liver	298.338
5013	SkeletalMuscle	298.338
6202	Heart_Kidney_Blood	298.339
6535	Heart_Kidney_Blood_Gills	298.339
7059	Liver_Gut	298.339
2066	Blood	298.345
5282	Liver_SkeletalMuscle	298.351
5530	SkeletalMuscle_Kidney_Epithelia	298.351
828	Nothing	299.07
4369	Liver	299.175
829	Nothing	299.198
2067	Blood	299.312
830	Nothing	299.327
831	Nothing	300.083
1462	Others	300.206
3429	Heart_Gills_SkeletalMuscle	300.21
4370	Liver	300.21
5260	Heart_SkeletalMuscle	300.221
5531	SkeletalMuscle_Kidney_Epithelia	300.221
832	Nothing	300.695
833	Nothing	301.033
4371	Liver	301.139
834	Nothing	301.149
7060	Liver_Gut	301.179
835	Nothing	302.205
1459	Others	302.205
4372	Liver	303.139
2065	Blood	303.175
836	Nothing	303.186
4421	Liver	303.255
2593	Eye	303.654
4422	Liver	303.654
821	Nothing	304.153
4423	Liver	304.254
5258	Heart_SkeletalMuscle	304.257
837	Nothing	304.258
838	Nothing	305.166
1464	Others	305.166
6	Blood	305.3
839	Nothing	305.3
1830	SkeletalMuscle	305.3
840	Nothing	306.173
841	Nothing	306.233
4419	Liver	306.276
842	Nothing	307.114
843	Nothing	307.205
3434	Heart_Gills_SkeletalMuscle	307.263
4425	Liver	307.263
844	Nothing	308.222
845	Nothing	309.116
846	Nothing	309.199
4427	Liver	309.216
848	Nothing	310.29
3426	Heart_Gills_SkeletalMuscle	310.301
4417	Liver	310.301
5005	SkeletalMuscle	310.301
5261	Heart_SkeletalMuscle	310.306
849	Nothing	310.308
850	Nothing	311.241
1467	Others	311.241
4420	Liver	311.298
852	Nothing	312.311
2068	Blood	312.313
4429	Liver	312.326
9	Blood	313.26
369	Heart_Blood_Kidney	313.26
1458	Others	313.26
2595	Eye	313.271
2854	Gut	313.271
3438	Heart_Gills_SkeletalMuscle	313.271
4066	Heart_SkeletalMuscle	313.271
4424	Liver	313.271
5016	SkeletalMuscle	313.271
2106	Blood_SkeletalMuscle	313.276
6204	Heart_Kidney_Blood	313.276
6538	Heart_Kidney_Blood_Gills	313.276
7061	Liver_Gut	313.276
77	Blood	313.276
423	Heart_Blood_Kidney	313.276
853	Nothing	313.276
1542	Others	313.276
10	Blood	314.277
370	Heart_Blood_Kidney	314.277
854	Nothing	314.277
1470	Others	314.277
2107	Blood_SkeletalMuscle	314.296
855	Nothing	315.174
1468	Others	315.174
2849	Gut	315.207
4430	Liver	315.207
856	Nothing	316.202
1471	Others	316.202
3427	Heart_Gills_SkeletalMuscle	316.208
5262	Heart_SkeletalMuscle	316.216
7	Blood	317.201
857	Nothing	317.201
2850	Gut	317.215
3440	Heart_Gills_SkeletalMuscle	317.215
4374	Liver	317.215
6205	Heart_Kidney_Blood	317.217
6540	Heart_Kidney_Blood_Gills	317.217
5263	Heart_SkeletalMuscle	317.222
5264	Heart_SkeletalMuscle	318.244
847	Nothing	318.265
8	Blood	319.201
859	Nothing	319.201
2109	Blood_SkeletalMuscle	319.237
6541	Heart_Kidney_Blood_Gills	319.248
2855	Gut	319.248
4426	Liver	319.248
4428	Liver	320.257
851	Nothing	320.296
861	Nothing	321.131
1832	SkeletalMuscle	321.131
210	Brain	321.194
862	Nothing	321.194
2851	Gut	321.259
4435	Liver	321.259
863	Nothing	322.214
4375	Liver	322.265
864	Nothing	323.227
3432	Heart_Gills_SkeletalMuscle	323.235
4376	Liver	323.235
5265	Heart_SkeletalMuscle	323.237
7062	Liver_Gut	324.214
3433	Heart_Gills_SkeletalMuscle	324.217
4377	Liver	324.217
866	Nothing	324.33
1465	Others	324.33
867	Nothing	324.987
868	Nothing	325.173
2852	Gut	325.212
4431	Liver	325.212
5011	SkeletalMuscle	325.212
6207	Heart_Kidney_Blood	325.217
6542	Heart_Kidney_Blood_Gills	325.217
7063	Liver_Gut	325.217
869	Nothing	325.332
2853	Gut	326.205
4432	Liver	326.205
858	Nothing	326.223
2069	Blood	326.358
870	Nothing	326.361
2594	Eye	326.382
2960	Gut	326.382
3431	Heart_Gills_SkeletalMuscle	326.382
4068	Heart_SkeletalMuscle	326.382
4433	Liver	326.382
5018	SkeletalMuscle	326.382
5283	Liver_SkeletalMuscle	326.383
5533	SkeletalMuscle_Kidney_Epithelia	326.383
6210	Heart_Kidney_Blood	326.387
6543	Heart_Kidney_Blood_Gills	326.387
7064	Liver_Gut	326.387
871	Nothing	326.968
4434	Liver	327.083
4436	Liver	327.385
5009	SkeletalMuscle	327.385
860	Nothing	328.078
1554	Others	328.078
4437	Liver	328.223
872	Nothing	329.007
873	Nothing	329.238
3522	Heart_Gills_SkeletalMuscle	330.221
4378	Liver	330.221
5012	SkeletalMuscle	330.221
6539	Heart_Kidney_Blood_Gills	330.224
5532	SkeletalMuscle_Kidney_Epithelia	330.228
874	Nothing	330.234
875	Nothing	331.198
1831	SkeletalMuscle	331.198
3439	Heart_Gills_SkeletalMuscle	331.198
4440	Liver	331.198
1550	Others	331.204
4442	Liver	332.279
11	Blood	333.263
878	Nothing	333.263
4443	Liver	333.29
879	Nothing	333.344
3444	Heart_Gills_SkeletalMuscle	334.231
4444	Liver	334.231
865	Nothing	334.284
880	Nothing	334.724
881	Nothing	335.132
20	Blood	335.209
2865	Gut	335.228
3441	Heart_Gills_SkeletalMuscle	335.228
4445	Liver	335.228
5014	SkeletalMuscle	335.228
6213	Heart_Kidney_Blood	335.232
6551	Heart_Kidney_Blood_Gills	335.232
883	Nothing	336.234
3436	Heart_Gills_SkeletalMuscle	336.255
4446	Liver	336.255
884	Nothing	337.091
13	Blood	337.252
212	Brain	337.252
371	Heart_Blood_Kidney	337.252
1461	Others	337.252
1834	SkeletalMuscle	337.252
5285	Liver_SkeletalMuscle	337.262
5534	SkeletalMuscle_Kidney_Epithelia	337.262
2859	Gut	337.269
3442	Heart_Gills_SkeletalMuscle	337.269
4069	Heart_SkeletalMuscle	337.269
4438	Liver	337.269
6208	Heart_Kidney_Blood	337.269
6549	Heart_Kidney_Blood_Gills	337.269
7067	Liver_Gut	337.269
2108	Blood_SkeletalMuscle	337.291
886	Nothing	338.217
2857	Gut	338.265
4439	Liver	338.265
5010	SkeletalMuscle	338.265
887	Nothing	338.307
5535	SkeletalMuscle_Kidney_Epithelia	339.269
6038	Brain_Eye	339.272
6206	Heart_Kidney_Blood	339.272
6545	Heart_Kidney_Blood_Gills	339.272
7066	Liver_Gut	339.272
2596	Eye	339.273
2860	Gut	339.273
3437	Heart_Gills_SkeletalMuscle	339.273
4067	Heart_SkeletalMuscle	339.273
4448	Liver	339.273
12	Blood	339.274
211	Brain	339.274
372	Heart_Blood_Kidney	339.274
1463	Others	339.274
1833	SkeletalMuscle	339.274
2110	Blood_SkeletalMuscle	339.296
4441	Liver	340.202
3526	Heart_Gills_SkeletalMuscle	340.328
4449	Liver	340.328
876	Nothing	340.342
877	Nothing	341.014
1476	Others	341.014
2858	Gut	341.239
3529	Heart_Gills_SkeletalMuscle	341.239
4450	Liver	341.239
5015	SkeletalMuscle	341.239
6209	Heart_Kidney_Blood	341.243
6546	Heart_Kidney_Blood_Gills	341.243
892	Nothing	342.02
5536	SkeletalMuscle_Kidney_Epithelia	342.323
2866	Gut	342.324
3525	Heart_Gills_SkeletalMuscle	342.324
4128	Heart_SkeletalMuscle	342.324
4452	Liver	342.324
5051	SkeletalMuscle	342.324
6217	Heart_Kidney_Blood	342.332
6552	Heart_Kidney_Blood_Gills	342.332
7072	Liver_Gut	342.332
2303	Heart_SkeletalMuscle	342.352
893	Nothing	343.002
2856	Gut	343.207
4453	Liver	343.207
5052	SkeletalMuscle	343.207
6218	Heart_Kidney_Blood	343.217
6553	Heart_Kidney_Blood_Gills	343.217
7065	Liver_Gut	343.217
882	Nothing	344.002
894	Nothing	344.194
4454	Liver	344.239
895	Nothing	344.977
896	Nothing	345.234
1469	Others	345.234
4379	Liver	345.247
885	Nothing	345.975
1562	Others	345.975
897	Nothing	346.247
4456	Liver	346.288
888	Nothing	346.986
1563	Others	346.986
889	Nothing	347.144
2862	Gut	347.185
3527	Heart_Gills_SkeletalMuscle	347.185
4447	Liver	347.185
5021	SkeletalMuscle	347.185
6215	Heart_Kidney_Blood	347.186
6555	Heart_Kidney_Blood_Gills	347.186
5286	Liver_SkeletalMuscle	347.187
5543	SkeletalMuscle_Kidney_Epithelia	347.187
6216	Heart_Kidney_Blood	348.193
6544	Heart_Kidney_Blood_Gills	348.193
891	Nothing	348.243
4458	Liver	348.285
899	Nothing	348.334
900	Nothing	348.986
4459	Liver	348.994
6211	Heart_Kidney_Blood	349.237
2863	Gut	349.246
4460	Liver	349.246
5057	SkeletalMuscle	349.246
890	Nothing	349.999
901	Nothing	350.221
4451	Liver	350.255
902	Nothing	350.978
4380	Liver	350.993
903	Nothing	351.238
1475	Others	351.238
2598	Eye	351.252
2864	Gut	351.252
3448	Heart_Gills_SkeletalMuscle	351.252
4461	Liver	351.252
5017	SkeletalMuscle	351.252
5991	Brain	351.253
6212	Heart_Kidney_Blood	351.253
6548	Heart_Kidney_Blood_Gills	351.253
7068	Liver_Gut	351.253
5284	Liver_SkeletalMuscle	351.255
5537	SkeletalMuscle_Kidney_Epithelia	351.255
904	Nothing	351.574
1472	Others	351.574
905	Nothing	351.951
2599	Eye	352.236
2870	Gut	352.236
4462	Liver	352.236
5053	SkeletalMuscle	352.236
5992	Brain	352.237
6221	Heart_Kidney_Blood	352.237
906	Nothing	352.255
907	Nothing	352.367
908	Nothing	352.977
5287	Liver_SkeletalMuscle	353.268
5538	SkeletalMuscle_Kidney_Epithelia	353.268
6222	Heart_Kidney_Blood	353.27
6556	Heart_Kidney_Blood_Gills	353.27
7069	Liver_Gut	353.27
2871	Gut	353.272
4463	Liver	353.272
5055	SkeletalMuscle	353.272
2872	Gut	354.25
4455	Liver	354.25
910	Nothing	354.299
911	Nothing	354.943
1481	Others	355.059
4464	Liver	355.074
5022	SkeletalMuscle	355.074
912	Nothing	355.127
4457	Liver	356.08
4465	Liver	356.243
898	Nothing	356.295
914	Nothing	357.07
4466	Liver	357.082
2874	Gut	357.217
3531	Heart_Gills_SkeletalMuscle	357.217
4467	Liver	357.217
5056	SkeletalMuscle	357.217
6225	Heart_Kidney_Blood	357.221
6559	Heart_Kidney_Blood_Gills	357.221
21	Blood	357.236
915	Nothing	357.236
1473	Others	357.236
1835	SkeletalMuscle	357.236
916	Nothing	357.709
4468	Liver	357.721
917	Nothing	358.07
3450	Heart_Gills_SkeletalMuscle	358.207
4381	Liver	358.207
5267	Heart_SkeletalMuscle	358.211
918	Nothing	358.239
919	Nothing	359.038
3451	Heart_Gills_SkeletalMuscle	359.214
4469	Liver	359.214
14	Blood	359.217
5268	Heart_SkeletalMuscle	359.217
920	Nothing	360.036
3446	Heart_Gills_SkeletalMuscle	360.254
4471	Liver	360.254
921	Nothing	360.267
922	Nothing	361.03
923	Nothing	361.234
2601	Eye	361.247
4382	Liver	361.247
909	Nothing	362.3
925	Nothing	362.753
1484	Others	362.753
926	Nothing	362.992
927	Nothing	363.191
4476	Liver	364.159
4478	Liver	365.257
929	Nothing	365.275
4480	Liver	366.287
913	Nothing	366.317
2880	Gut	367.241
3454	Heart_Gills_SkeletalMuscle	367.241
4071	Heart_SkeletalMuscle	367.241
4481	Liver	367.241
5025	SkeletalMuscle	367.241
6232	Heart_Kidney_Blood	367.241
6566	Heart_Kidney_Blood_Gills	367.241
931	Nothing	367.262
2600	Eye	368.227
2861	Gut	368.227
4470	Liver	368.227
5019	SkeletalMuscle	368.227
5995	Brain	368.232
6214	Heart_Kidney_Blood	368.232
7071	Liver_Gut	368.232
3443	Heart_Gills_SkeletalMuscle	368.372
4075	Heart_SkeletalMuscle	368.372
4482	Liver	368.372
5060	SkeletalMuscle	368.372
5290	Liver_SkeletalMuscle	368.39
5539	SkeletalMuscle_Kidney_Epithelia	368.39
17	Blood	368.402
933	Nothing	368.402
3449	Heart_Gills_SkeletalMuscle	369.315
18	Blood	369.335
375	Heart_Blood_Kidney	369.335
1836	SkeletalMuscle	369.335
19	Blood	370.329
376	Heart_Blood_Kidney	370.329
2597	Eye	370.344
3545	Heart_Gills_SkeletalMuscle	370.344
4070	Heart_SkeletalMuscle	370.344
4472	Liver	370.344
5061	SkeletalMuscle	370.344
6233	Heart_Kidney_Blood	370.36
6547	Heart_Kidney_Blood_Gills	370.36
938	Nothing	371.093
1480	Others	371.093
4473	Liver	371.111
4474	Liver	371.156
939	Nothing	371.317
928	Nothing	372.097
1566	Others	372.097
4475	Liver	372.108
3457	Heart_Gills_SkeletalMuscle	372.237
24	Blood	372.289
373	Heart_Blood_Kidney	372.289
924	Nothing	373.107
6558	Heart_Kidney_Blood_Gills	373.174
930	Nothing	374.105
940	Nothing	374.215
4479	Liver	374.228
941	Nothing	375.097
942	Nothing	375.22
2070	Blood	375.222
2875	Gut	375.251
4477	Liver	375.251
932	Nothing	376.262
25	Blood	377.263
1483	Others	377.263
1837	SkeletalMuscle	377.263
6227	Heart_Kidney_Blood	377.293
6561	Heart_Kidney_Blood_Gills	377.293
7081	Liver_Gut	377.293
2876	Gut	377.293
4483	Liver	377.293
5288	Liver_SkeletalMuscle	377.294
5547	SkeletalMuscle_Kidney_Epithelia	377.294
2877	Gut	378.257
4484	Liver	378.257
7082	Liver_Gut	378.263
935	Nothing	378.268
3447	Heart_Gills_SkeletalMuscle	379.129
4491	Liver	379.129
6219	Heart_Kidney_Blood	379.132
5269	Heart_SkeletalMuscle	379.134
5289	Liver_SkeletalMuscle	379.134
2867	Gut	379.25
4492	Liver	379.25
5024	SkeletalMuscle	379.25
22	Blood	379.296
937	Nothing	379.296
4385	Liver	380.138
5266	Heart_SkeletalMuscle	380.145
6220	Heart_Kidney_Blood	380.146
2868	Gut	380.251
3458	Heart_Gills_SkeletalMuscle	380.251
4493	Liver	380.251
6324	Heart_Kidney_Blood	380.263
6554	Heart_Kidney_Blood_Gills	380.263
934	Nothing	380.282
4485	Liver	381.176
3452	Heart_Gills_SkeletalMuscle	381.212
7070	Liver_Gut	381.217
15	Blood	381.305
936	Nothing	381.305
4486	Liver	382.206
950	Nothing	382.299
951	Nothing	383.141
23	Blood	383.203
299	Gut_Kidney	383.203
2603	Eye	383.274
2869	Gut	383.274
3453	Heart_Gills_SkeletalMuscle	383.274
4072	Heart_SkeletalMuscle	383.274
4487	Liver	383.274
5062	SkeletalMuscle	383.274
3547	Heart_Gills_SkeletalMuscle	383.33
2659	Eye	384.216
4488	Liver	384.216
6550	Heart_Kidney_Blood_Gills	384.22
943	Nothing	384.232
953	Nothing	384.757
1578	Others	384.757
954	Nothing	384.768
3546	Heart_Gills_SkeletalMuscle	384.776
6567	Heart_Kidney_Blood_Gills	384.777
5542	SkeletalMuscle_Kidney_Epithelia	384.78
944	Nothing	384.93
945	Nothing	385.267
3549	Heart_Gills_SkeletalMuscle	385.295
4490	Liver	385.295
5020	SkeletalMuscle	385.295
6568	Heart_Kidney_Blood_Gills	385.299
946	Nothing	385.769
2602	Eye	386.266
2886	Gut	386.266
4496	Liver	386.266
947	Nothing	386.3
5993	Brain	386.767
6039	Brain_Eye	386.767
948	Nothing	387.216
4489	Liver	387.247
955	Nothing	388.253
3461	Heart_Gills_SkeletalMuscle	389.239
4500	Liver	389.239
6223	Heart_Kidney_Blood	389.244
949	Nothing	389.251
1579	Others	389.251
5291	Liver_SkeletalMuscle	389.251
5544	SkeletalMuscle_Kidney_Epithelia	389.251
956	Nothing	389.588
1580	Others	389.588
3558	Heart_Gills_SkeletalMuscle	389.593
957	Nothing	389.924
6224	Heart_Kidney_Blood	390.248
6557	Heart_Kidney_Blood_Gills	390.248
958	Nothing	390.257
1581	Others	390.257
3550	Heart_Gills_SkeletalMuscle	390.258
4076	Heart_SkeletalMuscle	390.258
4501	Liver	390.258
5292	Liver_SkeletalMuscle	390.261
5545	SkeletalMuscle_Kidney_Epithelia	390.261
2873	Gut	391.265
3555	Heart_Gills_SkeletalMuscle	391.265
4494	Liver	391.265
6234	Heart_Kidney_Blood	391.268
6570	Heart_Kidney_Blood_Gills	391.268
5270	Heart_SkeletalMuscle	391.271
5546	SkeletalMuscle_Kidney_Epithelia	391.271
26	Blood	391.272
960	Nothing	391.272
952	Nothing	391.782
4503	Liver	391.786
4504	Liver	392.274
6040	Brain_Eye	392.279
214	Brain	392.284
961	Nothing	392.284
4495	Liver	393.089
962	Nothing	393.118
6560	Heart_Kidney_Blood_Gills	393.262
963	Nothing	393.297
3562	Heart_Gills_SkeletalMuscle	393.307
4505	Liver	393.307
4506	Liver	394.095
964	Nothing	394.121
2890	Gut	394.267
3552	Heart_Gills_SkeletalMuscle	394.267
4507	Liver	394.267
5023	SkeletalMuscle	394.267
965	Nothing	394.308
966	Nothing	395.105
4508	Liver	395.185
967	Nothing	395.297
2071	Blood	395.313
3553	Heart_Gills_SkeletalMuscle	396.193
4497	Liver	396.193
969	Nothing	396.317
4499	Liver	397.218
970	Nothing	397.276
6226	Heart_Kidney_Blood	398.288
4511	Liver	398.293
5026	SkeletalMuscle	398.293
972	Nothing	398.299
2878	Gut	398.774
4498	Liver	398.774
6228	Heart_Kidney_Blood	398.777
6562	Heart_Kidney_Blood_Gills	398.777
7073	Liver_Gut	398.777
5293	Liver_SkeletalMuscle	398.781
6229	Heart_Kidney_Blood	399.275
6563	Heart_Kidney_Blood_Gills	399.275
7074	Liver_Gut	399.275
2879	Gut	399.276
3554	Heart_Gills_SkeletalMuscle	399.276
4502	Liver	399.276
5294	Liver_SkeletalMuscle	399.277
5540	SkeletalMuscle_Kidney_Epithelia	399.277
31	Blood	399.286
301	Gut_Kidney	399.286
959	Nothing	399.286
1838	SkeletalMuscle	399.286
973	Nothing	399.588
112	Blood	399.767
213	Brain	399.767
2605	Eye	399.777
2897	Gut	399.777
3564	Heart_Gills_SkeletalMuscle	399.777
4073	Heart_SkeletalMuscle	399.777
4512	Liver	399.777
5295	Liver_SkeletalMuscle	399.78
6041	Brain_Eye	399.781
6230	Heart_Kidney_Blood	399.781
6564	Heart_Kidney_Blood_Gills	399.781
215	Brain	399.784
6045	Brain_Eye	400.326
6231	Heart_Kidney_Blood	400.326
6565	Heart_Kidney_Blood_Gills	400.326
7075	Liver_Gut	400.326
113	Blood	400.331
216	Brain	400.331
300	Gut_Kidney	400.331
377	Heart_Blood_Kidney	400.331
1839	SkeletalMuscle	400.331
2898	Gut	400.332
4513	Liver	400.332
5296	Liver_SkeletalMuscle	400.336
5541	SkeletalMuscle_Kidney_Epithelia	400.336
976	Nothing	400.985
977	Nothing	401.266
6042	Brain_Eye	401.281
6237	Heart_Kidney_Blood	401.281
7083	Liver_Gut	401.281
2885	Gut	401.289
4514	Liver	401.289
978	Nothing	402.226
979	Nothing	402.349
2074	Blood	402.387
980	Nothing	402.966
4517	Liver	403.253
7076	Liver_Gut	403.26
981	Nothing	403.272
968	Nothing	403.922
982	Nothing	404.265
4518	Liver	404.279
983	Nothing	405.12
6240	Heart_Kidney_Blood	405.219
6572	Heart_Kidney_Blood_Gills	405.219
7087	Liver_Gut	405.219
5298	Liver_SkeletalMuscle	405.224
5549	SkeletalMuscle_Kidney_Epithelia	405.224
3460	Heart_Gills_SkeletalMuscle	405.227
4077	Heart_SkeletalMuscle	405.227
4519	Liver	405.227
984	Nothing	405.274
4509	Liver	405.785
6043	Brain_Eye	405.79
6247	Heart_Kidney_Blood	406.24
6569	Heart_Kidney_Blood_Gills	406.24
3556	Heart_Gills_SkeletalMuscle	406.24
4510	Liver	406.24
5297	Liver_SkeletalMuscle	406.242
5548	SkeletalMuscle_Kidney_Epithelia	406.242
971	Nothing	406.292
985	Nothing	406.787
3563	Heart_Gills_SkeletalMuscle	406.791
4520	Liver	406.791
5031	SkeletalMuscle	406.791
6046	Brain_Eye	406.795
5307	Liver_SkeletalMuscle	407.243
5555	SkeletalMuscle_Kidney_Epithelia	407.243
6248	Heart_Kidney_Blood	407.243
6578	Heart_Kidney_Blood_Gills	407.243
986	Nothing	407.261
2884	Gut	407.321
2606	Eye	407.777
3464	Heart_Gills_SkeletalMuscle	407.777
4521	Liver	407.777
5032	SkeletalMuscle	407.777
6047	Brain_Eye	407.78
974	Nothing	408.285
4522	Liver	408.299
29	Blood	409.275
975	Nothing	409.275
1840	SkeletalMuscle	409.275
2881	Gut	409.277
3465	Heart_Gills_SkeletalMuscle	409.277
4523	Liver	409.277
6241	Heart_Kidney_Blood	409.278
6579	Heart_Kidney_Blood_Gills	409.278
5299	Liver_SkeletalMuscle	409.278
5556	SkeletalMuscle_Kidney_Epithelia	409.278
5300	Liver_SkeletalMuscle	409.76
2882	Gut	409.766
4524	Liver	409.766
6235	Heart_Kidney_Blood	409.767
7077	Liver_Gut	409.767
2883	Gut	410.271
4515	Liver	410.271
6236	Heart_Kidney_Blood	410.275
7078	Liver_Gut	410.275
988	Nothing	410.287
6242	Heart_Kidney_Blood	410.771
4516	Liver	410.773
989	Nothing	411.151
4525	Liver	411.176
990	Nothing	411.272
6243	Heart_Kidney_Blood	411.776
7079	Liver_Gut	411.776
2891	Gut	411.781
4526	Liver	411.781
5027	SkeletalMuscle	411.781
4527	Liver	412.178
992	Nothing	412.291
2892	Gut	412.317
3565	Heart_Gills_SkeletalMuscle	412.317
4074	Heart_SkeletalMuscle	412.317
4528	Liver	412.317
5028	SkeletalMuscle	412.317
6244	Heart_Kidney_Blood	412.789
4529	Liver	412.792
5029	SkeletalMuscle	412.792
993	Nothing	413.265
6245	Heart_Kidney_Blood	413.27
4530	Liver	413.272
2604	Eye	413.794
4531	Liver	413.794
5206	Brain	413.795
5996	Brain	413.798
6044	Brain_Eye	413.798
995	Nothing	414.276
4532	Liver	414.292
5997	Brain	414.302
7080	Liver_Gut	414.302
2894	Gut	414.771
3561	Heart_Gills_SkeletalMuscle	414.771
4533	Liver	414.771
5033	SkeletalMuscle	414.771
996	Nothing	415.045
3567	Heart_Gills_SkeletalMuscle	415.22
4534	Liver	415.22
997	Nothing	415.22
2073	Blood	415.236
2608	Eye	415.775
2896	Gut	415.775
4535	Liver	415.775
6048	Brain_Eye	415.777
6250	Heart_Kidney_Blood	415.777
6576	Heart_Kidney_Blood_Gills	415.777
7095	Liver_Gut	415.777
5271	Heart_SkeletalMuscle	415.778
5301	Liver_SkeletalMuscle	415.778
987	Nothing	416.041
998	Nothing	416.222
3569	Heart_Gills_SkeletalMuscle	416.228
4536	Liver	416.228
2077	Blood	416.269
999	Nothing	417.04
4537	Liver	417.245
1000	Nothing	417.261
4538	Liver	418.263
33	Blood	418.32
302	Gut_Kidney	418.32
1841	SkeletalMuscle	418.32
1003	Nothing	419.004
1004	Nothing	419.272
4540	Liver	419.326
5273	Heart_SkeletalMuscle	419.33
1005	Nothing	419.773
3462	Heart_Gills_SkeletalMuscle	419.785
4541	Liver	419.785
991	Nothing	420.283
3463	Heart_Gills_SkeletalMuscle	420.306
4542	Liver	420.306
3459	Heart_Gills_SkeletalMuscle	421.285
4543	Liver	421.285
5030	SkeletalMuscle	421.285
1006	Nothing	421.327
4545	Liver	422.298
994	Nothing	422.324
1007	Nothing	422.591
303	Gut_Kidney	422.763
1485	Others	422.763
1842	SkeletalMuscle	422.763
5994	Brain	422.763
6050	Brain_Eye	422.763
6239	Heart_Kidney_Blood	422.763
6571	Heart_Kidney_Blood_Gills	422.763
7084	Liver_Gut	422.763
2610	Eye	422.765
2888	Gut	422.765
3568	Heart_Gills_SkeletalMuscle	422.765
4084	Heart_SkeletalMuscle	422.765
4546	Liver	422.765
5305	Liver_SkeletalMuscle	422.772
5552	SkeletalMuscle_Kidney_Epithelia	422.772
1008	Nothing	423.201
2611	Eye	423.299
2889	Gut	423.299
4547	Liver	423.299
6252	Heart_Kidney_Blood	423.303
7085	Liver_Gut	423.303
5311	Liver_SkeletalMuscle	423.304
2612	Eye	423.772
2904	Gut	423.772
4386	Liver	423.772
5034	SkeletalMuscle	423.772
6253	Heart_Kidney_Blood	423.773
7086	Liver_Gut	423.773
5302	Liver_SkeletalMuscle	423.777
28	Blood	424.329
378	Heart_Blood_Kidney	424.329
1010	Nothing	424.329
2905	Gut	424.335
4548	Liver	424.335
5035	SkeletalMuscle	424.335
6254	Heart_Kidney_Blood	424.336
5303	Liver_SkeletalMuscle	424.342
5560	SkeletalMuscle_Kidney_Epithelia	424.342
2084	Blood	425.256
1011	Nothing	425.314
3469	Heart_Gills_SkeletalMuscle	425.319
4549	Liver	425.319
2440	Blood	425.788
4550	Liver	425.788
2288	Brain	426.339
2304	Heart_SkeletalMuscle	426.339
6238	Heart_Kidney_Blood	426.341
7100	Liver_Gut	426.341
27	Blood	426.341
379	Heart_Blood_Kidney	426.341
1843	SkeletalMuscle	426.341
2887	Gut	426.349
4551	Liver	426.349
5304	Liver_SkeletalMuscle	426.351
4539	Liver	427.226
1002	Nothing	427.286
1016	Nothing	427.598
7088	Liver_Gut	428.274
4554	Liver	428.303
30	Blood	428.348
380	Heart_Blood_Kidney	428.348
1844	SkeletalMuscle	428.348
1001	Nothing	429.083
4555	Liver	429.099
1019	Nothing	429.247
1845	SkeletalMuscle	429.247
7089	Liver_Gut	429.314
2907	Gut	429.329
3472	Heart_Gills_SkeletalMuscle	429.329
4078	Heart_SkeletalMuscle	429.329
2607	Eye	429.782
2908	Gut	429.782
4556	Liver	429.782
5036	SkeletalMuscle	429.782
1020	Nothing	430.212
1486	Others	430.212
3473	Heart_Gills_SkeletalMuscle	430.238
4544	Liver	430.238
5553	SkeletalMuscle_Kidney_Epithelia	430.239
6257	Heart_Kidney_Blood	430.251
6573	Heart_Kidney_Blood_Gills	430.251
7090	Liver_Gut	430.251
2076	Blood	430.276
1021	Nothing	430.897
1022	Nothing	431.087
2072	Blood	431.244
6574	Heart_Kidney_Blood_Gills	431.248
3474	Heart_Gills_SkeletalMuscle	431.248
4557	Liver	431.248
5037	SkeletalMuscle	431.248
5550	SkeletalMuscle_Kidney_Epithelia	431.254
1009	Nothing	432.083
2441	Blood	432.261
3475	Heart_Gills_SkeletalMuscle	432.261
4558	Liver	432.261
6575	Heart_Kidney_Blood_Gills	432.265
1023	Nothing	432.871
1024	Nothing	433.195
2443	Blood	433.332
4560	Liver	433.332
1025	Nothing	433.779
2444	Blood	433.791
1012	Nothing	434.036
2445	Blood	434.039
1013	Nothing	434.288
2446	Blood	434.3
4561	Liver	434.3
1014	Nothing	434.771
1637	Others	434.771
2447	Blood	434.787
3467	Heart_Gills_SkeletalMuscle	434.787
4562	Liver	434.787
5039	SkeletalMuscle	434.787
1015	Nothing	435.273
1499	Others	435.273
2903	Gut	435.319
3468	Heart_Gills_SkeletalMuscle	435.319
4082	Heart_SkeletalMuscle	435.319
4563	Liver	435.319
1026	Nothing	435.776
2893	Gut	435.776
4552	Liver	435.776
6251	Heart_Kidney_Blood	435.78
7096	Liver_Gut	435.78
5306	Liver_SkeletalMuscle	435.783
1017	Nothing	436.29
4553	Liver	436.311
2609	Eye	436.783
2899	Gut	436.783
4564	Liver	436.783
5998	Brain	436.785
6049	Brain_Eye	436.785
7098	Liver_Gut	436.785
5272	Heart_SkeletalMuscle	436.788
1018	Nothing	437.198
1027	Nothing	437.616
2613	Eye	437.741
4565	Liver	437.741
1028	Nothing	438.197
3477	Heart_Gills_SkeletalMuscle	438.202
3478	Heart_Gills_SkeletalMuscle	439.288
4568	Liver	439.288
1031	Nothing	440.224
1032	Nothing	440.389
3576	Heart_Gills_SkeletalMuscle	440.402
5566	SkeletalMuscle_Kidney_Epithelia	440.408
1033	Nothing	441.289
2442	Blood	441.333
4559	Liver	441.333
1034	Nothing	441.78
1493	Others	441.78
5551	SkeletalMuscle_Kidney_Epithelia	441.793
3574	Heart_Gills_SkeletalMuscle	441.794
4572	Liver	441.794
1035	Nothing	442.281
3575	Heart_Gills_SkeletalMuscle	442.307
1036	Nothing	442.789
1494	Others	442.789
2448	Blood	442.808
2449	Blood	443.201
1037	Nothing	443.301
5274	Heart_SkeletalMuscle	443.344
5554	SkeletalMuscle_Kidney_Epithelia	443.344
3470	Heart_Gills_SkeletalMuscle	443.345
4574	Liver	443.345
6577	Heart_Kidney_Blood_Gills	443.346
4391	Liver	444.307
1039	Nothing	444.464
1040	Nothing	445.128
2450	Blood	445.134
4575	Liver	445.134
4576	Liver	445.312
1041	Nothing	445.631
3466	Heart_Gills_SkeletalMuscle	445.646
1042	Nothing	445.972
6256	Heart_Kidney_Blood	446.334
5308	Liver_SkeletalMuscle	446.337
5557	SkeletalMuscle_Kidney_Epithelia	446.337
1043	Nothing	446.341
1638	Others	446.341
2914	Gut	446.343
3571	Heart_Gills_SkeletalMuscle	446.343
4081	Heart_SkeletalMuscle	446.343
4566	Liver	446.343
5042	SkeletalMuscle	446.343
1029	Nothing	447.114
2909	Gut	447.285
3572	Heart_Gills_SkeletalMuscle	447.285
4567	Liver	447.285
5043	SkeletalMuscle	447.285
6264	Heart_Kidney_Blood	447.286
6580	Heart_Kidney_Blood_Gills	447.286
7091	Liver_Gut	447.286
5309	Liver_SkeletalMuscle	447.296
5568	SkeletalMuscle_Kidney_Epithelia	447.296
2085	Blood	447.312
1030	Nothing	448.122
3573	Heart_Gills_SkeletalMuscle	448.293
4569	Liver	448.293
5310	Liver_SkeletalMuscle	448.294
5569	SkeletalMuscle_Kidney_Epithelia	448.294
6258	Heart_Kidney_Blood	448.302
6591	Heart_Kidney_Blood_Gills	448.302
7092	Liver_Gut	448.302
1045	Nothing	448.788
3479	Heart_Gills_SkeletalMuscle	449.307
4571	Liver	449.307
5044	SkeletalMuscle	449.307
6249	Heart_Kidney_Blood	449.308
6592	Heart_Kidney_Blood_Gills	449.308
5562	SkeletalMuscle_Kidney_Epithelia	449.313
1046	Nothing	449.377
2910	Gut	449.803
4578	Liver	449.803
5038	SkeletalMuscle	449.803
6259	Heart_Kidney_Blood	450.315
3480	Heart_Gills_SkeletalMuscle	450.318
4573	Liver	450.318
5045	SkeletalMuscle	450.318
1047	Nothing	450.358
1048	Nothing	451.159
2902	Gut	451.288
4570	Liver	451.288
4579	Liver	452.247
1038	Nothing	452.374
2079	Blood	452.489
1050	Nothing	453.164
3476	Heart_Gills_SkeletalMuscle	453.17
2895	Gut	453.348
3579	Heart_Gills_SkeletalMuscle	453.348
4079	Heart_SkeletalMuscle	453.348
4581	Liver	453.348
1051	Nothing	454.173
3481	Heart_Gills_SkeletalMuscle	454.186
2901	Gut	454.385
4577	Liver	454.385
1052	Nothing	454.865
1053	Nothing	455.13
3482	Heart_Gills_SkeletalMuscle	455.18
1044	Nothing	456.162
1054	Nothing	456.312
1055	Nothing	456.796
1056	Nothing	457.292
3483	Heart_Gills_SkeletalMuscle	457.294
4583	Liver	457.294
2086	Blood	457.38
1057	Nothing	458.296
4585	Liver	458.312
2087	Blood	458.431
2614	Eye	458.764
4586	Liver	458.764
5999	Brain	458.771
32	Blood	459.27
1058	Nothing	459.27
2615	Eye	459.292
2900	Gut	459.292
3577	Heart_Gills_SkeletalMuscle	459.292
4587	Liver	459.292
6000	Brain	459.293
6246	Heart_Kidney_Blood	459.293
6581	Heart_Kidney_Blood_Gills	459.293
7097	Liver_Gut	459.293
2088	Blood	459.306
2075	Blood	460.265
1049	Nothing	460.274
1658	Others	460.274
6582	Heart_Kidney_Blood_Gills	460.314
5275	Heart_SkeletalMuscle	460.317
5558	SkeletalMuscle_Kidney_Epithelia	460.317
3484	Heart_Gills_SkeletalMuscle	460.323
5559	SkeletalMuscle_Kidney_Epithelia	460.8
3485	Heart_Gills_SkeletalMuscle	460.803
4083	Heart_SkeletalMuscle	460.803
4589	Liver	460.803
5040	SkeletalMuscle	460.803
6583	Heart_Kidney_Blood_Gills	460.808
1059	Nothing	461.275
2089	Blood	461.292
6590	Heart_Kidney_Blood_Gills	461.311
5567	SkeletalMuscle_Kidney_Epithelia	461.313
3486	Heart_Gills_SkeletalMuscle	461.316
4090	Heart_SkeletalMuscle	461.316
5041	SkeletalMuscle	461.316
1060	Nothing	462.293
4591	Liver	462.315
3471	Heart_Gills_SkeletalMuscle	463.264
4080	Heart_SkeletalMuscle	463.264
4592	Liver	463.264
5312	Liver_SkeletalMuscle	463.276
5561	SkeletalMuscle_Kidney_Epithelia	463.276
6255	Heart_Kidney_Blood	463.279
6584	Heart_Kidney_Blood_Gills	463.279
7105	Liver_Gut	463.279
1061	Nothing	463.316
1062	Nothing	463.798
1503	Others	463.798
3580	Heart_Gills_SkeletalMuscle	464.278
4085	Heart_SkeletalMuscle	464.278
4580	Liver	464.278
5320	Liver_SkeletalMuscle	464.278
5573	SkeletalMuscle_Kidney_Epithelia	464.278
6267	Heart_Kidney_Blood	464.278
6597	Heart_Kidney_Blood_Gills	464.278
7099	Liver_Gut	464.278
1063	Nothing	464.303
1064	Nothing	464.799
4582	Liver	464.807
6268	Heart_Kidney_Blood	465.289
6598	Heart_Kidney_Blood_Gills	465.289
5321	Liver_SkeletalMuscle	465.293
5574	SkeletalMuscle_Kidney_Epithelia	465.293
3581	Heart_Gills_SkeletalMuscle	465.297
4086	Heart_SkeletalMuscle	465.297
4593	Liver	465.297
5046	SkeletalMuscle	465.297
1065	Nothing	465.351
4584	Liver	466.328
36	Blood	466.35
1066	Nothing	466.35
2090	Blood	466.519
1067	Nothing	466.542
1068	Nothing	467.102
6593	Heart_Kidney_Blood_Gills	467.348
7106	Liver_Gut	467.348
2906	Gut	467.357
3584	Heart_Gills_SkeletalMuscle	467.357
4087	Heart_SkeletalMuscle	467.357
4595	Liver	467.357
1069	Nothing	467.381
1497	Others	467.381
1070	Nothing	468.1
7101	Liver_Gut	468.166
3582	Heart_Gills_SkeletalMuscle	468.447
1072	Nothing	469.181
3583	Heart_Gills_SkeletalMuscle	469.191
7093	Liver_Gut	469.272
1073	Nothing	469.79
1074	Nothing	470.045
1075	Nothing	470.197
7094	Liver_Gut	470.27
1076	Nothing	470.445
6052	Brain_Eye	471.288
6260	Heart_Kidney_Blood	471.288
6585	Heart_Kidney_Blood_Gills	471.288
7107	Liver_Gut	471.288
3487	Heart_Gills_SkeletalMuscle	471.292
4588	Liver	471.292
5313	Liver_SkeletalMuscle	471.292
1077	Nothing	471.445
3589	Heart_Gills_SkeletalMuscle	472.316
4590	Liver	472.316
1846	SkeletalMuscle	472.327
1078	Nothing	472.502
1079	Nothing	473.328
2078	Blood	473.344
3578	Heart_Gills_SkeletalMuscle	473.357
4601	Liver	473.357
1080	Nothing	473.497
3586	Heart_Gills_SkeletalMuscle	474.296
4594	Liver	474.296
1081	Nothing	474.297
3587	Heart_Gills_SkeletalMuscle	475.328
4602	Liver	475.328
37	Blood	475.329
304	Gut_Kidney	475.329
1082	Nothing	475.329
1848	SkeletalMuscle	475.329
5232	Gut	475.332
3488	Heart_Gills_SkeletalMuscle	476.321
4596	Liver	476.321
5563	SkeletalMuscle_Kidney_Epithelia	476.326
6589	Heart_Kidney_Blood_Gills	476.328
34	Blood	476.338
305	Gut_Kidney	476.338
1083	Nothing	476.338
1847	SkeletalMuscle	476.338
3489	Heart_Gills_SkeletalMuscle	476.824
3490	Heart_Gills_SkeletalMuscle	477.345
4597	Liver	477.345
35	Blood	477.356
306	Gut_Kidney	477.356
1071	Nothing	477.356
2111	Blood_SkeletalMuscle	478.303
2305	Heart_SkeletalMuscle	478.303
38	Blood	478.333
217	Brain	478.333
307	Gut_Kidney	478.333
381	Heart_Blood_Kidney	478.333
1501	Others	478.333
1849	SkeletalMuscle	478.333
6053	Brain_Eye	478.335
6261	Heart_Kidney_Blood	478.335
6587	Heart_Kidney_Blood_Gills	478.335
7102	Liver_Gut	478.335
2616	Eye	478.336
2911	Gut	478.336
3491	Heart_Gills_SkeletalMuscle	478.336
4142	Heart_SkeletalMuscle	478.336
4598	Liver	478.336
5314	Liver_SkeletalMuscle	478.339
5565	SkeletalMuscle_Kidney_Epithelia	478.339
1086	Nothing	478.968
1087	Nothing	479.254
2617	Eye	479.335
2912	Gut	479.335
3588	Heart_Gills_SkeletalMuscle	479.335
4088	Heart_SkeletalMuscle	479.335
4599	Liver	479.335
2091	Blood	479.335
5315	Liver_SkeletalMuscle	479.338
5579	SkeletalMuscle_Kidney_Epithelia	479.338
6051	Brain_Eye	479.338
6262	Heart_Kidney_Blood	479.338
6588	Heart_Kidney_Blood_Gills	479.338
7103	Liver_Gut	479.338
4603	Liver	479.833
39	Blood	480.339
384	Heart_Blood_Kidney	480.339
2913	Gut	480.343
3585	Heart_Gills_SkeletalMuscle	480.343
4604	Liver	480.343
5316	Liver_SkeletalMuscle	480.345
6263	Heart_Kidney_Blood	480.346
6695	Heart_Kidney_Blood_Gills	480.346
1089	Nothing	480.52
1090	Nothing	481.144
3590	Heart_Gills_SkeletalMuscle	481.319
4600	Liver	481.319
40	Blood	481.338
1091	Nothing	482.166
41	Blood	482.36
386	Heart_Blood_Kidney	482.36
1504	Others	482.36
1092	Nothing	483.159
50	Blood	483.334
387	Heart_Blood_Kidney	483.334
3592	Heart_Gills_SkeletalMuscle	483.362
4145	Heart_SkeletalMuscle	483.362
4607	Liver	483.362
6604	Heart_Kidney_Blood_Gills	483.363
5575	SkeletalMuscle_Kidney_Epithelia	483.363
1093	Nothing	483.642
1505	Others	483.642
3593	Heart_Gills_SkeletalMuscle	483.651
1094	Nothing	483.976
1662	Others	483.976
3594	Heart_Gills_SkeletalMuscle	483.992
1095	Nothing	484.32
1663	Others	484.32
3595	Heart_Gills_SkeletalMuscle	484.341
4608	Liver	484.341
1664	Others	484.365
2919	Gut	485.358
3596	Heart_Gills_SkeletalMuscle	485.358
4095	Heart_SkeletalMuscle	485.358
4609	Liver	485.358
5317	Liver_SkeletalMuscle	485.359
5570	SkeletalMuscle_Kidney_Epithelia	485.359
6270	Heart_Kidney_Blood	485.363
6599	Heart_Kidney_Blood_Gills	485.363
7116	Liver_Gut	485.363
1096	Nothing	485.375
1659	Others	485.375
3597	Heart_Gills_SkeletalMuscle	486.363
4610	Liver	486.363
5571	SkeletalMuscle_Kidney_Epithelia	486.363
1084	Nothing	486.363
3598	Heart_Gills_SkeletalMuscle	487.366
4611	Liver	487.366
1088	Nothing	488.325
6595	Heart_Kidney_Blood_Gills	488.337
3599	Heart_Gills_SkeletalMuscle	488.339
4612	Liver	488.339
1085	Nothing	489.084
1099	Nothing	489.331
3600	Heart_Gills_SkeletalMuscle	489.34
4613	Liver	489.34
6272	Heart_Kidney_Blood	489.344
1100	Nothing	490.281
3601	Heart_Gills_SkeletalMuscle	490.285
4614	Liver	490.285
2917	Gut	491.356
3591	Heart_Gills_SkeletalMuscle	491.356
4606	Liver	491.356
43	Blood	491.362
382	Heart_Blood_Kidney	491.362
1101	Nothing	491.362
1668	Others	491.362
1852	SkeletalMuscle	491.362
1102	Nothing	491.794
1103	Nothing	492.349
3492	Heart_Gills_SkeletalMuscle	492.355
4615	Liver	492.355
1104	Nothing	492.558
6586	Heart_Kidney_Blood_Gills	493.374
5564	SkeletalMuscle_Kidney_Epithelia	493.376
3493	Heart_Gills_SkeletalMuscle	493.378
4605	Liver	493.378
51	Blood	493.386
383	Heart_Blood_Kidney	493.386
1105	Nothing	493.386
1506	Others	493.386
1853	SkeletalMuscle	493.386
1106	Nothing	493.66
1107	Nothing	493.987
3602	Heart_Gills_SkeletalMuscle	494.361
4616	Liver	494.361
1108	Nothing	494.52
1507	Others	494.57
1097	Nothing	495.272
3603	Heart_Gills_SkeletalMuscle	495.279
4617	Liver	495.279
2928	Gut	495.461
4091	Heart_SkeletalMuscle	495.461
53	Blood	496.343
308	Gut_Kidney	496.343
395	Heart_Blood_Kidney	496.343
1502	Others	496.343
6001	Brain	496.343
6266	Heart_Kidney_Blood	496.343
6596	Heart_Kidney_Blood_Gills	496.343
7104	Liver_Gut	496.343
5319	Liver_SkeletalMuscle	496.345
5572	SkeletalMuscle_Kidney_Epithelia	496.345
2618	Eye	496.347
2929	Gut	496.347
3604	Heart_Gills_SkeletalMuscle	496.347
4089	Heart_SkeletalMuscle	496.347
4618	Liver	496.347
3605	Heart_Gills_SkeletalMuscle	497.312
4619	Liver	497.312
152	Blood	497.339
385	Heart_Blood_Kidney	497.339
1112	Nothing	497.339
2080	Blood	498.284
1098	Nothing	498.32
4620	Liver	498.325
1665	Others	498.775
3494	Heart_Gills_SkeletalMuscle	498.812
4621	Liver	498.812
1113	Nothing	499.014
1114	Nothing	499.301
3495	Heart_Gills_SkeletalMuscle	499.322
4622	Liver	499.322
1115	Nothing	499.802
3606	Heart_Gills_SkeletalMuscle	500.392
4623	Liver	500.392
5049	SkeletalMuscle	500.392
1116	Nothing	500.492
1117	Nothing	500.522
3496	Heart_Gills_SkeletalMuscle	501.401
4624	Liver	501.401
1118	Nothing	501.534
46	Blood	502.353
391	Heart_Blood_Kidney	502.353
1850	SkeletalMuscle	502.353
2930	Gut	502.357
3497	Heart_Gills_SkeletalMuscle	502.357
4099	Heart_SkeletalMuscle	502.357
4625	Liver	502.357
6269	Heart_Kidney_Blood	502.361
6609	Heart_Kidney_Blood_Gills	502.361
7123	Liver_Gut	502.361
5322	Liver_SkeletalMuscle	502.37
5588	SkeletalMuscle_Kidney_Epithelia	502.37
1120	Nothing	503.113
2915	Gut	503.348
3607	Heart_Gills_SkeletalMuscle	503.348
4149	Heart_SkeletalMuscle	503.348
4626	Liver	503.348
6277	Heart_Kidney_Blood	503.349
6605	Heart_Kidney_Blood_Gills	503.349
7117	Liver_Gut	503.349
5328	Liver_SkeletalMuscle	503.354
5589	SkeletalMuscle_Kidney_Epithelia	503.354
1121	Nothing	504.116
47	Blood	504.353
388	Heart_Blood_Kidney	504.353
1109	Nothing	504.353
1851	SkeletalMuscle	504.353
6054	Brain_Eye	504.361
6271	Heart_Kidney_Blood	504.361
6600	Heart_Kidney_Blood_Gills	504.361
7124	Liver_Gut	504.361
2916	Gut	504.362
3608	Heart_Gills_SkeletalMuscle	504.362
4157	Heart_SkeletalMuscle	504.362
4627	Liver	504.362
5323	Liver_SkeletalMuscle	504.37
5582	SkeletalMuscle_Kidney_Epithelia	504.37
2112	Blood_SkeletalMuscle	504.456
2289	Brain	504.456
2306	Heart_SkeletalMuscle	504.456
1110	Nothing	504.598
1111	Nothing	504.836
4628	Liver	504.841
2918	Gut	505.324
3609	Heart_Gills_SkeletalMuscle	505.324
4629	Liver	505.324
6280	Heart_Kidney_Blood	505.333
6610	Heart_Kidney_Blood_Gills	505.333
7108	Liver_Gut	505.333
5329	Liver_SkeletalMuscle	505.336
5576	SkeletalMuscle_Kidney_Epithelia	505.336
48	Blood	505.353
1122	Nothing	505.353
1123	Nothing	506.123
42	Blood	506.341
2619	Eye	506.346
2920	Gut	506.346
3498	Heart_Gills_SkeletalMuscle	506.346
4092	Heart_SkeletalMuscle	506.346
4630	Liver	506.346
5066	SkeletalMuscle	506.346
5330	Liver_SkeletalMuscle	506.348
5577	SkeletalMuscle_Kidney_Epithelia	506.348
6002	Brain	506.351
6281	Heart_Kidney_Blood	506.351
6606	Heart_Kidney_Blood_Gills	506.351
7109	Liver_Gut	506.351
1124	Nothing	506.811
6003	Brain	507.36
6265	Heart_Kidney_Blood	507.36
6594	Heart_Kidney_Blood_Gills	507.36
7110	Liver_Gut	507.36
5318	Liver_SkeletalMuscle	507.361
5578	SkeletalMuscle_Kidney_Epithelia	507.361
2620	Eye	507.364
2921	Gut	507.364
3610	Heart_Gills_SkeletalMuscle	507.364
4631	Liver	507.364
5067	SkeletalMuscle	507.364
49	Blood	507.373
1125	Nothing	507.373
2931	Gut	508.37
3611	Heart_Gills_SkeletalMuscle	508.37
4632	Liver	508.37
6601	Heart_Kidney_Blood_Gills	508.37
44	Blood	508.372
389	Heart_Blood_Kidney	508.372
1128	Nothing	508.555
3612	Heart_Gills_SkeletalMuscle	509.363
4633	Liver	509.363
55	Blood	509.446
[truncated: 5,511 more rows]

## Sheet: MS1_Positive_Common_4_5
mz_adduct	Organs	n_organs	target_exactmass	n_annotations	target_compound_ids	target_names	adducts	target_formulas	sum_compositions	mz_values	count	freq	class	r	k	s	centers	statistic
105.932	Blood	1	171.893	1	LMFA01090146	2-Bromo-2-chloroacetic acid	[M+H+K]2+	C2H2BrClO2	NA	106.283109830126	533	0.0132	5	3	15	15	0.0525	3.5424
105.982	Blood	1	209.949	2	LMFA01030963; LMFA01090151	2,4-dichloromuconic acid; 2,4-dichloro-cis,cis-muconic acid	[M+2H]2+	C6H4O4Cl2	NA	106.283109830126	533	0.0132	5	3	15	15	0.0525	3.5424
105.982	Blood	1	105.982	2	LMFA01090069; LMFA01090071	2-chloroacrylic acid; (E)-3-chloroacrylic acid	[M]+	C3H3ClO2	NA	106.283109830126	533	0.0132	5	3	15	15	0.0525	3.5424
105.992	Blood	1	209.97	1	LMFA00000040	3-thiodimethylarsenopropanoic acid	[M+2H]2+	C5H11O2SAs	NA	106.283109830126	533	0.0132	5	3	15	15	0.0525	3.5424
106.011	Blood	1	172.052	6	LMFA01030753; LMFA01030754; LMFA01031044; LMFA07010935; LMFA07011189; LMFA07040147	Drosophilin C; 4E-Undecene-6,8,10-triynoic acid; Drosophilin D; trans-Dehydromatricaria ester; cis-Dehydromatricaria ester; Nemotin	[M+H+K]2+	C11H8O2	NA	106.283109830126	533	0.0132	5	3	15	15	0.0525	3.5424
106.022	Blood	1	172.074	3	LMFA01060156; LMFA01170078; LMFA01170085	4,7-dioxo-octanoic acid; cis-4-octenedioic acid; 2-octenedioic acid	[M+H+K]2+	C8H12O4	NA	106.283109830126	533	0.0132	5	3	15	15	0.0525	3.5424
106.026	Blood	1	210.038	2	LMFA01170107; LMFA01170108	Galactaric acid; Glucaric acid	[M+2H]2+	C6H10O8	NA	106.283109830126	533	0.0132	5	3	15	15	0.0525	3.5424
106.04	Blood	1	172.11	17	LMFA01050232; LMFA01060022; LMFA01060023; LMFA01060024; LMFA01060025; LMFA01060026; LMFA01060155; LMFA01060157; LMFA01060158; LMFA01060159; LMFA01060160; LMFA01060178; LMFA06000253; LMPK09000005; LMPK09000006; LMPK09000007; LMPK09000008	9-hydroxy-5Z-nonenoic acid; n-heptanoyl acetic acid; 3-caproyl propionic acid; 4-n-valeryl butyric acid; n-butyrl n-valeric acid; 6-propionyl n-caproic acid; 7-methyl-4-oxo-octanoic acid; 7-methyl-6-oxo-octanoic acid; 3-oxo-nonanoic acid; 8-oxo-nonanoic acid; 9-oxo-nonanoic acid; 7-methyl-3-oxooctanoic acid; 4-hydroperoxynonenal; (3R,6S)-3-Hydroxy-1,7-dioxaspiro[5.5]undecane; (3S,6S)-3-Hydroxy-1,…	[M+H+K]2+	C9H16O3	NA	106.283109830126	533	0.0132	5	3	15	15	0.0525	3.5424
106.05	Blood	1	105.043	1	LMFA01100045	2-Amino-3-hydroxypropanoic acid	[M+H]+	C3H7NO3	NA	106.283109830126	533	0.0132	5	3	15	15	0.0525	3.5424
106.054	Blood	1	122.073	3	LMFA06000036; LMFA06000272; LMFA06000275	2,4,6-octatrienal; 2E,4Z,7-octatrienal; 2E,4E,7-octatrienal	[M+H-NH3]+	C8H10O	NA	106.283109830126	533	0.0132	5	3	15	15	0.0525	3.5424
106.058	Blood	1	172.146	33	LMFA01010010; LMFA01020089; LMFA01020154; LMFA01020246; LMFA01020247; LMFA01020408; LMFA01030983; LMFA07010197; LMFA07010419; LMFA07010436; LMFA07010447; LMFA07010518; LMFA07010520; LMFA07010654; LMFA07010723; LMFA07010725; LMFA07010729; LMFA07010757; LMFA07010762; LMFA07010855; LMFA07010919; LMFA07010963; LMFA07010988; LMFA07011004; LMFA12000149; LMFA12000152; LMFA12000153; LMPR0102090049; LMPR0…	Capric acid; 2-methyl nonaoic acid; 3-methyl-nonanoic acid; 7-methyl-nonanoic acid; Isocapric acid; 4-Methylpelargonic acid; 4-Ethyloctanoic acid; Octyl acetate; hexyl butyrate; butyl hexanoate; ethyl octanoate; ethyl 4-methyl-heptanoate; Methyl 4-methyl-octanoate; 2-Pentyl 3-methylbutanoate; 2-Methylbutyl 2-methylbutanoate; 2-Methylbutyl 3-methylbutanoate; 2-Methylpropyl hexanoate; 3-Methylbutyl…	[M+H+K]2+	C10H20O2	NA	106.283109830126	533	0.0132	5	3	15	15	0.0525	3.5424
106.059	Blood	1	210.105	2	LMPK12120464; LMPK13090021	Dihydrochalcone; p-methoxystilbene	[M+2H]2+	C15H14O	NA	106.283109830126	533	0.0132	5	3	15	15	0.0525	3.5424
106.07	Blood	1	210.126	10	LMFA01050596; LMFA01150037; LMFA02020001; LMFA02020003; LMFA02020004; LMFA02020017; LMFA07010913; LMFA07040110; LMFA07040121; LMFA07040123	Lycocasuarinen acid C; 2-furan-octanoic acid; Jasmonic acid; (3R,7S)-iso-jasmonic acid; (3S,7R)-iso-jasmonic acid; (3S,7S)-Jasmonic acid; Isoamyl 2-furonpropionate; Ieodomycin B; Patulolide A; Patulolide B	[M+2H]2+	C12H18O3	NA	106.283109830126	533	0.0132	5	3	15	15	0.0525	3.5424
106.077	Blood	1	172.183	4	LMFA05000144; LMFA05000512; LMFA05000515; LMFA05000621	Undecan-1-ol; Undecan-2S-ol; Undecan-3-ol; 2-Undecanol	[M+H+K]2+	C11H24O	NA	106.283109830126	533	0.0132	5	3	15	15	0.0525	3.5424
106.088	Blood	1	210.162	21	LMFA01020442; LMFA01030244; LMFA01030245; LMFA01030596; LMFA01030597; LMFA01030598; LMFA01030599; LMFA01030600; LMFA01030601; LMFA01030602; LMFA01030603; LMFA01030604; LMFA01030605; LMFA07010604; LMFA07010614; LMFA07010622; LMFA07010629; LMFA07010743; LMFA07010930; LMFA07010976; LMFA07011001	11-Methyl-2Z,5Z-dodecadienoic acid; 3E,5E-tridecadienoic acid; 3Z,5E-tridecadienoic acid; 3-tridecynoic acid; 4-tridecynoic acid; 5-tridecynoic acid; 6-tridecynoic acid; 7-tridecynoic acid; 8-tridecynoic acid; 9-tridecynoic acid; 10-tridecynoic acid; 11-tridecynoic acid; 12-tridecynoic acid; (E)-2-Octenyl 2-methyl-(E)-2-butenoate; (E)-3,7-Dimethyl-2,6-octadienyl propionate; (E)-3,7-Dimethyl-2,7-o…	[M+2H]2+	C13H22O2	NA	106.283109830126	533	0.0132	5	3	15	15	0.0525	3.5424
106.094	Blood	1	193.147	1	LMFA08020191	N-Cyclopropyl-trans-2-cis-6-nonadienamide	[M+H+NH4]2+	C12H19NO	NA	106.283109830126	533	0.0132	5	3	15	15	0.0525	3.5424
106.106	Blood	1	210.198	26	LMFA05000032; LMFA05000039; LMFA05000040; LMFA05000172; LMFA05000178; LMFA05000179; LMFA05000186; LMFA05000187; LMFA05000188; LMFA05000189; LMFA05000190; LMFA05000191; LMFA06000079; LMFA06000080; LMFA06000081; LMFA06000172; LMFA06000177; LMFA06000178; LMFA06000179; LMFA06000181; LMFA06000190; LMFA12000173; LMFA12000174; LMFA12000175; LMFA12000176; LMFA12000257	3-methyl-6-(1-methyl-ethyl)-3,9-decadien-1-ol; 9S-(2-cyclopentenyl)-1-nonanol; 9R-(2-cyclopentenyl)-1-nonanol; 11E,13-Tetradecadien-1-ol; 10E,12E-Tetradecadien-1-ol; 8E,10E-Tetradecadien-1-ol; 8Z,10E-Tetradecadien-1-ol; 9Z,11E-Tetradecadien-1-ol; 9Z,12E-Tetradecadien-1-ol; 10Z,12Z-Tetradecadien-1-ol; 9Z,11Z-Tetradecadien-1-ol; 9Z,12Z-Tetradecadien-1-ol; 2-tetradecenal; 7-tetradecenal; 9-tetradece…	[M+2H]2+	C14H26O	NA	106.283109830126	533	0.0132	5	3	15	15	0.0525	3.5424
106.112	Blood	1	193.183	2	LMFA09000016; LMFA09000017	3Z-tridecenenitrile; 3E-tridecenenitrile	[M+H+NH4]2+	C13H23N	NA	106.283109830126	533	0.0132	5	3	15	15	0.0525	3.5424
106.125	Blood	1	210.235	8	LMFA11000033; LMFA11000065; LMFA11000088; LMFA11000098; LMFA11000327; LMFA11000467; LMFA11000479; LMFA11000523	1,12E-Pentadecadiene; 1,12Z-Pentadecadiene; 6Z-Pentadecene; 7Z-Pentadecene; 1-Pentadecene; 5-Pentadecene; 6-Pentadecene; 7-Pentadecene	[M+2H]2+	C15H30	NA	106.283109830126	533	0.0132	5	3	15	15	0.0525	3.5424
106.517	Blood	1	193.992	1	LMFA00000038	3-dimethylarsinoyl-propionic acid	[M+H+NH4]2+	C5H11O3As	NA	106.283109830126	533	0.0132	5	3	15	15	0.0525	3.5424
106.532	Blood	1	194.022	1	LMFA12000366	(E)-3-methyl-6-(pent-3-en-1-yn-1-yl)-1,2-dithiine	[M+H+NH4]2+	C10H10S2	NA	106.283109830126	533	0.0132	5	3	15	15	0.0525	3.5424
106.542	Blood	1	194.043	1	LMFA05000654	D-tagaturonic acid	[M+H+NH4]2+	C6H10O7	NA	106.283109830126	533	0.0132	5	3	15	15	0.0525	3.5424
106.549	Blood	1	194.058	4	LMFA01170003; LMFA01170004; LMFA01170005; LMFA05000711	2E,4E,6Z,8Z-Decatetraenedioic acid; 2E,4Z,6Z,8Z-Decatetraenedioic acid; 2E,4E,6E,8E-Decatetraenedioic acid; Deca-4,6,8-triyne-1,1,2,3-tetraol	[M+H+NH4]2+	C10H10O4	NA	106.283109830126	533	0.0132	5	3	15	15	0.0525	3.5424
106.556	Blood	1	173.142	2	LMFA01100010; LMFA01100019	9-amino-nonanoic acid; 3R-aminononanoic acid	[M+H+K]2+	C9H19NO2	NA	106.283109830126	533	0.0132	5	3	15	15	0.0525	3.5424
106.586	Blood	1	194.131	5	LMFA07040014; LMFA07040024; LMFA07040036; LMFA07040037; LMFA07040066	Suspensolide; 4,8-Dimethyl-4E,8E-decadien-10-olide; Cucujolide IV; Cucujolide IX; Parcoblattalactone	[M+H+NH4]2+	C12H18O2	NA	106.283109830126	533	0.0132	5	3	15	15	0.0525	3.5424
106.604	Blood	1	194.167	1	LMFA11000696	6,10-Dimethyl-5(E),9-undecadien-2-one	[M+H+NH4]2+	C13H22O	NA	106.283109830126	533	0.0132	5	3	15	15	0.0525	3.5424
135.529	Nothing	1	225.079	1	LMPK13090020	(E)-4-Nitrostilbene	[M+2Na]2+	C14H11NO2	NA	136.018625170841	15084	0.4429	14	2	15	5	0.65	56.6334
135.53	Nothing	1	231.089	1	LMFA08030045	Cinnamoyl-homoserine lactone	[M+H+K]2+	C13H13NO3	NA	136.018625170841	15084	0.4429	14	2	15	5	0.65	56.6334
135.541	Nothing	1	247.084	1	LMFA08030044	p-coumaroyl-homoserine lactone	[M+H+Na]2+	C13H13NO4	NA	136.018625170841	15084	0.4429	14	2	15	5	0.65	56.6334
135.543	Nothing	1	252.046	1	LMFA12000344	BBT(OAc)2	[M+H+NH4]2+	C12H12O4S	NA	136.018625170841	15084	0.4429	14	2	15	5	0.65	56.6334
135.551	Nothing	1	247.106	2	LMFA07070080; LMFA07070093	Malonylcarnitine; O-malonylcarnitine	[M+H+Na]2+	C10H17NO6	NA	136.018625170841	15084	0.4429	14	2	15	5	0.65	56.6334
135.559	Nothing	1	231.147	3	LMFA07070003; LMFA07070054; LMFA07070075	O-butanoyl-carnitine; Butyrylcarnitine; Isobutyryl-L-carnitine	[M+H+K]2+	C11H21NO4	NA	136.018625170841	15084	0.4429	14	2	15	5	0.65	56.6334
135.56	Nothing	1	252.079	3	LMPK12050001; LMPK12110021; LMPK12110100	7-Hydroxy-2-methylisoflavone; 7-Methoxyflavone; 6-Methoxyflavone	[M+H+NH4]2+	C16H12O3	NA	136.018625170841	15084	0.4429	14	2	15	5	0.65	56.6334
135.569	Nothing	1	247.142	2	LMFA07070037; LMFA07070071	3-hydroxybutyrylcarnitine; Hydroxybutyrylcarnitine	[M+H+Na]2+	C11H21NO5	NA	136.018625170841	15084	0.4429	14	2	15	5	0.65	56.6334
135.585	Nothing	1	252.128	1	LMPR0103610006	Alcyopterosin D	[M+H+NH4]2+	C15H21OCl	NA	136.018625170841	15084	0.4429	14	2	15	5	0.65	56.6334
135.589	Nothing	1	269.163	3	LMFA01120009; LMFA01120010; LMFA08030017	Tetranor-8-NO2-CLA; Tetranor-5-NO2-CLA; N-(3-oxo-decanoyl)-homoserine lactone	[M+2H]2+	C14H23NO4	NA	136.018625170841	15084	0.4429	14	2	15	5	0.65	56.6334
135.594	Nothing	1	225.209	1	LMSP01080079	Xestoaminol B	[M+2Na]2+	C14H27NO	NA	136.018625170841	15084	0.4429	14	2	15	5	0.65	56.6334
135.595	Nothing	1	247.194	3	LMFA08020167; LMFA08020383; LMFA08020384	beta-sanshool; N-isobutyl-2E,4E,8Z,10E-dodecatetraenamide; N-isobutyl-2E,4E,8Z,10Z-dodecatetraenamide	[M+H+Na]2+	C16H25NO	NA	136.018625170841	15084	0.4429	14	2	15	5	0.65	56.6334
135.596	Nothing; Nothing	2	269.178	2	LMFA08020348; LMFA08020349	N-isobutyl-2E,4E,12Z-tetradecatrien-8,10-diynamide; N-isobutyl-2E,4E,12E-tetradecatrien-8,10-diynamide	[M+2H]2+	C18H23NO	NA; NA	136.018625170841; 136.018625170841	15084; 15084	0.4429; 0.4429	14; 14	2; 2	15; 15	5; 5	0.65; 0.65	56.6334; 56.6334
135.599	Nothing	1	231.228	1	LMFA01010044	Myristic acid(d3)	[M+H+K]2+	C14H25D3O2	NA	136.018625170841	15084	0.4429	14	2	15	5	0.65	56.6334
135.607	Nothing	1	252.173	9	LMFA01150016; LMFA01150025; LMFA05000650; LMGL01030001; LMPR0103370008; LMPR0103600003; LMPR0103810001; LMPR0103820001; LMPR0103860003	9-(3,5-dimethylfuran-2-yl)-nonanoic acid; 5-(3-methyl-5-pentylfuran-2-yl)-pentanoic acid; Dihydromyoporone; Petroraspailyne A1; Ustusal A; (+)-2-Sterpurene-6,12,15-triol; 9-Hydroxy-helminthosporol; Dendrobane A; Thujasutchin N	[M+H+NH4]2+	C15H24O3	NA	136.018625170841	15084	0.4429	14	2	15	5	0.65	56.6334
135.625	Nothing	1	252.209	49	LMFA01030109; LMFA01030268; LMFA01030269; LMFA01030270; LMFA01030271; LMFA01030272; LMFA01030273; LMFA01030274; LMFA01030275; LMFA01030494; LMFA01030495; LMFA01030496; LMFA01030497; LMFA01030806; LMFA01030807; LMFA01030814; LMFA01031050; LMFA01031209; LMFA01140023; LMFA06000215; LMFA07010280; LMFA07010284; LMFA07010292; LMFA07010294; LMFA07010295; LMFA07010296; LMFA07010297; LMFA07010298; LMFA070…	9,12-hexadecadienoic acid; 10Z,12E-hexadecadienoic acid; 2E,4E-hexadecadienoic acid; 2E,4Z-hexadecadienoic acid; 3Z,9Z-hexadecadienoic acid; 6,9-hexadecadienoic acid; 6Z,9Z-hexadecadienoic acid; 8Z,10Z-hexadecadienoic acid; Palmitolinoleic acid; 2-hexadecynoic acid; 4-hexadecynoic acid; 7-hexadecynoic acid; 10-hexadecynoic acid; 7,10-hexadecadienoic acid; 7Z,10Z-hexadecadienoic acid; 5Z,9Z-hexade…	[M+H+NH4]2+	C16H28O2	NA	136.018625170841	15084	0.4429	14	2	15	5	0.65	56.6334
135.643	Nothing	1	252.245	17	LMFA05000170; LMFA06000194; LMFA06000206; LMFA06000207; LMFA06000208; LMFA06000209; LMFA06000214; LMFA06000228; LMFA06000259; LMFA12000189; LMFA12000190; LMFA12000191; LMFA12000192; LMFA12000193; LMFA12000264; LMFA12000266; LMFA12000271	2,6,8,12-Tetramethyl-2,4-tridecadien-1-ol; 14-Methyl-8E-hexadecenal; 14R-Methyl-8E-hexadecenal; 14R-Methyl-8Z-hexadecenal; 14S-Methyl-8E-hexadecenal; 14S-Methyl-8Z-hexadecenal; 14Z-Methyl-8-hexadecenal; 9Z-Heptadecenal; 8-Heptadecenal; 10Z-Heptadecen-2-one; 6Z-Heptadecen-2-one; 1,16-Heptadecadien-3-one; 10-Heptadecen-2-one; 16-Heptadecen-2-one; 5-Ethyl-2-pentadecen-4-one; 7-Ethyl-4-pentadecen-6-o…	[M+H+NH4]2+	C17H32O	NA	136.018625170841	15084	0.4429	14	2	15	5	0.65	56.6334
135.661	Nothing	1	252.282	4	LMFA11000096; LMFA11000113; LMFA11000325; LMFA11000563	7Z-Octadecene; 9Z-Octadecene; 1-Octadecene; 9-Octadecene	[M+H+NH4]2+	C18H36	NA	136.018625170841	15084	0.4429	14	2	15	5	0.65	56.6334
135.961	Nothing	1	225.944	1	LMFA01090152	2,5-Dichloro-4-oxohex-2-enedioate	[M+2Na]2+	C6H4Cl2O5	NA	136.018625170841	15084	0.4429	14	2	15	5	0.65	56.6334
135.964	Nothing	1	225.949	1	LMFA01090138	Ethyl 3-iodo-2E-acrylate	[M+2Na]2+	C5H7IO2	NA	136.018625170841	15084	0.4429	14	2	15	5	0.65	56.6334
136.001	Nothing	1	248.006	1	LMFA12000348	1-chloro-4-(5-(penta-1,3-diyn-1-yl)thiophen-2-yl)but-3-yn-2-ol	[M+H+Na]2+	C13H9OSCl	NA	136.018625170841	15084	0.4429	14	2	15	5	0.65	56.6334
136.028	Nothing	1	152.047	2	LMFA07010960; LMPK13010002	Methyl furfuracrylate; 6-Methylsalicylic acid	[M+H-NH3]+	C8H8O3	NA	136.018625170841	15084	0.4429	14	2	15	5	0.65	56.6334
136.029	Nothing; Others	2	136.029	1	LMFA01090154	5-chloropentanoic acid	[M]+	C5H9O2Cl	NA; NA	136.018625170841; 136.018625170841	15084; 15084	0.4429; 0.4429	14; 9	2; 2	15; 15	5; 5	0.65; 0.773	56.6334; 104.2318
136.031	Nothing	1	226.084	2	LMFA01150046; LMFA01150048	3-(3-methylfuran-2,5-diyl)-dipropionic acid; 3,4-dimethyl-5-carboxymethyl-2-furanpropanoic acid	[M+2Na]2+	C11H14O5	NA	136.018625170841	15084	0.4429	14	2	15	5	0.65	56.6334
136.032	Nothing	1	248.069	1	LMFA01070035	methyl 10-acetoxy-8,9-epoxy-2Z-decen-4,6-diynoate	[M+H+Na]2+	C13H12O5	NA	136.018625170841	15084	0.4429	14	2	15	5	0.65	56.6334
136.034	Nothing	1	270.053	21	LMPK12050055; LMPK12050083; LMPK12050102; LMPK12050137; LMPK12050161; LMPK12050218; LMPK12110005; LMPK12110042; LMPK12110087; LMPK12110088; LMPK12110125; LMPK12111095; LMPK12111329; LMPK12111552; LMPK12111653; LMPK12130008; LMPK12130031; LMPK12160041; LMPK13040002; LMPK13040008; LMPK13040011	3'-Hydroxydaidzein; 2'-Hydroxydaidzein; Demethyltexasin; 8-Hydroxydaidzein; 5,7,3'-Trihydroxyisoflavone; Genistein; Apigenin; 7,3',4'-Trihydroxyflavone; 5,8,2'-Trihydroxyflavone; 5,2',5'-Trihydroxyflavone; 5,7,2'-Trihydroxyflavone; Baicalein; Norwogonin; Resokaempferol; Galangin; Sulfuretin; 4,6,4'-Trihydroxyaurone; 2',4'-Dihydroxy-5,6-methylenedioxy-2-phenylbenzofuran; Aloe-emodin; Emodin; 2-Hyd…	[M+2H]2+	C15H10O5	NA	136.018625170841	15084	0.4429	14	2	15	5	0.65	56.6334
136.039	Nothing	1	226.099	3	LMPK12020227; LMPK13090004; LMPK13090013	7-Hydroxyflavan; 4,4'-dihydroxy-alpha-methylstilbene; Pinosylvin methyl ether	[M+2Na]2+	C15H14O2	NA	136.018625170841	15084	0.4429	14	2	15	5	0.65	56.6334
136.039	Nothing	1	270.064	1	LMPK13090028	4,4'-dinitrostilbene	[M+2H]2+	C14H10N2O4	NA	136.018625170841	15084	0.4429	14	2	15	5	0.65	56.6334
136.049	Nothing	1	226.12	4	LMFA01170130; LMFA02020007; LMFA02020008; LMFA02020011	3,7-Dimethyl-2E,6E-decadien-1,10-dioic acid; Tuberonic acid; epi-4'-hydroxyjasmonic acid; 12-hydroxyjasmonic acid	[M+2Na]2+	C12H18O4	NA	136.018625170841	15084	0.4429	14	2	15	5	0.65	56.6334
136.052	Nothing	1	270.089	24	LMPK12020248; LMPK12050448; LMPK12070028; LMPK12070030; LMPK12080063; LMPK12100073; LMPK12120097; LMPK12120098; LMPK12120099; LMPK12120136; LMPK12120145; LMPK12120194; LMPK12120244; LMPK12120245; LMPK12120431; LMPK12120440; LMPK12140062; LMPK12140063; LMPK12140089; LMPK12140187; LMPK12140190; LMPK12140215; LMPK12140216; LMPK12160036	7-Hydroxy-3',4'-methylenedioxyflavan; Dihydroformononetin; (-)-Medicarpin; Isomedicarpin; Haginin B; (S)-4'-Hydroxy-4-methoxydalbergione; Isoliquiritigenin 4-methyl ether; Isoliquiritigenin 2'-methy ether; Isoliquiritigenin 4'-methyl ether; Flemichapparin; Larrein; 2',5'-Dihydroxy-4-methoxychalcone; 2',6'-Dihydroxy-4'-methoxychalcone; Cardamonin; Echinatin; Methyllucidone; Methyl-liquiritigenin; …	[M+2H]2+	C16H14O4	NA	136.018625170841	15084	0.4429	14	2	15	5	0.65	56.6334
136.058	Nothing; Others	2	232.146	5	LMFA01031097; LMFA07010705; LMPR0103160005; LMPR0103190013; LMPR0103610010	10E-Pentadecen-6,8-diynoic acid; (Z)-8-Decene-4,6-diyn-1-yl 3-methylbutanoate; Herbertenelactol; alantolactone; Alcyopterosin N	[M+H+K]2+	C15H20O2	NA; NA	136.018625170841; 136.018625170841	15084; 15084	0.4429; 0.4429	14; 9	2; 2	15; 15	5; 5	0.65; 0.773	56.6334; 104.2318
136.06	Nothing	1	135.053	1	LMFA01050439	(+)-threo-2-Amino-3,4-dihydroxybutanoic acid	[M+H]+	C4H9NO4	NA	136.018625170841	15084	0.4429	14	2	15	5	0.65	56.6334
136.061	Nothing	1	248.126	3	LMFA13040007; LMFA13040014; LMFA13040151	ascr#9; oscr#9; part#9	[M+H+Na]2+	C11H20O6	NA	136.018625170841	15084	0.4429	14	2	15	5	0.65	56.6334
136.065	Nothing	1	152.084	2	LMFA07010740; LMFA07040019	2-Propenyl 2,4-hexadienoate; 2,6Z-Nonadien-4-olide	[M+H-NH3]+	C9H12O2	NA	136.018625170841	15084	0.4429	14	2	15	5	0.65	56.6334
136.068	Nothing	1	226.157	1	LMFA07040179	KH01-A	[M+2Na]2+	C13H22O3	NA	136.018625170841	15084	0.4429	14	2	15	5	0.65	56.6334
136.069	Nothing	1	248.141	9	LMPR0103050002; LMPR0103050004; LMPR0103050013; LMPR0103090002; LMPR0103190002; LMPR0103250004; LMPR0103590001; LMPR0103620001; LMPR0103890003	(-)-abscisic aldehyde; abscisic aldehyde; 1'-deoxyabscisic acid; Parthenolide; 1,2-Dihydrosantonin; sporogen-AO-1; (-)-Illudin M; (-)-Merulidial; 1-deoxy-11-oxopentalenic acid	[M+H+Na]2+	C15H20O3	NA	136.018625170841	15084	0.4429	14	2	15	5	0.65	56.6334
136.07	Nothing	1	270.126	5	LMPK12020231; LMPK12020257; LMPK12020259; LMPK12100068; LMPK12120611	4'-Hydroxy-7-methoxy-8-methylflavan; 7-Hydroxy-5-methoxy-6-methylflavan; Tephrowatsin E; (R)-5-Hydroxy-2,4-dimethoxydalbergiquinol; 4-Hydrocinnamoyl-2,2,5-trimethyl-4-cyclopentene-1,3-dione	[M+2H]2+	C17H18O3	NA	136.018625170841	15084	0.4429	14	2	15	5	0.65	56.6334
136.079	Nothing	1	248.162	2	LMFA13040152; LMFA13040153	ascr#6.1; ascr#6.2	[M+H+Na]2+	C12H24O5	NA	136.018625170841	15084	0.4429	14	2	15	5	0.65	56.6334
136.086	Nothing	1	226.193	46	LMFA01020108; LMFA01020132; LMFA01030047; LMFA01030048; LMFA01030050; LMFA01030051; LMFA01030246; LMFA01030247; LMFA01030248; LMFA01030249; LMFA01030250; LMFA01030770; LMFA01030771; LMFA01030913; LMFA01031161; LMFA01031183; LMFA01031196; LMFA01140047; LMFA06000189; LMFA07010175; LMFA07010222; LMFA07010223; LMFA07010224; LMFA07010225; LMFA07010226; LMFA07010227; LMFA07010229; LMFA07010241; LMFA070…	5-methyl-2E-tridecenoic acid; 2,4-dimethyl-2E-dodecenoic acid; 2-tetradecenoic acid; Tsuzuic acid; 8Z-tetradecenoic acid; Myristoleic acid; 3E-tetradecenoic acid; Physeteric acid; 7Z-tetradecenoic acid; Myristelaidic acid; cis-tetradec-11-enoic acid; trans-tetradec-11-enoic acid; 5E-Tetradecenoic acid; 2Z-tetradecenoic acid; 6Z-tetradecenoic acid; 7E-tetradecenoic acid; 5,6-methylene-tridecanoic …	[M+2Na]2+	C14H26O2	NA	136.018625170841	15084	0.4429	14	2	15	5	0.65	56.6334
136.087	Nothing	1	248.178	17	LMFA01030163; LMFA01030164; LMFA01030165; LMFA01030166; LMFA01030277; LMFA01030278; LMFA01030279; LMFA01030280; LMFA01030491; LMFA01030492; LMFA01030493; LMFA01030870; LMFA01031073; LMFA01031134; LMFA01031150; LMFA01140010; LMFA07010982	16:4(4Z,7Z,10Z,13Z); 4,7,11,14-hexadecatetraenoic acid; 4,8,12,16-hexadecatetraenoic acid; 16:4(6,9,12,15); 2E,6Z,8Z,12E-hexadecatetraenoic acid; 2E,6Z,8Z,12Z-hexadecatetraenoic acid; 2Z,6Z,8Z,12E-hexadecatetraenoic acid; 2Z,6Z,8Z,12Z-hexadecatetraenoic acid; 3,9-hexadecadiynoic acid; 7,10-hexadecadiynoic acid; 8,10-hexadecadiynoic acid; 16:4(6Z,9Z,12Z,15Z); 2Z,5Z,8Z,11Z-Hexadecatetraenoic acid; …	[M+H+Na]2+	C16H24O2	NA	136.018625170841	15084	0.4429	14	2	15	5	0.65	56.6334
136.088	Nothing	1	270.162	9	LMFA01031137; LMFA01031147; LMFA01031251; LMFA01031277; LMFA06000263; LMST02010004; LMST02010020; LMST02010021; LMST02010024	Octadeca-9-en-12,14,16-triynoic acid; (E)-octadeca-15-en-9,11,13-triynoic acid; Protegenin D; Oropheic acid; (Z)-16-oxooctadeca-9,17-dien-12,14-diynal; Estrone; 3beta-hydroxy-estra-5,7,9-trien-17-one; 8alpha-3beta-hydroxy-estra-1,3,5(10)-trien-17-one; estra-1,3,5(10),7-tetraene-3,17alpha-diol	[M+2H]2+	C18H22O2	NA	136.018625170841	15084	0.4429	14	2	15	5	0.65	56.6334
136.089	Nothing; Others	2	136.089	3	LMFA06000136; LMFA06000137; LMFA06000138	2E,4E,6E-Nonatrienal; 2E,4E,6Z-Nonatrienal; 2E,4Z,6Z-Nonatrienal	[M]+	C9H12O	NA; NA	136.018625170841; 136.018625170841	15084; 15084	0.4429; 0.4429	14; 9	2; 2	15; 15	5; 5	0.65; 0.773	56.6334; 104.2318
136.092	Nothing; Others	2	253.143	1	LMFA08020295	N-hexanoyl histidine	[M+H+NH4]2+	C12H19N3O3	NA; NA	136.018625170841; 136.018625170841	15084; 15084	0.4429; 0.4429	14; 9	2; 2	15; 15	5; 5	0.65; 0.773	56.6334; 104.2318
136.094	Nothing; Others	2	253.147	1	LMFA09000028	Albanitrile D	[M+H+NH4]2+	C17H19NO	NA; NA	136.018625170841; 136.018625170841	15084; 15084	0.4429; 0.4429	14; 9	2; 2	15; 15	5; 5	0.65; 0.773	56.6334; 104.2318
136.095	Nothing; Others	2	232.219	2	LMFA11000058; LMFA11000124	6,8-Diethyl-4-methyl-3E,5E,7E,9E-dodecatetraene; 7-Ethyl-3,11-dimethyl-1,3Z,6E,10E-tridecatetraene	[M+H+K]2+	C17H28	NA; NA	136.018625170841; 136.018625170841	15084; 15084	0.4429; 0.4429	14; 9	2; 2	15; 15	5; 5	0.65; 0.773	56.6334; 104.2318
136.101	Nothing	1	152.12	39	LMFA05000123; LMFA06000057; LMFA06000058; LMFA06000059; LMFA06000143; LMFA06000146; LMFA12000151; LMPR0102010003; LMPR0102010006; LMPR0102010025; LMPR0102010026; LMPR0102010027; LMPR0102020001; LMPR0102060020; LMPR0102060021; LMPR0102060023; LMPR0102090005; LMPR0102090006; LMPR0102090008; LMPR0102090015; LMPR0102090024; LMPR0102090025; LMPR0102090030; LMPR0102090033; LMPR0102090036; LMPR010209003…	2-Methyl-6-methylene-2E,7-octadien-1-ol; 2,4-decadienal; 2,6-decadienal; 4,7-decadienal; 2E,9-Decadienal; 2E,4Z-Decadienal; 3E,7Z-Decadien-2-one; Geranial; Neral; 2,6-Dimethyl-2,3R-epoxyocta-5E,7-diene; R-ipsdienol; S-ipsdienol; 2-Methyl-5-isopropylhexa-2Z,5-dienal; (-)-cis-sabinol; sabinol; (+)-cis-sabinol; (-)-trans-Carveol; (-)-trans-Isopiperitenol; (-)-Perillyl alcohol; Limonene-1,2-epoxide; …	[M+H-NH3]+	C10H16O	NA	136.018625170841	15084	0.4429	14	2	15	5	0.65	56.6334
136.104	Nothing	1	226.23	6	LMFA05000050; LMFA06000083; LMFA06000258; LMFA12000056; LMFA12000255; LMFA12000258	9-pentadecen-1-ol; pentadecanal; 13-methyltetradecanal; Pentadecan-2-one; 7-Ethyltridecan-6-one; 3-Ethyltridecan-2-one	[M+2Na]2+	C15H30O	NA	136.018625170841	15084	0.4429	14	2	15	5	0.65	56.6334
136.105	Nothing	1	248.214	4	LMFA06000111; LMFA12000375; LMPR0103500005; LMPR0103500008	8Z,11Z,14Z-heptadecatrienal; (Z)-heptadec-14-en-12-yn-2-one; 5-(2-hydroxyethyl)isolongifol-4-ene; 5-(2-hydroxyethyl)isolongifol-5-ene	[M+H+Na]2+	C17H28O	NA	136.018625170841	15084	0.4429	14	2	15	5	0.65	56.6334
136.117	Nothing	1	270.219	19	LMFA01050106; LMFA01050192; LMFA01050193; LMFA01050270; LMFA01050271; LMFA01050272; LMFA01050561; LMFA01060050; LMFA01060051; LMFA01060052; LMFA01060053; LMFA01060054; LMFA01060055; LMFA01060056; LMFA01060057; LMFA01060058; LMFA01060101; LMFA01060104; LMFA01060105	Ambrettolic acid; 16-hydroxy-9E-hexadecenoic acid; 16-hydroxy-9Z-hexadecenoic acid; (+)-12-hydroxy-9Z-hexadecenoic acid; 16-hydroxy-5-hexadecenoic acid; 16-hydroxy-6-hexadecenoic acid; 9S-hydroxy-7E-hexadecenoic acid; 2-keto palmitic acid; 3-keto palmitic acid; 4-keto palmitic acid; 5-keto palmitic acid; 7-keto palmitic acid; 8-keto palmitic acid; 9-keto palmitic acid; 10-keto palmitic acid; 11-k…	[M+2H]2+	C16H30O3	NA	136.018625170841	15084	0.4429	14	2	15	5	0.65	56.6334
136.122	Nothing	1	226.266	5	LMFA11000403; LMFA11000463; LMFA11000514; LMFA11000577; LMFA11000707	3-Methylpentadecane; 5-Methylpentadecane; 7-Methylpentadecane; Hexadecane; 6-Pentylundecane	[M+2Na]2+	C16H34	NA	136.018625170841	15084	0.4429	14	2	15	5	0.65	56.6334
136.123	Nothing	1	248.25	3	LMFA11000167; LMFA11000174; LMFA11000381	3Z,6Z,9Z-Octadecatriene; 6Z,9Z,12Z-Octadecatriene; 3,7-Diethyl-11-methyltrideca-1,3,6,10-tetraene	[M+H+Na]2+	C18H32	NA	136.018625170841	15084	0.4429	14	2	15	5	0.65	56.6334
136.125	Nothing	1	270.235	2	LMPR0104020002; LMPR0104480001	Axerophthene; Erogorgiaene	[M+2H]2+	C20H30	NA	136.018625170841	15084	0.4429	14	2	15	5	0.65	56.6334
136.125	Nothing; Others	2	136.125	24	LMFA11000042; LMFA11000048; LMPR0102010005; LMPR0102010020; LMPR0102010021; LMPR0102010022; LMPR0102010023; LMPR0102090002; LMPR0102090013; LMPR0102090021; LMPR0102090022; LMPR0102090026; LMPR0102090027; LMPR0102090062; LMPR0102120011; LMPR0102120012; LMPR0102120013; LMPR0102120015; LMPR0102120021; LMPR0102120035; LMPR0102120036; LMPR0102120037; LMPR0102120038; LMPR0102130001	2,6-Dimethyl-2,4E,6E-octatriene; 3,5-Dimethyl-2E,4E,6E-octatriene; Myrcene; (Z)-beta-ocimene; (E)-beta-ocimene; (Z)-alpha-ocimene; (E)-alpha-ocimene; (-)-Limonene; (+)-Limonene; (R)-(-)-alpha-Phellandrene; (+)-beta-Phellandrene; alpha-Terpinene; gamma-Terpinene; terpinolene; (+)-Comphene; (+)-alpha-Pinene; (-)-beta-Pinene; (-)-3-Carene; (+)-3-Carene; (-)-sabinene; (+)-sabinene; (+)-alpha-thujene;…	[M]+	C10H16	NA; NA	136.018625170841; 136.018625170841	15084; 15084	0.4429; 0.4429	14; 9	2; 2	15; 15	5; 5	0.65; 0.773	56.6334; 104.2318
136.135	Nothing	1	270.256	33	LMFA01010017; LMFA01020011; LMFA01020012; LMFA01020040; LMFA01020041; LMFA01020092; LMFA01020193; LMFA01020194; LMFA01020195; LMFA01020196; LMFA01020197; LMFA01020198; LMFA01020199; LMFA01020200; LMFA01020201; LMFA01020202; LMFA01020265; LMFA01020281; LMFA01020390; LMFA01020418; LMFA07010326; LMFA07010342; LMFA07010415; LMFA07010425; LMFA07010470; LMFA07010487; LMFA07010488; LMFA07010596; LMFA070…	Margaric acid; Anteisoheptadecanoic acid; Isoheptadecanoic acid; 2,6-dimethyl-pentadecanoic acid; 4,8-dimethyl-pentadecanoic acid; 2-methyl-hexadecanoic acid; 10-methyl-hexadecanoic acid; 11-methyl-hexadecanoic acid; 12-methyl-hexadecanoic acid; 13-methyl-hexadecanoic acid; 3-methyl-hexadecanoic acid; 4-methyl-hexadecanoic acid; 5-methyl-hexadecanoic acid; 7-methyl-hexadecanoic acid; 8-methyl-hex…	[M+2H]2+	C17H34O2	NA	136.018625170841	15084	0.4429	14	2	15	5	0.65	56.6334
136.137	Nothing	1	152.156	2	LMFA11000061; LMFA11000425	1,3E,5Z-Undecatriene; 4,8-Dimethyl-1,3(E),7-nonatriene	[M+H-NH3]+	C11H20	NA	136.018625170841	15084	0.4429	14	2	15	5	0.65	56.6334
136.141	Nothing; Others	2	253.241	3	LMFA08010010; LMSP01080073; LMSP01080074	Palmitoleamide; Obscuraminol B; Obscuraminol C	[M+H+NH4]2+	C16H31NO	NA; NA	136.018625170841; 136.018625170841	15084; 15084	0.4429; 0.4429	14; 9	2; 2	15; 15	5; 5	0.65; 0.773	56.6334; 104.2318
136.153	Nothing	1	270.292	2	LMFA05000044; LMFA05000085	3S,7S-dimethyl-2-hexadecanol; stearyl alcohol	[M+2H]2+	C18H38O	NA	136.018625170841	15084	0.4429	14	2	15	5	0.65	56.6334
143.623	Nothing	1	268.204	9	LMFA01060227; LMFA01060230; LMFA01060236; LMFA01070026; LMFA02010014; LMFA02010015; LMFA07040172; LMGL01030005; LMGL01030006	9-oxo-7E-hexadecenoic acid; 4-oxo-2E-hexadecenoic acid; 9-oxohexadeca-10E-enoic acid; 10,11-Epoxy-7Z-hexadecenoic acid; (1R,2R)-3-oxo-2-pentyl-cyclopentanehexanoic acid; (1S,2S)-3-oxo-2-pentyl-cyclopentanehexanoic acid; Berkeleylactone L; Petroraspailyne B3; Petroraspailyne B2	[M+H+NH4]2+	C16H28O3	NA	144.113717059943	7568	0.2222	14	2	15	5	0.2694	0.9777
143.641	Nothing; Nothing	2	285.267	4	LMFA08040045; LMSP01040002; LMSP01080005; LMSP01080006	Pentadecanoyl-EA; C17 Sphingosine; iso (4E,15-methyl-d16:1) sphingosine; anteiso (4E,14-methyl-d16:1) sphingosine	[M+2H]2+	C17H35NO2	NA; NA	144.113717059943; 144.113717059943	7568; 7568	0.2222; 0.2222	14; 14	2; 2	15; 15	5; 5	0.2694; 0.2694	0.9777; 0.9777
143.659	Nothing; Nothing	2	285.303	1	LMSP01080032	Spisulosine	[M+2H]2+	C18H39NO	NA; NA	144.113717059943; 144.113717059943	7568; 7568	0.2222; 0.2222	14; 14	2; 2	15; 15	5; 5	0.2694; 0.2694	0.9777; 0.9777
143.677	Blood; Heart_Gills_SkeletalMuscle; Heart_Kidney_Blood_Gills; Heart_SkeletalMuscle; Liver; Nothing; Others; SkeletalMuscle; SkeletalMuscle_Kidney_Epithelia	9	268.313	14	LMFA11000020; LMFA11000022; LMFA11000024; LMFA11000025; LMFA11000026; LMFA11000031; LMFA11000334; LMFA11000350; LMFA11000359; LMFA11000437; LMFA11000446; LMFA11000484; LMFA11000578; LMFA11000708	14S-Methyloctadecane; 3S,13R-Dimethylheptadecane; 2,5R-Dimethylheptadecane; 5R,11S-Dimethylheptadecane; 5S,9S-Dimethylheptadecane; 7S,11R-Dimethylheptadecane; 2,5-Dimethylheptadecane; 2-Methyloctadecane; 3,13-Dimethylheptadecane; 5,11-Dimethylheptadecane; 5,9-Dimethylheptadecane; 7,11-Dimethylheptadecane; Nonadecane; 7-Hexyltridecane	[M+H+NH4]2+	C19H40	NA; NA; NA; NA; NA; NA; NA; NA; NA	144.171203094961; 144.171203094961; 144.175151809563; 144.171203094961; 144.171203094961; 144.113717059943; 144.17254687904; 144.171203094961; 144.174905428799	37254; 37254; 35546; 37254; 37254; 7568; 33554; 37254; 34127	0.9963; 0.9963; 0.9957; 0.9963; 0.9963; 0.2222; 0.9851; 0.9963; 0.9958	12; 10; 9; 9; 3; 14; 2; 7; 7	2; 2; 3; 2; 2; 2; 2; 2; 3	15; 15; 15; 15; 15; 15; 15; 15; 10	0; 0; 5; 0; 0; 5; 5; 0; 15	0.6948; 0.7188; 0.5904; 0.5883; 0.6986; 0.2694; 4.6426; 0.5983; 0.9366	30.4853; 34.5152; 0.6033; 2.2439; 18.6436; 0.9777; 4.1648; 3.5406; 11.4538
143.912	Heart_Gills_SkeletalMuscle; Heart_Kidney_Blood_Gills; Heart_SkeletalMuscle; Liver; Nothing; Others; SkeletalMuscle; SkeletalMuscle_Kidney_Epithelia	8	263.828	1	LMFA01090143	2-Bromo-2-iodoacetic acid	[M+H+Na]2+	C2H2BrIO2	NA; NA; NA; NA; NA; NA; NA; NA	144.171203094961; 144.175151809563; 144.171203094961; 144.171203094961; 144.113717059943; 144.17254687904; 144.171203094961; 144.174905428799	37254; 35546; 37254; 37254; 7568; 33554; 37254; 34127	0.9963; 0.9957; 0.9963; 0.9963; 0.2222; 0.9851; 0.9963; 0.9958	10; 9; 9; 3; 14; 2; 7; 7	2; 3; 2; 2; 2; 2; 2; 3	15; 15; 15; 15; 15; 15; 15; 10	0; 5; 0; 0; 5; 5; 0; 15	0.7188; 0.5904; 0.5883; 0.6986; 0.2694; 4.6426; 0.5983; 0.9366	34.5152; 0.6033; 2.2439; 18.6436; 0.9777; 4.1648; 3.5406; 11.4538
143.988	Blood; Heart_Gills_SkeletalMuscle; Heart_Kidney_Blood_Gills; Heart_SkeletalMuscle; Liver; Others; SkeletalMuscle; SkeletalMuscle_Kidney_Epithelia	8	248.006	1	LMFA12000348	1-chloro-4-(5-(penta-1,3-diyn-1-yl)thiophen-2-yl)but-3-yn-2-ol	[M+H+K]2+	C13H9OSCl	NA; NA; NA; NA; NA; NA; NA; NA	144.171203094961; 144.171203094961; 144.175151809563; 144.171203094961; 144.171203094961; 144.17254687904; 144.171203094961; 144.174905428799	37254; 37254; 35546; 37254; 37254; 33554; 37254; 34127	0.9963; 0.9963; 0.9957; 0.9963; 0.9963; 0.9851; 0.9963; 0.9958	12; 10; 9; 9; 3; 2; 7; 7	2; 2; 3; 2; 2; 2; 2; 3	15; 15; 15; 15; 15; 15; 15; 10	0; 0; 5; 0; 0; 5; 0; 15	0.6948; 0.7188; 0.5904; 0.5883; 0.6986; 4.6426; 0.5983; 0.9366	30.4853; 34.5152; 0.6033; 2.2439; 18.6436; 4.1648; 3.5406; 11.4538
144.006	Heart_Gills_SkeletalMuscle; Heart_Kidney_Blood_Gills; Heart_SkeletalMuscle; Liver; Nothing; Others; SkeletalMuscle; SkeletalMuscle_Kidney_Epithelia	8	105.043	1	LMFA01100045	2-Amino-3-hydroxypropanoic acid	[M+K]+	C3H7NO3	NA; NA; NA; NA; NA; NA; NA; NA	144.171203094961; 144.175151809563; 144.171203094961; 144.171203094961; 144.113717059943; 144.17254687904; 144.171203094961; 144.174905428799	37254; 35546; 37254; 37254; 7568; 33554; 37254; 34127	0.9963; 0.9957; 0.9963; 0.9963; 0.2222; 0.9851; 0.9963; 0.9958	10; 9; 9; 3; 14; 2; 7; 7	2; 3; 2; 2; 2; 2; 2; 3	15; 15; 15; 15; 15; 15; 15; 10	0; 5; 0; 0; 5; 5; 0; 15	0.7188; 0.5904; 0.5883; 0.6986; 0.2694; 4.6426; 0.5983; 0.9366	34.5152; 0.6033; 2.2439; 18.6436; 0.9777; 4.1648; 3.5406; 11.4538
144.018	Blood; Heart_Gills_SkeletalMuscle; Heart_Kidney_Blood_Gills; Heart_SkeletalMuscle; Liver; Nothing; Others; SkeletalMuscle; SkeletalMuscle_Kidney_Epithelia	9	160.037	2	LMFA01170096; LMFA01170121	3-oxo-adipic acid; Oxoadipic acid	[M+H-NH3]+	C6H8O5	NA; NA; NA; NA; NA; NA; NA; NA; NA	144.171203094961; 144.171203094961; 144.175151809563; 144.171203094961; 144.171203094961; 144.113717059943; 144.17254687904; 144.171203094961; 144.174905428799	37254; 37254; 35546; 37254; 37254; 7568; 33554; 37254; 34127	0.9963; 0.9963; 0.9957; 0.9963; 0.9963; 0.2222; 0.9851; 0.9963; 0.9958	12; 10; 9; 9; 3; 14; 2; 7; 7	2; 2; 3; 2; 2; 2; 2; 2; 3	15; 15; 15; 15; 15; 15; 15; 15; 10	0; 0; 5; 0; 0; 5; 5; 0; 15	0.6948; 0.7188; 0.5904; 0.5883; 0.6986; 0.2694; 4.6426; 0.5983; 0.9366	30.4853; 34.5152; 0.6033; 2.2439; 18.6436; 0.9777; 4.1648; 3.5406; 11.4538
144.018	Heart_Gills_SkeletalMuscle; Heart_Kidney_Blood_Gills; Heart_SkeletalMuscle; Liver; Nothing; Others; SkeletalMuscle; SkeletalMuscle_Kidney_Epithelia	8	242.058	1	LMPK12160037	6,2'4'-Trihydroxy-2-phenylbenzofuran	[M+2Na]2+	C14H10O4	NA; NA; NA; NA; NA; NA; NA; NA	144.171203094961; 144.175151809563; 144.171203094961; 144.171203094961; 144.113717059943; 144.17254687904; 144.171203094961; 144.174905428799	37254; 35546; 37254; 37254; 7568; 33554; 37254; 34127	0.9963; 0.9957; 0.9963; 0.9963; 0.2222; 0.9851; 0.9963; 0.9958	10; 9; 9; 3; 14; 2; 7; 7	2; 3; 2; 2; 2; 2; 2; 3	15; 15; 15; 15; 15; 15; 15; 10	0; 5; 0; 0; 5; 5; 0; 15	0.7188; 0.5904; 0.5883; 0.6986; 0.2694; 4.6426; 0.5983; 0.9366	34.5152; 0.6033; 2.2439; 18.6436; 0.9777; 4.1648; 3.5406; 11.4538
144.019	Blood; Heart_Gills_SkeletalMuscle; Heart_Kidney_Blood_Gills; Heart_SkeletalMuscle; Liver; Others; SkeletalMuscle; SkeletalMuscle_Kidney_Epithelia	8	248.069	1	LMFA01070035	methyl 10-acetoxy-8,9-epoxy-2Z-decen-4,6-diynoate	[M+H+K]2+	C13H12O5	NA; NA; NA; NA; NA; NA; NA; NA	144.171203094961; 144.171203094961; 144.175151809563; 144.171203094961; 144.171203094961; 144.17254687904; 144.171203094961; 144.174905428799	37254; 37254; 35546; 37254; 37254; 33554; 37254; 34127	0.9963; 0.9963; 0.9957; 0.9963; 0.9963; 0.9851; 0.9963; 0.9958	12; 10; 9; 9; 3; 2; 7; 7	2; 2; 3; 2; 2; 2; 2; 3	15; 15; 15; 15; 15; 15; 15; 10	0; 0; 5; 0; 0; 5; 0; 15	0.6948; 0.7188; 0.5904; 0.5883; 0.6986; 4.6426; 0.5983; 0.9366	30.4853; 34.5152; 0.6033; 2.2439; 18.6436; 4.1648; 3.5406; 11.4538
144.029	Heart_Gills_SkeletalMuscle; Heart_Kidney_Blood_Gills; Heart_SkeletalMuscle; Liver; Nothing; Others; SkeletalMuscle; SkeletalMuscle_Kidney_Epithelia	8	143.022	1	LMFA08020194	N-formylmaleamic acid	[M+H]+	C5H5NO4	NA; NA; NA; NA; NA; NA; NA; NA	144.171203094961; 144.175151809563; 144.171203094961; 144.171203094961; 144.113717059943; 144.17254687904; 144.171203094961; 144.174905428799	37254; 35546; 37254; 37254; 7568; 33554; 37254; 34127	0.9963; 0.9957; 0.9963; 0.9963; 0.2222; 0.9851; 0.9963; 0.9958	10; 9; 9; 3; 14; 2; 7; 7	2; 3; 2; 2; 2; 2; 2; 3	15; 15; 15; 15; 15; 15; 15; 10	0; 5; 0; 0; 5; 5; 0; 15	0.7188; 0.5904; 0.5883; 0.6986; 0.2694; 4.6426; 0.5983; 0.9366	34.5152; 0.6033; 2.2439; 18.6436; 0.9777; 4.1648; 3.5406; 11.4538
144.031	Heart_Gills_SkeletalMuscle; Heart_Kidney_Blood_Gills; Heart_SkeletalMuscle; Liver; Nothing; Others; SkeletalMuscle_Kidney_Epithelia	7	286.048	23	LMPK12050062; LMPK12050149; LMPK12050251; LMPK12050327; LMPK12050386; LMPK12110003; LMPK12110006; LMPK12110051; LMPK12110131; LMPK12110134; LMPK12110137; LMPK12110941; LMPK12111160; LMPK12111361; LMPK12111566; LMPK12111601; LMPK12111622; LMPK12112802; LMPK12113088; LMPK12130020; LMPK12130041; LMPK12130056; LMPK13040023	Baptigenin; 7,8,2',4'-Tetrahydroxyisoflavone; Orobol; 2'-Hydroxygenistein; 6-Hydroxygenistein; Kaempferol; Luteolin; 7,3',4',5'-Tetrahydroxyflavone; 5,7,2',5'-Tetrahydroxyflavone; 5,7,2',6'-Tetrahydroxyflavone; 5,7,2',3'-Tetrahydroxyflavone; Norartocarpetin; Scutellarein; Isoscutellarein; Fisetin; 3,7,8,4'-Tetrahydroxyflavone; Datiscetin; 6-Hydroxygalangin; 8-Hydroxygalangin; Maritimetin; Aureusi…	[M+2H]2+	C15H10O6	NA; NA; NA; NA; NA; NA; NA	144.171203094961; 144.175151809563; 144.171203094961; 144.171203094961; 144.113717059943; 144.17254687904; 144.174905428799	37254; 35546; 37254; 37254; 7568; 33554; 34127	0.9963; 0.9957; 0.9963; 0.9963; 0.2222; 0.9851; 0.9958	10; 9; 9; 3; 14; 2; 7	2; 3; 2; 2; 2; 2; 3	15; 15; 15; 15; 15; 15; 10	0; 5; 0; 0; 5; 5; 15	0.7188; 0.5904; 0.5883; 0.6986; 0.2694; 4.6426; 0.9366	34.5152; 0.6033; 2.2439; 18.6436; 0.9777; 4.1648; 11.4538
144.033	Blood; Heart_Gills_SkeletalMuscle; Heart_Kidney_Blood_Gills; Heart_SkeletalMuscle; Liver; Nothing; Others; SkeletalMuscle; SkeletalMuscle_Kidney_Epithelia	9	160.052	4	LMFA01030751; LMFA01031046; LMFA01031101; LMFA01031156	Matricaric acid; Z,E-Matricaric acid; Z,Z-Matricaric acid; methyl 2Z,8Z-nonadien-4,6-diynoate	[M+H-NH3]+	C10H8O2	NA; NA; NA; NA; NA; NA; NA; NA; NA	144.171203094961; 144.171203094961; 144.175151809563; 144.171203094961; 144.171203094961; 144.113717059943; 144.17254687904; 144.171203094961; 144.174905428799	37254; 37254; 35546; 37254; 37254; 7568; 33554; 37254; 34127	0.9963; 0.9963; 0.9957; 0.9963; 0.9963; 0.2222; 0.9851; 0.9963; 0.9958	12; 10; 9; 9; 3; 14; 2; 7; 7	2; 2; 3; 2; 2; 2; 2; 2; 3	15; 15; 15; 15; 15; 15; 15; 15; 10	0; 0; 5; 0; 0; 5; 5; 0; 15	0.6948; 0.7188; 0.5904; 0.5883; 0.6986; 0.2694; 4.6426; 0.5983; 0.9366	30.4853; 34.5152; 0.6033; 2.2439; 18.6436; 0.9777; 4.1648; 3.5406; 11.4538
144.034	Heart_Gills_SkeletalMuscle; Heart_Kidney_Blood_Gills; Heart_SkeletalMuscle; Liver; Nothing; Others; SkeletalMuscle; SkeletalMuscle_Kidney_Epithelia	8	264.071	1	LMFA00000036	8-dimethylarsinoyl-octanoic acid	[M+H+Na]2+	C10H21O3As	NA; NA; NA; NA; NA; NA; NA; NA	144.171203094961; 144.175151809563; 144.171203094961; 144.171203094961; 144.113717059943; 144.17254687904; 144.171203094961; 144.174905428799	37254; 35546; 37254; 37254; 7568; 33554; 37254; 34127	0.9963; 0.9957; 0.9963; 0.9963; 0.2222; 0.9851; 0.9963; 0.9958	10; 9; 9; 3; 14; 2; 7; 7	2; 3; 2; 2; 2; 2; 2; 3	15; 15; 15; 15; 15; 15; 15; 10	0; 5; 0; 0; 5; 5; 0; 15	0.7188; 0.5904; 0.5883; 0.6986; 0.2694; 4.6426; 0.5983; 0.9366	34.5152; 0.6033; 2.2439; 18.6436; 0.9777; 4.1648; 3.5406; 11.4538
144.035	Heart_Gills_SkeletalMuscle; Heart_Kidney_Blood_Gills; Heart_SkeletalMuscle; Liver; Nothing; Others; SkeletalMuscle; SkeletalMuscle_Kidney_Epithelia	8	264.072	1	LMFA01090005	11-bromo-undecanoic acid	[M+H+Na]2+	C11H21BrO2	NA; NA; NA; NA; NA; NA; NA; NA	144.171203094961; 144.175151809563; 144.171203094961; 144.171203094961; 144.113717059943; 144.17254687904; 144.171203094961; 144.174905428799	37254; 35546; 37254; 37254; 7568; 33554; 37254; 34127	0.9963; 0.9957; 0.9963; 0.9963; 0.2222; 0.9851; 0.9963; 0.9958	10; 9; 9; 3; 14; 2; 7; 7	2; 3; 2; 2; 2; 2; 2; 3	15; 15; 15; 15; 15; 15; 15; 10	0; 5; 0; 0; 5; 5; 0; 15	0.7188; 0.5904; 0.5883; 0.6986; 0.2694; 4.6426; 0.5983; 0.9366	34.5152; 0.6033; 2.2439; 18.6436; 0.9777; 4.1648; 3.5406; 11.4538
144.036	Heart_Gills_SkeletalMuscle; Heart_Kidney_Blood_Gills; Heart_SkeletalMuscle; Liver; Nothing; Others; SkeletalMuscle; SkeletalMuscle_Kidney_Epithelia	8	242.094	3	LMPK12020233; LMPK12080003; LMPK12120442	7,4'-Dihydroxyflavan; Equol; 2',4'-Dihydroxydihydrochalcone	[M+2Na]2+	C15H14O3	NA; NA; NA; NA; NA; NA; NA; NA	144.171203094961; 144.175151809563; 144.171203094961; 144.171203094961; 144.113717059943; 144.17254687904; 144.171203094961; 144.174905428799	37254; 35546; 37254; 37254; 7568; 33554; 37254; 34127	0.9963; 0.9957; 0.9963; 0.9963; 0.2222; 0.9851; 0.9963; 0.9958	10; 9; 9; 3; 14; 2; 7; 7	2; 3; 2; 2; 2; 2; 2; 3	15; 15; 15; 15; 15; 15; 15; 10	0; 5; 0; 0; 5; 5; 0; 15	0.7188; 0.5904; 0.5883; 0.6986; 0.2694; 4.6426; 0.5983; 0.9366	34.5152; 0.6033; 2.2439; 18.6436; 0.9777; 4.1648; 3.5406; 11.4538
144.038	Heart_Gills_SkeletalMuscle; Heart_Kidney_Blood_Gills; Heart_SkeletalMuscle; Liver; Nothing; Others; SkeletalMuscle; SkeletalMuscle_Kidney_Epithelia	8	264.079	1	LMPK12120002	2'-Hydroxyfurano[2'',3'':4',3']chalcone	[M+H+Na]2+	C17H12O3	NA; NA; NA; NA; NA; NA; NA; NA	144.171203094961; 144.175151809563; 144.171203094961; 144.171203094961; 144.113717059943; 144.17254687904; 144.171203094961; 144.174905428799	37254; 35546; 37254; 37254; 7568; 33554; 37254; 34127	0.9963; 0.9957; 0.9963; 0.9963; 0.2222; 0.9851; 0.9963; 0.9958	10; 9; 9; 3; 14; 2; 7; 7	2; 3; 2; 2; 2; 2; 2; 3	15; 15; 15; 15; 15; 15; 15; 10	0; 5; 0; 0; 5; 5; 0; 15	0.7188; 0.5904; 0.5883; 0.6986; 0.2694; 4.6426; 0.5983; 0.9366	34.5152; 0.6033; 2.2439; 18.6436; 0.9777; 4.1648; 3.5406; 11.4538
144.042	Blood; Heart_Gills_SkeletalMuscle; Heart_Kidney_Blood_Gills; Heart_SkeletalMuscle; Liver; Nothing; Others; SkeletalMuscle; SkeletalMuscle_Kidney_Epithelia	9	144.042	6	LMFA01020394; LMFA01170068; LMFA01170070; LMFA01170079; LMFA01170087; LMFA07010876	2-methylideneglutaric acid; 3E-methylglutaconic acid; (E)-hex-2-enedioic acid; 2E-methyl-glutaconic acid; 3-hexenedioic acid; Ethyl hydrogen fumarate	[M]+	C6H8O4	NA; NA; NA; NA; NA; NA; NA; NA; NA	144.171203094961; 144.171203094961; 144.175151809563; 144.171203094961; 144.171203094961; 144.113717059943; 144.17254687904; 144.171203094961; 144.174905428799	37254; 37254; 35546; 37254; 37254; 7568; 33554; 37254; 34127	0.9963; 0.9963; 0.9957; 0.9963; 0.9963; 0.2222; 0.9851; 0.9963; 0.9958	12; 10; 9; 9; 3; 14; 2; 7; 7	2; 2; 3; 2; 2; 2; 2; 2; 3	15; 15; 15; 15; 15; 15; 15; 15; 10	0; 0; 5; 0; 0; 5; 5; 0; 15	0.6948; 0.7188; 0.5904; 0.5883; 0.6986; 0.2694; 4.6426; 0.5983; 0.9366	30.4853; 34.5152; 0.6033; 2.2439; 18.6436; 0.9777; 4.1648; 3.5406; 11.4538
144.048	Blood; Heart_Gills_SkeletalMuscle; Heart_Kidney_Blood_Gills; Heart_SkeletalMuscle; Liver; Others; SkeletalMuscle; SkeletalMuscle_Kidney_Epithelia	8	248.126	3	LMFA13040007; LMFA13040014; LMFA13040151	ascr#9; oscr#9; part#9	[M+H+K]2+	C11H20O6	NA; NA; NA; NA; NA; NA; NA; NA	144.171203094961; 144.171203094961; 144.175151809563; 144.171203094961; 144.171203094961; 144.17254687904; 144.171203094961; 144.174905428799	37254; 37254; 35546; 37254; 37254; 33554; 37254; 34127	0.9963; 0.9963; 0.9957; 0.9963; 0.9963; 0.9851; 0.9963; 0.9958	12; 10; 9; 9; 3; 2; 7; 7	2; 2; 3; 2; 2; 2; 2; 3	15; 15; 15; 15; 15; 15; 15; 10	0; 0; 5; 0; 0; 5; 0; 15	0.6948; 0.7188; 0.5904; 0.5883; 0.6986; 4.6426; 0.5983; 0.9366	30.4853; 34.5152; 0.6033; 2.2439; 18.6436; 4.1648; 3.5406; 11.4538
144.049	Heart_Gills_SkeletalMuscle; Heart_Kidney_Blood_Gills; Heart_SkeletalMuscle; Liver; Nothing; Others; SkeletalMuscle_Kidney_Epithelia	7	286.084	52	LMFA05000014; LMFA07040148; LMFA07040149; LMPK12020154; LMPK12050449; LMPK12050462; LMPK12050475; LMPK12070051; LMPK12070052; LMPK12070055; LMPK12070056; LMPK12070060; LMPK12070074; LMPK12070077; LMPK12070105; LMPK12070131; LMPK12070132; LMPK12080051; LMPK12080064; LMPK12080065; LMPK12100062; LMPK12120112; LMPK12120113; LMPK12120114; LMPK12120115; LMPK12120152; LMPK12120204; LMPK12120265; LMPK121…	Gummiferol; Collimonin A; Collimonin B; Peltogynan; 3'-Hydroxydihydroformononetin; Vestitone; Dihydrobiochanin A; (-)-Nissolin; Vesticarpan; Kushenin; (6aR,11aR)-3,8-Dihydroxy-9-methoxypterocarpan; Nissicarpin; 4-Hydroxymedicarpin; Melilotocarpan B; Desmocarpin; 6a-Hydroxymedicarpin; 6a-Hydroxyisomedicarpin; Claussequinone; Sepiol; Haginin C; Brazilin; Homobutein; 3,2',4'-Trihydroxy-4-methoxychal…	[M+2H]2+	C16H14O5	NA; NA; NA; NA; NA; NA; NA	144.171203094961; 144.175151809563; 144.171203094961; 144.171203094961; 144.113717059943; 144.17254687904; 144.174905428799	37254; 35546; 37254; 37254; 7568; 33554; 34127	0.9963; 0.9957; 0.9963; 0.9963; 0.2222; 0.9851; 0.9958	10; 9; 9; 3; 14; 2; 7	2; 3; 2; 2; 2; 2; 3	15; 15; 15; 15; 15; 15; 10	0; 5; 0; 0; 5; 5; 15	0.7188; 0.5904; 0.5883; 0.6986; 0.2694; 4.6426; 0.9366	34.5152; 0.6033; 2.2439; 18.6436; 0.9777; 4.1648; 11.4538
144.054	Blood; Heart_Gills_SkeletalMuscle; Heart_Kidney_Blood_Gills; Heart_SkeletalMuscle; Liver; Nothing; Others; SkeletalMuscle; SkeletalMuscle_Kidney_Epithelia	9	160.074	4	LMFA01170051; LMFA01170086; LMFA01170095; LMFA07040007	Pimelic acid; 3,3-dimethyl-glutaric acid; 3-methyl-adipic acid; Dihydro-3-hydroxy-3-(1-hydroxyethyl)-4-methylfuran-2(3H)-one	[M+H-NH3]+	C7H12O4	NA; NA; NA; NA; NA; NA; NA; NA; NA	144.171203094961; 144.171203094961; 144.175151809563; 144.171203094961; 144.171203094961; 144.113717059943; 144.17254687904; 144.171203094961; 144.174905428799	37254; 37254; 35546; 37254; 37254; 7568; 33554; 37254; 34127	0.9963; 0.9963; 0.9957; 0.9963; 0.9963; 0.2222; 0.9851; 0.9963; 0.9958	12; 10; 9; 9; 3; 14; 2; 7; 7	2; 2; 3; 2; 2; 2; 2; 2; 3	15; 15; 15; 15; 15; 15; 15; 15; 10	0; 0; 5; 0; 0; 5; 5; 0; 15	0.6948; 0.7188; 0.5904; 0.5883; 0.6986; 0.2694; 4.6426; 0.5983; 0.9366	30.4853; 34.5152; 0.6033; 2.2439; 18.6436; 0.9777; 4.1648; 3.5406; 11.4538
144.055	Heart_Gills_SkeletalMuscle; Heart_Kidney_Blood_Gills; Heart_SkeletalMuscle; Liver; Nothing; Others; SkeletalMuscle; SkeletalMuscle_Kidney_Epithelia	8	242.131	2	LMFA01030704; LMFA01030705	6E,8E,14E-Hexadecatriene-10,12-diynoic acid; 6E,8E,14Z-Hexadecatriene-10,12-diynoic acid	[M+2Na]2+	C16H18O2	NA; NA; NA; NA; NA; NA; NA; NA	144.171203094961; 144.175151809563; 144.171203094961; 144.171203094961; 144.113717059943; 144.17254687904; 144.171203094961; 144.174905428799	37254; 35546; 37254; 37254; 7568; 33554; 37254; 34127	0.9963; 0.9957; 0.9963; 0.9963; 0.2222; 0.9851; 0.9963; 0.9958	10; 9; 9; 3; 14; 2; 7; 7	2; 3; 2; 2; 2; 2; 2; 3	15; 15; 15; 15; 15; 15; 15; 10	0; 5; 0; 0; 5; 5; 0; 15	0.7188; 0.5904; 0.5883; 0.6986; 0.2694; 4.6426; 0.5983; 0.9366	34.5152; 0.6033; 2.2439; 18.6436; 0.9777; 4.1648; 3.5406; 11.4538
144.056	Blood; Heart_Gills_SkeletalMuscle; Heart_Kidney_Blood_Gills; Heart_SkeletalMuscle; Liver; Others; SkeletalMuscle; SkeletalMuscle_Kidney_Epithelia	8	248.141	9	LMPR0103050002; LMPR0103050004; LMPR0103050013; LMPR0103090002; LMPR0103190002; LMPR0103250004; LMPR0103590001; LMPR0103620001; LMPR0103890003	(-)-abscisic aldehyde; abscisic aldehyde; 1'-deoxyabscisic acid; Parthenolide; 1,2-Dihydrosantonin; sporogen-AO-1; (-)-Illudin M; (-)-Merulidial; 1-deoxy-11-oxopentalenic acid	[M+H+K]2+	C15H20O3	NA; NA; NA; NA; NA; NA; NA; NA	144.171203094961; 144.171203094961; 144.175151809563; 144.171203094961; 144.171203094961; 144.17254687904; 144.171203094961; 144.174905428799	37254; 37254; 35546; 37254; 37254; 33554; 37254; 34127	0.9963; 0.9963; 0.9957; 0.9963; 0.9963; 0.9851; 0.9963; 0.9958	12; 10; 9; 9; 3; 2; 7; 7	2; 2; 3; 2; 2; 2; 2; 3	15; 15; 15; 15; 15; 15; 15; 10	0; 0; 5; 0; 0; 5; 0; 15	0.6948; 0.7188; 0.5904; 0.5883; 0.6986; 4.6426; 0.5983; 0.9366	30.4853; 34.5152; 0.6033; 2.2439; 18.6436; 4.1648; 3.5406; 11.4538
144.058	Blood; Heart_Gills_SkeletalMuscle; Heart_Kidney_Blood_Gills; Heart_SkeletalMuscle; Liver; Nothing; Others; SkeletalMuscle; SkeletalMuscle_Kidney_Epithelia	9	144.058	2	LMFA05000569; LMFA06000062	(Z)-2-Decene-4,6,8-triyn-1-ol; 2,8-decadiene-4,6-diyn-1-al	[M]+	C10H8O	NA; NA; NA; NA; NA; NA; NA; NA; NA	144.171203094961; 144.171203094961; 144.175151809563; 144.171203094961; 144.171203094961; 144.113717059943; 144.17254687904; 144.171203094961; 144.174905428799	37254; 37254; 35546; 37254; 37254; 7568; 33554; 37254; 34127	0.9963; 0.9963; 0.9957; 0.9963; 0.9963; 0.2222; 0.9851; 0.9963; 0.9958	12; 10; 9; 9; 3; 14; 2; 7; 7	2; 2; 3; 2; 2; 2; 2; 2; 3	15; 15; 15; 15; 15; 15; 15; 15; 10	0; 0; 5; 0; 0; 5; 5; 0; 15	0.6948; 0.7188; 0.5904; 0.5883; 0.6986; 0.2694; 4.6426; 0.5983; 0.9366	30.4853; 34.5152; 0.6033; 2.2439; 18.6436; 0.9777; 4.1648; 3.5406; 11.4538
144.065	Heart_Gills_SkeletalMuscle; Heart_Kidney_Blood_Gills; Heart_SkeletalMuscle; Liver; Nothing; Others; SkeletalMuscle; SkeletalMuscle_Kidney_Epithelia	8	242.152	1	LMFA01050565	Ieodomycin A	[M+2Na]2+	C13H22O4	NA; NA; NA; NA; NA; NA; NA; NA	144.171203094961; 144.175151809563; 144.171203094961; 144.171203094961; 144.113717059943; 144.17254687904; 144.171203094961; 144.174905428799	37254; 35546; 37254; 37254; 7568; 33554; 37254; 34127	0.9963; 0.9957; 0.9963; 0.9963; 0.2222; 0.9851; 0.9963; 0.9958	10; 9; 9; 3; 14; 2; 7; 7	2; 3; 2; 2; 2; 2; 2; 3	15; 15; 15; 15; 15; 15; 15; 10	0; 5; 0; 0; 5; 5; 0; 15	0.7188; 0.5904; 0.5883; 0.6986; 0.2694; 4.6426; 0.5983; 0.9366	34.5152; 0.6033; 2.2439; 18.6436; 0.9777; 4.1648; 3.5406; 11.4538
144.065	Heart_Gills_SkeletalMuscle; Heart_Kidney_Blood_Gills; Liver; Nothing; SkeletalMuscle_Kidney_Epithelia	5	161.069	1	LMFA01170098	Aminoadipic acid	[M+H-H2O]+	C6H11NO4	NA; NA; NA; NA; NA	144.171203094961; 144.175151809563; 144.171203094961; 144.113717059943; 144.174905428799	37254; 35546; 37254; 7568; 34127	0.9963; 0.9957; 0.9963; 0.2222; 0.9958	10; 9; 3; 14; 7	2; 3; 2; 2; 3	15; 15; 15; 15; 10	0; 5; 0; 5; 15	0.7188; 0.5904; 0.6986; 0.2694; 0.9366	34.5152; 0.6033; 18.6436; 0.9777; 11.4538
144.066	Heart_Gills_SkeletalMuscle; Heart_Kidney_Blood_Gills; Heart_SkeletalMuscle; Liver; Nothing; Others; SkeletalMuscle; SkeletalMuscle_Kidney_Epithelia	8	264.136	9	LMPR0103050001; LMPR0103050008; LMPR0103050012; LMPR0103250003; LMPR0103340001; LMPR0103380001; LMPR0103420002; LMPR0103590002; LMPR02020073	(S)-(+)-Abscisic acid; (-)-abscisic acid; (R)-2-trans-abscisic acid; Graphilane; Alliacol A; 7alpha,11alpha-Dihydroxy-4(13),8-coloratadien-12,11-olide; amaralin; (-)-Illudin S; LLU-alpha	[M+H+Na]2+	C15H20O4	NA; NA; NA; NA; NA; NA; NA; NA	144.171203094961; 144.175151809563; 144.171203094961; 144.171203094961; 144.113717059943; 144.17254687904; 144.171203094961; 144.174905428799	37254; 35546; 37254; 37254; 7568; 33554; 37254; 34127	0.9963; 0.9957; 0.9963; 0.9963; 0.2222; 0.9851; 0.9963; 0.9958	10; 9; 9; 3; 14; 2; 7; 7	2; 3; 2; 2; 2; 2; 2; 3	15; 15; 15; 15; 15; 15; 15; 10	0; 5; 0; 0; 5; 5; 0; 15	0.7188; 0.5904; 0.5883; 0.6986; 0.2694; 4.6426; 0.5983; 0.9366	34.5152; 0.6033; 2.2439; 18.6436; 0.9777; 4.1648; 3.5406; 11.4538
144.066	Blood; Heart_Gills_SkeletalMuscle; Heart_Kidney_Blood_Gills; Heart_SkeletalMuscle; Liver; Others; SkeletalMuscle; SkeletalMuscle_Kidney_Epithelia	8	248.162	2	LMFA13040152; LMFA13040153	ascr#6.1; ascr#6.2	[M+H+K]2+	C12H24O5	NA; NA; NA; NA; NA; NA; NA; NA	144.171203094961; 144.171203094961; 144.175151809563; 144.171203094961; 144.171203094961; 144.17254687904; 144.171203094961; 144.174905428799	37254; 37254; 35546; 37254; 37254; 33554; 37254; 34127	0.9963; 0.9963; 0.9957; 0.9963; 0.9963; 0.9851; 0.9963; 0.9958	12; 10; 9; 9; 3; 2; 7; 7	2; 2; 3; 2; 2; 2; 2; 3	15; 15; 15; 15; 15; 15; 15; 10	0; 0; 5; 0; 0; 5; 0; 15	0.6948; 0.7188; 0.5904; 0.5883; 0.6986; 4.6426; 0.5983; 0.9366	30.4853; 34.5152; 0.6033; 2.2439; 18.6436; 4.1648; 3.5406; 11.4538
144.067	Heart_Gills_SkeletalMuscle; Heart_Kidney_Blood_Gills; Heart_SkeletalMuscle; Liver; Nothing; Others; SkeletalMuscle_Kidney_Epithelia	7	286.12	22	LMPK12020006; LMPK12020239; LMPK12020240; LMPK12020247; LMPK12020270; LMPK12020271; LMPK12020276; LMPK12080025; LMPK12080030; LMPK12080031; LMPK12100064; LMPK12100066; LMPK12100070; LMPK12120454; LMPK12120463; LMPK12120492; LMPK12120493; LMPK12120513; LMPK12120602; LMPK12160608; LMPK12160609; LMPK13090044	Tupichinol A; 7,3'-Dihydroxy-4'-methoxy-8-methylflavan; 7,4'-Dihydroxy-3'-methoxy-8-methylflavan; 4'-Hydroxy-7,3'-dimethoxyflavan; 7-Hydroxy-5,4'-dimethoxyflavan; 5,4'-Dihydroxy-7'-methoxy-8-methylflavan; 4'-Hydroxy-5,7-dimethoxyflavan; (-)-Sativan; Isosativan; Arvensan; Latifolin; (S)-5,3'-Dihydroxy-2,4-dimethoxydalbergiquinol; (R)-2,5-Dihydroxy-3,4-dimethoxydalbergiquinol; 4-Hydroxy-2',4'-dimet…	[M+2H]2+	C17H18O4	NA; NA; NA; NA; NA; NA; NA	144.171203094961; 144.175151809563; 144.171203094961; 144.171203094961; 144.113717059943; 144.17254687904; 144.174905428799	37254; 35546; 37254; 37254; 7568; 33554; 34127	0.9963; 0.9957; 0.9963; 0.9963; 0.2222; 0.9851; 0.9958	10; 9; 9; 3; 14; 2; 7	2; 3; 2; 2; 2; 2; 3	15; 15; 15; 15; 15; 15; 10	0; 5; 0; 0; 5; 5; 15	0.7188; 0.5904; 0.5883; 0.6986; 0.2694; 4.6426; 0.9366	34.5152; 0.6033; 2.2439; 18.6436; 0.9777; 4.1648; 11.4538
144.07	Blood; Heart_Gills_SkeletalMuscle; Heart_Kidney_Blood_Gills; Heart_SkeletalMuscle; Liver; Nothing; Others; SkeletalMuscle; SkeletalMuscle_Kidney_Epithelia	9	160.089	1	LMFA05000709	5,6-undecadien-8,10-diyn-1-ol	[M+H-NH3]+	C11H12O	NA; NA; NA; NA; NA; NA; NA; NA; NA	144.171203094961; 144.171203094961; 144.175151809563; 144.171203094961; 144.171203094961; 144.113717059943; 144.17254687904; 144.171203094961; 144.174905428799	37254; 37254; 35546; 37254; 37254; 7568; 33554; 37254; 34127	0.9963; 0.9963; 0.9957; 0.9963; 0.9963; 0.2222; 0.9851; 0.9963; 0.9958	12; 10; 9; 9; 3; 14; 2; 7; 7	2; 2; 3; 2; 2; 2; 2; 2; 3	15; 15; 15; 15; 15; 15; 15; 15; 10	0; 0; 5; 0; 0; 5; 5; 0; 15	0.6948; 0.7188; 0.5904; 0.5883; 0.6986; 0.2694; 4.6426; 0.5983; 0.9366	30.4853; 34.5152; 0.6033; 2.2439; 18.6436; 0.9777; 4.1648; 3.5406; 11.4538
144.073	Heart_Gills_SkeletalMuscle; Heart_Kidney_Blood_Gills; Heart_SkeletalMuscle; Liver; Nothing; Others; SkeletalMuscle; SkeletalMuscle_Kidney_Epithelia	8	242.167	2	LMFA01060216; LMFA12000336	(9E,15E)-heptadec-9,15-trien-11,13-diyn-4-one; Falcarinone	[M+2Na]2+	C17H22O	NA; NA; NA; NA; NA; NA; NA; NA	144.171203094961; 144.175151809563; 144.171203094961; 144.171203094961; 144.113717059943; 144.17254687904; 144.171203094961; 144.174905428799	37254; 35546; 37254; 37254; 7568; 33554; 37254; 34127	0.9963; 0.9957; 0.9963; 0.9963; 0.2222; 0.9851; 0.9963; 0.9958	10; 9; 9; 3; 14; 2; 7; 7	2; 3; 2; 2; 2; 2; 2; 3	15; 15; 15; 15; 15; 15; 15; 10	0; 5; 0; 0; 5; 5; 0; 15	0.7188; 0.5904; 0.5883; 0.6986; 0.2694; 4.6426; 0.5983; 0.9366	34.5152; 0.6033; 2.2439; 18.6436; 0.9777; 4.1648; 3.5406; 11.4538
144.074	Blood; Heart_Gills_SkeletalMuscle; Heart_Kidney_Blood_Gills; Heart_SkeletalMuscle; Liver; Others; SkeletalMuscle; SkeletalMuscle_Kidney_Epithelia	8	248.178	17	LMFA01030163; LMFA01030164; LMFA01030165; LMFA01030166; LMFA01030277; LMFA01030278; LMFA01030279; LMFA01030280; LMFA01030491; LMFA01030492; LMFA01030493; LMFA01030870; LMFA01031073; LMFA01031134; LMFA01031150; LMFA01140010; LMFA07010982	16:4(4Z,7Z,10Z,13Z); 4,7,11,14-hexadecatetraenoic acid; 4,8,12,16-hexadecatetraenoic acid; 16:4(6,9,12,15); 2E,6Z,8Z,12E-hexadecatetraenoic acid; 2E,6Z,8Z,12Z-hexadecatetraenoic acid; 2Z,6Z,8Z,12E-hexadecatetraenoic acid; 2Z,6Z,8Z,12Z-hexadecatetraenoic acid; 3,9-hexadecadiynoic acid; 7,10-hexadecadiynoic acid; 8,10-hexadecadiynoic acid; 16:4(6Z,9Z,12Z,15Z); 2Z,5Z,8Z,11Z-Hexadecatetraenoic acid; …	[M+H+K]2+	C16H24O2	NA; NA; NA; NA; NA; NA; NA; NA	144.171203094961; 144.171203094961; 144.175151809563; 144.171203094961; 144.171203094961; 144.17254687904; 144.171203094961; 144.174905428799	37254; 37254; 35546; 37254; 37254; 33554; 37254; 34127	0.9963; 0.9963; 0.9957; 0.9963; 0.9963; 0.9851; 0.9963; 0.9958	12; 10; 9; 9; 3; 2; 7; 7	2; 2; 3; 2; 2; 2; 2; 3	15; 15; 15; 15; 15; 15; 15; 10	0; 0; 5; 0; 0; 5; 0; 15	0.6948; 0.7188; 0.5904; 0.5883; 0.6986; 4.6426; 0.5983; 0.9366	30.4853; 34.5152; 0.6033; 2.2439; 18.6436; 4.1648; 3.5406; 11.4538
144.078	Heart_Gills_SkeletalMuscle; Heart_Kidney_Blood_Gills; Heart_SkeletalMuscle; Liver; Nothing; Others; SkeletalMuscle_Kidney_Epithelia	7	286.142	1	LMFA01170154	Tensyuic acid E	[M+2H]2+	C14H22O6	NA; NA; NA; NA; NA; NA; NA	144.171203094961; 144.175151809563; 144.171203094961; 144.171203094961; 144.113717059943; 144.17254687904; 144.174905428799	37254; 35546; 37254; 37254; 7568; 33554; 34127	0.9963; 0.9957; 0.9963; 0.9963; 0.2222; 0.9851; 0.9958	10; 9; 9; 3; 14; 2; 7	2; 3; 2; 2; 2; 2; 3	15; 15; 15; 15; 15; 15; 10	0; 5; 0; 0; 5; 5; 15	0.7188; 0.5904; 0.5883; 0.6986; 0.2694; 4.6426; 0.9366	34.5152; 0.6033; 2.2439; 18.6436; 0.9777; 4.1648; 11.4538
144.079	Blood; Heart_Gills_SkeletalMuscle; Heart_Kidney_Blood_Gills; Heart_SkeletalMuscle; Liver; Nothing; Others; SkeletalMuscle; SkeletalMuscle_Kidney_Epithelia	9	144.079	8	LMFA01060011; LMFA01060012; LMFA01060013; LMFA01060014; LMFA01060015; LMFA07010921; LMFA07010933; LMFA07040002	2-Keto-n-heptylic acid; n-valeryl acetic acid; 3-butyrl propionic acid; 4-propionyl butyric acid; 5-aceto valeric acid; isopropyl 3-hydroxybut-2-enoate; Methyl (R)-3-methyl-2-oxopentanoate; 2S-Hydroxy-2-isopropylbutano-3S-lactone	[M]+	C7H12O3	NA; NA; NA; NA; NA; NA; NA; NA; NA	144.171203094961; 144.171203094961; 144.175151809563; 144.171203094961; 144.171203094961; 144.113717059943; 144.17254687904; 144.171203094961; 144.174905428799	37254; 37254; 35546; 37254; 37254; 7568; 33554; 37254; 34127	0.9963; 0.9963; 0.9957; 0.9963; 0.9963; 0.2222; 0.9851; 0.9963; 0.9958	12; 10; 9; 9; 3; 14; 2; 7; 7	2; 2; 3; 2; 2; 2; 2; 2; 3	15; 15; 15; 15; 15; 15; 15; 15; 10	0; 0; 5; 0; 0; 5; 5; 0; 15	0.6948; 0.7188; 0.5904; 0.5883; 0.6986; 0.2694; 4.6426; 0.5983; 0.9366	30.4853; 34.5152; 0.6033; 2.2439; 18.6436; 0.9777; 4.1648; 3.5406; 11.4538
144.08	Heart_Gills_SkeletalMuscle; Heart_Kidney_Blood_Gills; Heart_SkeletalMuscle; Liver; Nothing; Others; SkeletalMuscle; SkeletalMuscle_Kidney_Epithelia	8	264.163	1	LMFA09000022	Albanitrile A	[M+H+Na]2+	C18H20N2	NA; NA; NA; NA; NA; NA; NA; NA	144.171203094961; 144.175151809563; 144.171203094961; 144.171203094961; 144.113717059943; 144.17254687904; 144.171203094961; 144.174905428799	37254; 35546; 37254; 37254; 7568; 33554; 37254; 34127	0.9963; 0.9957; 0.9963; 0.9963; 0.2222; 0.9851; 0.9963; 0.9958	10; 9; 9; 3; 14; 2; 7; 7	2; 3; 2; 2; 2; 2; 2; 3	15; 15; 15; 15; 15; 15; 15; 10	0; 5; 0; 0; 5; 5; 0; 15	0.7188; 0.5904; 0.5883; 0.6986; 0.2694; 4.6426; 0.5983; 0.9366	34.5152; 0.6033; 2.2439; 18.6436; 0.9777; 4.1648; 3.5406; 11.4538
144.083	Heart_Gills_SkeletalMuscle; Heart_Kidney_Blood_Gills; Heart_SkeletalMuscle; Liver; Nothing; Others; SkeletalMuscle; SkeletalMuscle_Kidney_Epithelia	8	242.188	12	LMFA01050178; LMFA01050179; LMFA01050180; LMFA01050181; LMFA01060044; LMFA01060045; LMFA01060046; LMFA01060096; LMFA01060098; LMFA01060099; LMFA01060100; LMFA01060189	14-hydroxy-12-tetradecenoic acid; 14-hydroxy-12Z-tetradecenoic acid; 12-hydroxy-13-tetradecenoic acid; 14-hydroxy-5Z-tetradecenoic acid; 4-keto myristic acid; 10-keto myristic acid; 13-keto myristic acid; 12-methyl-10-oxo-tridecanoic acid; 2-oxo-tetradecanoic acid; 3-oxo-tetradecanoic acid; 6-oxo-tetradecanoic acid; 7-Oxotetradecanoic acid	[M+2Na]2+	C14H26O3	NA; NA; NA; NA; NA; NA; NA; NA	144.171203094961; 144.175151809563; 144.171203094961; 144.171203094961; 144.113717059943; 144.17254687904; 144.171203094961; 144.174905428799	37254; 35546; 37254; 37254; 7568; 33554; 37254; 34127	0.9963; 0.9957; 0.9963; 0.9963; 0.2222; 0.9851; 0.9963; 0.9958	10; 9; 9; 3; 14; 2; 7; 7	2; 3; 2; 2; 2; 2; 2; 3	15; 15; 15; 15; 15; 15; 15; 10	0; 5; 0; 0; 5; 5; 0; 15	0.7188; 0.5904; 0.5883; 0.6986; 0.2694; 4.6426; 0.5983; 0.9366	34.5152; 0.6033; 2.2439; 18.6436; 0.9777; 4.1648; 3.5406; 11.4538
144.084	Heart_Gills_SkeletalMuscle; Heart_Kidney_Blood_Gills; Heart_SkeletalMuscle; Liver; Nothing; Others; SkeletalMuscle; SkeletalMuscle_Kidney_Epithelia	8	264.173	4	LMFA01050502; LMFA02010018; LMFA02010021; LMPR0103160004	all-trans-7-hydroxyhexadeca-2,4,8,10-tetraenoic acid; dinor-12-oxo PDA; Dinor-iso-12-oxo-phytodienoic acid; 12-methoxyherbertene-1,2-diol	[M+H+Na]2+	C16H24O3	NA; NA; NA; NA; NA; NA; NA; NA	144.171203094961; 144.175151809563; 144.171203094961; 144.171203094961; 144.113717059943; 144.17254687904; 144.171203094961; 144.174905428799	37254; 35546; 37254; 37254; 7568; 33554; 37254; 34127	0.9963; 0.9957; 0.9963; 0.9963; 0.2222; 0.9851; 0.9963; 0.9958	10; 9; 9; 3; 14; 2; 7; 7	2; 3; 2; 2; 2; 2; 2; 3	15; 15; 15; 15; 15; 15; 15; 10	0; 5; 0; 0; 5; 5; 0; 15	0.7188; 0.5904; 0.5883; 0.6986; 0.2694; 4.6426; 0.5983; 0.9366	34.5152; 0.6033; 2.2439; 18.6436; 0.9777; 4.1648; 3.5406; 11.4538
144.086	Heart_Gills_SkeletalMuscle; Heart_Kidney_Blood_Gills; Heart_SkeletalMuscle; Liver; Nothing; Others; SkeletalMuscle_Kidney_Epithelia	7	286.157	10	LMFA01031142; LMFA01050569; LMFA01070049; LMFA01070052; LMST02010032; LMST02010041; LMST02010046; LMST02010047; LMST02010054; LMST02010056	(Z)-16-oxo-octadeca-9,17-dien-12,14-diynoic acid; (E)-15,16-dihydrominquartynoic acid; 8R,9R-epoxy-13Z,15Z-eicosadien-4,6-diynoic acid; 8R,9R-epoxy-octadec-4,6,16-triynoic acid; 2-Hydroxyestrone; 16alpha-hydroxyestrone; 16b-Hydroxyestrone; 16-Ketoestradiol; 11beta-hydroxyestrone; 4-hydroxyestrone	[M+2H]2+	C18H22O3	NA; NA; NA; NA; NA; NA; NA	144.171203094961; 144.175151809563; 144.171203094961; 144.171203094961; 144.113717059943; 144.17254687904; 144.174905428799	37254; 35546; 37254; 37254; 7568; 33554; 34127	0.9963; 0.9957; 0.9963; 0.9963; 0.2222; 0.9851; 0.9958	10; 9; 9; 3; 14; 2; 7	2; 3; 2; 2; 2; 2; 3	15; 15; 15; 15; 15; 15; 10	0; 5; 0; 0; 5; 5; 15	0.7188; 0.5904; 0.5883; 0.6986; 0.2694; 4.6426; 0.9366	34.5152; 0.6033; 2.2439; 18.6436; 0.9777; 4.1648; 11.4538
144.09	Blood; Heart_Gills_SkeletalMuscle; Heart_Kidney_Blood_Gills; Heart_SkeletalMuscle; Liver; Nothing; Others; SkeletalMuscle; SkeletalMuscle_Kidney_Epithelia	9	144.09	1	LMFA08010017	Adipamide	[M]+	C6H12N2O2	NA; NA; NA; NA; NA; NA; NA; NA; NA	144.171203094961; 144.171203094961; 144.175151809563; 144.171203094961; 144.171203094961; 144.113717059943; 144.17254687904; 144.171203094961; 144.174905428799	37254; 37254; 35546; 37254; 37254; 7568; 33554; 37254; 34127	0.9963; 0.9963; 0.9957; 0.9963; 0.9963; 0.2222; 0.9851; 0.9963; 0.9958	12; 10; 9; 9; 3; 14; 2; 7; 7	2; 2; 3; 2; 2; 2; 2; 2; 3	15; 15; 15; 15; 15; 15; 15; 15; 10	0; 0; 5; 0; 0; 5; 5; 0; 15	0.6948; 0.7188; 0.5904; 0.5883; 0.6986; 0.2694; 4.6426; 0.5983; 0.9366	30.4853; 34.5152; 0.6033; 2.2439; 18.6436; 0.9777; 4.1648; 3.5406; 11.4538
144.091	Blood; Heart_Gills_SkeletalMuscle; Heart_Kidney_Blood_Gills; Heart_SkeletalMuscle; Liver; Nothing; Others; SkeletalMuscle; SkeletalMuscle_Kidney_Epithelia	9	160.11	18	LMFA01050020; LMFA01050021; LMFA01050022; LMFA01050023; LMFA01050226; LMFA01050227; LMFA01050229; LMFA01050313; LMFA01050314; LMFA01050315; LMFA01050316; LMFA01050317; LMFA01050395; LMFA01050433; LMFA01050494; LMFA01050496; LMFA07010516; LMFA07010694	2-hydroxy caprylic acid; 3-hydroxy caprylic acid; 6-hydroxy caprylic acid; 8-hydroxy caprylic acid; 4-hydroxy-octanoic acid; 5-hydroxy-octanoic acid; 7-hydroxy-octanoic acid; 2R-hydroxy-octanoic acid; 3R-hydroxy-octanoic acid; 4R-hydroxy-octanoic acid; 7R-hydroxy-octanoic acid; 7S-hydroxy-octanoic acid; 3-hydroxy-isoheptanoic acid; (S)-3-hydroxyoctanoic acid; 3-Hydroxyvalproic acid; 4-Hydroxyvalp…	[M+H-NH3]+	C8H16O3	NA; NA; NA; NA; NA; NA; NA; NA; NA	144.171203094961; 144.171203094961; 144.175151809563; 144.171203094961; 144.171203094961; 144.113717059943; 144.17254687904; 144.171203094961; 144.174905428799	37254; 37254; 35546; 37254; 37254; 7568; 33554; 37254; 34127	0.9963; 0.9963; 0.9957; 0.9963; 0.9963; 0.2222; 0.9851; 0.9963; 0.9958	12; 10; 9; 9; 3; 14; 2; 7; 7	2; 2; 3; 2; 2; 2; 2; 2; 3	15; 15; 15; 15; 15; 15; 15; 15; 10	0; 0; 5; 0; 0; 5; 5; 0; 15	0.6948; 0.7188; 0.5904; 0.5883; 0.6986; 0.2694; 4.6426; 0.5983; 0.9366	30.4853; 34.5152; 0.6033; 2.2439; 18.6436; 0.9777; 4.1648; 3.5406; 11.4538
144.092	Blood; Heart_Gills_SkeletalMuscle; Heart_Kidney_Blood_Gills; Heart_SkeletalMuscle; Liver; Others; SkeletalMuscle; SkeletalMuscle_Kidney_Epithelia	8	248.214	4	LMFA06000111; LMFA12000375; LMPR0103500005; LMPR0103500008	8Z,11Z,14Z-heptadecatrienal; (Z)-heptadec-14-en-12-yn-2-one; 5-(2-hydroxyethyl)isolongifol-4-ene; 5-(2-hydroxyethyl)isolongifol-5-ene	[M+H+K]2+	C17H28O	NA; NA; NA; NA; NA; NA; NA; NA	144.171203094961; 144.171203094961; 144.175151809563; 144.171203094961; 144.171203094961; 144.17254687904; 144.171203094961; 144.174905428799	37254; 37254; 35546; 37254; 37254; 33554; 37254; 34127	0.9963; 0.9963; 0.9957; 0.9963; 0.9963; 0.9851; 0.9963; 0.9958	12; 10; 9; 9; 3; 2; 7; 7	2; 2; 3; 2; 2; 2; 2; 3	15; 15; 15; 15; 15; 15; 15; 10	0; 0; 5; 0; 0; 5; 0; 15	0.6948; 0.7188; 0.5904; 0.5883; 0.6986; 4.6426; 0.5983; 0.9366	30.4853; 34.5152; 0.6033; 2.2439; 18.6436; 4.1648; 3.5406; 11.4538
144.101	Heart_Gills_SkeletalMuscle; Heart_Kidney_Blood_Gills; Heart_SkeletalMuscle; Liver; Nothing; Others; SkeletalMuscle; SkeletalMuscle_Kidney_Epithelia	8	242.225	27	LMFA01010015; LMFA01020008; LMFA01020009; LMFA01020037; LMFA01020091; LMFA01020162; LMFA01020163; LMFA01020248; LMFA01020348; LMFA01020389; LMFA05000727; LMFA07010174; LMFA07010221; LMFA07010282; LMFA07010423; LMFA07010465; LMFA07010467; LMFA07010486; LMFA07010648; LMFA07010674; LMFA07010680; LMFA07010758; LMFA07010843; LMFA07010903; LMFA07010910; LMFA07010981; LMFA07010990	Pentadecylic acid; Sarcinic acid; Isopentadecylic acid; 4,12-dimethyl-tridecanoic acid; 2-methyl-tetradecanoic acid; 3-methyl-tetradecanoic acid; 11-methyl-tetradecanoic acid; Farnesylic acid; 13:0(12Me,12Me); 3,5-Dimethyltridecanoic acid; C15-AHK; Methyl 2,4,8-trimethylundecanoate; 10R-Methyldodecyl acetate; Tridecyl acetate; undecyl butyrate; propionyl dodecanoate; Methyl tetradecanoate; Methyl…	[M+2Na]2+	C15H30O2	NA; NA; NA; NA; NA; NA; NA; NA	144.171203094961; 144.175151809563; 144.171203094961; 144.171203094961; 144.113717059943; 144.17254687904; 144.171203094961; 144.174905428799	37254; 35546; 37254; 37254; 7568; 33554; 37254; 34127	0.9963; 0.9957; 0.9963; 0.9963; 0.2222; 0.9851; 0.9963; 0.9958	10; 9; 9; 3; 14; 2; 7; 7	2; 3; 2; 2; 2; 2; 2; 3	15; 15; 15; 15; 15; 15; 15; 10	0; 5; 0; 0; 5; 5; 0; 15	0.7188; 0.5904; 0.5883; 0.6986; 0.2694; 4.6426; 0.5983; 0.9366	34.5152; 0.6033; 2.2439; 18.6436; 0.9777; 4.1648; 3.5406; 11.4538
144.102	Heart_Gills_SkeletalMuscle; Heart_Kidney_Blood_Gills; Heart_SkeletalMuscle; Liver; Others; SkeletalMuscle; SkeletalMuscle_Kidney_Epithelia; Blood; Heart_Gills_SkeletalMuscle; Heart_Kidney_Blood_Gills; Heart_SkeletalMuscle; Liver; Nothing; Others; SkeletalMuscle; SkeletalMuscle_Kidney_Epithelia	16	269.163	3	LMFA01120009; LMFA01120010; LMFA08030017	Tetranor-8-NO2-CLA; Tetranor-5-NO2-CLA; N-(3-oxo-decanoyl)-homoserine lactone	[M+H+NH4]2+	C14H23NO4	NA; NA; NA; NA; NA; NA; NA; NA; NA; NA; NA; NA; NA; NA; NA; NA	144.171203094961; 144.175151809563; 144.171203094961; 144.171203094961; 144.17254687904; 144.171203094961; 144.174905428799; 144.171203094961; 144.171203094961; 144.175151809563; 144.171203094961; 144.171203094961; 144.113717059943; 144.17254687904; 144.171203094961; 144.174905428799	37254; 35546; 37254; 37254; 33554; 37254; 34127; 37254; 37254; 35546; 37254; 37254; 7568; 33554; 37254; 34127	0.9963; 0.9957; 0.9963; 0.9963; 0.9851; 0.9963; 0.9958; 0.9963; 0.9963; 0.9957; 0.9963; 0.9963; 0.2222; 0.9851; 0.9963; 0.9958	10; 9; 9; 3; 2; 7; 7; 12; 10; 9; 9; 3; 14; 2; 7; 7	2; 3; 2; 2; 2; 2; 3; 2; 2; 3; 2; 2; 2; 2; 2; 3	15; 15; 15; 15; 15; 15; 10; 15; 15; 15; 15; 15; 15; 15; 15; 10	0; 5; 0; 0; 5; 0; 15; 0; 0; 5; 0; 0; 5; 5; 0; 15	0.7188; 0.5904; 0.5883; 0.6986; 4.6426; 0.5983; 0.9366; 0.6948; 0.7188; 0.5904; 0.5883; 0.6986; 0.2694; 4.6426; 0.5983; 0.9366	34.5152; 0.6033; 2.2439; 18.6436; 4.1648; 3.5406; 11.4538; 30.4853; 34.5152; 0.6033; 2.2439; 18.6436; 0.9777; 4.1648; 3.5406; 11.4538
144.103	Heart_Gills_SkeletalMuscle; Heart_Kidney_Blood_Gills; Heart_SkeletalMuscle; Liver; Nothing; Others; SkeletalMuscle; SkeletalMuscle_Kidney_Epithelia	8	264.209	8	LMFA01030482; LMFA01030756; LMFA01031115; LMFA01031149; LMFA07010230; LMFA07010254; LMFA12000398; LMPK15030010	Pyrulic acid; Norlinolenic acid; 5Z,9Z,12Z-heptadecatrienoic acid; (Z)-heptadec-14-en-11-ynoic acid; 3,7,11-Trimethyl-2,6,10-dodecatrienyl acetate; Heptadeca-6Z,9Z-diene-5,11-dione; 5-undecylresorcinol	[M+H+Na]2+	C17H28O2	NA; NA; NA; NA; NA; NA; NA; NA	144.171203094961; 144.175151809563; 144.171203094961; 144.171203094961; 144.113717059943; 144.17254687904; 144.171203094961; 144.174905428799	37254; 35546; 37254; 37254; 7568; 33554; 37254; 34127	0.9963; 0.9957; 0.9963; 0.9963; 0.2222; 0.9851; 0.9963; 0.9958	10; 9; 9; 3; 14; 2; 7; 7	2; 3; 2; 2; 2; 2; 2; 3	15; 15; 15; 15; 15; 15; 15; 10	0; 5; 0; 0; 5; 5; 0; 15	0.7188; 0.5904; 0.5883; 0.6986; 0.2694; 4.6426; 0.5983; 0.9366	34.5152; 0.6033; 2.2439; 18.6436; 0.9777; 4.1648; 3.5406; 11.4538
144.104	Heart_Gills_SkeletalMuscle; Heart_Kidney_Blood_Gills; Heart_SkeletalMuscle; Liver; Nothing; Others; SkeletalMuscle_Kidney_Epithelia	7	286.193	7	LMFA01020371; LMFA01030502; LMFA01031245; LMFA07010815; LMST02020007; LMST02020018; LMST02020082	15:6(2Z,4E,6Z,8E,12E,14)(6Me,8Me,10Me[S],13Me); 8,11,14-nonadecatriynoic acid; 15:6(2E,4E,6Z,8E,12E,14)(6Me,10Me[S],8Me,13Me); Citronellyl cinnamate; Androstenedione; Dehydrotestosterone; 6-dehydrotestosterone	[M+2H]2+	C19H26O2	NA; NA; NA; NA; NA; NA; NA	144.171203094961; 144.175151809563; 144.171203094961; 144.171203094961; 144.113717059943; 144.17254687904; 144.174905428799	37254; 35546; 37254; 37254; 7568; 33554; 34127	0.9963; 0.9957; 0.9963; 0.9963; 0.2222; 0.9851; 0.9958	10; 9; 9; 3; 14; 2; 7	2; 3; 2; 2; 2; 2; 3	15; 15; 15; 15; 15; 15; 10	0; 5; 0; 0; 5; 5; 15	0.7188; 0.5904; 0.5883; 0.6986; 0.2694; 4.6426; 0.9366	34.5152; 0.6033; 2.2439; 18.6436; 0.9777; 4.1648; 11.4538
144.109	Heart_Gills_SkeletalMuscle; Heart_Kidney_Blood_Gills; Heart_SkeletalMuscle; Liver; Others; SkeletalMuscle; SkeletalMuscle_Kidney_Epithelia	7	269.178	2	LMFA08020348; LMFA08020349	N-isobutyl-2E,4E,12Z-tetradecatrien-8,10-diynamide; N-isobutyl-2E,4E,12E-tetradecatrien-8,10-diynamide	[M+H+NH4]2+	C18H23NO	NA; NA; NA; NA; NA; NA; NA	144.171203094961; 144.175151809563; 144.171203094961; 144.171203094961; 144.17254687904; 144.171203094961; 144.174905428799	37254; 35546; 37254; 37254; 33554; 37254; 34127	0.9963; 0.9957; 0.9963; 0.9963; 0.9851; 0.9963; 0.9958	10; 9; 9; 3; 2; 7; 7	2; 3; 2; 2; 2; 2; 3	15; 15; 15; 15; 15; 15; 10	0; 5; 0; 0; 5; 0; 15	0.7188; 0.5904; 0.5883; 0.6986; 4.6426; 0.5983; 0.9366	34.5152; 0.6033; 2.2439; 18.6436; 4.1648; 3.5406; 11.4538
144.11	Blood; Heart_Gills_SkeletalMuscle; Heart_Kidney_Blood_Gills; Heart_SkeletalMuscle; Liver; Others; SkeletalMuscle; SkeletalMuscle_Kidney_Epithelia	8	248.25	3	LMFA11000167; LMFA11000174; LMFA11000381	3Z,6Z,9Z-Octadecatriene; 6Z,9Z,12Z-Octadecatriene; 3,7-Diethyl-11-methyltrideca-1,3,6,10-tetraene	[M+H+K]2+	C18H32	NA; NA; NA; NA; NA; NA; NA; NA	144.171203094961; 144.171203094961; 144.175151809563; 144.171203094961; 144.171203094961; 144.17254687904; 144.171203094961; 144.174905428799	37254; 37254; 35546; 37254; 37254; 33554; 37254; 34127	0.9963; 0.9963; 0.9957; 0.9963; 0.9963; 0.9851; 0.9963; 0.9958	12; 10; 9; 9; 3; 2; 7; 7	2; 2; 3; 2; 2; 2; 2; 3	15; 15; 15; 15; 15; 15; 15; 10	0; 0; 5; 0; 0; 5; 0; 15	0.6948; 0.7188; 0.5904; 0.5883; 0.6986; 4.6426; 0.5983; 0.9366	30.4853; 34.5152; 0.6033; 2.2439; 18.6436; 4.1648; 3.5406; 11.4538
144.114	Heart_Gills_SkeletalMuscle; Heart_Kidney_Blood_Gills; Heart_SkeletalMuscle; Liver; Nothing; Others; SkeletalMuscle_Kidney_Epithelia	7	286.214	4	LMFA01170022; LMFA01170059; LMFA01170060; LMFA07040174	Thapsic acid; 9-hydroxy-16-oxo-hexadecanoic acid; 10-hydroxy-16-oxo-hexadecanoic acid; Berkeleylactone N	[M+2H]2+	C16H30O4	NA; NA; NA; NA; NA; NA; NA	144.171203094961; 144.175151809563; 144.171203094961; 144.171203094961; 144.113717059943; 144.17254687904; 144.174905428799	37254; 35546; 37254; 37254; 7568; 33554; 34127	0.9963; 0.9957; 0.9963; 0.9963; 0.2222; 0.9851; 0.9958	10; 9; 9; 3; 14; 2; 7	2; 3; 2; 2; 2; 2; 3	15; 15; 15; 15; 15; 15; 10	0; 5; 0; 0; 5; 5; 15	0.7188; 0.5904; 0.5883; 0.6986; 0.2694; 4.6426; 0.9366	34.5152; 0.6033; 2.2439; 18.6436; 0.9777; 4.1648; 11.4538
144.115	Blood; Heart_Gills_SkeletalMuscle; Heart_Kidney_Blood_Gills; Heart_SkeletalMuscle; Liver; Nothing; Others; SkeletalMuscle; SkeletalMuscle_Kidney_Epithelia	9	144.115	36	LMFA01010008; LMFA01020087; LMFA01020147; LMFA01020148; LMFA01020149; LMFA01020150; LMFA01020151; LMFA01020242; LMFA01020283; LMFA01020291; LMFA01020391; LMFA05000556; LMFA05000602; LMFA05000623; LMFA07010184; LMFA07010418; LMFA07010434; LMFA07010566; LMFA07010573; LMFA07010728; LMFA07010854; LMFA07010860; LMFA07010864; LMFA07010869; LMFA07010920; LMFA07010922; LMFA07010957; LMFA07010961; LMFA070…	Caprylic acid; alpha-ethyl caproic acid; 3-methyl-heptanoic acid; 5-methyl-heptanoic acid; 4-ethyl-hexanoic acid; 2,2-dimethyl-hexanoic acid; 2-ethyl-2-methyl valeric ccid; Isocaprylic acid; 3R-Methylheptanoic acid; Valproic acid; 2-Methylheptanoic acid; (3R,5Z)-5-Octene-1,3-diol; 1-Hydroxy-3-octanone; 3-(Hydroxymethyl)-2-heptanone; Hexyl acetate; butryl butyrate; ethyl hexanoate; 2-Methylpropyl …	[M]+	C8H16O2	NA; NA; NA; NA; NA; NA; NA; NA; NA	144.171203094961; 144.171203094961; 144.175151809563; 144.171203094961; 144.171203094961; 144.113717059943; 144.17254687904; 144.171203094961; 144.174905428799	37254; 37254; 35546; 37254; 37254; 7568; 33554; 37254; 34127	0.9963; 0.9963; 0.9957; 0.9963; 0.9963; 0.2222; 0.9851; 0.9963; 0.9958	12; 10; 9; 9; 3; 14; 2; 7; 7	2; 2; 3; 2; 2; 2; 2; 2; 3	15; 15; 15; 15; 15; 15; 15; 15; 10	0; 0; 5; 0; 0; 5; 5; 0; 15	0.6948; 0.7188; 0.5904; 0.5883; 0.6986; 0.2694; 4.6426; 0.5983; 0.9366	30.4853; 34.5152; 0.6033; 2.2439; 18.6436; 0.9777; 4.1648; 3.5406; 11.4538
144.12	Heart_Gills_SkeletalMuscle; Heart_Kidney_Blood_Gills; Heart_SkeletalMuscle; Liver; Nothing; Others; SkeletalMuscle; SkeletalMuscle_Kidney_Epithelia	8	242.261	3	LMFA05000010; LMFA05000038; LMFA05000061	14-methyl-1-pentadecanol; 3S,7S-dimethyl-2S-tetradecanol; Cetyl alcohol	[M+2Na]2+	C16H34O	NA; NA; NA; NA; NA; NA; NA; NA	144.171203094961; 144.175151809563; 144.171203094961; 144.171203094961; 144.113717059943; 144.17254687904; 144.171203094961; 144.174905428799	37254; 35546; 37254; 37254; 7568; 33554; 37254; 34127	0.9963; 0.9957; 0.9963; 0.9963; 0.2222; 0.9851; 0.9963; 0.9958	10; 9; 9; 3; 14; 2; 7; 7	2; 3; 2; 2; 2; 2; 2; 3	15; 15; 15; 15; 15; 15; 15; 10	0; 5; 0; 0; 5; 5; 0; 15	0.7188; 0.5904; 0.5883; 0.6986; 0.2694; 4.6426; 0.5983; 0.9366	34.5152; 0.6033; 2.2439; 18.6436; 0.9777; 4.1648; 3.5406; 11.4538
144.121	Heart_Gills_SkeletalMuscle; Heart_Kidney_Blood_Gills; Heart_SkeletalMuscle; Liver; Nothing; Others; SkeletalMuscle; SkeletalMuscle_Kidney_Epithelia	8	264.245	15	LMFA05000216; LMFA06000101; LMFA06000233; LMFA06000234; LMFA06000235; LMFA06000239; LMFA06000240; LMFA06000241; LMFA06000242; LMFA06000271; LMFA06000282; LMFA12000284; LMFA12000287; LMFA12000288; LMPR0103500010	9,12,15-Octadecatrien-1-ol; 9,12-octadecadienal; 11E,14E-Octadecadienal; 2E,13Z-Octadecadienal; 3E,13Z-Octadecadienal; 11Z,13Z-Octadecadienal; 13Z,15Z-Octadecadienal; 3Z,13Z-Octadecadienal; 9Z,12Z-Octadecadienal; 4-Methyl-7,11-heptadecadienal; 6E,11Z-octadecadienal; 9S,10R-Epoxy-6Z-octadecene; 6S,7R-Epoxy-3Z,9Z-octadecadiene; 3,4-Epoxy-6,9-octadecadiene; 5-(1-hydroxypropan-2-yl)isolongifolane	[M+H+Na]2+	C18H32O	NA; NA; NA; NA; NA; NA; NA; NA	144.171203094961; 144.175151809563; 144.171203094961; 144.171203094961; 144.113717059943; 144.17254687904; 144.171203094961; 144.174905428799	37254; 35546; 37254; 37254; 7568; 33554; 37254; 34127	0.9963; 0.9957; 0.9963; 0.9963; 0.2222; 0.9851; 0.9963; 0.9958	10; 9; 9; 3; 14; 2; 7; 7	2; 3; 2; 2; 2; 2; 2; 3	15; 15; 15; 15; 15; 15; 15; 10	0; 5; 0; 0; 5; 5; 0; 15	0.7188; 0.5904; 0.5883; 0.6986; 0.2694; 4.6426; 0.5983; 0.9366	34.5152; 0.6033; 2.2439; 18.6436; 0.9777; 4.1648; 3.5406; 11.4538
144.122	Heart_Gills_SkeletalMuscle; Heart_Kidney_Blood_Gills; Heart_SkeletalMuscle; Liver; Nothing; Others; SkeletalMuscle_Kidney_Epithelia	7	286.23	14	LMPR0104020001; LMPR0104050009; LMPR0104050010; LMPR0104070001; LMPR0104080009; LMPR0104110003; LMPR0104130005; LMPR0104140002; LMPR0104240014; LMPR01090001; LMPR01090005; LMPR01090009; LMPR01090011; LMST02030210	Helicallenal; levopimaradienal; dehydroabietadienol; (+)-Totarol; isopimara-7,15-dienal; (-)-13(16),14-Spongiadiene; ent-kaur-16-en-19-al; (+)-15-Beyeren-3-one; Clavufuranolide C; Retinol; 11-cis-Retinol; 9-cis-retinol; 13-cis-retinol; pregna-5,20-dien-3beta-ol	[M+2H]2+	C20H30O	NA; NA; NA; NA; NA; NA; NA	144.171203094961; 144.175151809563; 144.171203094961; 144.171203094961; 144.113717059943; 144.17254687904; 144.174905428799	37254; 35546; 37254; 37254; 7568; 33554; 34127	0.9963; 0.9957; 0.9963; 0.9963; 0.2222; 0.9851; 0.9958	10; 9; 9; 3; 14; 2; 7	2; 3; 2; 2; 2; 2; 3	15; 15; 15; 15; 15; 15; 10	0; 5; 0; 0; 5; 5; 15	0.7188; 0.5904; 0.5883; 0.6986; 0.2694; 4.6426; 0.9366	34.5152; 0.6033; 2.2439; 18.6436; 0.9777; 4.1648; 11.4538
144.133	Heart_Gills_SkeletalMuscle; Heart_Kidney_Blood_Gills; Heart_SkeletalMuscle; Liver; Nothing; Others; SkeletalMuscle_Kidney_Epithelia	7	286.251	7	LMFA01050052; LMFA01050053; LMFA01050368; LMFA01050427; LMFA01080009; LMFA01080010; LMFA05000639	2-hydroxy-heptadecanoic acid; 17-hydroxy-heptadecanoic acid; 2-hydroxy-3-methylhexadecanoic acid; 3-hydroxypalmitic acid methyl ester; 2-methoxy-hexadecanoic acid; (R)-2-methoxyhexadecanoic acid; Avocadene	[M+2H]2+	C17H34O3	NA; NA; NA; NA; NA; NA; NA	144.171203094961; 144.175151809563; 144.171203094961; 144.171203094961; 144.113717059943; 144.17254687904; 144.174905428799	37254; 35546; 37254; 37254; 7568; 33554; 34127	0.9963; 0.9957; 0.9963; 0.9963; 0.2222; 0.9851; 0.9958	10; 9; 9; 3; 14; 2; 7	2; 3; 2; 2; 2; 2; 3	15; 15; 15; 15; 15; 15; 10	0; 5; 0; 0; 5; 5; 15	0.7188; 0.5904; 0.5883; 0.6986; 0.2694; 4.6426; 0.9366	34.5152; 0.6033; 2.2439; 18.6436; 0.9777; 4.1648; 11.4538
144.138	Blood; Heart_Gills_SkeletalMuscle; Heart_Kidney_Blood_Gills; Heart_SkeletalMuscle; Liver; Nothing; Others; SkeletalMuscle; SkeletalMuscle_Kidney_Epithelia	9	126.105	18	LMFA05000114; LMFA05000488; LMFA05000493; LMFA06000029; LMFA06000030; LMFA06000031; LMFA06000032; LMFA06000033; LMFA12000009; LMFA12000011; LMFA12000036; LMFA12000039; LMFA12000095; LMFA12000096; LMFA12000105; LMFA12000108; LMFA12000113; LMFA12000237	2,4-Dimethyl-2E,4E-hexadien-1-ol; 1,5E-Octadien-3-ol; 1,5Z-Octadien-3-ol; 2-octenal; 3-octenal; 4-octenal; 5-octenal; 6-octenal; 3E-octen-2-one; 1-Octen-3-one; 5-Methyl-5E-hepten-2-one; 6-Methyl-5-hepten-2-one; 4-Methyl-4E-hepten-3-one; 4S-methyl-1-hepten-3-one; 4-Methyl-1-hepten-3-one; 4-Methyl-6-hepten-3-one; 6-Methyl-2-hepten-4-one; 4,5-Dimethyl-4-hexen-3-one	[M+NH4]+	C8H14O	NA; NA; NA; NA; NA; NA; NA; NA; NA	144.171203094961; 144.171203094961; 144.175151809563; 144.171203094961; 144.171203094961; 144.113717059943; 144.17254687904; 144.171203094961; 144.174905428799	37254; 37254; 35546; 37254; 37254; 7568; 33554; 37254; 34127	0.9963; 0.9963; 0.9957; 0.9963; 0.9963; 0.2222; 0.9851; 0.9963; 0.9958	12; 10; 9; 9; 3; 14; 2; 7; 7	2; 2; 3; 2; 2; 2; 2; 2; 3	15; 15; 15; 15; 15; 15; 15; 15; 10	0; 0; 5; 0; 0; 5; 5; 0; 15	0.6948; 0.7188; 0.5904; 0.5883; 0.6986; 0.2694; 4.6426; 0.5983; 0.9366	30.4853; 34.5152; 0.6033; 2.2439; 18.6436; 0.9777; 4.1648; 3.5406; 11.4538
144.139	Heart_Gills_SkeletalMuscle; Heart_Kidney_Blood_Gills; Heart_SkeletalMuscle; Liver; Nothing; Others; SkeletalMuscle; SkeletalMuscle_Kidney_Epithelia	8	264.282	4	LMFA11000119; LMFA11000142; LMFA11000525; LMFA11000670	2-Methyl-7Z,9E-octadecadiene; 6Z,9Z-Nonadecadiene; 8,11-Nonadecadiene; 1,18-Nonadecadiene	[M+H+Na]2+	C19H36	NA; NA; NA; NA; NA; NA; NA; NA	144.171203094961; 144.175151809563; 144.171203094961; 144.171203094961; 144.113717059943; 144.17254687904; 144.171203094961; 144.174905428799	37254; 35546; 37254; 37254; 7568; 33554; 37254; 34127	0.9963; 0.9957; 0.9963; 0.9963; 0.2222; 0.9851; 0.9963; 0.9958	10; 9; 9; 3; 14; 2; 7; 7	2; 3; 2; 2; 2; 2; 2; 3	15; 15; 15; 15; 15; 15; 15; 10	0; 5; 0; 0; 5; 5; 0; 15	0.7188; 0.5904; 0.5883; 0.6986; 0.2694; 4.6426; 0.5983; 0.9366	34.5152; 0.6033; 2.2439; 18.6436; 0.9777; 4.1648; 3.5406; 11.4538
144.151	Heart_Gills_SkeletalMuscle; Heart_Kidney_Blood_Gills; Heart_SkeletalMuscle; Liver; Nothing; Others; SkeletalMuscle_Kidney_Epithelia	7	286.287	3	LMFA05000070; LMFA05000071; LMFA05000072	iso-1,2-octadecanediol; anteiso-1,2-octadecanediol; 11-methyl-1,2-heptadecanediol	[M+2H]2+	C18H38O2	NA; NA; NA; NA; NA; NA; NA	144.171203094961; 144.175151809563; 144.171203094961; 144.171203094961; 144.113717059943; 144.17254687904; 144.174905428799	37254; 35546; 37254; 37254; 7568; 33554; 34127	0.9963; 0.9957; 0.9963; 0.9963; 0.2222; 0.9851; 0.9958	10; 9; 9; 3; 14; 2; 7	2; 3; 2; 2; 2; 2; 3	15; 15; 15; 15; 15; 15; 10	0; 5; 0; 0; 5; 5; 15	0.7188; 0.5904; 0.5883; 0.6986; 0.2694; 4.6426; 0.9366	34.5152; 0.6033; 2.2439; 18.6436; 0.9777; 4.1648; 11.4538
144.151	Blood; Heart_Gills_SkeletalMuscle; Heart_Kidney_Blood_Gills; Heart_SkeletalMuscle; Liver; Nothing; Others; SkeletalMuscle; SkeletalMuscle_Kidney_Epithelia	9	144.151	14	LMFA05000092; LMFA05000129; LMFA05000485; LMFA05000486; LMFA05000487; LMFA05000489; LMFA05000491; LMFA05000494; LMFA05000500; LMFA05000503; LMFA05000507; LMFA05000508; LMFA05000619; LMFA05000625	1-Nonanol; 4-Methyloctan-1-ol; 3R-Methyloctan-4R-ol; 3S-Methyloctan-4S-ol; 4S,5S-cruentol; 2-Methyloctan-4R-ol; 2-Methyloctan-4S-ol; 6-Methyloctan-3-ol; Nonan-2R-ol; Nonan-2S-ol; Nonan-3-ol; Nonan-5-ol; 2-Nonanol; 3,5,5-Trimethyl-1-hexanol	[M]+	C9H20O	NA; NA; NA; NA; NA; NA; NA; NA; NA	144.171203094961; 144.171203094961; 144.175151809563; 144.171203094961; 144.171203094961; 144.113717059943; 144.17254687904; 144.171203094961; 144.174905428799	37254; 37254; 35546; 37254; 37254; 7568; 33554; 37254; 34127	0.9963; 0.9963; 0.9957; 0.9963; 0.9963; 0.2222; 0.9851; 0.9963; 0.9958	12; 10; 9; 9; 3; 14; 2; 7; 7	2; 2; 3; 2; 2; 2; 2; 2; 3	15; 15; 15; 15; 15; 15; 15; 15; 10	0; 0; 5; 0; 0; 5; 5; 0; 15	0.6948; 0.7188; 0.5904; 0.5883; 0.6986; 0.2694; 4.6426; 0.5983; 0.9366	30.4853; 34.5152; 0.6033; 2.2439; 18.6436; 0.9777; 4.1648; 3.5406; 11.4538
144.175	Blood; Heart_Gills_SkeletalMuscle; Heart_Kidney_Blood_Gills; Heart_SkeletalMuscle; Liver; Nothing; Others; SkeletalMuscle; SkeletalMuscle_Kidney_Epithelia	9	126.141	20	LMFA11000323; LMFA11000594; LMFA11000629; LMFA11000632; LMFA11000633; LMFA11000635; LMFA11000639; LMFA11000640; LMFA11000641; LMFA11000642; LMFA11000643; LMFA11000647; LMFA11000648; LMFA11000649; LMFA11000650; LMFA11000651; LMFA11000661; LMFA11000662; LMFA11000666; LMFA11000667	1-Nonene; 3-ethyl, 4,4-dimethyl-2-Pentene; Isopropyl-cyclohexane; 1,1,2-trimethylcyclohexane; 1,1,3-trimethylcyclohexane; 1,2,4-trimethylcyclohexane; 1alpha,2alpha,3beta-trimethylcyclohexane; 1alpha,2beta,3alpha-trimethylcyclohexane; 1alpha,2beta,4-beta-trimethylcyclohexane; 1alpha,3alpha-5alpha-trimethylcyclohexane; 1alpha,3alpha-5beta-trimethylcyclohexane; cis-1-ethyl-2-methycyclohexane; trans-…	[M+NH4]+	C9H18	NA; NA; NA; NA; NA; NA; NA; NA; NA	144.171203094961; 144.171203094961; 144.175151809563; 144.171203094961; 144.171203094961; 144.113717059943; 144.17254687904; 144.171203094961; 144.174905428799	37254; 37254; 35546; 37254; 37254; 7568; 33554; 37254; 34127	0.9963; 0.9963; 0.9957; 0.9963; 0.9963; 0.2222; 0.9851; 0.9963; 0.9958	12; 10; 9; 9; 3; 14; 2; 7; 7	2; 2; 3; 2; 2; 2; 2; 2; 3	15; 15; 15; 15; 15; 15; 15; 15; 10	0; 0; 5; 0; 0; 5; 5; 0; 15	0.6948; 0.7188; 0.5904; 0.5883; 0.6986; 0.2694; 4.6426; 0.5983; 0.9366	30.4853; 34.5152; 0.6033; 2.2439; 18.6436; 0.9777; 4.1648; 3.5406; 11.4538
144.528	Heart_Gills_SkeletalMuscle; Heart_Kidney_Blood_Gills; Heart_SkeletalMuscle; Liver; Nothing; Others; SkeletalMuscle; SkeletalMuscle_Kidney_Epithelia	8	249.086	2	LMFA08010023; LMFA08020202	S-Acetyldihydrolipoamide; S-Acetyldihydrolipoamide-E	[M+H+K]2+	C10H19NO2S2	NA; NA; NA; NA; NA; NA; NA; NA	144.171203094961; 144.175151809563; 144.171203094961; 144.171203094961; 144.113717059943; 144.17254687904; 144.171203094961; 144.174905428799	37254; 35546; 37254; 37254; 7568; 33554; 37254; 34127	0.9963; 0.9957; 0.9963; 0.9963; 0.2222; 0.9851; 0.9963; 0.9958	10; 9; 9; 3; 14; 2; 7; 7	2; 3; 2; 2; 2; 2; 2; 3	15; 15; 15; 15; 15; 15; 15; 10	0; 5; 0; 0; 5; 5; 0; 15	0.7188; 0.5904; 0.5883; 0.6986; 0.2694; 4.6426; 0.5983; 0.9366	34.5152; 0.6033; 2.2439; 18.6436; 0.9777; 4.1648; 3.5406; 11.4538
144.535	Heart_Gills_SkeletalMuscle; Heart_Kidney_Blood_Gills; Heart_SkeletalMuscle; Liver; Nothing; Others; SkeletalMuscle_Kidney_Epithelia	7	287.056	3	LMPK12010002; LMPK12010424; LMPK12010440	Cyanidin; Aurantinidin; Tricetinidin	[M+2H]2+	C15H11O6	NA; NA; NA; NA; NA; NA; NA	144.171203094961; 144.175151809563; 144.171203094961; 144.171203094961; 144.113717059943; 144.17254687904; 144.174905428799	37254; 35546; 37254; 37254; 7568; 33554; 34127	0.9963; 0.9957; 0.9963; 0.9963; 0.2222; 0.9851; 0.9958	10; 9; 9; 3; 14; 2; 7	2; 3; 2; 2; 2; 2; 3	15; 15; 15; 15; 15; 15; 10	0; 5; 0; 0; 5; 5; 15	0.7188; 0.5904; 0.5883; 0.6986; 0.2694; 4.6426; 0.9366	34.5152; 0.6033; 2.2439; 18.6436; 0.9777; 4.1648; 11.4538
144.536	Heart_Gills_SkeletalMuscle; Heart_Kidney_Blood_Gills; Heart_SkeletalMuscle; Liver; Nothing; Others; SkeletalMuscle; SkeletalMuscle_Kidney_Epithelia	8	243.093	1	LMFA08020238	N-(3-oxo-heptanoyl)-homoserine thiolactone	[M+2Na]2+	C11H17NO3S	NA; NA; NA; NA; NA; NA; NA; NA	144.171203094961; 144.175151809563; 144.171203094961; 144.171203094961; 144.113717059943; 144.17254687904; 144.171203094961; 144.174905428799	37254; 35546; 37254; 37254; 7568; 33554; 37254; 34127	0.9963; 0.9957; 0.9963; 0.9963; 0.2222; 0.9851; 0.9963; 0.9958	10; 9; 9; 3; 14; 2; 7; 7	2; 3; 2; 2; 2; 2; 2; 3	15; 15; 15; 15; 15; 15; 15; 10	0; 5; 0; 0; 5; 5; 0; 15	0.7188; 0.5904; 0.5883; 0.6986; 0.2694; 4.6426; 0.5983; 0.9366	34.5152; 0.6033; 2.2439; 18.6436; 0.9777; 4.1648; 3.5406; 11.4538
144.547	Heart_Gills_SkeletalMuscle; Heart_Kidney_Blood_Gills; Heart_SkeletalMuscle; Liver; Others; SkeletalMuscle; SkeletalMuscle_Kidney_Epithelia	7	270.053	21	LMPK12050055; LMPK12050083; LMPK12050102; LMPK12050137; LMPK12050161; LMPK12050218; LMPK12110005; LMPK12110042; LMPK12110087; LMPK12110088; LMPK12110125; LMPK12111095; LMPK12111329; LMPK12111552; LMPK12111653; LMPK12130008; LMPK12130031; LMPK12160041; LMPK13040002; LMPK13040008; LMPK13040011	3'-Hydroxydaidzein; 2'-Hydroxydaidzein; Demethyltexasin; 8-Hydroxydaidzein; 5,7,3'-Trihydroxyisoflavone; Genistein; Apigenin; 7,3',4'-Trihydroxyflavone; 5,8,2'-Trihydroxyflavone; 5,2',5'-Trihydroxyflavone; 5,7,2'-Trihydroxyflavone; Baicalein; Norwogonin; Resokaempferol; Galangin; Sulfuretin; 4,6,4'-Trihydroxyaurone; 2',4'-Dihydroxy-5,6-methylenedioxy-2-phenylbenzofuran; Aloe-emodin; Emodin; 2-Hyd…	[M+H+NH4]2+	C15H10O5	NA; NA; NA; NA; NA; NA; NA	144.171203094961; 144.175151809563; 144.171203094961; 144.171203094961; 144.17254687904; 144.171203094961; 144.174905428799	37254; 35546; 37254; 37254; 33554; 37254; 34127	0.9963; 0.9957; 0.9963; 0.9963; 0.9851; 0.9963; 0.9958	10; 9; 9; 3; 2; 7; 7	2; 3; 2; 2; 2; 2; 3	15; 15; 15; 15; 15; 15; 10	0; 5; 0; 0; 5; 0; 15	0.7188; 0.5904; 0.5883; 0.6986; 4.6426; 0.5983; 0.9366	34.5152; 0.6033; 2.2439; 18.6436; 4.1648; 3.5406; 11.4538
144.553	Heart_Gills_SkeletalMuscle; Heart_Kidney_Blood_Gills; Heart_SkeletalMuscle; Liver; Others; SkeletalMuscle; SkeletalMuscle_Kidney_Epithelia	7	270.064	1	LMPK13090028	4,4'-dinitrostilbene	[M+H+NH4]2+	C14H10N2O4	NA; NA; NA; NA; NA; NA; NA	144.171203094961; 144.175151809563; 144.171203094961; 144.171203094961; 144.17254687904; 144.171203094961; 144.174905428799	37254; 35546; 37254; 37254; 33554; 37254; 34127	0.9963; 0.9957; 0.9963; 0.9963; 0.9851; 0.9963; 0.9958	10; 9; 9; 3; 2; 7; 7	2; 3; 2; 2; 2; 2; 3	15; 15; 15; 15; 15; 15; 10	0; 5; 0; 0; 5; 0; 15	0.7188; 0.5904; 0.5883; 0.6986; 4.6426; 0.5983; 0.9366	34.5152; 0.6033; 2.2439; 18.6436; 4.1648; 3.5406; 11.4538
144.553	Heart_Gills_SkeletalMuscle; Heart_Kidney_Blood_Gills; Heart_SkeletalMuscle; Liver; Nothing; Others; SkeletalMuscle_Kidney_Epithelia	7	287.092	1	LMPK12010442	Carajuron	[M+2H]2+	C16H15O5	NA; NA; NA; NA; NA; NA; NA	144.171203094961; 144.175151809563; 144.171203094961; 144.171203094961; 144.113717059943; 144.17254687904; 144.174905428799	37254; 35546; 37254; 37254; 7568; 33554; 34127	0.9963; 0.9957; 0.9963; 0.9963; 0.2222; 0.9851; 0.9958	10; 9; 9; 3; 14; 2; 7	2; 3; 2; 2; 2; 2; 3	15; 15; 15; 15; 15; 15; 10	0; 5; 0; 0; 5; 5; 15	0.7188; 0.5904; 0.5883; 0.6986; 0.2694; 4.6426; 0.9366	34.5152; 0.6033; 2.2439; 18.6436; 0.9777; 4.1648; 11.4538
144.563	Heart_Gills_SkeletalMuscle; Heart_Kidney_Blood_Gills; Heart_SkeletalMuscle; Liver; Nothing; Others; SkeletalMuscle; SkeletalMuscle_Kidney_Epithelia	8	243.147	3	LMFA07070030; LMFA07070108; LMFA08030036	2-ethylacryloylcarnitine; Tiglylcarnitine; N-(3-hydroxy-octanoyl)-homoserine lactone	[M+2Na]2+	C12H21NO4	NA; NA; NA; NA; NA; NA; NA; NA	144.171203094961; 144.175151809563; 144.171203094961; 144.171203094961; 144.113717059943; 144.17254687904; 144.171203094961; 144.174905428799	37254; 35546; 37254; 37254; 7568; 33554; 37254; 34127	0.9963; 0.9957; 0.9963; 0.9963; 0.2222; 0.9851; 0.9963; 0.9958	10; 9; 9; 3; 14; 2; 7; 7	2; 3; 2; 2; 2; 2; 2; 3	15; 15; 15; 15; 15; 15; 15; 10	0; 5; 0; 0; 5; 5; 0; 15	0.7188; 0.5904; 0.5883; 0.6986; 0.2694; 4.6426; 0.5983; 0.9366	34.5152; 0.6033; 2.2439; 18.6436; 0.9777; 4.1648; 3.5406; 11.4538
144.565	Heart_Gills_SkeletalMuscle; Heart_Kidney_Blood_Gills; Heart_SkeletalMuscle; Liver; Others; SkeletalMuscle; SkeletalMuscle_Kidney_Epithelia	7	270.089	24	LMPK12020248; LMPK12050448; LMPK12070028; LMPK12070030; LMPK12080063; LMPK12100073; LMPK12120097; LMPK12120098; LMPK12120099; LMPK12120136; LMPK12120145; LMPK12120194; LMPK12120244; LMPK12120245; LMPK12120431; LMPK12120440; LMPK12140062; LMPK12140063; LMPK12140089; LMPK12140187; LMPK12140190; LMPK12140215; LMPK12140216; LMPK12160036	7-Hydroxy-3',4'-methylenedioxyflavan; Dihydroformononetin; (-)-Medicarpin; Isomedicarpin; Haginin B; (S)-4'-Hydroxy-4-methoxydalbergione; Isoliquiritigenin 4-methyl ether; Isoliquiritigenin 2'-methy ether; Isoliquiritigenin 4'-methyl ether; Flemichapparin; Larrein; 2',5'-Dihydroxy-4-methoxychalcone; 2',6'-Dihydroxy-4'-methoxychalcone; Cardamonin; Echinatin; Methyllucidone; Methyl-liquiritigenin; …	[M+H+NH4]2+	C16H14O4	NA; NA; NA; NA; NA; NA; NA	144.171203094961; 144.175151809563; 144.171203094961; 144.171203094961; 144.17254687904; 144.171203094961; 144.174905428799	37254; 35546; 37254; 37254; 33554; 37254; 34127	0.9963; 0.9957; 0.9963; 0.9963; 0.9851; 0.9963; 0.9958	10; 9; 9; 3; 2; 7; 7	2; 3; 2; 2; 2; 2; 3	15; 15; 15; 15; 15; 15; 10	0; 5; 0; 0; 5; 0; 15	0.7188; 0.5904; 0.5883; 0.6986; 4.6426; 0.5983; 0.9366	34.5152; 0.6033; 2.2439; 18.6436; 4.1648; 3.5406; 11.4538
144.57	Heart_Gills_SkeletalMuscle; Heart_Kidney_Blood_Gills; Heart_SkeletalMuscle; Liver; Nothing; Others; SkeletalMuscle; SkeletalMuscle_Kidney_Epithelia	8	243.162	3	LMFA08020168; LMFA08020379; LMFA08020386	BRN 2646116; N-Isobutyl-2E,4Z-dodecadiene-8,10-diynamide; N-(2-Methylbutyl)-2E,4E-undecadiene-8,10-diynamide	[M+2Na]2+	C16H21NO	NA; NA; NA; NA; NA; NA; NA; NA	144.171203094961; 144.175151809563; 144.171203094961; 144.171203094961; 144.113717059943; 144.17254687904; 144.171203094961; 144.174905428799	37254; 35546; 37254; 37254; 7568; 33554; 37254; 34127	0.9963; 0.9957; 0.9963; 0.9963; 0.2222; 0.9851; 0.9963; 0.9958	10; 9; 9; 3; 14; 2; 7; 7	2; 3; 2; 2; 2; 2; 2; 3	15; 15; 15; 15; 15; 15; 15; 10	0; 5; 0; 0; 5; 5; 0; 15	0.7188; 0.5904; 0.5883; 0.6986; 0.2694; 4.6426; 0.5983; 0.9366	34.5152; 0.6033; 2.2439; 18.6436; 0.9777; 4.1648; 3.5406; 11.4538
144.576	Heart_Gills_SkeletalMuscle; Heart_Kidney_Blood_Gills; Heart_SkeletalMuscle; Liver; Nothing; Others; SkeletalMuscle_Kidney_Epithelia	7	287.137	1	LMFA07070013	(2E)-hexenedioylcarnitine	[M+2H]2+	C13H21NO6	NA; NA; NA; NA; NA; NA; NA	144.171203094961; 144.175151809563; 144.171203094961; 144.171203094961; 144.113717059943; 144.17254687904; 144.174905428799	37254; 35546; 37254; 37254; 7568; 33554; 34127	0.9963; 0.9957; 0.9963; 0.9963; 0.2222; 0.9851; 0.9958	10; 9; 9; 3; 14; 2; 7	2; 3; 2; 2; 2; 2; 3	15; 15; 15; 15; 15; 15; 10	0; 5; 0; 0; 5; 5; 15	0.7188; 0.5904; 0.5883; 0.6986; 0.2694; 4.6426; 0.9366	34.5152; 0.6033; 2.2439; 18.6436; 0.9777; 4.1648; 11.4538
144.583	Heart_Gills_SkeletalMuscle; Heart_Kidney_Blood_Gills; Heart_SkeletalMuscle; Liver; Others; SkeletalMuscle; SkeletalMuscle_Kidney_Epithelia	7	270.126	5	LMPK12020231; LMPK12020257; LMPK12020259; LMPK12100068; LMPK12120611	4'-Hydroxy-7-methoxy-8-methylflavan; 7-Hydroxy-5-methoxy-6-methylflavan; Tephrowatsin E; (R)-5-Hydroxy-2,4-dimethoxydalbergiquinol; 4-Hydrocinnamoyl-2,2,5-trimethyl-4-cyclopentene-1,3-dione	[M+H+NH4]2+	C17H18O3	NA; NA; NA; NA; NA; NA; NA	144.171203094961; 144.175151809563; 144.171203094961; 144.171203094961; 144.17254687904; 144.171203094961; 144.174905428799	37254; 35546; 37254; 37254; 33554; 37254; 34127	0.9963; 0.9957; 0.9963; 0.9963; 0.9851; 0.9963; 0.9958	10; 9; 9; 3; 2; 7; 7	2; 3; 2; 2; 2; 2; 3	15; 15; 15; 15; 15; 15; 10	0; 5; 0; 0; 5; 0; 15	0.7188; 0.5904; 0.5883; 0.6986; 4.6426; 0.5983; 0.9366	34.5152; 0.6033; 2.2439; 18.6436; 4.1648; 3.5406; 11.4538
144.59	Heart_Gills_SkeletalMuscle; Heart_Kidney_Blood_Gills; Heart_SkeletalMuscle; Liver; Nothing; Others; SkeletalMuscle; SkeletalMuscle_Kidney_Epithelia	8	249.209	1	LMFA08020381	N-Isobutyl-2E,4E,8Z-dodecatrienamide	[M+H+K]2+	C16H27NO	NA; NA; NA; NA; NA; NA; NA; NA	144.171203094961; 144.175151809563; 144.171203094961; 144.171203094961; 144.113717059943; 144.17254687904; 144.171203094961; 144.174905428799	37254; 35546; 37254; 37254; 7568; 33554; 37254; 34127	0.9963; 0.9957; 0.9963; 0.9963; 0.2222; 0.9851; 0.9963; 0.9958	10; 9; 9; 3; 14; 2; 7; 7	2; 3; 2; 2; 2; 2; 2; 3	15; 15; 15; 15; 15; 15; 15; 10	0; 5; 0; 0; 5; 5; 0; 15	0.7188; 0.5904; 0.5883; 0.6986; 0.2694; 4.6426; 0.5983; 0.9366	34.5152; 0.6033; 2.2439; 18.6436; 0.9777; 4.1648; 3.5406; 11.4538
144.599	Heart_Gills_SkeletalMuscle; Heart_Kidney_Blood_Gills; Heart_SkeletalMuscle; Liver; Nothing; Others; SkeletalMuscle; SkeletalMuscle_Kidney_Epithelia	8	243.22	3	LMFA01100007; LMFA08040041; LMSP01040006	2-amino-tetradecanoic acid; Lauroyl-EA; C14 sphingosine	[M+2Na]2+	C14H29NO2	NA; NA; NA; NA; NA; NA; NA; NA	144.171203094961; 144.175151809563; 144.171203094961; 144.171203094961; 144.113717059943; 144.17254687904; 144.171203094961; 144.174905428799	37254; 35546; 37254; 37254; 7568; 33554; 37254; 34127	0.9963; 0.9957; 0.9963; 0.9963; 0.2222; 0.9851; 0.9963; 0.9958	10; 9; 9; 3; 14; 2; 7; 7	2; 3; 2; 2; 2; 2; 2; 3	15; 15; 15; 15; 15; 15; 15; 10	0; 5; 0; 0; 5; 5; 0; 15	0.7188; 0.5904; 0.5883; 0.6986; 0.2694; 4.6426; 0.5983; 0.9366	34.5152; 0.6033; 2.2439; 18.6436; 0.9777; 4.1648; 3.5406; 11.4538
144.6	Heart_Gills_SkeletalMuscle; Heart_Kidney_Blood_Gills; Heart_SkeletalMuscle; Liver; Nothing; Others; SkeletalMuscle; SkeletalMuscle_Kidney_Epithelia	8	265.204	1	LMSP01080050	Micropine	[M+H+Na]2+	C16H27NO2	NA; NA; NA; NA; NA; NA; NA; NA	144.171203094961; 144.175151809563; 144.171203094961; 144.171203094961; 144.113717059943; 144.17254687904; 144.171203094961; 144.174905428799	37254; 35546; 37254; 37254; 7568; 33554; 37254; 34127	0.9963; 0.9957; 0.9963; 0.9963; 0.2222; 0.9851; 0.9963; 0.9958	10; 9; 9; 3; 14; 2; 7; 7	2; 3; 2; 2; 2; 2; 2; 3	15; 15; 15; 15; 15; 15; 15; 10	0; 5; 0; 0; 5; 5; 0; 15	0.7188; 0.5904; 0.5883; 0.6986; 0.2694; 4.6426; 0.5983; 0.9366	34.5152; 0.6033; 2.2439; 18.6436; 0.9777; 4.1648; 3.5406; 11.4538
144.601	Heart_Gills_SkeletalMuscle; Heart_Kidney_Blood_Gills; Heart_SkeletalMuscle; Liver; Nothing; Others; SkeletalMuscle_Kidney_Epithelia; Heart_Gills_SkeletalMuscle; Heart_Kidney_Blood_Gills; Heart_SkeletalMuscle; Liver; Others; SkeletalMuscle; SkeletalMuscle_Kidney_Epithelia	14	287.188	1	LMFA08020369	Deca-2E,4E-dienoic acid 4-hydroxy-2-phenylethylamide	[M+2H]2+	C18H25NO2	NA; NA; NA; NA; NA; NA; NA; NA; NA; NA; NA; NA; NA; NA	144.171203094961; 144.175151809563; 144.171203094961; 144.171203094961; 144.113717059943; 144.17254687904; 144.174905428799; 144.171203094961; 144.175151809563; 144.171203094961; 144.171203094961; 144.17254687904; 144.171203094961; 144.174905428799	37254; 35546; 37254; 37254; 7568; 33554; 34127; 37254; 35546; 37254; 37254; 33554; 37254; 34127	0.9963; 0.9957; 0.9963; 0.9963; 0.2222; 0.9851; 0.9958; 0.9963; 0.9957; 0.9963; 0.9963; 0.9851; 0.9963; 0.9958	10; 9; 9; 3; 14; 2; 7; 10; 9; 9; 3; 2; 7; 7	2; 3; 2; 2; 2; 2; 3; 2; 3; 2; 2; 2; 2; 3	15; 15; 15; 15; 15; 15; 10; 15; 15; 15; 15; 15; 15; 10	0; 5; 0; 0; 5; 5; 15; 0; 5; 0; 0; 5; 0; 15	0.7188; 0.5904; 0.5883; 0.6986; 0.2694; 4.6426; 0.9366; 0.7188; 0.5904; 0.5883; 0.6986; 4.6426; 0.5983; 0.9366	34.5152; 0.6033; 2.2439; 18.6436; 0.9777; 4.1648; 11.4538; 34.5152; 0.6033; 2.2439; 18.6436; 4.1648; 3.5406; 11.4538
144.608	Heart_Gills_SkeletalMuscle; Heart_Kidney_Blood_Gills; Heart_SkeletalMuscle; Liver; Nothing; Others; SkeletalMuscle; SkeletalMuscle_Kidney_Epithelia	8	249.246	1	LMFA09000010	10Z-heptadecenenitrile	[M+H+K]2+	C17H31N	NA; NA; NA; NA; NA; NA; NA; NA	144.171203094961; 144.175151809563; 144.171203094961; 144.171203094961; 144.113717059943; 144.17254687904; 144.171203094961; 144.174905428799	37254; 35546; 37254; 37254; 7568; 33554; 37254; 34127	0.9963; 0.9957; 0.9963; 0.9963; 0.2222; 0.9851; 0.9963; 0.9958	10; 9; 9; 3; 14; 2; 7; 7	2; 3; 2; 2; 2; 2; 2; 3	15; 15; 15; 15; 15; 15; 15; 10	0; 5; 0; 0; 5; 5; 0; 15	0.7188; 0.5904; 0.5883; 0.6986; 0.2694; 4.6426; 0.5983; 0.9366	34.5152; 0.6033; 2.2439; 18.6436; 0.9777; 4.1648; 3.5406; 11.4538
144.612	Heart_Gills_SkeletalMuscle; Heart_Kidney_Blood_Gills; Heart_SkeletalMuscle; Liver; Nothing; Others; SkeletalMuscle_Kidney_Epithelia	7	287.21	2	LMFA07070002; LMFA07070095	O-octanoyl-R-carnitine; O-octanoylcarnitine	[M+2H]2+	C15H29NO4	NA; NA; NA; NA; NA; NA; NA	144.171203094961; 144.175151809563; 144.171203094961; 144.171203094961; 144.113717059943; 144.17254687904; 144.174905428799	37254; 35546; 37254; 37254; 7568; 33554; 34127	0.9963; 0.9957; 0.9963; 0.9963; 0.2222; 0.9851; 0.9958	10; 9; 9; 3; 14; 2; 7	2; 3; 2; 2; 2; 2; 3	15; 15; 15; 15; 15; 15; 10	0; 5; 0; 0; 5; 5; 15	0.7188; 0.5904; 0.5883; 0.6986; 0.2694; 4.6426; 0.9366	34.5152; 0.6033; 2.2439; 18.6436; 0.9777; 4.1648; 11.4538
144.63	Heart_Gills_SkeletalMuscle; Heart_Kidney_Blood_Gills; Heart_SkeletalMuscle; Liver; Nothing; Others; SkeletalMuscle_Kidney_Epithelia; Heart_Gills_SkeletalMuscle; Heart_Kidney_Blood_Gills; Heart_SkeletalMuscle; Liver; Others; SkeletalMuscle; SkeletalMuscle_Kidney_Epithelia	14	287.246	2	LMFA08040058; LMSP01080049	Lauroyl diethanolamide; Prosopinine	[M+2H]2+	C16H33NO3	NA; NA; NA; NA; NA; NA; NA; NA; NA; NA; NA; NA; NA; NA	144.171203094961; 144.175151809563; 144.171203094961; 144.171203094961; 144.17254687904; 144.17254687904; 144.174905428799; 144.171203094961; 144.175151809563; 144.171203094961; 144.171203094961; 144.17254687904; 144.171203094961; 144.174905428799	37254; 35546; 37254; 37254; 33554; 33554; 34127; 37254; 35546; 37254; 37254; 33554; 37254; 34127	0.9963; 0.9957; 0.9963; 0.9963; 0.9851; 0.9851; 0.9958; 0.9963; 0.9957; 0.9963; 0.9963; 0.9851; 0.9963; 0.9958	10; 9; 9; 3; 14; 2; 7; 10; 9; 9; 3; 2; 7; 7	2; 3; 2; 2; 2; 2; 3; 2; 3; 2; 2; 2; 2; 3	15; 15; 15; 15; 15; 15; 10; 15; 15; 15; 15; 15; 15; 10	0; 5; 0; 0; 5; 5; 15; 0; 5; 0; 0; 5; 0; 15	0.7188; 0.5904; 0.5883; 0.6986; 10.218; 4.6426; 0.9366; 0.7188; 0.5904; 0.5883; 0.6986; 4.6426; 0.5983; 0.9366	34.5152; 0.6033; 2.2439; 18.6436; 172.6883; 4.1648; 11.4538; 34.5152; 0.6033; 2.2439; 18.6436; 4.1648; 3.5406; 11.4538
144.638	Heart_Gills_SkeletalMuscle; Heart_Kidney_Blood_Gills; Heart_SkeletalMuscle; Liver; Others; SkeletalMuscle; SkeletalMuscle_Kidney_Epithelia	7	270.235	2	LMPR0104020002; LMPR0104480001	Axerophthene; Erogorgiaene	[M+H+NH4]2+	C20H30	NA; NA; NA; NA; NA; NA; NA	144.171203094961; 144.175151809563; 144.171203094961; 144.171203094961; 144.17254687904; 144.171203094961; 144.174905428799	37254; 35546; 37254; 37254; 33554; 37254; 34127	0.9963; 0.9957; 0.9963; 0.9963; 0.9851; 0.9963; 0.9958	10; 9; 9; 3; 2; 7; 7	2; 3; 2; 2; 2; 2; 3	15; 15; 15; 15; 15; 15; 10	0; 5; 0; 0; 5; 0; 15	0.7188; 0.5904; 0.5883; 0.6986; 4.6426; 0.5983; 0.9366	34.5152; 0.6033; 2.2439; 18.6436; 4.1648; 3.5406; 11.4538
144.649	Heart_Gills_SkeletalMuscle; Heart_Kidney_Blood_Gills; Heart_SkeletalMuscle; Liver; Nothing; Others; SkeletalMuscle_Kidney_Epithelia; Heart_Gills_SkeletalMuscle; Heart_Kidney_Blood_Gills; Heart_SkeletalMuscle; Liver; Others; SkeletalMuscle; SkeletalMuscle_Kidney_Epithelia	14	287.282	2	LMSP01020003; LMSP01040003	Isoheptadecasphinganine; C17 Sphinganine	[M+2H]2+	C17H37NO2	NA; NA; NA; NA; NA; NA; NA; NA; NA; NA; NA; NA; NA; NA	144.171203094961; 144.175151809563; 144.171203094961; 144.171203094961; 144.17254687904; 144.17254687904; 144.174905428799; 144.171203094961; 144.175151809563; 144.171203094961; 144.171203094961; 144.17254687904; 144.171203094961; 144.174905428799	37254; 35546; 37254; 37254; 33554; 33554; 34127; 37254; 35546; 37254; 37254; 33554; 37254; 34127	0.9963; 0.9957; 0.9963; 0.9963; 0.9851; 0.9851; 0.9958; 0.9963; 0.9957; 0.9963; 0.9963; 0.9851; 0.9963; 0.9958	10; 9; 9; 3; 14; 2; 7; 10; 9; 9; 3; 2; 7; 7	2; 3; 2; 2; 2; 2; 3; 2; 3; 2; 2; 2; 2; 3	15; 15; 15; 15; 15; 15; 10; 15; 15; 15; 15; 15; 15; 10	0; 5; 0; 0; 5; 5; 15; 0; 5; 0; 0; 5; 0; 15	0.7188; 0.5904; 0.5883; 0.6986; 10.218; 4.6426; 0.9366; 0.7188; 0.5904; 0.5883; 0.6986; 4.6426; 0.5983; 0.9366	34.5152; 0.6033; 2.2439; 18.6436; 172.6883; 4.1648; 11.4538; 34.5152; 0.6033; 2.2439; 18.6436; 4.1648; 3.5406; 11.4538
144.651	Heart_Gills_SkeletalMuscle; Heart_Kidney_Blood_Gills; Heart_SkeletalMuscle; Liver; Nothing; Others; SkeletalMuscle_Kidney_Epithelia	7	287.287	1	LMFA01030763	Oleic acid (d5)	[M+2H]2+	C18H29D5O2	NA; NA; NA; NA; NA; NA; NA	144.171203094961; 144.175151809563; 144.171203094961; 144.171203094961; 144.17254687904; 144.17254687904; 144.174905428799	37254; 35546; 37254; 37254; 33554; 33554; 34127	0.9963; 0.9957; 0.9963; 0.9963; 0.9851; 0.9851; 0.9958	10; 9; 9; 3; 14; 2; 7	2; 3; 2; 2; 2; 2; 3	15; 15; 15; 15; 15; 15; 10	0; 5; 0; 0; 5; 5; 15	0.7188; 0.5904; 0.5883; 0.6986; 10.218; 4.6426; 0.9366	34.5152; 0.6033; 2.2439; 18.6436; 172.6883; 4.1648; 11.4538
144.653	Heart_Gills_SkeletalMuscle; Heart_Kidney_Blood_Gills; Heart_SkeletalMuscle; Liver; Nothing; Others; SkeletalMuscle_Kidney_Epithelia	7	287.29	1	LMFA01010047	Stearic acid(d3)	[M+2H]2+	C18H33D3O2	NA; NA; NA; NA; NA; NA; NA	144.171203094961; 144.175151809563; 144.171203094961; 144.171203094961; 144.17254687904; 144.17254687904; 144.174905428799	37254; 35546; 37254; 37254; 33554; 33554; 34127	0.9963; 0.9957; 0.9963; 0.9963; 0.9851; 0.9851; 0.9958	10; 9; 9; 3; 14; 2; 7	2; 3; 2; 2; 2; 2; 3	15; 15; 15; 15; 15; 15; 10	0; 5; 0; 0; 5; 5; 15	0.7188; 0.5904; 0.5883; 0.6986; 10.218; 4.6426; 0.9366	34.5152; 0.6033; 2.2439; 18.6436; 172.6883; 4.1648; 11.4538
144.667	Heart_Gills_SkeletalMuscle; Heart_Kidney_Blood_Gills; Heart_SkeletalMuscle; Liver; Others; SkeletalMuscle; SkeletalMuscle_Kidney_Epithelia	7	270.292	2	LMFA05000044; LMFA05000085	3S,7S-dimethyl-2-hexadecanol; stearyl alcohol	[M+H+NH4]2+	C18H38O	NA; NA; NA; NA; NA; NA; NA	144.171203094961; 144.175151809563; 144.171203094961; 144.171203094961; 144.17254687904; 144.171203094961; 144.174905428799	37254; 35546; 37254; 37254; 33554; 37254; 34127	0.9963; 0.9957; 0.9963; 0.9963; 0.9851; 0.9963; 0.9958	10; 9; 9; 3; 2; 7; 7	2; 3; 2; 2; 2; 2; 3	15; 15; 15; 15; 15; 15; 10	0; 5; 0; 0; 5; 0; 15	0.7188; 0.5904; 0.5883; 0.6986; 4.6426; 0.5983; 0.9366	34.5152; 0.6033; 2.2439; 18.6436; 4.1648; 3.5406; 11.4538
144.944	Blood; Liver; Nothing; Others	4	243.91	1	LMFA01090150	2,3,5-trichloro-cis,cis-muconic acid	[M+2Na]2+	C6H3O4Cl3	NA; NA; NA; NA	145.176511367153; 145.176511367153; 145.17706521377; 145.17706521377	1004; 1004; 25092; 25092	0.0269; 0.0269; 0.7367; 0.7367	12; 3; 14; 2	2; 2; 2; 2	15; 15; 15; 15	0; 0; 5; 5	0.0051; 0.0054; 1.3414; 0.5841	0.6929; 0.4823; 86.5888; 0.7727
144.945	Liver; Nothing; Others	3	105.982	2	LMFA01090069; LMFA01090071	2-chloroacrylic acid; (E)-3-chloroacrylic acid	[M+K]+	C3H3ClO2	NA; NA; NA	145.176511367153; 145.17706521377; 145.17706521377	1004; 25092; 25092	0.0269; 0.7367; 0.7367	3; 14; 2	2; 2; 2	15; 15; 15	0; 5; 5	0.0054; 1.3414; 0.5841	0.4823; 86.5888; 0.7727
144.991	Liver; Nothing; Others	3	250.012	1	LMFA12000362	4-([2,2'-bithiophen]-5-yl)but-3-yne-1,2-diol	[M+H+K]2+	C12H10O2S2	NA; NA; NA	145.176511367153; 145.17706521377; 145.17706521377	1004; 25092; 25092	0.0269; 0.7367; 0.7367	3; 14; 2	2; 2; 2	15; 15; 15	0; 5; 5	0.0054; 1.3414; 0.5841	0.4823; 86.5888; 0.7727
145.014	Liver; Nothing; Others	3	250.057	3	LMFA01090002; LMFA01090003; LMFA01090004	10-bromo-decanoic acid; 2-bromo-decanoic acid; 9-bromo-decanoic acid	[M+H+K]2+	C10H19BrO2	NA; NA; NA	145.176511367153; 145.17706521377; 145.17706521377	1004; 25092; 25092	0.0269; 0.7367; 0.7367	3; 14; 2	2; 2; 2	15; 15; 15	0; 5; 5	0.0054; 1.3414; 0.5841	0.4823; 86.5888; 0.7727
145.016	Liver; Nothing	2	145.016	1	LMFA01110002	Nudic Acid B	[M]+	C8H3NO2	NA; NA	145.176511367153; 145.17706521377	1004; 25092	0.0269; 0.7367	3; 14	2; 2	15; 15	0; 5	0.0054; 1.3414	0.4823; 86.5888
145.021	Liver; Nothing; Others	3	288.028	1	LMFA12000356	(5'-(but-3-en-1-yn-1-yl)-[2,2'-bithiophen]-5-yl)methyl acetate	[M+2H]2+	C15H12O2S2	NA; NA; NA	145.176511367153; 145.17706521377; 145.17706521377	1004; 25092; 25092	0.0269; 0.7367; 0.7367	3; 14; 2	2; 2; 2	15; 15; 15	0; 5; 5	0.0054; 1.3414; 0.5841	0.4823; 86.5888; 0.7727
145.026	Blood; Liver; Nothing; Others	4	244.074	3	LMFA01150045; LMPK13090006; LMPK13090011	5-((E)-hept-4-en-2-yne-1-one-1-yl)-2-furanacrylic acid; Piceatannol; Oxyresveratrol	[M+2Na]2+	C14H12O4	NA; NA; NA; NA	145.176511367153; 145.176511367153; 145.17706521377; 145.17706521377	1004; 1004; 25092; 25092	0.0269; 0.0269; 0.7367; 0.7367	12; 3; 14; 2	2; 2; 2; 2	15; 15; 15; 15	0; 0; 5; 5	0.0051; 0.0054; 1.3414; 0.5841	0.6929; 0.4823; 86.5888; 0.7727
145.037	Blood; Liver; Nothing; Others	4	244.095	2	LMFA01170158; LMFA01170159	Tensyuic acid F; Tensyuic acid A	[M+2Na]2+	C11H16O6	NA; NA; NA; NA	145.176511367153; 145.176511367153; 145.17706521377; 145.17706521377	1004; 1004; 25092; 25092	0.0269; 0.0269; 0.7367; 0.7367	12; 3; 14; 2	2; 2; 2; 2	15; 15; 15; 15	0; 0; 5; 5	0.0051; 0.0054; 1.3414; 0.5841	0.6929; 0.4823; 86.5888; 0.7727
145.039	Liver; Nothing; Others	3	288.063	19	LMPK12020155; LMPK12020156; LMPK12050500; LMPK12120118; LMPK12120143; LMPK12120181; LMPK12120271; LMPK12120367; LMPK12130065; LMPK12130072; LMPK12140002; LMPK12140087; LMPK12140095; LMPK12140121; LMPK12140123; LMPK12140533; LMPK12140618; LMPK12140667; LMPK12140720	Cyanomaclurin; 6,12-Methano-6H,12H-dibenzo[b,f][1,5]dioxocin-2,3,9,13-tetrol; (+-)-Dalbergioidin; Robtein; Neoplathymenin; Okanin; 3,4,2',4',6'-Pentahydroxychalcone; 3,4,2',4',alpha-Pentahydroxychalcone; 2,6,3',4'-Tetrahydroxy-2-benzylcoumaranone; Maesopsin; Eriodictyol; Plathymenin; Isookanin; 5,7,2',6'-Tetrahydroxyflavanone; 5,7,2',5'-Tetrahydroxyflavanone; Steppogenin; Carthamidin; Isocarthami…	[M+2H]2+	C15H12O6	NA; NA; NA	145.176511367153; 145.17706521377; 145.17706521377	1004; 25092; 25092	0.0269; 0.7367; 0.7367	3; 14; 2	2; 2; 2	15; 15; 15	0; 5; 5	0.0054; 1.3414; 0.5841	0.4823; 86.5888; 0.7727
145.042	Liver; Nothing; Others	3	162.045	1	LMFA01090024	7-chloro-2E-heptenoic acid	[M+H-H2O]+	C7H11ClO2	NA; NA; NA	145.176511367153; 145.17706521377; 145.17706521377	1004; 25092; 25092	0.0269; 0.7367; 0.7367	3; 14; 2	2; 2; 2	15; 15; 15	0; 5; 5	0.0054; 1.3414; 0.5841	0.4823; 86.5888; 0.7727
145.042	Blood; Liver; Nothing; Others	4	244.106	1	LMFA01050445	(2S,4S)-Pinnatanine	[M+2Na]2+	C10H16N2O5	NA; NA; NA; NA	145.176511367153; 145.176511367153; 145.17706521377; 145.17706521377	1004; 1004; 25092; 25092	0.0269; 0.0269; 0.7367; 0.7367	12; 3; 14; 2	2; 2; 2; 2	15; 15; 15; 15	0; 0; 5; 5	0.0051; 0.0054; 1.3414; 0.5841	0.6929; 0.4823; 86.5888; 0.7727
145.044	Liver; Nothing; Others	3	162.047	1	LMFA11000712	Trideca-1-en-3,5,7,9,11-pentayne	[M+H-H2O]+	C13H6	NA; NA; NA	145.176511367153; 145.17706521377; 145.17706521377	1004; 25092; 25092	0.0269; 0.7367; 0.7367	3; 14; 2	2; 2; 2	15; 15; 15	0; 5; 5	0.0054; 1.3414; 0.5841	0.4823; 86.5888; 0.7727
145.044	Blood; Liver; Nothing; Others; Liver; Nothing; Others	7	244.11	1	LMPK13090032	Batatasin IV	[M+2Na]2+	C15H16O3	NA; NA; NA; NA; NA; NA; NA	145.176511367153; 145.176511367153; 145.17706521377; 145.17706521377; 145.176511367153; 145.17706521377; 145.17706521377	1004; 1004; 25092; 25092; 1004; 25092; 25092	0.0269; 0.0269; 0.7367; 0.7367; 0.0269; 0.7367; 0.7367	12; 3; 14; 2; 3; 14; 2	2; 2; 2; 2; 2; 2; 2	15; 15; 15; 15; 15; 15; 15	0; 0; 5; 5; 0; 5; 5	0.0051; 0.0054; 1.3414; 0.5841; 0.0054; 1.3414; 0.5841	0.6929; 0.4823; 86.5888; 0.7727; 0.4823; 86.5888; 0.7727
145.045	Liver; Nothing; Others	3	266.094	1	LMPK12050002	7-Methoxy-2-methylisoflavone	[M+H+Na]2+	C17H14O3	NA; NA; NA	145.176511367153; 145.17706521377; 145.17706521377	1004; 25092; 25092	0.0269; 0.7367; 0.7367	3; 14; 2	2; 2; 2	15; 15; 15	0; 5; 5	0.0054; 1.3414; 0.5841	0.4823; 86.5888; 0.7727
145.049	Liver; Nothing; Others	3	162.053	6	LMFA01050454; LMFA01050470; LMFA01170049; LMFA01170050; LMFA01170088; LMFA01170091	(R)-2-ethylmalic acid; 2,3-dimethylmalic acid; 2-Hydroxyadipic acid; 2S-hydroxyadipic acid; 3-hydroxy-adipic acid; 3-hydroxymethyl-glutaric acid	[M+H-H2O]+	C6H10O5	NA; NA; NA	145.176511367153; 145.17706521377; 145.17706521377	1004; 25092; 25092	0.0269; 0.7367; 0.7367	3; 14; 2	2; 2; 2	15; 15; 15	0; 5; 5	0.0054; 1.3414; 0.5841	0.4823; 86.5888; 0.7727
145.051	Liver; Nothing; Others	3	271.061	1	LMPK12010003	Pelargonidin	[M+H+NH4]2+	C15H11O5	NA; NA; NA	145.176511367153; 145.17706521377; 145.17706521377	1004; 25092; 25092	0.0269; 0.7367; 0.7367	3; 14; 2	2; 2; 2	15; 15; 15	0; 5; 5	0.0054; 1.3414; 0.5841	0.4823; 86.5888; 0.7727
145.055	Blood; Liver; Nothing; Others	4	244.131	1	LMFA01170146	Asperitaconic acid A	[M+2Na]2+	C12H20O5	NA; NA; NA; NA	145.176511367153; 145.176511367153; 145.17706521377; 145.17706521377	1004; 1004; 25092; 25092	0.0269; 0.0269; 0.7367; 0.7367	12; 3; 14; 2	2; 2; 2; 2	15; 15; 15; 15	0; 0; 5; 5	0.0051; 0.0054; 1.3414; 0.5841	0.6929; 0.4823; 86.5888; 0.7727
145.056	Liver; Nothing; Others	3	266.115	1	LMFA01150064	3,4-dimethyl-5-carboxyethylene-2-furanpentanoic acid	[M+H+Na]2+	C14H18O5	NA; NA; NA	145.176511367153; 145.17706521377; 145.17706521377	1004; 25092; 25092	0.0269; 0.7367; 0.7367	3; 14; 2	2; 2; 2	15; 15; 15	0; 5; 5	0.0054; 1.3414; 0.5841	0.4823; 86.5888; 0.7727
145.057	Liver; Nothing; Others	3	288.1	8	LMPK12120458; LMPK12120459; LMPK12120528; LMPK12120537; LMPK12120545; LMPK12120576; LMPK12120577; LMPK12120603	4,2',4'-Trihydroxy-3-methoxydihydrochalcone; Dihydrocalythropsin; 2',4',6'-Trihydroxy-4-methoxydihydrochalcone; 4,2',4'-Trihydroxy-6'-methoxydihydrochalcone; Asebogenin; 2',4',alpha-Trihydroxy-4-methoxydihydrochalcone; 4,4',alpha-Trihydroxy-2'-methoxydihydrochalcone; Loureirin D	[M+2H]2+	C16H16O5	NA; NA; NA	145.176511367153; 145.17706521377; 145.17706521377	1004; 25092; 25092	0.0269; 0.7367; 0.7367	3; 14; 2	2; 2; 2	15; 15; 15	0; 5; 5	0.0054; 1.3414; 0.5841	0.4823; 86.5888; 0.7727
145.059	Liver; Nothing; Others	3	250.147	1	LMFA09000026	Albanitrile B	[M+H+K]2+	C17H18N2	NA; NA; NA	145.176511367153; 145.17706521377; 145.17706521377	1004; 25092; 25092	0.0269; 0.7367; 0.7367	3; 14; 2	2; 2; 2	15; 15; 15	0; 5; 5	0.0054; 1.3414; 0.5841	0.4823; 86.5888; 0.7727
145.062	Liver; Nothing; Others; Blood; Liver; Nothing; Others	7	122.073	3	LMFA06000036; LMFA06000272; LMFA06000275	2,4,6-octatrienal; 2E,4Z,7-octatrienal; 2E,4E,7-octatrienal	[M+Na]+	C8H10O	NA; NA; NA; NA; NA; NA; NA	145.176511367153; 145.17706521377; 145.17706521377; 145.176511367153; 145.176511367153; 145.17706521377; 145.17706521377	1004; 25092; 25092; 1004; 1004; 25092; 25092	0.0269; 0.7367; 0.7367; 0.0269; 0.0269; 0.7367; 0.7367	3; 14; 2; 12; 3; 14; 2	2; 2; 2; 2; 2; 2; 2	15; 15; 15; 15; 15; 15; 15	0; 5; 5; 0; 0; 5; 5	0.0054; 1.3414; 0.5841; 0.0051; 0.0054; 1.3414; 0.5841	0.4823; 86.5888; 0.7727; 0.6929; 0.4823; 86.5888; 0.7727
145.063	Liver; Nothing; Others	3	271.084	1	LMPK13090029	trans-4-methoxy-4'-nitrostilbene oxide	[M+H+NH4]2+	C15H13NO4	NA; NA; NA	145.176511367153; 145.17706521377; 145.17706521377	1004; 25092; 25092	0.0269; 0.7367; 0.7367	3; 14; 2	2; 2; 2	15; 15; 15	0; 5; 5	0.0054; 1.3414; 0.5841	0.4823; 86.5888; 0.7727
145.064	Liver; Nothing; Others	3	266.131	2	LMFA01031247; LMST02010007	Protegenin A; 3-hydroxy-estra-1,3,5(10),6,8-pentaen-17-one	[M+H+Na]2+	C18H18O2	NA; NA; NA	145.176511367153; 145.17706521377; 145.17706521377	1004; 25092; 25092	0.0269; 0.7367; 0.7367	3; 14; 2	2; 2; 2	15; 15; 15	0; 5; 5	0.0054; 1.3414; 0.5841	0.4823; 86.5888; 0.7727
145.064	Liver; Nothing; Others	3	250.157	12	LMFA01150069; LMGL01020070; LMPR01030047; LMPR01030048; LMPR01030049; LMPR01030050; LMPR0103020001; LMPR0103250005; LMPR0103370003; LMPR0103590003; LMPR0103890001; LMPR0103890002	Mumiamicin; Fecapentaene-12; Macrophyllic acid B; Macrophyllic acid C; Macrophyllic acid E; Macrophyllic acid D; Ngaione (-); dihydrosporogen-AO-1; Proversilin A; (+)-Armillarin; Pentalenic acid; 1-deoxy-11beta-hydroxypentalenic acid	[M+H+K]2+	C15H22O3	NA; NA; NA	145.176511367153; 145.17706521377; 145.17706521377	1004; 25092; 25092	0.0269; 0.7367; 0.7367	3; 14; 2	2; 2; 2	15; 15; 15	0; 5; 5	0.0054; 1.3414; 0.5841	0.4823; 86.5888; 0.7727
145.065	Liver; Nothing; Others	3	162.068	3	LMFA01030783; LMFA01031040; LMPR0102110001	8Z-Dihydromatricaria acid; cis-Lachnophyllic acid; beta-Dolabrin	[M+H-H2O]+	C10H10O2	NA; NA; NA	145.176511367153; 145.17706521377; 145.17706521377	1004; 25092; 25092	0.0269; 0.7367; 0.7367	3; 14; 2	2; 2; 2	15; 15; 15	0; 5; 5	0.0054; 1.3414; 0.5841	0.4823; 86.5888; 0.7727
145.068	Liver; Nothing; Others	3	162.071	1	LMFA07010867	Ethyl 4-(methylthio)butyrate	[M+H-H2O]+	C7H14O2S	NA; NA; NA	145.176511367153; 145.17706521377; 145.17706521377	1004; 25092; 25092	0.0269; 0.7367; 0.7367	3; 14; 2	2; 2; 2	15; 15; 15	0; 5; 5	0.0054; 1.3414; 0.5841	0.4823; 86.5888; 0.7727
145.073	Blood; Liver; Nothing; Others	4	244.167	7	LMFA01050584; LMFA01050585; LMFA01170010; LMFA01170011; LMFA01170012; LMFA01170013; LMFA01170014	Cladosporester A; Cladosporester B; 2-methyl-dodecanedioic acid; 3-methyl-dodecanedioic acid; 4-methyl-dodecanedioic acid; 6-methyl-dodecanedioic acid; Brassylic acid	[M+2Na]2+	C13H24O4	NA; NA; NA; NA	145.176511367153; 145.176511367153; 145.17706521377; 145.17706521377	1004; 1004; 25092; 25092	0.0269; 0.0269; 0.7367; 0.7367	12; 3; 14; 2	2; 2; 2; 2	15; 15; 15; 15	0; 0; 5; 5	0.0051; 0.0054; 1.3414; 0.5841	0.6929; 0.4823; 86.5888; 0.7727
145.074	Liver; Nothing	2	145.074	1	LMFA01060173	3-oxo-5S-amino-hexanoic acid	[M]+	C6H11NO3	NA; NA	145.176511367153; 145.17706521377	1004; 25092	0.0269; 0.7367	3; 14	2; 2	15; 15	0; 5	0.0054; 1.3414	0.4823; 86.5888
145.074	Liver; Nothing; Others	3	266.152	2	LMFA05000668; LMPR0103620003	Ipomeamaronol; (+)-Blennin D	[M+H+Na]2+	C15H22O4	NA; NA; NA	145.176511367153; 145.17706521377; 145.17706521377	1004; 25092; 25092	0.0269; 0.7367; 0.7367	3; 14; 2	2; 2; 2	15; 15; 15	0; 5; 5	0.0054; 1.3414; 0.5841	0.4823; 86.5888; 0.7727
145.079	Blood; Liver; Nothing; Others	4	244.179	1	LMFA00000009	N-(6-aminohexanoyl)-6-aminohexanoic acid	[M+2Na]2+	C12H24N2O3	NA; NA; NA; NA	145.176511367153; 145.176511367153; 145.17706521377; 145.17706521377	1004; 1004; 25092; 25092	0.0269; 0.0269; 0.7367; 0.7367	12; 3; 14; 2	2; 2; 2; 2	15; 15; 15; 15	0; 0; 5; 5	0.0051; 0.0054; 1.3414; 0.5841	0.6929; 0.4823; 86.5888; 0.7727
145.081	Blood; Liver; Nothing; Others	4	244.183	2	LMFA05000019; LMFA05000689	Panaxynol; Falcarinol	[M+2Na]2+	C17H24O	NA; NA; NA; NA	145.176511367153; 145.176511367153; 145.17706521377; 145.17706521377	1004; 1004; 25092; 25092	0.0269; 0.0269; 0.7367; 0.7367	12; 3; 14; 2	2; 2; 2; 2	15; 15; 15; 15	0; 0; 5; 5	0.0051; 0.0054; 1.3414; 0.5841	0.6929; 0.4823; 86.5888; 0.7727
145.082	Liver; Nothing; Others	3	250.193	19	LMFA01030134; LMFA01030135; LMFA01030136; LMFA01030137; LMFA01030138; LMFA01030139; LMFA01030702; LMFA01030869; LMFA01031092; LMFA01031099; LMFA01031104; LMFA01031151; LMFA01031157; LMFA01140036; LMFA01140053; LMFA01140054; LMFA07010306; LMFA07010320; LMFA07010584	4,7,10-hexadecatrienoic acid; 5E,8E,11E-hexadecatrienoic acid; 6,9,12-hexadecatrienoic acid; Hiragonic acid; 7,10,13-hexadecatrienoic acid; 9,12,15-hexadecatrienoic acid; 4,7,10,13-Hexadecatetraenoic acid; 16:3(6Z,9Z,12Z); 6,9,12-Hexadecatrienoic acid; 7Z,11Z,14Z-Hexadecatrienoic acid; 6Z,10Z,14Z-Hexadecatrienoic acid; (Z)-hexadec-13-en-11-ynoic acid; 9Z,12Z,15-hexadecatrienoic acid; Manaoic acid…	[M+H+K]2+	C16H26O2	NA; NA; NA	145.176511367153; 145.17706521377; 145.17706521377	1004; 25092; 25092	0.0269; 0.7367; 0.7367	3; 14; 2	2; 2; 2	15; 15; 15	0; 5; 5	0.0054; 1.3414; 0.5841	0.4823; 86.5888; 0.7727
145.086	Liver; Nothing; Others	3	288.157	2	LMFA01170149; LMFA13040037	Cladosporester C; ascr#13	[M+2H]2+	C14H24O6	NA; NA; NA	145.176511367153; 145.17706521377; 145.17706521377	1004; 25092; 25092	0.0269; 0.7367; 0.7367	3; 14; 2	2; 2; 2	15; 15; 15	0; 5; 5	0.0054; 1.3414; 0.5841	0.4823; 86.5888; 0.7727
145.091	Blood; Liver; Nothing; Others	4	244.204	13	LMFA01050001; LMFA01050044; LMFA01050173; LMFA01050174; LMFA01050175; LMFA01050176; LMFA01050177; LMFA01050322; LMFA01050323; LMFA01050324; LMFA01050325; LMFA01050484; LMFA01050542	alpha-hydroxy myristic acid; omega-hydroxy myristic acid; 10-hydroxy-tetradecanoic acid; 11-hydroxy-tetradecanoic acid; 3-hydroxy-tetradecanoic acid; 5-hydroxy-tetradecanoic acid; 6-hydroxy-tetradecanoic acid; 3R-hydroxy-tetradecanoic acid; 3S-hydroxy-tetradecanoic acid; Butolic acid; 11S-hydroxy-tetradecanoic acid; 2-Hydroxymyristic acid; 9-Hydroxymyristic acid	[M+2Na]2+	C14H28O3	NA; NA; NA; NA	145.176511367153; 145.176511367153; 145.17706521377; 145.17706521377	1004; 1004; 25092; 25092	0.0269; 0.0269; 0.7367; 0.7367	12; 3; 14; 2	2; 2; 2; 2	15; 15; 15; 15	0; 0; 5; 5	0.0051; 0.0054; 1.3414; 0.5841	0.6929; 0.4823; 86.5888; 0.7727
145.092	Liver; Nothing; Others	3	266.188	14	LMFA01020279; LMFA01031023; LMFA01050143; LMFA01050562; LMFA01060229; LMFA01070019; LMFA01070023; LMFA01140102; LMFA01150024; LMFA02010008; LMFA02010009; LMGL01030002; LMGL01030010; LMPR0103010004	10,11-epoxy-3,7,11-trimethyl-2E,6E-tridecadienoic acid; 7-Hydroxy-10E-Hexadecen-8-ynoic acid; Tetranor-12R-HETE; 9S-HHTrE; 4-oxo-2E,15-hexadecendioic acid; (2E,6E,10R,11S)-10,11-epoxy-3,7,11-trimethyltrideca-2,6-dienoic acid; 13,14-epoxy-7Z,10Z-Hexadecenoic acid; Cyclopentenone acid A; 5-(3,4-dimethyl-5-pentylfuran-2-yl)-pentanoic acid; (9R,13R)-1a,1b-dinor-10,11-dihydro-12-oxo-15-phytoenoic acid…	[M+H+Na]2+	C16H26O3	NA; NA; NA	145.176511367153; 145.17706521377; 145.17706521377	1004; 25092; 25092	0.0269; 0.7367; 0.7367	3; 14; 2	2; 2; 2	15; 15; 15	0; 5; 5	0.0054; 1.3414; 0.5841	0.4823; 86.5888; 0.7727
145.094	Liver; Nothing; Others	3	288.173	17	LMFA01031032; LMFA01031034; LMFA01031064; LMFA01031068; LMFA01031141; LMFA01050600; LMFA01060211; LMFA01070050; LMFA02000186; LMFA10000015; LMST02010003; LMST02010006; LMST02010027; LMST02010028; LMST02010031; LMST02010045; LMST02010049	Athanacalvic acid; Dendrotrifidic acid; 8-hydroxy-13E,17-Octadecadiene-9,11-diynoic acid; 8-Oxo-17-octadecen-10,12-diynoic acid; (Z)-16-hydroxyoctadeca-9,17-dien-12,14-diynoic acid; HOD; Ketoisanic acid; 8R,9R-epoxy-17-octadecen-4,6-diynoic acid; 8-hydroxy-13,17-octadecadiene-9,11-diynoic acid; Montiporic acid D; Estriol; estra-1,3.5(10)-triene-3,16beta,17beta-triol; 2-hydroxyestradiol; 4-hydroxy…	[M+2H]2+	C18H24O3	NA; NA; NA	145.176511367153; 145.17706521377; 145.17706521377	1004; 25092; 25092	0.0269; 0.7367; 0.7367	3; 14; 2	2; 2; 2	15; 15; 15	0; 5; 5	0.0054; 1.3414; 0.5841	0.4823; 86.5888; 0.7727
145.1	Liver; Nothing; Others	3	250.23	9	LMFA06000169; LMFA12000272; LMFA12000273; LMFA12000274; LMFA12000275; LMFA12000276; LMFA12000277; LMFA12000278; LMFA12000286	3,4,7,11-Tetramethyl-6E,10Z-tridecadienal; cis-9,19-epoxy-3Z,6Z-heptadecadiene; 3R,4S-epoxy-6Z,9Z-heptadecadiene; 3S,4R-epoxy-6Z,9Z-heptadecadiene; 6S,7R-epoxy-3Z,9Z-heptadecadiene; 6R,7S-epoxy-3Z,9Z-heptadecadiene; 9S,10R-epoxy-3Z,6Z-heptadecadiene; 9R,10S-epoxy-3Z,6Z-heptadecadiene; 9S,10R-Epoxy-3Z,6Z-octadecadiene	[M+H+K]2+	C17H30O	NA; NA; NA	145.176511367153; 145.17706521377; 145.17706521377	1004; 25092; 25092	0.0269; 0.7367; 0.7367	3; 14; 2	2; 2; 2	15; 15; 15	0; 5; 5	0.0054; 1.3414; 0.5841	0.4823; 86.5888; 0.7727
145.101	Liver; Nothing; Others	3	162.105	1	LMFA06000070	4,10-undecadiynal	[M+H-H2O]+	C11H14O	NA; NA; NA	145.176511367153; 145.17706521377; 145.17706521377	1004; 25092; 25092	0.0269; 0.7367; 0.7367	3; 14; 2	2; 2; 2	15; 15; 15	0; 5; 5	0.0054; 1.3414; 0.5841	0.4823; 86.5888; 0.7727
145.11	Liver; Nothing; Others	3	271.178	1	LMFA08030037	N-(3-hydroxy-decanoyl)-homoserine lactone	[M+H+NH4]2+	C14H25NO4	NA; NA; NA	145.176511367153; 145.17706521377; 145.17706521377	1004; 25092; 25092	0.0269; 0.7367; 0.7367	3; 14; 2	2; 2; 2	15; 15; 15	0; 5; 5	0.0054; 1.3414; 0.5841	0.4823; 86.5888; 0.7727
145.11	Liver; Nothing	2	145.11	3	LMFA01100013; LMFA01100014; LMFA01100015	2R-aminoheptanoic acid; 2S-aminoheptanoic acid; 2-amino-heptanoic acid	[M]+	C7H15NO2	NA; NA	145.176511367153; 145.17706521377	1004; 25092	0.0269; 0.7367	3; 14	2; 2	15; 15	0; 5	0.0054; 1.3414	0.4823; 86.5888
145.111	Liver; Nothing; Others	3	266.225	18	LMFA01030483; LMFA01030484; LMFA01030485; LMFA01030486; LMFA01030487; LMFA01031037; LMFA01031052; LMFA01031075; LMFA01031236; LMFA01031238; LMFA07010334; LMFA07010335; LMFA07010340; LMFA07010341; LMFA07010555; LMFA07010619; LMFA07011158; LMFA07011159	7-heptadecynoic acid; 8-heptadecynoic acid; 9-heptadecynoic acid; 12-heptadecynoic acid; 16-heptadecynoic acid; Norlinoleic acid; Methyl 7Z,11Z-Hexadecadienoate; 9,12-Heptadecadienoic acid; anteiso-heptadeca-9,13-dienoic acid; 12Z,16-heptadecadienoic acid; 8E,10E-Pentadecadienyl acetate; 8E,10Z-Pentadecadienyl acetate; 8Z,10E-Pentadecadienyl acetate; 8Z,10Z-Pentadecadienyl acetate; (Z,E)-9,12-Tet…	[M+H+Na]2+	C17H30O2	NA; NA; NA	145.176511367153; 145.17706521377; 145.17706521377	1004; 25092; 25092	0.0269; 0.7367; 0.7367	3; 14; 2	2; 2; 2	15; 15; 15	0; 5; 5	0.0054; 1.3414; 0.5841	0.4823; 86.5888; 0.7727
145.112	Liver; Nothing; Others	3	288.209	10	LMFA01031205; LMFA01140074; LMFA01140079; LMST02020002; LMST02020021; LMST02020051; LMST02020058; LMST02020085; LMST02020103; LMST02020110	Heterofibrin B1; 13-phenyl-9E-tridecenoic acid; 13-phenyl-7E-tridecenoic acid; Testosterone; Dehydroepiandrosterone; Epitestosterone; 5beta-androstane-3,17-dione; 5alpha-Androstane-3,17-dione; Dehydroandrosterone; 1-testosterone	[M+2H]2+	C19H28O2	NA; NA; NA	145.176511367153; 145.17706521377; 145.17706521377	1004; 25092; 25092	0.0269; 0.7367; 0.7367	3; 14; 2	2; 2; 2	15; 15; 15	0; 5; 5	0.0054; 1.3414; 0.5841	0.4823; 86.5888; 0.7727
145.117	Liver; Nothing; Others	3	271.194	6	LMFA08020161; LMFA08020165; LMFA08020320; LMFA08020328; LMFA08020329; LMFA08020372	N-(2E,4E,10E,12Z-tetradecatetraen-8-yn-oyl) isobutylamine; Anacyclin; Dehydro-gamma-sanshool; Tulipiferamide A; Tulipiferamide B; N-(2-phenylethyl)deca-2E,4E-dienamide	[M+H+NH4]2+	C18H25NO	NA; NA; NA	145.176511367153; 145.17706521377; 145.17706521377	1004; 25092; 25092	0.0269; 0.7367; 0.7367	3; 14; 2	2; 2; 2	15; 15; 15	0; 5; 5	0.0054; 1.3414; 0.5841	0.4823; 86.5888; 0.7727
145.122	Liver; Nothing; Others	3	288.23	7	LMFA01050083; LMFA01050084; LMFA01050189; LMFA01050191; LMFA01050340; LMFA01050341; LMFA01050487	3,12-dihydroxy palmitic acid; Ustilic acid A; Turpetholic acid C; 9,10-dihydroxy-hexadecanoic acid; 9,16-dihydroxy-palmitic acid; 10,16-dihydroxy-palmitic acid; 3,16-dihydroxypalmitic acid	[M+2H]2+	C16H32O4	NA; NA; NA	145.176511367153; 145.17706521377; 145.17706521377	1004; 25092; 25092	0.0269; 0.7367; 0.7367	3; 14; 2	2; 2; 2	15; 15; 15	0; 5; 5	0.0054; 1.3414; 0.5841	0.4823; 86.5888; 0.7727
145.129	Liver; Nothing; Others	3	266.261	17	LMFA05000047; LMFA05000048; LMFA05000057; LMFA05000214; LMFA05000217; LMFA05000557; LMFA06000099; LMFA06000100; LMFA06000230; LMFA06000231; LMFA06000232; LMFA06000236; LMFA06000237; LMFA06000238; LMFA06000283; LMFA12000199; LMFA12000285	3Z,13Z-octadecadien-1-ol; 3E,13Z-octadecadien-1-ol; 2E,13Z-octadecadien-1-ol; 2Z,13Z-Octadecadien-1-ol; 9,12-Octadecadien-1-ol; (9Z,12Z)-octadecadien-1-ol; 9-octadecenal; 11-octadecenal; 13E-Octadecenal; 14E-Octadecenal; 2E-Octadecenal; 11Z-Octadecenal; 13Z-Octadecenal; 9Z-Octadecenal; 6E-octadecenal; 7Z-Octadecen-11-one; 6,7-Epoxy-9Z-octadecene	[M+H+Na]2+	C18H34O	NA; NA; NA	145.176511367153; 145.17706521377; 145.17706521377	1004; 25092; 25092	0.0269; 0.7367; 0.7367	3; 14; 2	2; 2; 2	15; 15; 15	0; 5; 5	0.0054; 1.3414; 0.5841	0.4823; 86.5888; 0.7727
145.13	Liver; Nothing; Others	3	288.245	18	LMFA01140086; LMFA05000064; LMFA06000197; LMPR01040116; LMPR0104050006; LMPR0104050008; LMPR0104080008; LMPR0104130003; LMPR0104240004; LMPR0104240008; LMPR0104240010; LMPR0104240013; LMPR0104390003; LMPR0104400002; LMPR0104420003; LMPR0104450003; LMPR0104460001; LMPR01090047	8-[1]-ladderane octanol; 8-[5]-ladderane-1-octanol; 3,7,11,15-tetramethyl-2E,6E,10E,14-hexadecatetraenal; 15-hydroxycembra-1,3,7,11-tetraene; abietol; levopimaradienol; isopimara-7,15-dienol; ent-kaur-16-en-19-ol; Clavurol A; Clavurol C; Clavurol E; Clavufuranolide B; Taxa-4(20),11(12)-dien-5alpha-ol; Isotrinerviol; Isoxeniaphyllenol; Dictyolene; 17,18-Epoxy-8,10,13(15)-lobatriene; all-trans-13,1…	[M+2H]2+	C20H32O	NA; NA; NA	145.176511367153; 145.17706521377; 145.17706521377	1004; 25092; 25092	0.0269; 0.7367; 0.7367	3; 14; 2	2; 2; 2	15; 15; 15	0; 5; 5	0.0054; 1.3414; 0.5841	0.4823; 86.5888; 0.7727
145.146	Liver; Nothing; Others	3	271.251	5	LMFA01100016; LMFA01100017; LMFA01100018; LMFA08040042; LMSP01040008	2R-aminohexadecanoic acid; 2S-aminohexadecanoic acid; 2-amino-hexadecanoic acid; Myristoyl-EA; C16 Sphingosine	[M+H+NH4]2+	C16H33NO2	NA; NA; NA	145.176511367153; 145.17706521377; 145.17706521377	1004; 25092; 25092	0.0269; 0.7367; 0.7367	3; 14; 2	2; 2; 2	15; 15; 15	0; 5; 5	0.0054; 1.3414; 0.5841	0.4823; 86.5888; 0.7727
145.147	Liver; Nothing; Others	3	266.297	6	LMFA11000019; LMFA11000112; LMFA11000273; LMFA11000322; LMFA11000339; LMFA11000562	14S-Methyl-1-octadecene; 9Z-Nonadecene; 14-Methyl-1-octadecene; 1-Nonadecene; 2-Methyl-(Z)-7-octadecene; 9-Nonadecene	[M+H+Na]2+	C19H38	NA; NA; NA	145.176511367153; 145.17706521377; 145.17706521377	1004; 25092; 25092	0.0269; 0.7367; 0.7367	3; 14; 2	2; 2; 2	15; 15; 15	0; 5; 5	0.0054; 1.3414; 0.5841	0.4823; 86.5888; 0.7727
145.148	Liver; Nothing; Others	3	288.282	1	LMFA11000159	1,3Z,6Z,9Z-Heneicosatetraene	[M+2H]2+	C21H36	NA; NA; NA	145.176511367153; 145.17706521377; 145.17706521377	1004; 25092; 25092	0.0269; 0.7367; 0.7367	3; 14; 2	2; 2; 2	15; 15; 15	0; 5; 5	0.0054; 1.3414; 0.5841	0.4823; 86.5888; 0.7727
145.555	Liver; Nothing; Others	3	272.068	18	LMPK12050463; LMPK12070073; LMPK12070128; LMPK12120018; LMPK12120111; LMPK12120128; LMPK12120151; LMPK12120264; LMPK12120396; LMPK12140001; LMPK12140075; LMPK12140091; LMPK12140104; LMPK12140125; LMPK12140219; LMPK12140220; LMPK12140610; LMPK12140657	2'-Hydroxydihydrodaidzein; 4-Hydroxydemethylmedicarpin; (-)-Glycinol; Pseudosindorin; Butein; 2,4,2',4'-Tetrahydroxychalcone; 4,2',3',4'-Tetrahydroxychalcone; Naringenin chalcone; Licodione; Naringenin; Butin; 7,8,4'-Trihydroxyflavanone; 5,8,4'-Trihydroxyflavanone; 5,7,2'-Trihydroxyflavanone; 2beta-5,7-Trihydroxyflavanone; 5,7,3'-Trihydroxyflavanone; Dihydrobaicalein; Dihydronorwogonin	[M+H+NH4]2+	C15H12O5	NA; NA; NA	145.176511367153; 145.17706521377; 145.17706521377	1004; 25092; 25092	0.0269; 0.7367; 0.7367	3; 14; 2	2; 2; 2	15; 15; 15	0; 5; 5	0.0054; 1.3414; 0.5841	0.4823; 86.5888; 0.7727
145.571	Liver; Nothing; Others	3	245.163	5	LMFA07070034; LMFA07070076; LMFA07070077; LMFA07070103; LMFA07070111	2-Methylbutyroylcarnitine; Isovalerylcarnitine; isovaleryl-L-carnitine; pivaloylcarnitine; Valerylcarnitine	[M+2Na]2+	C12H23NO4	NA; NA; NA	145.176511367153; 145.17706521377; 145.17706521377	1004; 25092; 25092	0.0269; 0.7367; 0.7367	3; 14; 2	2; 2; 2	15; 15; 15	0; 5; 5	0.0054; 1.3414; 0.5841	0.4823; 86.5888; 0.7727
145.573	Liver; Nothing; Others	3	272.105	17	LMFA07011190; LMFA07011191; LMPK12020008; LMPK12020244; LMPK12020245; LMPK12020246; LMPK12020263; LMPK12080026; LMPK12080028; LMPK12080029; LMPK12120453; LMPK12120494; LMPK12120511; LMPK12120512; LMPK12120600; LMPK12120601; LMPK12160054	(2Z,8Z)-10-Tigloyloxy matricaria ester; (2Z,8Z)-10-Angeloyloxy matricaria ester; Guibourtinidol-7-methyl ether; 3',4'-Dihydroxy-7-methoxyflavan; 7,4'-Dihydroxy-3'-methoxyflavan; 7,3'-Dihydroxy-4'-methoxyflavan; 5,7-Dihydroxy-4'-methoxyflavan; (+)-Vestitol; Isovestitol; Neovestitol; 4'-O-Methyldavidigenin; 3'-Methyl-2',4',6'-trihydroxydihydrochalcone; 2',6'-Dihydroxy-4'-methoxydihydrochalcone; Uva…	[M+H+NH4]2+	C16H16O4	NA; NA; NA	145.176511367153; 145.17706521377; 145.17706521377	1004; 25092; 25092	0.0269; 0.7367; 0.7367	3; 14; 2	2; 2; 2	15; 15; 15	0; 5; 5	0.0054; 1.3414; 0.5841	0.4823; 86.5888; 0.7727
145.578	Liver; Nothing; Others	3	245.178	2	LMFA08020380; LMFA08020408	N-Isobutyl-2E,4E,10E-dodecatriene-8-ynamide; N-(2-Methylbutyl)-2E-undecene-8,10-diynamide	[M+2Na]2+	C16H23NO	NA; NA; NA	145.176511367153; 145.17706521377; 145.17706521377	1004; 25092; 25092	0.0269; 0.7367; 0.7367	3; 14; 2	2; 2; 2	15; 15; 15	0; 5; 5	0.0054; 1.3414; 0.5841	0.4823; 86.5888; 0.7727
145.583	Liver; Nothing; Others; Liver; Nothing; Others	6	289.152	1	LMFA07070087	O-adipoylcarnitine	[M+2H]2+	C13H23NO6	NA; NA; NA; NA; NA; NA	145.176511367153; 145.17706521377; 145.17706521377; 145.176511367153; 145.17706521377; 145.17706521377	1004; 25092; 25092; 1004; 25092; 25092	0.0269; 0.7367; 0.7367; 0.0269; 0.7367; 0.7367	3; 14; 2; 3; 14; 2	2; 2; 2; 2; 2; 2	15; 15; 15; 15; 15; 15	0; 5; 5; 0; 5; 5	0.0054; 1.3414; 0.5841; 0.0054; 1.3414; 0.5841	0.4823; 86.5888; 0.7727; 0.4823; 86.5888; 0.7727
145.591	Liver; Nothing; Others	3	272.141	1	LMPK13090046	3-hydroxyl-2',5-dimethoxy-2-methylbibenzyl	[M+H+NH4]2+	C17H20O3	NA; NA; NA	145.176511367153; 145.17706521377; 145.17706521377	1004; 25092; 25092	0.0269; 0.7367; 0.7367	3; 14; 2	2; 2; 2	15; 15; 15	0; 5; 5	0.0054; 1.3414; 0.5841	0.4823; 86.5888; 0.7727
145.598	Liver; Nothing; Others	3	251.225	2	LMFA08020180; LMFA08020371	Herculin; Undeca-2E,4E-dien-8,10-diynoic acid isopentylamide	[M+H+K]2+	C16H29NO	NA; NA; NA	145.176511367153; 145.17706521377; 145.17706521377	1004; 25092; 25092	0.0269; 0.7367; 0.7367	3; 14; 2	2; 2; 2	15; 15; 15	0; 5; 5	0.0054; 1.3414; 0.5841	0.4823; 86.5888; 0.7727
145.609	Liver; Nothing; Others; Liver; Nothing; Others	6	289.204	2	LMFA08020186; LMFA08020325	N-(2-Hydroxyisobutyl)-2,4,8,10,12-tetradecapentaenamide; Hydroxy-gamma-sanshool	[M+2H]2+	C18H27NO2	NA; NA; NA; NA; NA; NA	145.176511367153; 145.17706521377; 145.17706521377; 145.176511367153; 145.17706521377; 145.17706521377	1004; 25092; 25092; 1004; 25092; 25092	0.0269; 0.7367; 0.7367; 0.0269; 0.7367; 0.7367	3; 14; 2; 3; 14; 2	2; 2; 2; 2; 2; 2	15; 15; 15; 15; 15; 15	0; 5; 5; 0; 5; 5	0.0054; 1.3414; 0.5841; 0.0054; 1.3414; 0.5841	0.4823; 86.5888; 0.7727; 0.4823; 86.5888; 0.7727
145.611	Liver; Nothing; Others	3	245.243	1	LMFA01010045	Pentadecylic acid(d3)	[M+2Na]2+	C15H27D3O2	NA; NA; NA	145.176511367153; 145.17706521377; 145.17706521377	1004; 25092; 25092	0.0269; 0.7367; 0.7367	3; 14; 2	2; 2; 2	15; 15; 15	0; 5; 5	0.0054; 1.3414; 0.5841	0.4823; 86.5888; 0.7727
145.62	Liver; Nothing; Others	3	272.199	3	LMFA01170019; LMFA01170020; LMFA01170021	3-methyl-tetradecanedioic acid; 5-methyl-tetradecanedioic acid; Pentadecanedioic acid	[M+H+NH4]2+	C15H28O4	NA; NA; NA	145.176511367153; 145.17706521377; 145.17706521377	1004; 25092; 25092	0.0269; 0.7367; 0.7367	3; 14; 2	2; 2; 2	15; 15; 15	0; 5; 5	0.0054; 1.3414; 0.5841	0.4823; 86.5888; 0.7727
145.628	Liver; Nothing; Others	3	272.214	2	LMST02020079; LMST02020094	5alpha-androst-16-en-3-one; 5a-Androst-3-en-17-one	[M+H+NH4]2+	C19H28O	NA; NA; NA	145.176511367153; 145.17706521377; 145.17706521377	1004; 25092; 25092	0.0269; 0.7367; 0.7367	3; 14; 2	2; 2; 2	15; 15; 15	0; 5; 5	0.0054; 1.3414; 0.5841	0.4823; 86.5888; 0.7727
145.628	Liver; Nothing; Others	3	272.215	4	LMFA01090049; LMFA01090050; LMFA07010329; LMFA07010330	16-fluoro-7Z-hexadecenoic acid; 16-fluoro-9Z-hexadecenoic acid; 14-Fluoro-11E-tetradecenyl acetate; 14-Fluoro-11Z-tetradecenyl acetate	[M+H+NH4]2+	C16H29FO2; C16H29O2F	NA; NA; NA	145.176511367153; 145.17706521377; 145.17706521377	1004; 25092; 25092	0.0269; 0.7367; 0.7367	3; 14; 2	2; 2; 2	15; 15; 15	0; 5; 5	0.0054; 1.3414; 0.5841	0.4823; 86.5888; 0.7727
145.638	Liver; Nothing; Others	3	272.235	21	LMFA01050047; LMFA01050048; LMFA01050049; LMFA01050050; LMFA01050051; LMFA01050187; LMFA01050188; LMFA01050190; LMFA01050264; LMFA01050265; LMFA01050266; LMFA01050267; LMFA01050268; LMFA01050269; LMFA01050365; LMFA01050366; LMFA01050414; LMFA01050422; LMFA01050423; LMFA01050541; LMFA01080013	2-hydroxy palmitic acid; Kerrolic acid; 11-hydroxy palmitic acid; 14-hydroxy palmitic acid; Juniperic acid; 15-hydroxy-hexadecanoic acid; 3-hydroxy-hexadecanoic acid; 5-hydroxy-hexadecanoic acid; 5R-hydroxy-hexadecanoic acid; 5S-hydroxy-hexadecanoic acid; 8S-hydroxy-hexadecanoic acid; Jalapinolic acid; 14S-hydroxy-hexadecanoic acid; (+)-15S-hydroxy-hexadecanoic acid; 3S-hydroxypalmitic acid; 3R-h…	[M+H+NH4]2+	C16H32O3	NA; NA; NA	145.176511367153; 145.17706521377; 145.17706521377	1004; 25092; 25092	0.0269; 0.7367; 0.7367	3; 14; 2	2; 2; 2	15; 15; 15	0; 5; 5	0.0054; 1.3414; 0.5841	0.4823; 86.5888; 0.7727
145.646	Liver; Nothing; Others	3	272.25	27	LMPR0104030007; LMPR0104030008; LMPR0104050002; LMPR0104050003; LMPR0104050007; LMPR0104080001; LMPR0104080004; LMPR0104080005; LMPR0104080006; LMPR0104080007; LMPR0104100001; LMPR0104120001; LMPR0104130002; LMPR0104140001; LMPR0104150004; LMPR0104160001; LMPR0104190001; LMPR0104190002; LMPR0104220001; LMPR0104240001; LMPR0104280001; LMPR0104290001; LMPR0104350003; LMPR0104390002; LMPR0104410003;…	stemod-13(17)-ene; stemar-13-ene; (-)-Abietadiene; Neoabietadiene; abieta-8(14),12-diene; (+)-Sandaracopimaradiene; ent-pimara-8(14),15-diene; ent-pimara-9(11),15-diene; 9beta-pimara-7,15-diene; isopimara-7,15-diene; (+)-13(17),15-Cleistanthadiene; ent-cassa-12,15-diene; ent-kaurene; (+)-15-Beyerene; (-)-16-Atisene; Aphidicol-16-ene; Neocembrene; Cembrene; Sphaerodiene; Dolabella-3,7,18-triene; V…	[M+H+NH4]2+	C20H32	NA; NA; NA	145.176511367153; 145.17706521377; 145.17706521377	1004; 25092; 25092	0.0269; 0.7367; 0.7367	3; 14; 2	2; 2; 2	15; 15; 15	0; 5; 5	0.0054; 1.3414; 0.5841	0.4823; 86.5888; 0.7727
145.65	Liver; Nothing; Others	3	272.259	1	LMFA07011030	Undecanoylcholine	[M+H+NH4]2+	C16H34NO2	NA; NA; NA	145.176511367153; 145.17706521377; 145.17706521377	1004; 25092; 25092	0.0269; 0.7367; 0.7367	3; 14; 2	2; 2; 2	15; 15; 15	0; 5; 5	0.0054; 1.3414; 0.5841	0.4823; 86.5888; 0.7727
145.656	Liver; Nothing; Others	3	272.272	2	LMFA05000069; LMFA05000576	iso-1,2-heptadecanediol; 1,17-Heptadecanediol	[M+H+NH4]2+	C17H36O2	NA; NA; NA	145.176511367153; 145.17706521377; 145.17706521377	1004; 25092; 25092	0.0269; 0.7367; 0.7367	3; 14; 2	2; 2; 2	15; 15; 15	0; 5; 5	0.0054; 1.3414; 0.5841	0.4823; 86.5888; 0.7727
148.532	Nothing	1	278.022	1	LMFA12000359	5-(hexa-5-en-1,3-diyn-1-yl)-5'-(prop-1-yn-1-yl)-2,2'-bithiophene	[M+H+NH4]2+	C17H10S2	NA	149.018098883464	14991	0.4401	14	2	15	5	0.719	62.8229
148.54	Nothing	1	257.109	1	LMFA08020239	N-(3-oxo-octanoyl)-homoserine thiolactone	[M+H+K]2+	C12H19NO3S	NA	149.018098883464	14991	0.4401	14	2	15	5	0.719	62.8229
148.549	Nothing	1	278.058	3	LMPK12070144; LMPK12110162; LMPK12130024	Neorauteen; Pongaglabol; 4-Hydroxyfurano[2'',3'':6,7]aurone	[M+H+NH4]2+	C17H10O4	NA	149.018098883464	14991	0.4401	14	2	15	5	0.719	62.8229
148.552	Nothing	1	295.09	1	LMFA13010058	(S)-malyl alpha-D-glucosaminide	[M+2H]2+	C10H17NO9	NA	149.018098883464	14991	0.4401	14	2	15	5	0.719	62.8229
148.559	Nothing	1	273.121	1	LMFA07070065	Glutaconylcarnitine	[M+H+Na]2+	C12H19NO6	NA	149.018098883464	14991	0.4401	14	2	15	5	0.719	62.8229
148.564	Nothing	1	278.086	1	LMFA00000030	9-dimethylarsinoyl-nonanoic acid	[M+H+NH4]2+	C11H23O3As	NA	149.018098883464	14991	0.4401	14	2	15	5	0.719	62.8229
148.565	Nothing	1	278.088	3	LMFA01090006; LMFA01090007; LMFA01090009	11-bromo-dodecanoic acid; 12-bromo-dodecanoic acid; 2-bromo-dodecanoic acid	[M+H+NH4]2+	C12H23BrO2	NA	149.018098883464	14991	0.4401	14	2	15	5	0.719	62.8229
148.567	Nothing	1	257.163	2	LMFA07070031; LMFA08030042	2-Hexenoylcarnitine; N-(3-hydroxy-7-methyloctanoyl)homoserine lactone	[M+H+K]2+	C13H23NO4	NA	149.018098883464	14991	0.4401	14	2	15	5	0.719	62.8229
148.568	Nothing	1	278.094	1	LMPK12120003	Ovalitenin A	[M+H+NH4]2+	C18H14O3	NA	149.018098883464	14991	0.4401	14	2	15	5	0.719	62.8229
148.571	Nothing	1	278.1	2	LMFA13010041; LMSL05000002	Tuliposide A; 6-Tuliposide A	[M+H+NH4]2+	C11H18O8	NA	149.018098883464	14991	0.4401	14	2	15	5	0.719	62.8229
148.574	Nothing	1	257.178	2	LMFA08020385; LMFA08020387	N-Isobutyl-2E,7Z-tridecadiene-10,12-diynamide; N-(2-Methylbutyl)-2E,4E-dodecadiene-8,10-diynamide	[M+H+K]2+	C17H23NO	NA	149.018098883464	14991	0.4401	14	2	15	5	0.719	62.8229
148.578	Nothing	1	278.115	1	LMPR0103090029	Elephantopinolide L	[M+H+NH4]2+	C15H18O5	NA	149.018098883464	14991	0.4401	14	2	15	5	0.719	62.8229
148.585	Nothing	1	257.199	1	LMFA08020261	N-lauroyl glycine	[M+H+K]2+	C14H27NO3	NA	149.018098883464	14991	0.4401	14	2	15	5	0.719	62.8229
148.595	Nothing	1	273.194	1	LMFA07070068	Heptanoylcarnitine	[M+H+Na]2+	C14H27NO4	NA	149.018098883464	14991	0.4401	14	2	15	5	0.719	62.8229
148.596	Nothing; Nothing	2	295.178	1	LMFA08030049	N-(3-oxo-5Z-dodecenoyl)-homoserine lactone	[M+2H]2+	C16H25NO4	NA; NA	149.018098883464; 149.018098883464	14991; 14991	0.4401; 0.4401	14; 14	2; 2	15; 15	5; 5	0.719; 0.719	62.8229; 62.8229
148.603	Nothing	1	273.209	3	LMFA08020179; LMFA08020195; LMFA08020330	gamma-sanshool; N-Isobutyl-2,4,8,10,12-tetradecapentaenamide; Tulipiferamide C	[M+H+Na]2+	C18H27NO	NA	149.018098883464	14991	0.4401	14	2	15	5	0.719	62.8229
148.604	Nothing	1	278.167	1	LMFA06000266	2E,4E,6E,8E,10E,12E,14E,16E,18E-eicosanonaenal	[M+H+NH4]2+	C20H22O	NA	149.018098883464	14991	0.4401	14	2	15	5	0.719	62.8229
148.615	Nothing	1	278.188	8	LMFA01050258; LMFA01060111; LMFA03050031; LMFA05000027; LMFA05000761; LMGL01020071; LMPR0103010036; LMPR0103010037	7-hydroxy-10E,16-heptadecadien-8-ynoic acid; 12-oxo-5E,8E,10Z-heptadecatrienoic acid; 12-KHT; Panaxytriol; Panaxacol; Fecapentaene-14; Crannenol C; Crannenol D	[M+H+NH4]2+	C17H26O3	NA	149.018098883464	14991	0.4401	14	2	15	5	0.719	62.8229
148.621	Nothing	1	273.246	1	LMFA09000001	10Z,13Z,16Z-nonadecatrienenitrile	[M+H+Na]2+	C19H31N	NA	149.018098883464	14991	0.4401	14	2	15	5	0.719	62.8229
148.632	Nothing	1	273.267	1	LMSP01040001	C16 Sphinganine	[M+H+Na]2+	C16H35NO2	NA	149.018098883464	14991	0.4401	14	2	15	5	0.719	62.8229
148.633	Nothing; Nothing	2	295.251	3	LMFA08020211; LMFA08020321; LMSP01080013	Linoleyl hydroxamic acid; Tetrahydrobungeanool; (4E,8E,10E-d18:3)sphingosine	[M+2H]2+	C18H33NO2	NA; NA	149.018098883464; 149.018098883464	14991; 14991	0.4401; 0.4401	14; 14	2; 2	15; 15	5; 5	0.719; 0.719	62.8229; 62.8229
148.636	Nothing	1	273.275	1	LMFA01010048	Margaric acid(d3)	[M+H+Na]2+	C17H31D3O2	NA	149.018098883464	14991	0.4401	14	2	15	5	0.719	62.8229
148.651	Nothing	1	278.261	10	LMFA12000206; LMFA12000294; LMFA12000295; LMFA12000296; LMFA12000297; LMFA12000298; LMFA12000299; LMFA12000300; LMFA12000301; LMFA12000302	6Z,9Z-Nonadecadien-3-one; 9R,10S-Epoxy-3Z,6Z-nonadecadiene; 9S,10R-Epoxy-3Z,6Z-nonadecadiene; 6R,7S-Epoxy-3Z,9Z-nonadecadiene; 6S,7R-Epoxy-3Z,9Z-nonadecadiene; 9S,10R-Epoxy-6Z,12Z-nonadecadiene; 3R,4S-Epoxy-6Z,9Z-nonadecadiene; 3S,4R-Epoxy-6Z,9Z-nonadecadiene; trans-4S,5S-Epoxy-6Z,9Z-nonadecadiene; cis-6S,7R-Epoxy-9Z,12Z-nonadecadiene	[M+H+NH4]2+	C19H34O	NA	149.018098883464	14991	0.4401	14	2	15	5	0.719	62.8229
148.669	Nothing	1	278.297	2	LMFA11000128; LMFA11000139	3Z,6Z-Eicosadiene; 6Z,9Z-Eicosadiene	[M+H+NH4]2+	C20H38	NA	149.018098883464	14991	0.4401	14	2	15	5	0.719	62.8229
148.96	Nothing	1	165.963	1	LMFA01090028	3S-bromobutanoic acid	[M+H-H2O]+	C4H7BrO2	NA	149.018098883464	14991	0.4401	14	2	15	5	0.719	62.8229
148.988	Nothing	1	165.991	2	LMFA12000345; LMFA12000364	Alpha-T; 3-(but-3-en-1-yn-1-yl)-1,2-dithiine	[M+H-H2O]+	C8H6S2	NA	149.018098883464	14991	0.4401	14	2	15	5	0.719	62.8229
149.018	Nothing	1	274.04	1	LMPK12130068	4'-Chloro-2-hydroxyaurone	[M+H+Na]2+	C15H11ClO3	NA	149.018098883464	14991	0.4401	14	2	15	5	0.719	62.8229
149.023	Nothing	1	296.032	1	LMPK12090025	Medicagol	[M+2H]2+	C16H8O6	NA	149.018098883464	14991	0.4401	14	2	15	5	0.719	62.8229
149.03	Nothing	1	258.089	11	LMFA07011192; LMFA07040151; LMFA07040152; LMPK12020007; LMPK12020023; LMPK12020262; LMPK12080027; LMPK12120452; LMPK12120510; LMPK12120606; LMPK13090038	(2Z, 8Z)-10-Methacryloyloxy matricaria ester; (4Z, 8Z)-10-Tigloyloxy matricaria lactone; (4Z, 8Z)-10-Angeloyloxy matricaria lactone; Guibourtinidol; Epidistenin; Apigeniflavan; Demethylvestitol; Davidigenin; 3-Phenyl-1-(2,4,6-trihydroxyphenyl)-1-propanone; 2,4,4'-Trihydroxydihydrochalcone; Lunularic acid	[M+H+K]2+	C15H14O4	NA	149.018098883464	14991	0.4401	14	2	15	5	0.719	62.8229
149.04	Nothing	1	274.084	12	LMPK12020013; LMPK12020014; LMPK12020015; LMPK12020035; LMPK12020036; LMPK12020037; LMPK12020166; LMPK12020175; LMPK12020176; LMPK12020177; LMPK12120525; LMPK12120575	Fisetinidol; ent-Fisetinidol; ent-Epifisetinidol; Afzelechin; Epiafzelechin; ent-Epiafzelechin; Apiferol; Guibourtinidol-4alpha-ol; Epiguibourtinidol-4alpha-ol; Epiguibourtinidol-4beta-ol; Phloretin; 4,2',4',alpha-Tetrahydroxydihydrochalcone	[M+H+Na]2+	C15H14O5	NA	149.018098883464	14991	0.4401	14	2	15	5	0.719	62.8229
149.04	Nothing	1	258.11	1	LMFA01170155	Tensyuic acid B	[M+H+K]2+	C12H18O6	NA	149.018098883464	14991	0.4401	14	2	15	5	0.719	62.8229
149.042	Nothing	1	296.068	10	LMPK12050058; LMPK12050136; LMPK12070151; LMPK12090020; LMPK12110046; LMPK12110092; LMPK12110176; LMPK12110177; LMPK12111101; LMPK12111334	Pseudobaptigenin methyl ether; Maximaisoflavone H; Anhydropisatin; Coumestrol dimethyl ether; Milleyanaflavone; 2',5'-Dihydroxyflavone 5'-acetate; Unonal; Isounonal; 5-Methoxy-6,7-methylenedioxyflavone; 5-Methoxy-7,8-methylenedioxyflavone	[M+2H]2+	C17H12O5	NA	149.018098883464	14991	0.4401	14	2	15	5	0.719	62.8229
149.046	Nothing	1	296.078	2	LMPR0103670001; LMPR0103670003	(-)-Obtusadiene; Isoobtusadiene	[M+2H]2+	C15H21OBr	NA	149.018098883464	14991	0.4401	14	2	15	5	0.719	62.8229
149.048	Nothing	1	258.126	3	LMPK13090040; LMPK13090047; LMPK13090048	3'-O-methylbatatasin III; Stilbostemin D; Stilbostemin N	[M+H+K]2+	C16H18O3	NA	149.018098883464	14991	0.4401	14	2	15	5	0.719	62.8229
149.059	Nothing	1	274.12	3	LMFA01050592; LMFA01050593; LMPK13090036	Collimonin C; Collimonin D; 4,4'-dihydroxy-3,5-dimethoxydihydrostilbene	[M+H+Na]2+	C16H18O4	NA	149.018098883464	14991	0.4401	14	2	15	5	0.719	62.8229
149.06	Nothing	1	296.105	3	LMPK12110173; LMPK12110174; LMPK12111508	5,7-Dimethoxy-6-C-methylflavone; Desmosflavone; Dasytrichone	[M+2H]2+	C18H16O4	NA	149.018098883464	14991	0.4401	14	2	15	5	0.719	62.8229
149.066	Nothing	1	258.162	9	LMFA01030479; LMFA01031181; LMFA01031234; LMFA05000029; LMFA05000647; LMFA05000659; LMFA05000661; LMFA05000728; LMFA05000747	5,8,11-heptadecatriynoic acid; Phomallenic acid B; 8E,15E-heptadecadien-11,13-diynoic acid; 1,9Z,16-heptadecatrien-4,6-diyn-3,8-diol; Cicutoxin; Falcarinolone; Ginsenoyne A; Oenanthotoxin; Isocicutoxin	[M+H+K]2+	C17H22O2	NA	149.018098883464	14991	0.4401	14	2	15	5	0.719	62.8229
149.069	Nothing	1	274.142	2	LMFA13040006; LMFA13040095	ascr#7; oscr#7	[M+H+Na]2+	C13H22O6	NA	149.018098883464	14991	0.4401	14	2	15	5	0.719	62.8229
149.07	Nothing	1	296.126	1	LMPR0103180002	Vomitoxin	[M+2H]2+	C15H20O6	NA	149.018098883464	14991	0.4401	14	2	15	5	0.719	62.8229
149.073	Nothing	1	296.131	1	LMFA01090061	5,6-dichloro-tetradecanoic acid	[M+2H]2+	C14H26Cl2O2	NA	149.018098883464	14991	0.4401	14	2	15	5	0.719	62.8229
149.077	Nothing	1	274.157	1	LMPR0104120002	podocarpic acid	[M+H+Na]2+	C17H22O3	NA	149.018098883464	14991	0.4401	14	2	15	5	0.719	62.8229
149.077	Nothing	1	258.183	4	LMFA01170015; LMFA01170016; LMFA01170017; LMFA01170018	2-methyl-tridecanedioic acid; 3-methyl-tridecanedioic acid; 4-methyl-tridecanedioic acid; Tetradecanedioic acid	[M+H+K]2+	C14H26O4	NA	149.018098883464	14991	0.4401	14	2	15	5	0.719	62.8229
149.078	Nothing	1	296.141	1	LMPK13090014	4-Prenylresveratrol	[M+2H]2+	C19H20O3	NA	149.018098883464	14991	0.4401	14	2	15	5	0.719	62.8229
149.081	Nothing	1	166.084	1	LMFA05000598	1-Deoxy-D-glucitol	[M+H-H2O]+	C6H14O5	NA	149.018098883464	14991	0.4401	14	2	15	5	0.719	62.8229
149.083	Nothing	1	296.152	1	LMFA09000027	Albanitrile G	[M+2H]2+	C18H20N2O2	NA	149.018098883464	14991	0.4401	14	2	15	5	0.719	62.8229
149.084	Nothing; Nothing	2	258.198	1	LMFA12000378	1,6Z,9Z,12Z,15Z-octadecapenten-3-one	[M+H+K]2+	C18H26O	NA; NA	149.018098883464; 149.018098883464	14991; 14991	0.4401; 0.4401	14; 14	2; 2	15; 15	5; 5	0.719; 0.719	62.8229; 62.8229
149.087	Nothing	1	274.178	1	LMFA01170094	3-hydroxy-tetradecanedioic acid	[M+H+Na]2+	C14H26O5	NA	149.018098883464	14991	0.4401	14	2	15	5	0.719	62.8229
149.089	Nothing	1	296.162	2	LMFA01150062; LMPR02020062	3,4-dimethyl-5-carboxybutyl-2-furanpentanoic acid; alhpa-tocopheronic acid	[M+2H]2+	C16H24O5	NA	149.018098883464	14991	0.4401	14	2	15	5	0.719	62.8229
149.094	Nothing	1	279.147	2	LMPR0103610005; LMPR0103610009	Alcyopterosin G; Alcyopterosin H	[M+H+NH4]2+	C15H21NO4	NA	149.018098883464	14991	0.4401	14	2	15	5	0.719	62.8229
149.095	Nothing	1	274.193	22	LMFA01030359; LMFA01030360; LMFA01030556; LMFA01030557; LMFA01030558; LMFA01030737; LMFA01030738; LMFA01030739; LMFA01030740; LMFA01030919; LMFA01031100; LMFA01031109; LMFA01031204; LMFA01031261; LMFA01050556; LMFA01140003; LMFA01140085; LMFA02000349; LMFA05000730; LMFA07010813; LMFA07011015; LMST02010044	3,6,9,12,15-octadecapentaenoic acid; 3Z,6Z,9Z,12Z,15Z-octadecapentaenoic acid; Exocarpic acid; Bolekic acid; Isanic acid; 5E-Octadecene-7,9-diynoic acid; 5Z-Octadecene-7,9-diynoic acid; 9Z-Octadecene-12,14-diynoic acid; 9-Octadecene-12,14,16-triynoic acid; (10Z,14E,16E)-10,14,16-Octadecatrien-12-ynoic acid; 12Z-Octadecen-7,9-diynoic acid; Dicranin; Heterofibrin A1; Liagoric acid; (Z)-octadeca-9,1…	[M+H+Na]2+	C18H26O2	NA	149.018098883464	14991	0.4401	14	2	15	5	0.719	62.8229
149.095	Nothing	1	258.219	11	LMFA01050045; LMFA01050046; LMFA01050182; LMFA01050183; LMFA01050185; LMFA01050318; LMFA01050319; LMFA01050320; LMFA01050545; LMFA01050567; LMFA01080020	2-hydroxy-pentadecanoic acid; Convolvulinolic acid; 15-hydroxy-pentadecanoic acid; 3-hydroxy-pentadecanoic acid; 4-hydroxy-pentadecanoic acid; 2R-hydroxy-pentadecanoic acid; 3R-hydroxy-pentadecanoic acid; 3S-hydroxy-pentadecanoic acid; 9-hydroxy-pentadecanoic acid; 3R-hydroxymyristic acid methyl ester; 2-methoxytetradecanoic acid	[M+H+K]2+	C15H30O3	NA	149.018098883464	14991	0.4401	14	2	15	5	0.719	62.8229
149.096	Nothing; Nothing	2	296.178	4	LMFA01030690; LMFA01030691; LMPR0104010021; LMST02010036	4,8,11,14-Eicosatetraynoic acid; 5,8,11,14-Eicosatetraynoic acid; Crocetindial; 17alpha-Ethinyl estradiol	[M+2H]2+	C20H24O2	NA; NA	149.018098883464; 149.018098883464	14991; 14991	0.4401; 0.4401	14; 14	2; 2	15; 15	5; 5	0.719; 0.719	62.8229; 62.8229
149.101	Nothing	1	274.206	1	LMFA06000114	2-chloropalmitaldehyde	[M+H+Na]2+	C16H31OCl	NA	149.018098883464	14991	0.4401	14	2	15	5	0.719	62.8229
149.106	Nothing	1	274.214	4	LMFA01050082; LMFA01050184; LMFA01050186; LMGL01010008	2,15-dihydroxy-pentadecylic acid; Turpetholic acid A; Turpetholic acid B; MG(12:0/0:0/0:0)	[M+H+Na]2+	C15H30O4	MG 12:0	149.018098883464	14991	0.4401	14	2	15	5	0.719	62.8229
149.107	Nothing	1	296.199	3	LMFA05000760; LMPK04000034; LMPR0103350001	1-Hydroxydihydropanaxacol; 10-Deoxymethynolide; 3beta-Acetoxy-4-oplopanone	[M+2H]2+	C17H28O4	NA	149.018098883464	14991	0.4401	14	2	15	5	0.719	62.8229
149.107	Nothing	1	258.243	1	LMFA07010826	Decanoylcholine	[M+H+K]2+	C15H32NO2	NA	149.018098883464	14991	0.4401	14	2	15	5	0.719	62.8229
149.112	Nothing	1	279.183	3	LMFA08030022; LMFA08030023; LMFA08030024	N-(2E,5Z-dodecadienoyl)-homoserine lactone; N-(2E,4E-dodecadienoyl)-homoserine lactone; N-(3E,5Z-dodecadienoyl)-homoserine lactone	[M+H+NH4]2+	C16H25NO3	NA	149.018098883464	14991	0.4401	14	2	15	5	0.719	62.8229
149.113	Nothing	1	274.23	2	LMPR0103500013; LMST02020008	4,5-(methanoxy-2-methylethano)isolongifol-4-ene; alpha-androstenol	[M+H+Na]2+	C19H30O	NA	149.018098883464	14991	0.4401	14	2	15	5	0.719	62.8229
149.114	Nothing	1	274.231	2	LMFA01090034; LMFA01090041	16-fluoro-hexadecanoic acid; 2-fluoro-palmitic acid	[M+H+Na]2+	C16H31FO2; C16H31O2F	NA	149.018098883464	14991	0.4401	14	2	15	5	0.719	62.8229
149.114	Nothing	1	296.214	2	LMFA05000743; LMPR01090044	Henicosa-4E,10Z,12Z,20-tetraen-1,14-diyn-3-ol; (11Z)-8,18-methano-retinal	[M+2H]2+	C21H28O	NA	149.018098883464	14991	0.4401	14	2	15	5	0.719	62.8229
149.125	Nothing	1	296.235	52	LMFA01060201; LMFA01060214; LMFA01060223; LMFA01060232; LMFA01080011; LMFA02000035; LMFA02000036; LMFA02000037; LMFA02000038; LMFA02000054; LMFA02000055; LMFA02000057; LMFA02000065; LMFA02000066; LMFA02000151; LMFA02000152; LMFA02000153; LMFA02000154; LMFA02000155; LMFA02000182; LMFA02000187; LMFA02000188; LMFA02000189; LMFA02000190; LMFA02000217; LMFA02000218; LMFA02000219; LMFA02000227; LMFA020…	13-keto-9Z-octadecenoic acid; 7-keto-11-Octadecenoic acid; 10-oxo-11E-octadecenoic acid; 6-oxo-4E-octadecenoic acid; 7-Methoxy-9-methyl-4E,8E-hexadecadienoic acid; 13R-HODE; 9R-HODE; 9(10)-EpOME; 12(13)-EpOME; Avenoleic acid; 10-keto-12Z-octadecenoic acid; 2R-hydroxy-linoleic acid; 10R-HODE; 10S-HODE; 9-HODE; Dimorphecolic acid; Densipolic acid; Coriolic acid; alpha-artemisic acid; 6-HODE; beta-D…	[M+2H]2+	C18H32O3	NA	149.018098883464	14991	0.4401	14	2	15	5	0.719	62.8229
149.131	Nothing	1	274.266	8	LMFA11000021; LMFA11000023; LMFA11000028; LMFA11000049; LMFA11000125; LMFA11000158; LMFA11000175; LMFA11000178	3,7,11,15-Tetramethylhexadeca-1,3E,6E,10E,14-pentaene; 3,7,11,15-Tetramethylhexadeca-1,3Z,6E,10E,14-pentaene; 7,11,15-Trimethyl-3-methylenehexadeca-1,6E,10E,14-tetraene; 3,7,11,15-Tetramethyl-2E,4E,10E,14-hexadecatetraene; 3,7,11,15-Tetramethyl-2Z,4E,10E,14-hexadecatetraene; 1,3Z,6Z,9Z-Eicosatetraene; 3Z,6Z,9Z,11E-Eicosatetraene; 3Z,6Z,9Z,12Z-eicosatetraene	[M+H+Na]2+	C20H34	NA	149.018098883464	14991	0.4401	14	2	15	5	0.719	62.8229
149.132	Nothing	1	166.136	2	LMFA06000068; LMFA06000278	2,5-undecadienal; 4E,6E-undecenal	[M+H-H2O]+	C11H18O	NA	149.018098883464	14991	0.4401	14	2	15	5	0.719	62.8229
149.143	Nothing	1	296.272	31	LMFA01020001; LMFA01020138; LMFA01020139; LMFA01020263; LMFA01020340; LMFA01020386; LMFA01020387; LMFA01020411; LMFA01020412; LMFA01030083; LMFA01030361; LMFA01030362; LMFA01030363; LMFA01030364; LMFA01030857; LMFA01030885; LMFA01030886; LMFA01030887; LMFA01030908; LMFA01030912; LMFA01031079; LMFA01140001; LMFA01140009; LMFA01140019; LMFA01140049; LMFA01140057; LMFA07010380; LMFA07010599; LMFA070…	17-methyl-6Z-octadecenoic acid; 4-heptyl-2-methyl-2-undecenoic acid; 2,5-dimethyl-2-heptadecenoic acid; 10-methylene-octadecanoic acid; 18:1(13Z)(17Me); 18:1(12E)(11Me); 18:1(7Z)(17Me); 11-methyl-12Z-octadecenoic acid; 10-methyl-9Z-octadecenoic acid; 2-nonadecenoic acid; 10E-nonadecenoic acid; 10Z-nonadecenoic acid; 7E-nonadecenoic acid; 7Z-nonadecenoic acid; 19:1(12Z); 19:1(6Z); 19:1(9Z); 19:1(1…	[M+2H]2+	C19H36O2	NA	149.018098883464	14991	0.4401	14	2	15	5	0.719	62.8229
149.149	Nothing	1	279.256	1	LMFA08010008	Linoleamide	[M+H+NH4]2+	C18H33NO	NA	149.018098883464	14991	0.4401	14	2	15	5	0.719	62.8229
149.161	Nothing	1	296.308	8	LMFA03030015; LMFA05000051; LMFA05000219; LMFA05000220; LMFA06000250; LMFA12000201; LMPR0104010002; LMPR0104010027	Thromboxane; 11Z-eicosen-1-ol; 11E-Eicosen-1-ol; 15Z-Eicosen-1-ol; Eicosanal; 6,14-Dimethyloctadecan-2-one; Phytol; Phytanal	[M+2H]2+	C20H40O	NA	149.018098883464	14991	0.4401	14	2	15	5	0.719	62.8229
149.179	Nothing	1	296.344	4	LMFA11000385; LMFA11000572; LMFA11000601; LMFA11000720	3,7-Dimethylnonadecane; Heneicosane; 2,6,10,15-tetramethyl-heptadecane; 2,5-dimethylnonadecane	[M+2H]2+	C21H44	NA	149.018098883464	14991	0.4401	14	2	15	5	0.719	62.8229
149.51	Nothing	1	279.978	1	LMFA12000372	1-chloro-4-(6-(penta-1,3-diyn-1-yl)-1,2-dithiin-3-yl)but-3-yn-2-ol	[M+H+NH4]2+	C13H9OS2Cl	NA	149.018098883464	14991	0.4401	14	2	15	5	0.719	62.8229
151.561	Nothing	1	301.108	1	LMPK12010441	Carajurin	[M+2H]2+	C17H17O5	NA	152.060582297092	4968	0.1459	14	2	15	5	0.143	13.1243
151.561	Nothing	1	263.152	1	LMPR0103610004	Alcyopterosin B	[M+H+K]2+	C15H21NO3	NA	152.060582297092	4968	0.1459	14	2	15	5	0.143	13.1243
151.573	Nothing	1	284.105	17	LMPK12070031; LMPK12100074; LMPK12100076; LMPK12100079; LMPK12120100; LMPK12120221; LMPK12120222; LMPK12120223; LMPK12120246; LMPK12120432; LMPK12140090; LMPK12140188; LMPK12140189; LMPK12140191; LMPK12140192; LMPK12140217; LMPK12140706	(-)-Homopterocarpin; (S)-4,4'-Dimethoxydalbergione; (R)-3,4-Dimethoxydalbergione; Kuhlmannene; Isoliquiritigenin 4,4'-dimethyl ether; Aurentiacin A; Triangularin; Stercurensin; Flavokawin B; Glypallichalcone; 7,8-Dimethoxyflavanone; Comptonin; 7-O-Methylstrobopinin; 5-Hydroxy-7-methoxy-8-C-methylflavanone; Desmethoxymatteucinol; Pinocembrin 5,7-dimethyl ether; (2S)-7-hydroxy-5-methoxy-6-methylfla…	[M+H+NH4]2+	C17H16O4	NA	152.060582297092	4968	0.1459	14	2	15	5	0.143	13.1243
151.579	Nothing	1	263.188	3	LMFA08020181; LMFA08020326; LMFA08020327	Hydroxy-epsilon-sanshool; Hydroxy-alpha-sanshool; Hydroxy-beta-sanshool	[M+H+K]2+	C16H25NO2	NA	152.060582297092	4968	0.1459	14	2	15	5	0.143	13.1243
151.583	Nothing	1	284.126	2	LMFA01150068; LMFA05000671	3-carboxy-4-methyl-5-(4-hydroxypentyl)-2-furanpropanoic acid; karalicin	[M+H+NH4]2+	C14H20O6	NA	152.060582297092	4968	0.1459	14	2	15	5	0.143	13.1243
151.591	Nothing	1	284.141	4	LMFA01050459; LMPK12100069; LMPK13090023; LMST02010048	Minquartynoic acid; (R)-2,4,5-Trimethoxydalbergiquinol; alpha,alpha'-diethyl-3,4,4'-stilbenetriol; 16-Oxoestrone	[M+H+NH4]2+	C18H20O3	NA	152.060582297092	4968	0.1459	14	2	15	5	0.143	13.1243
151.602	Nothing	1	301.189	1	LMFA07070038	3-hydroxy-cis-5-octenoylcarnitine	[M+2H]2+	C15H27NO5	NA	152.060582297092	4968	0.1459	14	2	15	5	0.143	13.1243
151.62	Nothing; Nothing	2	301.225	3	LMFA07070029; LMFA07070082; LMFA08020332	2,6 dimethylheptanoyl carnitine; Nonanoylcarnitine; N-(3-Hydroxytetradecanoyl) glycine	[M+2H]2+	C16H31NO4	NA; NA	152.060582297092; 152.060582297092	4968; 4968	0.1459; 0.1459	14; 14	2; 2	15; 15	5; 5	0.143; 0.143	13.1243; 13.1243
151.628	Nothing	1	284.214	11	LMPR0104050011; LMPR0104410002; LMPR01090002; LMPR01090003; LMPR01090008; LMPR01090010; LMPR01090017; LMPR01090018; LMPR01090035; LMPR01090036; LMST02030127	dehydroabietadienal; Sinulobatin B; Retinal; 11-cis-retinal; All-Trans-3,4-Didehydro Retinol; 11-cis-3,4-didehydroretinol; 9-cis-retinal; 13-cis-retinal; 11-cis retro-gamma-retinal; 9-cis retro-gamma-retinal; Lynestrenol	[M+H+NH4]2+	C20H28O	NA	152.060582297092	4968	0.1459	14	2	15	5	0.143	13.1243
151.638	Nothing	1	284.235	9	LMFA01060059; LMFA01060107; LMFA01060108; LMFA01060109; LMFA01080001; LMFA01080008; LMFA05000643; LMFA05000682; LMFA07040124	9-Keto heptadecylic acid; 16-oxo-heptadecanoic acid; 2-oxo-heptadecanoic acid; 3-oxo-heptadecanoic acid; 2-methoxy-5Z-hexadecenoic acid; 2-methoxy-6Z-hexadecenoic acid; Avocadyne; Muricatacin; Tanikolide	[M+H+NH4]2+	C17H32O3	NA	152.060582297092	4968	0.1459	14	2	15	5	0.143	13.1243
151.653	Nothing	1	284.265	1	LMFA01030809	Linoleic acid(d4)	[M+H+NH4]2+	C18H28D4O2	NA	152.060582297092	4968	0.1459	14	2	15	5	0.143	13.1243
151.655	Nothing	1	284.268	1	LMFA01030810	Oleic acid(d2)	[M+H+NH4]2+	C18H32D2O2	NA	152.060582297092	4968	0.1459	14	2	15	5	0.143	13.1243
151.656	Nothing; Nothing	2	301.298	3	LMSP01020001; LMSP01080055; LMSP01080058	Sphinganine; Safingol ( L-threo-sphinganine); Enigmol	[M+2H]2+	C18H39NO2	NA; NA	152.060582297092; 152.060582297092	4968; 4968	0.1459; 0.1459	14; 14	2; 2	15; 15	5; 5	0.143; 0.143	13.1243; 13.1243
152.005	Nothing; Others	2	168.024	1	LMFA12000350	BBT(OH)2	[M+H-NH3]+	C8H8O2S	NA; NA	152.060582297092; 152.060582297092	4968; 4968	0.1459; 0.1459	14; 9	2; 2	15; 15	5; 5	0.143; 0.1936	13.1243; 29.3338
152.017	Nothing	1	280.038	1	LMFA12000358	(E)-5-(hexa-3,5-dien-1-yn-1-yl)-5'-(prop-1-yn-1-yl)-2,2'-bithiophene	[M+H+Na]2+	C17H12S2	NA	152.060582297092	4968	0.1459	14	2	15	5	0.143	13.1243
152.023	Nothing; Others	2	168.042	1	LMPK13010001	Orsellinic acid	[M+H-NH3]+	C8H8O4	NA; NA	152.060582297092; 152.060582297092	4968; 4968	0.1459; 0.1459	14; 9	2; 2	15; 15	5; 5	0.143; 0.1936	13.1243; 29.3338
152.029	Nothing	1	302.043	15	LMPK12050441; LMPK12110004; LMPK12110847; LMPK12110940; LMPK12111229; LMPK12111397; LMPK12111577; LMPK12111592; LMPK12111605; LMPK12111625; LMPK12111627; LMPK12112517; LMPK12112860; LMPK12113149; LMPK12130044	5,7,8,2',4'-Pentahydroxyisoflavone; Quercetin; Tricetin; Isoetin; 6-Hydroxyluteolin; Hypolaetin; Robinetin; Rhynchosin; Melanoxetin; 3,5,7,2',5'-Pentahydroxyflavone; Viscidulin I; Morin; 6-Hydroxykaempferol; Herbacetin; Bracteatin	[M+2H]2+	C15H10O7	NA	152.060582297092	4968	0.1459	14	2	15	5	0.143	13.1243
152.035	Nothing	1	280.074	2	LMPK12070007; LMPK12113395	Neodunol; 3-methylflavone-8-carboxylic acid	[M+H+Na]2+	C17H12O4	NA	152.060582297092	4968	0.1459	14	2	15	5	0.143	13.1243
152.041	Nothing	1	285.04	1	LMPK12010445	Riccionidin A	[M+H+NH4]2+	C15H9O6	NA	152.060582297092	4968	0.1459	14	2	15	5	0.143	13.1243
152.047	Nothing	1	302.079	29	LMPK12020221; LMPK12020222; LMPK12020224; LMPK12020225; LMPK12050471; LMPK12050501; LMPK12050503; LMPK12070134; LMPK12100063; LMPK12120182; LMPK12120274; LMPK12120436; LMPK12130066; LMPK12130076; LMPK12140003; LMPK12140096; LMPK12140122; LMPK12140124; LMPK12140127; LMPK12140201; LMPK12140222; LMPK12140449; LMPK12140532; LMPK12140580; LMPK12140619; LMPK12140647; LMPK12140670; LMPK12140671; LMPK121…	Peltogynan-4-alpha-ol; ent-Epipeltogynan-4alpha-ol; Mopanan-4alpha-ol; Epimopanan-4alpha-ol; (3R)-7,2',3'-Trihydroxy-4'-methoxyisoflavanone; Ferreirin; Isoferreirin; 6a,7-Dihydroxymedicarpin; Haematoxylin; Lanceoletin; 4,2',4',6'-Tetrahydroxy-3-methoxychalcone; 3,4,3',4'-Tetrahydroxy-2-methoxychalcone; 2,6,3'-Trihydroxy-4'-methoxy-2-benzylcoumaranone; Carpusin; Hesperetin; 8-Methoxybutin; 7,2',6'…	[M+2H]2+	C16H14O6	NA	152.060582297092	4968	0.1459	14	2	15	5	0.143	13.1243
152.053	Nothing; Others	2	134.019	1	LMFA12000338	BBT	[M+NH4]+	C8H6S	NA; NA	152.060582297092; 152.060582297092	4968; 4968	0.1459; 0.1459	14; 9	2; 2	15; 15	5; 5	0.143; 0.1936	13.1243; 29.3338
152.053	Nothing	1	280.11	6	LMFA01030723; LMFA01030724; LMFA01030725; LMFA01031206; LMFA01031207; LMFA01031208	6-hydroxy-7E,9E-Octadecadiene-11,13,15,17-tetraynoic acid; 6-hydroxy-7E,9Z-Octadecadiene-11,13,15,17-tetraynoic acid; 6-hydroxy-7Z,9E-Octadecadiene-11,13,15,17-tetraynoic acid; Caryoynencin A; Caryoynencin B; Caryoynencin C	[M+H+Na]2+	C18H16O3	NA	152.060582297092	4968	0.1459	14	2	15	5	0.143	13.1243
152.059	Nothing; Others	2	168.079	1	LMFA07010714	2-Furanylmethyl butanoate	[M+H-NH3]+	C9H12O3	NA; NA	152.060582297092; 152.060582297092	4968; 4968	0.1459; 0.1459	14; 9	2; 2	15; 15	5; 5	0.143; 0.1936	13.1243; 29.3338
152.064	Nothing	1	280.131	5	LMPR0103050010; LMPR0103050014; LMPR0103540002; LMPR0103540021; LMPR0103730002	(+)-8'-hydroxyabscisic acid; 7'-hydroxyabscisic acid; Flakinin A; Dendroterpene E; (+)-Hirusten-12-oic acid	[M+H+Na]2+	C15H20O5	NA	152.060582297092	4968	0.1459	14	2	15	5	0.143	13.1243
152.065	Nothing	1	302.115	20	LMPK12020138; LMPK12020268; LMPK12020278; LMPK12080024; LMPK12080033; LMPK12080034; LMPK12080036; LMPK12080048; LMPK12080049; LMPK12120462; LMPK12120538; LMPK12120543; LMPK12120546; LMPK12120549; LMPK12120555; LMPK12120557; LMPK12120574; LMPK12120596; LMPK12120607; LMPK12120608	Afzelechin 5,4'-dimethyl ether; Diffutidin; 3',4'-Dihydroxy-5,7-dimethoxyflavan; (-)-Mucronulatol; Isomucronulatol; Sphaerosin; Methoxyvestitol; Lotisoflavan; 5-Methoxyvestitol; Lusianin; 2',4'-Dihydroxy-4,6'-dimethoxydihydrochalcone; 4,2',6'-Trihydroxy-4'-methoxy-3'-methyldihydrochalcone; Calomelanone; Dihydroflavokawain C; Dihydropashanone; 2',3'-Dihydroxy-4',6'-dimethoxydihydrochalcone; Odorat…	[M+2H]2+	C17H18O5	NA	152.060582297092	4968	0.1459	14	2	15	5	0.143	13.1243
152.071	Nothing; Others	2	134.037	2	LMFA01030743; LMFA01030744	6E-Octene-2,4-diynoic acid; 6Z-Octene-2,4-diynoic acid	[M+NH4]+	C8H6O2	NA; NA	152.060582297092; 152.060582297092	4968; 4968	0.1459; 0.1459	14; 9	2; 2	15; 15	5; 5	0.143; 0.1936	13.1243; 29.3338
152.074	Nothing; Others	2	134.04	1	LMFA07010949	Methyl 3-mercaptobutanoate	[M+NH4]+	C5H10O2S	NA; NA	152.060582297092; 152.060582297092	4968; 4968	0.1459; 0.1459	14; 9	2; 2	15; 15	5; 5	0.143; 0.1936	13.1243; 29.3338
152.077	Nothing	1	280.158	1	LMFA09000023	Albanitrile C	[M+H+Na]2+	C18H20N2O	NA	152.060582297092	4968	0.1459	14	2	15	5	0.143	13.1243
152.082	Nothing	1	280.168	2	LMFA01050544; LMFA01050551	7-Acetoxy-2E,4E,6E-tetradecatrienoic acid; 5-Acetoxy-tetradeca-2E,4E,6E-trienoic acid	[M+H+Na]2+	C16H24O4	NA	152.060582297092	4968	0.1459	14	2	15	5	0.143	13.1243
152.083	Nothing	1	302.152	2	LMST02010018; LMST02010053	1,3,5(10)-estratrien-17-one-3,7,8-triol; 6-Ketoestriol	[M+2H]2+	C18H22O4	NA	152.060582297092	4968	0.1459	14	2	15	5	0.143	13.1243
152.089	Nothing	1	302.163	1	LMPK01000055	Trichostatin	[M+2H]2+	C17H22N2O3	NA	152.060582297092	4968	0.1459	14	2	15	5	0.143	13.1243
152.09	Nothing	1	280.183	1	LMFA05000721	Callyspongenol D	[M+H+Na]2+	C20H24O	NA	152.060582297092	4968	0.1459	14	2	15	5	0.143	13.1243
152.091	Nothing	1	302.167	1	LMFA05000722	Dehydrosiphonochalynol	[M+2H]2+	C22H22O	NA	152.060582297092	4968	0.1459	14	2	15	5	0.143	13.1243
152.092	Nothing; Others	2	134.058	3	LMFA01050384; LMFA01050453; LMFA01050468	2,3-dihydroxy-valeric acid; (R)-2,3-Dihydroxy-isovalerate; 2,3-Dihydroxy-2-methylbutanoic acid	[M+NH4]+	C5H10O4	NA; NA	152.060582297092; 152.060582297092	4968; 4968	0.1459; 0.1459	14; 9	2; 2	15; 15	5; 5	0.143; 0.1936	13.1243; 29.3338
152.094	Nothing	1	302.173	2	LMFA13040004; LMFA13040097	Daumone-3; oscr#3	[M+2H]2+	C15H26O6	NA	152.060582297092	4968	0.1459	14	2	15	5	0.143	13.1243
152.096	Nothing; Others	2	168.115	64	LMFA01030101; LMFA01030102; LMFA01030103; LMFA01030104; LMFA01030105; LMFA01030106; LMFA01030107; LMFA01030108; LMFA01030188; LMFA01030200; LMFA01030201; LMFA01030202; LMFA01030203; LMFA01030204; LMFA01030205; LMFA01030206; LMFA01030207; LMFA01030208; LMFA01030209; LMFA01030210; LMFA01030211; LMFA01030212; LMFA01030213; LMFA01030214; LMFA01030440; LMFA01030457; LMFA01030458; LMFA01030459; LMFA010…	cis, cis-stillingic acid; 2Z,4E-decadienoic acid; trans, cis-stillingic acid; 2E,4E-decadienoic acid; 2Z,6Z-decadienoic acid; 2E,6Z-decadienoic acid; 2E,6E-decadienoic acid; 4E,6E-decadienoic acid; Aleprestic acid; 2,3-decadienoic acid; 2,5-decadienoic acid; 2E,7E-decadienoic acid; 2E,7Z-decadienoic acid; 2Z,6E-decadienoic acid; 3,4-decadienoic acid; 3,5-decadienoic acid; 3E,5Z-decadienoic acid; …	[M+H-NH3]+	C10H16O2	NA; NA	152.060582297092; 152.060582297092	4968; 4968	0.1459; 0.1459	14; 9	2; 2	15; 15	5; 5	0.143; 0.1936	13.1243; 29.3338
152.1	Nothing	1	280.204	11	LMFA01031066; LMFA01050195; LMFA01070020; LMFA01150017; LMFA01150026; LMFA01150032; LMFA01150057; LMFA03050002; LMFA05000651; LMGL01030011; LMGL01030013	7-hydroxy-10E-Heptadecen-8-ynoic acid; 12-hydroxy-5,8,10-heptadecatrienoic acid; methyl (2E,6E,10R,11S)-10,11-epoxy-3,7,11-trimethyltrideca-2,6-dienoate; 9-(3-methyl-5-propylfuran-2-yl)-nonanoic acid; 7-(3-methyl-5-pentylfuran-2-yl)-heptanoic acid; 5-(3-methyl-5-heptylfuran-2-yl)-pentanoic acid; 3,4-dimethyl-5-propyl-2-furanoctanoic acid;; 12S-HHTrE; Dihydropanaxacol; Raspailyne B1; Isoraspailyne…	[M+H+Na]2+	C17H28O3	NA	152.060582297092	4968	0.1459	14	2	15	5	0.143	13.1243
152.101	Nothing	1	302.188	23	LMPR0102060006; LMPR0102060007; LMPR0102060008; LMPR0102060009; LMPR0102060010; LMPR0102060011; LMPR0102060012; LMPR0102060013; LMPR0102060014; LMPR0102060015; LMPR0102060016; LMPR0102060017; LMST02010035; LMST02010051; LMST02010055; LMST02020061; LMST02020065; LMST02020066; LMST02020067; LMST02020071; LMST02020114; LMST02020115; LMST02020120	(+)-trans-(S)-allethrin; (+)-trans-allethrin; (+)-trans-(R)-allethrin; (-)-trans-allethrin; (-)-trans-(R)-allethrin; (-)-trans-(S)-allethrin; (+)-cis-allethrin; (+)-cis-(S)-allethrin; (+)-cis-(R)-allethrin; (-)-cis-allethrin; (-)-cis-(S)-allethrin; (-)-cis-(R)-allethrin; 2-Methoxyestradiol-17beta; 2-Hydroxyestradiol-3-methyl ether; 4-Methoxyestradiol-17beta; 3-oxo-13,17-secoandrost-4-ene-17,13alp…	[M+2H]2+	C19H26O3	NA	152.060582297092	4968	0.1459	14	2	15	5	0.143	13.1243
152.11	Nothing; Others	2	134.077	1	LMFA05000539	3-mercaptohexan-1-ol	[M+NH4]+	C6H14OS	NA; NA	152.060582297092; 152.060582297092	4968; 4968	0.1459; 0.1459	14; 9	2; 2	15; 15	5; 5	0.143; 0.1936	13.1243; 29.3338
152.112	Nothing	1	302.209	2	LMFA01170057; LMFA01170058	9-hydroxy-hexadecan-1,16-dioic acid; 10-hydroxy-hexadecan-1,16-dioic acid	[M+2H]2+	C16H30O5	NA	152.060582297092	4968	0.1459	14	2	15	5	0.143	13.1243
152.118	Nothing	1	285.194	2	LMFA07070014; LMFA07070035	(2E)-octenoylcarnitine; 2-octenoyl-L-carnitine	[M+H+NH4]2+	C15H27NO4	NA	152.060582297092	4968	0.1459	14	2	15	5	0.143	13.1243
152.118	Nothing	1	280.24	119	LMFA01020207; LMFA01020208; LMFA01020369; LMFA01020377; LMFA01020416; LMFA01020427; LMFA01030110; LMFA01030111; LMFA01030112; LMFA01030113; LMFA01030114; LMFA01030115; LMFA01030116; LMFA01030117; LMFA01030118; LMFA01030119; LMFA01030120; LMFA01030121; LMFA01030122; LMFA01030123; LMFA01030124; LMFA01030125; LMFA01030126; LMFA01030127; LMFA01030297; LMFA01030298; LMFA01030299; LMFA01030300; LMFA010…	16-methyl-6Z,9Z-heptadecadienoic acid; 16-methyl-9Z,12Z-heptadecadienoic acid; 16:2(2E,4E)(4Me,6Me[S]); 16:2(2E,4E)(5Me,7Me[S]); 4R-methyl-7Z,11Z-heptadecadienoic acid; 4-Methyl-7,11-heptadecadienoic acid; 5Z,12Z-octadecadienoic acid; 5Z,12E-octadecadienoic acid; 5E,12Z-octadecadienoic acid; 5E,12E-octadecadienoic acid; 6,8-octadecadienoic acid; 8E,10E-octadecadienoic acid; 8Z,11Z-octadecadienoic…	[M+H+Na]2+	C18H32O2	NA	152.060582297092	4968	0.1459	14	2	15	5	0.143	13.1243
152.12	Nothing	1	302.225	34	LMFA01030180; LMFA01030396; LMFA01030397; LMFA01030693; LMFA01030694; LMFA01030695; LMFA01030759; LMFA01030760; LMFA01031033; LMFA01031116; LMFA01031117; LMFA01031233; LMFA01140004; LMFA01140083; LMFA03000019; LMPR0104050001; LMPR0104050004; LMPR0104050012; LMPR0104080010; LMPR0104080011; LMPR0104080012; LMPR0104100002; LMPR0104110001; LMPR0104130004; LMPR0104200001; LMPR0104210001; LMPR010424000…	4,8,12,15,18-eicosapentaenoic acid; 2E,5Z,8Z,11Z,14Z-eicosapentaenoic acid; 5E,8Z,11Z,14Z,16Z-eicosapentaenoic acid; 5Z,8Z,14Z-Eicosatrien-11-ynoic acid; 5Z,11Z,14Z-Eicosatrien-8-ynoic acid; 5,6-dehydro arachidonic acid; EPA; 5Z,7E,9E,14Z,17Z-eicosapentaenoic acid; Bosseopentaenoic acid; 5Z,8Z,11E,14Z,17Z-eicosapentaenoic acid; 5Z,8Z,11E,14Z,17E-eicosapentaenoic acid; 5E,7E,9E,14Z,17Z-eicosapenta…	[M+2H]2+	C20H30O2	NA	152.060582297092	4968	0.1459	14	2	15	5	0.143	13.1243
152.126	Nothing	1	302.238	1	LMFA06000280	2-chlorostearaldehyde	[M+2H]2+	C18H35OCl	NA	152.060582297092	4968	0.1459	14	2	15	5	0.143	13.1243
152.13	Nothing	1	302.246	2	LMFA01050488; LMGL01020053	3,4-dihydroxy-4-methylhexadecanoic acid; 1-O-(2R-hydroxy-4Z-tetradecenyl)-sn-glycerol	[M+2H]2+	C17H34O4	NA	152.060582297092	4968	0.1459	14	2	15	5	0.143	13.1243
152.132	Nothing; Others	2	168.151	7	LMFA05000125; LMFA06000065; LMFA06000066; LMFA06000067; LMFA12000023; LMFA12000157; LMPR0102090066	3,4,7-Trimethyl-2E,6-octadien-1-ol; 2-undecenal; 4-undecenal; 10-undecenal; 3-Methyl-3E-decen-2-one; 10-Undecen-2-one; 2-Methylisoborneol	[M+H-NH3]+	C11H20O	NA; NA	152.060582297092; 152.060582297092	4968; 4968	0.1459; 0.1459	14; 9	2; 2	15; 15	5; 5	0.143; 0.1936	13.1243; 29.3338
152.137	Nothing	1	280.277	10	LMFA06000245; LMFA06000246; LMFA12000203; LMFA12000204; LMFA12000207; LMFA12000269; LMFA12000281; LMFA12000291; LMFA12000292; LMFA12000293	10Z-Nonadecenal; 9Z-Nonadecenal; 10Z-Nonadecen-2-one; 12Z-Nonadecen-9-one; 10-Nonadecen-2-one; 7-Ethyl-4-heptadecen-6-one; 2-methyl-7R,8S-Epoxy-17-octadecene; 9S,10R-Epoxy-6Z-nonadecene; 6R,7S-Epoxy-9Z-nonadecene; 6S,7R-Epoxy-9Z-nonadecene	[M+H+Na]2+	C19H36O	NA	152.060582297092	4968	0.1459	14	2	15	5	0.143	13.1243
152.138	Nothing	1	302.261	2	LMPK15010007; LMST02030162	(Z)-3-(pentadec-8-en-1-yl)phenol; pregnan-21-al	[M+2H]2+	C21H34O	NA	152.060582297092	4968	0.1459	14	2	15	5	0.143	13.1243
152.138	Nothing	1	302.262	1	LMFA01090045	18-fluoro-octadecanoic acid	[M+2H]2+	C18H35O2F	NA	152.060582297092	4968	0.1459	14	2	15	5	0.143	13.1243
152.143	Nothing; Others	2	134.11	1	LMPR0102090014	p-Cymene	[M+NH4]+	C10H14	NA; NA	152.060582297092; 152.060582297092	4968; 4968	0.1459; 0.1459	14; 9	2; 2	15; 15	5; 5	0.143; 0.1936	13.1243; 29.3338
152.155	Nothing	1	280.313	4	LMFA11000017; LMFA11000105; LMFA11000182; LMFA11000314	10S,14S-Dimethyl-1-octadecene; 9Z-Eicosene; 10,14-Dimethyl-1-octadecene; 1-Eicosene	[M+H+Na]2+	C20H40	NA	152.060582297092	4968	0.1459	14	2	15	5	0.143	13.1243
152.168	Nothing; Others	2	168.188	1	LMFA11000313	1-Dodecene	[M+H-NH3]+	C12H24	NA; NA	152.060582297092; 152.060582297092	4968; 4968	0.1459; 0.1459	14; 9	2; 2	15; 15	5; 5	0.143; 0.1936	13.1243; 29.3338
152.532	Nothing	1	303.05	2	LMPK12010001; LMPK12010428	Delphinidin; 6-Hydroxycyanidin	[M+2H]2+	C15H11O7	NA	152.060582297092	4968	0.1459	14	2	15	5	0.143	13.1243
152.542	Nothing	1	259.106	1	LMFA07070064	Fumarycarnitine	[M+2Na]2+	C11H17NO6	NA	152.060582297092	4968	0.1459	14	2	15	5	0.143	13.1243
152.551	Nothing	1	303.087	1	LMPK12010443	5-Methyl-6-hydroxyluteolinidin	[M+2H]2+	C16H15O6	NA	152.060582297092	4968	0.1459	14	2	15	5	0.143	13.1243
156.586	Nothing	1	294.132	1	LMFA13010042	Ethyl 3-O-beta-D-glucopyranosyl-butanoate	[M+H+NH4]2+	C12H22O8	NA	157.07929565731	7024	0.2062	14	2	15	5	0.2566	20.0398
156.59	Nothing	1	294.139	1	LMFA05000759	Ginsenoyne B	[M+H+NH4]2+	C17H23O2Cl	NA	157.07929565731	7024	0.2062	14	2	15	5	0.2566	20.0398
156.612	Nothing; Nothing	2	311.21	1	LMFA07070015	(2E,4Z)-decadienoylcarnitine	[M+2H]2+	C17H29NO4	NA; NA	157.07929565731; 157.07929565731	7024; 7024	0.2062; 0.2062	14; 14	2; 2	15; 15	5; 5	0.2566; 0.2566	20.0398; 20.0398
156.63	Nothing; Nothing	2	311.246	1	LMFA08030038	N-tetradecanoyl-homoserine lactone	[M+2H]2+	C18H33NO3	NA; NA	157.07929565731; 157.07929565731	7024; 7024	0.2062; 0.2062	14; 14	2; 2	15; 15	5; 5	0.2566; 0.2566	20.0398; 20.0398
156.649	Nothing; Nothing	2	311.282	1	LMSP01080012	(4E,8E,9Me-d19:2)sphingosine	[M+2H]2+	C19H37NO2	NA; NA	157.07929565731; 157.07929565731	7024; 7024	0.2062; 0.2062	14; 14	2; 2	15; 15	5; 5	0.2566; 0.2566	20.0398; 20.0398
156.667	Nothing	1	294.292	6	LMFA05000532; LMFA06000248; LMFA12000209; LMFA12000210; LMFA12000307; LMPR0104010025	6Z,9Z-Eicosadien-11-ol; 11Z-Eicosenal; 6Z-Eicosen-11-one; 7Z-Eicosen-11-one; 9R,10S-Epoxy-6Z-eicosene; 2E-Phytenal	[M+H+NH4]2+	C20H38O	NA	157.07929565731	7024	0.2062	14	2	15	5	0.2566	20.0398
156.685	Nothing	1	294.329	6	LMFA11000041; LMFA11000067; LMFA11000092; LMFA11000106; LMFA11000315; LMFA11000547	8E-Heneicosene; 10Z-Heneicosene; 7Z-Heneicosene; 9Z-Heneicosene; 1-Heneicosene; 9-Heneicosene	[M+H+NH4]2+	C21H42	NA	157.07929565731	7024	0.2062	14	2	15	5	0.2566	20.0398
156.915	Nothing	1	311.814	1	LMFA01090136	Diiodoacetic acid	[M+2H]2+	C2H2I2O2	NA	157.07929565731	7024	0.2062	14	2	15	5	0.2566	20.0398
156.95	Nothing	1	137.932	1	LMFA01090074	2-bromoacetic acid	[M+H2O+H]+	C2H3BrO2	NA	157.07929565731	7024	0.2062	14	2	15	5	0.2566	20.0398
156.975	Nothing	1	311.936	2	LMFA01090083; LMFA01090117	3,3-Dibromo-2-n-hexylacrylic acid; 9,9-dibromo-8-nonenoic acid	[M+2H]2+	C9H14Br2O2	NA	157.07929565731	7024	0.2062	14	2	15	5	0.2566	20.0398
157.008	Nothing	1	268.037	1	LMPK12090018	Coumestrol	[M+2Na]2+	C15H8O5	NA	157.07929565731	7024	0.2062	14	2	15	5	0.2566	20.0398
157.026	Nothing	1	268.074	16	LMPK12050037; LMPK12050039; LMPK12050154; LMPK12050158; LMPK12100003; LMPK12100007; LMPK12110036; LMPK12110062; LMPK12110082; LMPK12110101; LMPK12110107; LMPK12110170; LMPK12110190; LMPK12111617; LMPK13040030; LMPK13040031	Formononetin; Isoformononetin; Pallidiflorin; 5-Hydroxy-7-methoxyisoflavone; Dalbergin; Isodalbergin; Isopratol; Trigraecum; 5-Hydroxy-2'-methoxyflavone; 5-Hydroxy-6-methoxyflavone; 6-Hydroxy-4'-methoxyflavone; Strobochrysin; Tectochrysin; 3-Hydroxy-4'-methoxyflavone; 8-O-methylchrysophanol; ziganein-1-methyl ether	[M+2Na]2+	C16H12O4	NA	157.07929565731	7024	0.2062	14	2	15	5	0.2566	20.0398
157.037	Nothing	1	157.037	1	LMFA01170082	2-amino-muconic acid	[M]+	C6H7NO4	NA	157.07929565731	7024	0.2062	14	2	15	5	0.2566	20.0398
157.038	Nothing	1	290.079	19	LMPK12020001; LMPK12020003; LMPK12020017; LMPK12020018; LMPK12020021; LMPK12020022; LMPK12020024; LMPK12020170; LMPK12020178; LMPK12020179; LMPK12020180; LMPK12020181; LMPK12020182; LMPK12020186; LMPK12020187; LMPK12020188; LMPK12120534; LMPK12120579; LMPK12120580	(+)-Catechin; Epicatechin; Robinetinidol; ent-Robinetinidol; Mesquitol; (2R-cis)-2-(2,5-Dihydroxyphenyl)-3,4-dihydro-2H-1-benzopyran-3,5,7-triol; (2R,3R)-3,5,7,3',5'-Pentahydroxyflavan; Luteoforol; Fisetinidol-4beta-ol; Fisetinidol-4alpha-ol; Epifisetinidol-4alpha-ol; ent-Fisetinidol-4beta-ol; ent-Epifisetinidol-4beta-ol; Oritin-4beta-ol; Epioritin-4alpha-ol; Epioritin-4beta-ol; 3,4,2',4',6'-Pent…	[M+H+Na]2+	C15H14O6	NA	157.07929565731	7024	0.2062	14	2	15	5	0.2566	20.0398
157.039	Nothing	1	312.063	16	LMPK10000006; LMPK12050087; LMPK12050112; LMPK12050142; LMPK12050361; LMPK12050367; LMPK12050387; LMPK12060073; LMPK12070142; LMPK12070153; LMPK12090028; LMPK12090031; LMPK12100061; LMPK12110068; LMPK12111046; LMPK12120402	Aflatoxin B1; Cuneatin; Fujikinetin; Maximaisoflavone E; Betavulgarin; Irisone A; Irisolone; Boeravinone B; 4-Deoxybryaquinone; 3-Hydroxy-4-methoxy-8,9-methylenedioxypterocarpene; 3-Hydroxy-8,9-dimethoxycoumestan; Wairol; 5'-Hydroxy-7,4'-dimethoxy-5,2'-oxido-4-phenylcoumarin; Prosogerin A; 5-Hydroxy-7-methoxy-3',4'-methylenedioxyflavone; Galiposin	[M+2H]2+	C17H12O6	NA	157.07929565731	7024	0.2062	14	2	15	5	0.2566	20.0398
157.043	Nothing	1	312.072	1	LMPK02000064	thuwalenyne C	[M+2H]2+	C15H21O2Br	NA	157.07929565731	7024	0.2062	14	2	15	5	0.2566	20.0398
157.049	Nothing	1	174.053	2	LMFA01050242; LMFA01170069	6,7-dihydroxy-4-oxo-2-heptenoic acid; 3-oxopimelic acid	[M+H-H2O]+	C7H10O5	NA	157.07929565731	7024	0.2062	14	2	15	5	0.2566	20.0398
157.051	Nothing	1	268.123	1	LMPR0103610011	Alcyopterosin K	[M+2Na]2+	C15H21O2Cl	NA	157.07929565731	7024	0.2062	14	2	15	5	0.2566	20.0398
157.055	Nothing	1	268.131	3	LMFA01150047; LMFA01150055; LMFA02020219	3-carboxy-4-methyl-5-pentyl-2-furanpropanoic acid; 3,4-dimethyl-5-carboxyethyl-2-furanpentanoic acid; 1R,2R,2'E)-2-(5-methoxy-5-oxo-2- penten-1-yl)-3-oxo-cyclopentaneacetic acid methyl ester	[M+2Na]2+	C14H20O5	NA	157.07929565731	7024	0.2062	14	2	15	5	0.2566	20.0398
157.056	Nothing	1	290.115	1	LMPK13110002	5-O-Methylvisamminol	[M+H+Na]2+	C16H18O5	NA	157.07929565731	7024	0.2062	14	2	15	5	0.2566	20.0398
157.057	Nothing	1	312.1	26	LMPK12050060; LMPK12070152; LMPK12100048; LMPK12110045; LMPK12110055; LMPK12110086; LMPK12110089; LMPK12110104; LMPK12110112; LMPK12110124; LMPK12110130; LMPK12111016; LMPK12111027; LMPK12111071; LMPK12111100; LMPK12111333; LMPK12111646; LMPK12111647; LMPK12111652; LMPK12113398; LMPK12120117; LMPK12120226; LMPK12120342; LMPK12120427; LMPK12140198; LMPK12140203	Cabreuvin; Bryacarpene 5; 5,7,4'-Trimethoxy-4-phenylcoumarin; 7,3',4'-Trimethoxyflavone; 7,2',4'-Trimethoxyflavone; 5,6,2'-Trimethoxyflavone; 6,2',3'-Trimethoxyflavone; 5,6,3'-Trimethoxyflavone; 3',4',5'-Trimethoxyflavone; 5,2'-Dihydroxy-7-methoxy- 6,8-dimethylflavone; 5,7,2'-Trimethoxyflavone; Sideroxylin; 8-Desmethyleucalyptin; Apigenin 5,7,4'-trimethyl ether; Baicalein 5,6,7-trimethyl ether; N…	[M+2H]2+	C18H16O5	NA	157.07929565731	7024	0.2062	14	2	15	5	0.2566	20.0398
157.062	Nothing	1	268.146	4	LMFA01030736; LMFA01031146; LMFA01031250; LMST02010026	5,8,11,14-Octadecatetraynoic acid; (E)-octadeca-15,17-dien-9,11,13-triynoic acid; Protegenin C; 3-hydroxy-estra-1,3,5(10),7tetraen-17-one	[M+2Na]2+	C18H20O2	NA	157.07929565731	7024	0.2062	14	2	15	5	0.2566	20.0398
157.065	Nothing	1	174.068	1	LMFA01030752	2E,8Z-Undecadiene-4,6-diynoic acid	[M+H-H2O]+	C11H10O2	NA	157.07929565731	7024	0.2062	14	2	15	5	0.2566	20.0398
157.073	Nothing	1	268.168	1	LMFA01050576	Gallicynoic acid B	[M+2Na]2+	C15H24O4	NA	157.07929565731	7024	0.2062	14	2	15	5	0.2566	20.0398
157.074	Nothing	1	290.152	2	LMFA03120025; LMFA03120026	clavirin I; clavirin II	[M+H+Na]2+	C17H22O4	NA	157.07929565731	7024	0.2062	14	2	15	5	0.2566	20.0398
157.075	Nothing	1	312.136	1	LMPK12120421	Desmosdumotin C	[M+2H]2+	C19H20O4	NA	157.07929565731	7024	0.2062	14	2	15	5	0.2566	20.0398
157.076	Nothing	1	290.155	1	LMFA07010835	Diisopentyl thiomalate	[M+H+Na]2+	C14H26O4S	NA	157.07929565731	7024	0.2062	14	2	15	5	0.2566	20.0398
157.081	Nothing	1	268.183	1	LMFA01060217	(4E,10E,12E)-nonadec-4,10,12-trien-6,8-diyn-2-one	[M+2Na]2+	C19H24O	NA	157.07929565731	7024	0.2062	14	2	15	5	0.2566	20.0398
157.085	Nothing	1	290.173	2	LMFA13040036; LMFA13040092	ascr#14; oscr#14	[M+H+Na]2+	C14H26O6	NA	157.07929565731	7024	0.2062	14	2	15	5	0.2566	20.0398
157.086	Nothing; Others; Nothing	3	156.079	2	LMFA01031076; LMFA01060165	8-hydroxy-5,6-Octadienoic acid; 5-oxo-7-octenoic acid	[M+H]+	C8H12O3	NA; NA; NA	157.07929565731; 157.07929565731; 157.07929565731	7024; 7024; 7024	0.2062; 0.2062; 0.2062	14; 9; 14	2; 2; 2	15; 15; 15	5; 5; 5	0.2566; 0.4358; 0.2566	20.0398; 62.2713; 20.0398
157.092	Nothing	1	290.188	11	LMFA01031027; LMFA01060210; LMFA01070030; LMFA02000199; LMFA02000200; LMFA02000201; LMFA02000270; LMFA02000271; LMFA02000293; LMFA07040130; LMFA10000005	Bolekolic acid; 8-Oxo-10,12-octadecadiynoic acid; 5,6-Epoxyoctadeca-7,9-diynoic acid; 8-hydroxy-13Z-octadecene-9,11-diynoic acid; Isanolic acid; 8-hydroxy-17-octadecene-10,12-diynoic acid; 4-oxo-9Z,11Z,13E,15E-octadecatetraenoic acid; 8-oxo-9,11-octadecadiynoic acid; Chrysobalanic acid; Cymatherelactone; 12-[1'Z,3'Z-hexadienyloxy]-6Z,9Z,11E-dodecatrienoic acid	[M+H+Na]2+	C18H26O3	NA	157.07929565731	7024	0.2062	14	2	15	5	0.2566	20.0398
157.099	Nothing	1	290.201	1	LMFA01090046	2-chloro-palmitic acid	[M+H+Na]2+	C16H31ClO2	NA	157.07929565731	7024	0.2062	14	2	15	5	0.2566	20.0398
157.101	Nothing	1	174.105	1	LMFA06000073	2,4,6,8,10-dodecapentaenal	[M+H-H2O]+	C12H14O	NA	157.07929565731	7024	0.2062	14	2	15	5	0.2566	20.0398
157.104	Nothing	1	312.194	1	LMFA01050450	(7Z)-14-hydroxy-10,13-dioxoheptadec-7-enoic acid	[M+2H]2+	C17H28O5	NA	157.07929565731	7024	0.2062	14	2	15	5	0.2566	20.0398
157.11	Nothing	1	157.11	1	LMFA08020190	N,N-diethyl-3-hydroxybut-2-enamide	[M]+	C8H15NO2	NA	157.07929565731	7024	0.2062	14	2	15	5	0.2566	20.0398
157.111	Nothing	1	290.225	15	LMFA01020370; LMFA01030501; LMFA01140016; LMFA01140025; LMFA02000379; LMPK15030017; LMST02020001; LMST02020005; LMST02020006; LMST02020023; LMST02020042; LMST02020059; LMST02020069; LMST02020104; LMST02020105	16:4(2E,4E,8E,10E)(7Me[R],9Me,14Me[R]); 10,13-nonadecadiynoic acid; Sterculynic acid; 13-Phenyltridecanoic acid; (Z)-Stellettic acid C; 5-((Z)-tridec-8-en-1-yl)resorcinol; Androsterone; Androstenediol; androst-5-en-3beta,16alpha-diol; Epiandrosterone; 5alpha-dihydrotesosterone; 3alpha-hydroxy-5beta-androstan-17-one; 5beta-Dihydrotestosterone; Epietiocholanolone; 4-Androstenediol	[M+H+Na]2+	C19H30O2	NA	157.07929565731	7024	0.2062	14	2	15	5	0.2566	20.0398
157.112	Nothing	1	312.209	6	LMFA05000745; LMST01031018; LMST02030119; LMST02030147; LMST02030163; LMST02030209	Henicosa-4E,10Z,12Z,20-tetraen-1,14-diyn-3,19-diol; pregna-4,9(11)-diene-3,20-dione; Norgestrel; Delta(1)-progesterone; 16,17-didehydroprogesterone; 18-hydroxypregna-1,4,20-trien-3-one	[M+2H]2+	C21H28O2	NA	157.07929565731	7024	0.2062	14	2	15	5	0.2566	20.0398
157.122	Nothing; Nothing; Others; Nothing; Nothing; Others; Nothing	7	138.105	9	LMFA06000045; LMFA06000046; LMFA06000047; LMFA06000048; LMFA06000049; LMFA06000117; LMFA06000135; LMFA06000139; LMFA06000277	2,4-nonadienal; 2,6-nonadienal; 3,6-nonadienal; 5,7-nonadienal; 6,8-nonadienal; (2E,6Z)-nona-2,6-dienal; 4E,8-Nonadienal; 4Z,8-Nonadienal; 4E,6E-nonenal	[M+H2O+H]+	C9H14O	NA; NA; NA; NA; NA; NA; NA	157.07929565731; 157.07929565731; 157.07929565731; 157.07929565731; 157.07929565731; 157.07929565731; 157.07929565731	7024; 7024; 7024; 7024; 7024; 7024; 7024	0.2062; 0.2062; 0.2062; 0.2062; 0.2062; 0.2062; 0.2062	14; 14; 9; 14; 14; 9; 14	2; 2; 2; 2; 2; 2; 2	15; 15; 15; 15; 15; 15; 15	5; 5; 5; 5; 5; 5; 5	0.2566; 0.2566; 0.4358; 0.2566; 0.2566; 0.4358; 0.2566	20.0398; 20.0398; 62.2713; 20.0398; 20.0398; 62.2713; 20.0398
157.129	Nothing	1	290.261	16	LMFA01140087; LMFA05000066; LMFA05000777; LMFA12000308; LMFA12000399; LMPR0103500014; LMPR0104010009; LMPR0104010018; LMPR01040145; LMPR0104030005; LMPR0104160002; LMPR0104220002; LMPR0104280002; LMPR0104380001; LMPR0104450002; LMPR0104530001	8-[1]-ladderane octanol; 8-[3]-ladderane-1-octanol; Arachidonyl alcohol; cis-9,10-Epoxy-1,3Z,6Z-eicosatriene; 14-Methylnonadec-(4E)-en-1-yn-3-one; 5-(1-methoxybutan-2-yl)isolongifol-5-ene; Geranylgeraniol; (Z,Z,Z)-geranylgeraniol; Presphaerol; tuberculosinol; aphidicolan-16beta-ol; Verrucosan-2b-ol; (+)-Verticillol; (-)-Dilophol; (+)-Tormesol	[M+H+Na]2+	C20H34O	NA	157.07929565731	7024	0.2062	14	2	15	5	0.2566	20.0398
157.141	Nothing	1	312.266	4	LMFA01060128; LMFA01060129; LMFA01060130; LMFA01060131	10-oxo-nonadecanoic acid; 18-oxo-nonadecanoic acid; 2-oxo-nonadecanoic acid; 3-oxo-nonadecanoic acid	[M+2H]2+	C19H36O3	NA	157.07929565731	7024	0.2062	14	2	15	5	0.2566	20.0398
157.146	Nothing	1	174.149	1	LMFA07010798	Butyrylcholine	[M+H-H2O]+	C9H20NO2	NA	157.07929565731	7024	0.2062	14	2	15	5	0.2566	20.0398
157.147	Nothing	1	290.297	2	LMFA11000137; LMFA11000164	6Z,9Z,20-Heneicosatriene; 3Z,6Z,9Z-Heneicosatriene	[M+H+Na]2+	C21H38	NA	157.07929565731	7024	0.2062	14	2	15	5	0.2566	20.0398
157.153	Nothing	1	312.29	1	LMFA01030003	Arachidonic Acid (d8)	[M+2H]2+	C20H24D8O2	NA	157.07929565731	7024	0.2062	14	2	15	5	0.2566	20.0398
157.159	Nothing; Nothing; Others; Nothing; Nothing	5	138.141	6	LMFA11000036; LMFA11000046; LMFA11000080; LMFA11000506; LMFA11000658; LMFA11000665	3E,7-Dimethyl-1,3,6-octatriene; 3,7-Dimethylocta-2E,4E-diene; 3,7-Dimethyl-1,3Z,6-octatriene; 7-Methyl-3-methylene-1,6-octadiene; Butylidenecyclohexane; 1-methyl-1-(2-methyl-2-propenyl)-cyclopentane	[M+H2O+H]+	C10H18	NA; NA; NA; NA; NA	157.07929565731; 157.07929565731; 157.07929565731; 157.07929565731; 157.07929565731	7024; 7024; 7024; 7024; 7024	0.2062; 0.2062; 0.2062; 0.2062; 0.2062	14; 14; 9; 14; 14	2; 2; 2; 2; 2	15; 15; 15; 15; 15	5; 5; 5; 5; 5	0.2566; 0.2566; 0.4358; 0.2566; 0.2566	20.0398; 20.0398; 62.2713; 20.0398; 20.0398
157.195	Nothing; Others	2	156.188	15	LMFA11000392; LMFA11000591; LMFA11000598; LMFA11000599; LMFA11000610; LMFA11000613; LMFA11000614; LMFA11000616; LMFA11000620; LMFA11000624; LMFA11000625; LMFA11000677; LMFA11000678; LMFA11000680; LMFA11000684	3-Methyldecane; Undecane; 4-methyldecane; 5-methyldecane; 2,2,3,3-tetramethylhexane; 2,5-dimethylnonane; 2,6-dimethylnonane; 3,7-dimethylnonane; 2,3,7-trimethyloctane; 5-ethyl-2-methyloctane; 6-ethyl-2-methyloctane; 2,3-Dimethylnonane; 2,4,6-Trimethyloctane; 2,5,6-Trimethyloctane; 2,6,6-Trimethyloctane	[M+H]+	C11H24	NA; NA	157.07929565731; 157.07929565731	7024; 7024	0.2062; 0.2062	14; 9	2; 2	15; 15	5; 5	0.2566; 0.4358	20.0398; 62.2713
157.554	Nothing	1	275.137	2	LMFA07070066; LMFA07070091	Glutarylcarnitine; O-glutarylcarnitine	[M+H+K]2+	C12H21NO6	NA	157.07929565731	7024	0.2062	14	2	15	5	0.2566	20.0398
157.572	Nothing	1	313.129	3	LMGP01020005; LMGP01050059; LMGP01050086	PC(O-1:0/2:0); PC(3:0/0:0); PC(0:0/3:0)	[M+2H]2+	C11H24NO7P	PC O-3:0; PC 3:0	157.07929565731	7024	0.2062	14	2	15	5	0.2566	20.0398
157.572	Nothing	1	275.173	2	LMFA00000002; LMFA07070072	Serratamic acid; Hydroxyhexanoycarnitine	[M+H+K]2+	C13H25NO5	NA	157.07929565731	7024	0.2062	14	2	15	5	0.2566	20.0398
157.608	Nothing	1	291.22	2	LMFA08020323; LMFA08020324	Isobungeanool; Bungeanool	[M+H+Na]2+	C18H29NO2	NA	158.099727676139	18116	0.5319	14	2	15	5	0.8034	32.4442
157.62	Nothing	1	313.225	3	LMFA07070017; LMFA07070048; LMFA07070056	(4Z)-decenoylcarnitine; 9-Decenoylcarnitine; CIS-4-DECENOYL CARNITINE	[M+2H]2+	C17H31NO4	NA	158.099727676139	18116	0.5319	14	2	15	5	0.8034	32.4442
157.638	Nothing	1	313.262	1	LMFA08020079	N-palmitoyl glycine	[M+2H]2+	C18H35NO3	NA	158.099727676139	18116	0.5319	14	2	15	5	0.8034	32.4442
157.656	Liver; Nothing; Liver; Others	4	313.298	1	LMFA08040049	Margaroyl-EA	[M+2H]2+	C19H39NO2	NA; NA; NA; NA	158.154490531934; 158.099727676139; 158.154490531934; 158.153420734175	21953; 18116; 21953; 33214	0.5871; 0.5319; 0.5871; 0.9752	3; 14; 3; 2	2; 2; 2; 2	15; 15; 15; 15	0; 5; 0; 5	0.1286; 0.8034; 0.1286; 2.8969	4.164; 32.4442; 4.164; 0.8931
157.662	Liver; Nothing	2	313.309	1	LMFA08020203	Solacaproine	[M+2H]2+	C18H39N3O	NA; NA	158.154490531934; 158.099727676139	21953; 18116	0.5871; 0.5319	3; 14	2; 2	15; 15	0; 5	0.1286; 0.8034	4.164; 32.4442
157.674	Liver; Nothing; Liver; Others	4	313.334	1	LMSP01080031	2-AOD-3-ol	[M+2H]2+	C20H43NO	NA; NA; NA; NA	158.154490531934; 158.099727676139; 158.154490531934; 158.153420734175	21953; 18116; 21953; 33214	0.5871; 0.5319; 0.5871; 0.9752	3; 14; 3; 2	2; 2; 2; 2	15; 15; 15; 15	0; 5; 0; 5	0.1286; 0.8034; 0.1286; 2.8969	4.164; 32.4442; 4.164; 0.8931
157.693	Liver; Others	2	296.344	4	LMFA11000385; LMFA11000572; LMFA11000601; LMFA11000720	3,7-Dimethylnonadecane; Heneicosane; 2,6,10,15-tetramethyl-heptadecane; 2,5-dimethylnonadecane	[M+H+NH4]2+	C21H44	NA; NA	158.154490531934; 158.153420734175	21953; 33214	0.5871; 0.9752	3; 2	2; 2	15; 15	0; 5	0.1286; 2.8969	4.164; 0.8931
157.928	Liver; Nothing; Others	3	291.86	1	LMFA01090144	Ethyl 2-Bromo-2-iodoacetate	[M+H+Na]2+	C4H6BrIO2	NA; NA; NA	158.154490531934; 158.099727676139; 158.153420734175	21953; 18116; 33214	0.5871; 0.5319; 0.9752	3; 14; 2	2; 2; 2	15; 15; 15	0; 5; 5	0.1286; 0.8034; 2.8969	4.164; 32.4442; 0.8931
157.977	Blood; Liver; Nothing; Others; SkeletalMuscle	5	139.943	2	LMFA01090072; LMFA01090073	(Z)-2,3-dichloroacrylic acid; 3,3-dichloroacrylic acid	[M+NH4]+	C3H2Cl2O2	NA; NA; NA; NA; NA	158.154490531934; 158.154490531934; 158.099727676139; 158.153420734175; 158.157334411676	21953; 21953; 18116; 33214; 15739	0.5871; 0.5871; 0.5319; 0.9752; 0.4409	12; 3; 14; 2; 6	2; 2; 2; 2; 3	15; 15; 15; 15; 15	0; 0; 5; 5; 5	0.1262; 0.1286; 0.8034; 2.8969; 0.1002	6.1689; 4.164; 32.4442; 0.8931; 7.8264
157.999	Liver; Nothing; Others	3	276.028	1	LMFA12000355	4-([2,2'-bithiophen]-5-yl)but-3-yn-1-yl acetate	[M+H+K]2+	C14H12O2S2	NA; NA; NA	158.154490531934; 158.099727676139; 158.153420734175	21953; 18116; 33214	0.5871; 0.5319; 0.9752	3; 14; 2	2; 2; 2	15; 15; 15	0; 5; 5	0.1286; 0.8034; 2.8969	4.164; 32.4442; 0.8931
158.017	Liver; Nothing; Others	3	276.063	1	LMPK13030001	Thysanone	[M+H+K]2+	C14H12O6	NA; NA; NA	158.154490531934; 158.099727676139; 158.153420734175	21953; 18116; 33214	0.5871; 0.5319; 0.9752	3; 14; 2	2; 2; 2	15; 15; 15	0; 5; 5	0.1286; 0.8034; 2.8969	4.164; 32.4442; 0.8931
158.022	Blood; Liver; Nothing; Others; SkeletalMuscle	5	158.022	4	LMFA01170047; LMFA01170067; LMFA01170071; LMFA01170133	2-methylene-4-oxo-pentanedioic acid; fumarylacetic acid; 3-hydroxy-cis,cis-muconic acid; (Z)-5-oxohex-2-enedioic acid	[M]+	C6H6O5	NA; NA; NA; NA; NA	158.154490531934; 158.154490531934; 158.099727676139; 158.153420734175; 158.157334411676	21953; 21953; 18116; 33214; 15739	0.5871; 0.5871; 0.5319; 0.9752; 0.4409	12; 3; 14; 2; 6	2; 2; 2; 2; 3	15; 15; 15; 15; 15	0; 0; 5; 5; 5	0.1262; 0.1286; 0.8034; 2.8969; 0.1002	6.1689; 4.164; 32.4442; 0.8931; 7.8264
158.029	Liver; Nothing	2	314.043	5	LMPK12050445; LMPK12090046; LMPK12112878; LMPK12113387; LMPK12113390	5-Hydroxybowdichione; Wedelolactone; Gomphrenol; 2,3,8,10-Tetrahydroxy[2]benzopyrano[4,3-b][1]benzopyran-7(5H)-one; Fasciculiferin	[M+2H]2+	C16H10O7	NA; NA	158.154490531934; 158.099727676139	21953; 18116	0.5871; 0.5319	3; 14	2; 2	15; 15	0; 5	0.1286; 0.8034	4.164; 32.4442
158.034	Liver; Others	2	174.053	2	LMFA01050242; LMFA01170069	6,7-dihydroxy-4-oxo-2-heptenoic acid; 3-oxopimelic acid	[M+H-NH3]+	C7H10O5	NA; NA	158.154490531934; 158.153420734175	21953; 33214	0.5871; 0.9752	3; 2	2; 2	15; 15	0; 5	0.1286; 2.8969	4.164; 0.8931
158.035	Liver; Nothing; Others	3	292.074	12	LMPK12110008; LMPK12110011; LMPK12110012; LMPK12110027; LMPK12110028; LMPK12110060; LMPK12110073; LMPK12110163; LMPK12111542; LMPK12111543; LMPK12130025; LMPK12130059	2-(2-Methoxyphenyl)-4H-furo[2,3-h]-1-benzopyran-4-one; Pongone; Cauliflorin A; Glabone; 2-(4-Methoxyphenyl)-4H-furo[2,3-h]-1-benzopyran-4-one; Kanjone; 9-Methoxy-7-phenyl-5H-furo[3,2-g][1]benzopyran-5-one; Pinnatin; Karanjin; Ponganone XI; 4-Methoxyfurano[2'',3'':6,7]aurone; Derriobtusone A	[M+H+Na]2+	C18H12O4	NA; NA; NA	158.154490531934; 158.099727676139; 158.153420734175	21953; 18116; 33214	0.5871; 0.5319; 0.9752	3; 14; 2	2; 2; 2	15; 15; 15	0; 5; 5	0.1286; 0.8034; 2.8969	4.164; 32.4442; 0.8931
158.035	Liver; Nothing; Others	3	276.1	2	LMPR0103090030; LMPR0103740003	Elephantopinolide M; Pentalenolactone	[M+H+K]2+	C15H16O5	NA; NA; NA	158.154490531934; 158.099727676139; 158.153420734175	21953; 18116; 33214	0.5871; 0.5319; 0.9752	3; 14; 2	2; 2; 2	15; 15; 15	0; 5; 5	0.1286; 0.8034; 2.8969	4.164; 32.4442; 0.8931
158.037	Blood; Liver; Nothing; Others; SkeletalMuscle	5	158.037	1	LMFA01031042	Dehydromatricaric acid	[M]+	C10H6O2	NA; NA; NA; NA; NA	158.154490531934; 158.154490531934; 158.099727676139; 158.153420734175; 158.157334411676	21953; 21953; 18116; 33214; 15739	0.5871; 0.5871; 0.5319; 0.9752; 0.4409	12; 3; 14; 2; 6	2; 2; 2; 2; 3	15; 15; 15; 15; 15	0; 0; 5; 5; 5	0.1262; 0.1286; 0.8034; 2.8969; 0.1002	6.1689; 4.164; 32.4442; 0.8931; 7.8264
158.042	Liver; Nothing	2	314.068	6	LMPR0102010001; LMPR0102010002; LMPR0102010017; LMPR0102060018; LMPR0102060019; LMPR0102120009	Geranyl diphosphate; Neryl diphosphate; (R)-lavandulyl diphosphate; chrysanthemyl diphosphate; (R,R)-chrysanthemyl diphosphate; (+)-Bornyl-diphosphate	[M+2H]2+	C10H20O7P2	NA; NA	158.154490531934; 158.099727676139	21953; 18116	0.5871; 0.5319	3; 14	2; 2	15; 15	0; 5	0.1286; 0.8034	4.164; 32.4442
158.042	Blood; Liver; Others; SkeletalMuscle	4	135.053	1	LMFA01050439	(+)-threo-2-Amino-3,4-dihydroxybutanoic acid	[M+Na]+	C4H9NO4	NA; NA; NA; NA	158.154490531934; 158.154490531934; 158.153420734175; 158.157334411676	21953; 21953; 33214; 15739	0.5871; 0.5871; 0.9752; 0.4409	12; 3; 2; 6	2; 2; 2; 3	15; 15; 15; 15	0; 0; 5; 5	0.1262; 0.1286; 2.8969; 0.1002	6.1689; 4.164; 0.8931; 7.8264
158.045	Liver; Others; SkeletalMuscle; Liver; Nothing; Others	6	157.037	1	LMFA01170082	2-amino-muconic acid	[M+H]+	C6H7NO4	NA; NA; NA; NA; NA; NA	158.154490531934; 158.153420734175; 158.157334411676; 158.154490531934; 158.099727676139; 158.153420734175	21953; 33214; 15739; 21953; 18116; 33214	0.5871; 0.9752; 0.4409; 0.5871; 0.5319; 0.9752	3; 2; 6; 3; 14; 2	2; 2; 3; 2; 2; 2	15; 15; 15; 15; 15; 15	0; 5; 5; 0; 5; 5	0.1286; 2.8969; 0.1002; 0.1286; 0.8034; 2.8969	4.164; 0.8931; 7.8264; 4.164; 32.4442; 0.8931
158.046	Liver; Nothing; Others	3	292.095	1	LMPR0103540001	(-)-Picrotoxinin	[M+H+Na]2+	C15H16O6	NA; NA; NA	158.154490531934; 158.099727676139; 158.153420734175	21953; 18116; 33214	0.5871; 0.5319; 0.9752	3; 14; 2	2; 2; 2	15; 15; 15	0; 5; 5	0.1286; 0.8034; 2.8969	4.164; 32.4442; 0.8931
158.047	Liver; Nothing	2	314.079	67	LMPK12050113; LMPK12050128; LMPK12050140; LMPK12050150; LMPK12050268; LMPK12050329; LMPK12050333; LMPK12050356; LMPK12050357; LMPK12050365; LMPK12050384; LMPK12050388; LMPK12050389; LMPK12050425; LMPK12050466; LMPK12070065; LMPK12070081; LMPK12070082; LMPK12070126; LMPK12070141; LMPK12100010; LMPK12100038; LMPK12100046; LMPK12100049; LMPK12110066; LMPK12110831; LMPK12110967; LMPK12110968; LMPK121…	Odoratin; 7,2'-Dihydroxy-6,4'-dimethoxyisoflavone; 3'-Hydroxy-8-O-methylretusin; Dipteryxin; Pratensein 3'-O-methyl ether; 2'-Methoxybiochanin A; 2',4'-Dihydroxy-5,7-dimethoxyisoflavone; 7,3'-Dimethylorobol; 5,3'-Dihydroxy-7,4'-dimethoxyisoflavone; 5,7-Dihydroxy-6,2'-dimethoxyisoflavone; Irisolidone; 7-O-Methyltectorigenin; Muningin; 5,2'-Dihydroxy-7,8-dimethoxyisoflavone; Onogenin; 2-Hydroxyhomo…	[M+2H]2+	C17H14O6	NA; NA	158.154490531934; 158.099727676139	21953; 18116	0.5871; 0.5319	3; 14	2; 2	15; 15	0; 5	0.1286; 0.8034	4.164; 32.4442
158.049	Liver; Others	2	174.068	1	LMFA01030752	2E,8Z-Undecadiene-4,6-diynoic acid	[M+H-NH3]+	C11H10O2	NA; NA	158.154490531934; 158.153420734175	21953; 33214	0.5871; 0.9752	3; 2	2; 2	15; 15	0; 5	0.1286; 2.8969	4.164; 0.8931
158.051	Liver; Nothing	2	314.088	1	LMFA01140024	Majusculoic acid	[M+2H]2+	C15H23O2Br	NA; NA	158.154490531934; 158.099727676139	21953; 18116	0.5871; 0.5319	3; 14	2; 2	15; 15	0; 5	0.1286; 0.8034	4.164; 32.4442
158.053	Liver; Nothing; Others	3	292.11	2	LMPK12120004; LMPK12120033	Purpuritenin B; Purpuritenin A	[M+H+Na]2+	C19H16O3	NA; NA; NA	158.154490531934; 158.099727676139; 158.153420734175	21953; 18116; 33214	0.5871; 0.5319; 0.9752	3; 14; 2	2; 2; 2	15; 15; 15	0; 5; 5	0.1286; 0.8034; 2.8969	4.164; 32.4442; 0.8931
158.058	Blood; Liver; Nothing; Others; SkeletalMuscle	5	158.058	1	LMFA01031011	hept-2-enedioic acid	[M]+	C7H10O4	NA; NA; NA; NA; NA	158.154490531934; 158.154490531934; 158.099727676139; 158.153420734175; 158.157334411676	21953; 21953; 18116; 33214; 15739	0.5871; 0.5871; 0.5319; 0.9752; 0.4409	12; 3; 14; 2; 6	2; 2; 2; 2; 3	15; 15; 15; 15; 15	0; 0; 5; 5; 5	0.1262; 0.1286; 0.8034; 2.8969; 0.1002	6.1689; 4.164; 32.4442; 0.8931; 7.8264
158.064	Liver; Nothing; Others	3	276.157	2	LMFA13040002; LMFA13040096	Daumone; oscr#1	[M+H+K]2+	C13H24O6	NA; NA; NA	158.154490531934; 158.099727676139; 158.153420734175	21953; 18116; 33214	0.5871; 0.5319; 0.9752	3; 14; 2	2; 2; 2	15; 15; 15	0; 5; 5	0.1286; 0.8034; 2.8969	4.164; 32.4442; 0.8931
158.065	Liver; Nothing	2	314.115	24	LMPK12020250; LMPK12020251; LMPK12070064; LMPK12070076; LMPK12070138; LMPK12120198; LMPK12120205; LMPK12120322; LMPK12120339; LMPK12120340; LMPK12120417; LMPK12120433; LMPK12120461; LMPK12120556; LMPK12140105; LMPK12140199; LMPK12140202; LMPK12140351; LMPK12140568; LMPK12140596; LMPK12140662; LMPK12140701; LMPK12140703; LMPK12140704	7,2'-Dihydroxy-6,8-dimethyl-4',5'-methylenedioxyflavan; 7,2'-Dihydroxy-5,8-dimethyl-4',5'-methylenedioxyflavan; 2-Methoxyhomopterocarpin; 4-Methoxyhomopterocarpin; 6-Methoxyhomopterocarpin; Crotaoprostrin; 2'-Hydroxy-2,4',6'-trimethoxychalcone; 4'-Hydroxy-2',4,6'-trimethoxychalcone; Helilandin B; 2'-Hydroxy-3',4',6'-trimethoxychalcone; Syzygiol; Tepanone; Ponganone VII; 2',6'-Dimethoxy-3',4'-meth…	[M+2H]2+	C18H18O5	NA; NA	158.154490531934; 158.099727676139	21953; 18116	0.5871; 0.5319	3; 14	2; 2	15; 15	0; 5	0.1286; 0.8034	4.164; 32.4442
158.07	Liver; Others	2	174.089	2	LMFA01170001; LMFA01170104	Suberic acid; Ethyladipic acid	[M+H-NH3]+	C8H14O4	NA; NA	158.154490531934; 158.153420734175	21953; 33214	0.5871; 0.9752	3; 2	2; 2	15; 15	0; 5	0.1286; 2.8969	4.164; 0.8931
158.071	Liver; Nothing; Others	3	276.173	5	LMFA05000662; LMFA05000664; LMFA05000687; LMFA05000688; LMPR0103450004	Ginsenoyne C; Ginsenoyne K; Panaquinquecol 2; Panaquinquecol 7; Sugeonyl acetate	[M+H+K]2+	C17H24O3	NA; NA; NA	158.154490531934; 158.099727676139; 158.153420734175	21953; 18116; 33214	0.5871; 0.5319; 0.9752	3; 14; 2	2; 2; 2	15; 15; 15	0; 5; 5	0.1286; 0.8034; 2.8969	4.164; 32.4442; 0.8931
158.081	Blood; Liver; Nothing; Others; SkeletalMuscle	5	140.047	1	LMFA07040113	HOHA lactone	[M+NH4]+	C7H8O3	NA; NA; NA; NA; NA	158.154490531934; 158.154490531934; 158.099727676139; 158.153420734175; 158.157334411676	21953; 21953; 18116; 33214; 15739	0.5871; 0.5871; 0.5319; 0.9752; 0.4409	12; 3; 14; 2; 6	2; 2; 2; 2; 3	15; 15; 15; 15; 15	0; 0; 5; 5; 5	0.1262; 0.1286; 0.8034; 2.8969; 0.1002	6.1689; 4.164; 32.4442; 0.8931; 7.8264
158.083	Liver; Nothing	2	314.152	2	LMPK12120595; LMPR0104170023	Grandiflorone; 2,3-Didehydrogibberellin A9	[M+2H]2+	C19H22O4	NA; NA	158.154490531934; 158.099727676139	21953; 18116	0.5871; 0.5319	3; 14	2; 2	15; 15	0; 5	0.1286; 0.8034	4.164; 32.4442
158.085	Liver; Others	2	174.105	1	LMFA06000073	2,4,6,8,10-dodecapentaenal	[M+H-NH3]+	C12H14O	NA; NA	158.154490531934; 158.153420734175	21953; 33214	0.5871; 0.9752	3; 2	2; 2	15; 15	0; 5	0.1286; 2.8969	4.164; 0.8931
158.09	Liver; Nothing; Others	3	276.209	70	LMFA01030167; LMFA01030169; LMFA01030171; LMFA01030172; LMFA01030354; LMFA01030355; LMFA01030356; LMFA01030357; LMFA01030358; LMFA01030511; LMFA01030512; LMFA01030513; LMFA01030514; LMFA01030515; LMFA01030516; LMFA01030517; LMFA01030518; LMFA01030519; LMFA01030520; LMFA01030521; LMFA01030522; LMFA01030523; LMFA01030524; LMFA01030525; LMFA01030526; LMFA01030527; LMFA01030528; LMFA01030529; LMFA010…	3E,9Z,12Z,15Z-octadecatetraenoic acid; 6,9,12,15-octadecatetraenoic acid; beta-parinaric acid; 9,12,15,17-octadecatetraenoic acid; 5,8,11,14-octadecatetraenoic acid; Coniferonic acid; 5Z,8Z,11Z,14Z-octadecatetraenoic acid; Stearidonic acid; 9Z,11Z,13E,15E-octadecatetraenoic acid; 11E,13E-octadecadien-9-ynoic acid; 2,5-octadecadiynoic acid; 2,6-octadecadiynoic acid; 2,7-octadecadiynoic acid; 3,6-o…	[M+H+K]2+	C18H28O2	NA; NA; NA	158.154490531934; 158.099727676139; 158.153420734175	21953; 18116; 33214	0.5871; 0.5319; 0.9752	3; 14; 2	2; 2; 2	15; 15; 15	0; 5; 5	0.1286; 0.8034; 2.8969	4.164; 32.4442; 0.8931
158.094	Blood; Liver; Nothing; Others; SkeletalMuscle	5	158.094	9	LMFA01020402; LMFA01060016; LMFA01060017; LMFA01060018; LMFA01060019; LMFA01060020; LMFA01060021; LMFA01060212; LMFA07010711	Mycinonic acid I; 2-keto-n-caprylic acid; 3-keto-n-caprylic acid; 4-keto-n-caprylic acid; 5-Keto-n-caprylic acid; 6-keto-n-caprylic acid; 7-keto-n-caprylic acid; 7-Formylheptanoic acid; 1-Methyl-2-oxopropyl butyrate	[M]+	C8H14O3	NA; NA; NA; NA; NA	158.154490531934; 158.154490531934; 158.099727676139; 158.153420734175; 158.157334411676	21953; 21953; 18116; 33214; 15739	0.5871; 0.5871; 0.5319; 0.9752; 0.4409	12; 3; 14; 2; 6	2; 2; 2; 2; 3	15; 15; 15; 15; 15	0; 0; 5; 5; 5	0.1262; 0.1286; 0.8034; 2.8969; 0.1002	6.1689; 4.164; 32.4442; 0.8931; 7.8264
158.096	Liver; Nothing; Others	3	276.222	1	LMFA05000460	2-chlorohexadecanol	[M+H+K]2+	C16H33ClO	NA; NA; NA	158.154490531934; 158.099727676139; 158.153420734175	21953; 18116; 33214	0.5871; 0.5319; 0.9752	3; 14; 2	2; 2; 2	15; 15; 15	0; 5; 5	0.1286; 0.8034; 2.8969	4.164; 32.4442; 0.8931
158.1	Liver; Nothing; Others	3	292.204	26	LMFA01031024; LMFA01031262; LMFA01140104; LMFA02000028; LMFA02000053; LMFA02000191; LMFA02000192; LMFA02000193; LMFA02000194; LMFA02000273; LMFA02000297; LMFA02000310; LMFA02000365; LMFA02000366; LMFA02000371; LMFA02000373; LMFA02000392; LMFA02010001; LMFA02010020; LMFA05000686; LMFA07040153; LMFA10000002; LMFA10000003; LMFA10000007; LMFA10000009; LMFA10000017	6-Hydroxyoctadeca-7,9-diynoic acid; 7-Hydroxy-octadeca-7Z,9Z-dien-5-ynoic acid; Cyclopentenone acid B; 13-keto-9Z,11E,15Z-octadecatrienoic acid; 12,13S-EOT; (-)-8-hydroxy-11E,17-octadecadien-9-ynoic acid; 9-hydroxy-10E,14Z-octadecadien-12-ynoic acid; 8-hydroxy-9,11-octadecadiynoic acid; 8-hydroxy-10,12-octadecadiynoic acid; alpha-Licanic acid; beta-Licanic acid; 12-Keto-9Z,13Z,15Z-octadecatrienoi…	[M+H+Na]2+	C18H28O3	NA; NA; NA	158.154490531934; 158.099727676139; 158.153420734175	21953; 18116; 33214	0.5871; 0.5319; 0.9752	3; 14; 2	2; 2; 2	15; 15; 15	0; 5; 5	0.1286; 0.8034; 2.8969	4.164; 32.4442; 0.8931
158.101	Liver; Nothing	2	314.188	10	LMFA01150035; LMFA01150036; LMPR0104060002; LMPR0104080002; LMPR0104100005; LMPR01090026; LMPR01090027; LMPR01090030; LMPR01090031; LMST02020119	2-(5-((2Z,5Z,8Z,11Z)-tetradeca-2,5,8,11-tetraen-1-yl)furan-2-yl)-ethanoic acid; 2-(5-((2Z,5Z,8Z,11E)-tetradeca-2,5,8,11-tetraen-1-yl)furan-2-yl)-ethanoic acid; Lanugone A; momilactone A; Phyllane C; all-trans-4-oxoretinoic acid; DACP analog of retinoic acid; 19-Oxo-all-trans-retinoic acid; 19-Oxo-9-cis-retinoic acid; Penicildione A	[M+2H]2+	C20H26O3	NA; NA	158.154490531934; 158.099727676139	21953; 18116	0.5871; 0.5319	3; 14	2; 2	15; 15	0; 5	0.1286; 0.8034	4.164; 32.4442
158.106	Liver; Others	2	174.126	9	LMFA01050024; LMFA01050025; LMFA01050026; LMFA01050027; LMFA01050028; LMFA01050230; LMFA01050231; LMFA01050275; LMFA01050456	2-hydroxy pelargonic acid; (+)-3-hydroxy pelargonic acid; 4-hydroxy pelargonic acid; 7-hydroxy pelargonic acid; 9-hydroxy pelargonic acid; 6-hydroxy-nonanoic acid; 8-hydroxy-nonanoic acid; 8R-hydroxy-nonanoic acid; (R)-2-hydroxynonanoic acid	[M+H-NH3]+	C9H18O3	NA; NA	158.154490531934; 158.153420734175	21953; 33214	0.5871; 0.9752	3; 2	2; 2	15; 15	0; 5	0.1286; 2.8969	4.164; 0.8931
158.108	Liver; Nothing; Others	3	276.245	6	LMPK15010003; LMPR0103500006; LMPR0103500007; LMPR0103500009; LMPR0103500016; LMST02020095	3-tridecylphenol; 5-(1-hydroxybutan-2-yl)isolongifol-4-ene; 5-(1-hydroxybutan-2-yl)isolongifol-5-ene; 5-(3-hydroxybutan-2-yl)isolongifol-5-ene; 5-(1-methoxypropan-2-yl)isolongifol-5-ene; 5a-Androstan-3b-ol	[M+H+K]2+	C19H32O	NA; NA; NA	158.154490531934; 158.099727676139; 158.153420734175	21953; 18116; 33214	0.5871; 0.5319; 0.9752	3; 14; 2	2; 2; 2	15; 15; 15	0; 5; 5	0.1286; 0.8034; 2.8969	4.164; 32.4442; 0.8931
158.109	Liver; Nothing; Others	3	292.221	1	LMFA01090042	2,2-difluoro-hexadecanoic acid	[M+H+Na]2+	C16H30F2O2	NA; NA; NA	158.154490531934; 158.099727676139; 158.153420734175	21953; 18116; 33214	0.5871; 0.5319; 0.9752	3; 14; 2	2; 2; 2	15; 15; 15	0; 5; 5	0.1286; 0.8034; 2.8969	4.164; 32.4442; 0.8931
158.112	Liver; Nothing	2	314.209	1	LMFA07010692	2S-hydroxy-3-(10Z-tetradecenoyloxy)-propanoic acid	[M+2H]2+	C17H30O5	NA; NA	158.154490531934; 158.099727676139	21953; 18116	0.5871; 0.5319	3; 14	2; 2	15; 15	0; 5	0.1286; 0.8034	4.164; 32.4442
158.118	Liver; Others; SkeletalMuscle; Liver; Nothing; Others; Blood; Liver; Nothing; Others; SkeletalMuscle	11	157.11	1	LMFA08020190	N,N-diethyl-3-hydroxybut-2-enamide	[M+H]+	C8H15NO2	NA; NA; NA; NA; NA; NA; NA; NA; NA; NA; NA	158.154490531934; 158.153420734175; 158.157334411676; 158.154490531934; 158.099727676139; 158.153420734175; 158.154490531934; 158.154490531934; 158.099727676139; 158.153420734175; 158.157334411676	21953; 33214; 15739; 21953; 18116; 33214; 21953; 21953; 18116; 33214; 15739	0.5871; 0.9752; 0.4409; 0.5871; 0.5319; 0.9752; 0.5871; 0.5871; 0.5319; 0.9752; 0.4409	3; 2; 6; 3; 14; 2; 12; 3; 14; 2; 6	2; 2; 3; 2; 2; 2; 2; 2; 2; 2; 3	15; 15; 15; 15; 15; 15; 15; 15; 15; 15; 15	0; 5; 5; 0; 5; 5; 0; 0; 5; 5; 5	0.1286; 2.8969; 0.1002; 0.1286; 0.8034; 2.8969; 0.1262; 0.1286; 0.8034; 2.8969; 0.1002	4.164; 0.8931; 7.8264; 4.164; 32.4442; 0.8931; 6.1689; 4.164; 32.4442; 0.8931; 7.8264
158.118	Liver; Nothing; Others	3	292.24	11	LMFA01020405; LMFA02000380; LMFA07010543; LMPK15030011; LMST02020052; LMST02020053; LMST02020077; LMST02020078; LMST02020080; LMST02020093; LMST02020096	16-methyl-octadeca-5Z,9Z,12Z-trienoic acid; 12-methyl-17-octadecene-5-ynoic acid; (E,E)-3,7,11-Trimethyl-2,6,10-dodecatrienyl butyrate; 5-tridecylresorcinol; 3alpha-androstanediol; 3beta-androstanediol; 5beta-androstane-3alpha,17beta-diol; 5beta-androstane-3beta,17beta-diol; 5alpha-androstane-3beta,17alpha-diol; 3a,17a-Dihydroxy-5b-androstane; 5a-Androstane-3a,17a-diol	[M+H+Na]2+	C19H32O2	NA; NA; NA	158.154490531934; 158.099727676139; 158.153420734175	21953; 18116; 33214	0.5871; 0.5319; 0.9752	3; 14; 2	2; 2; 2	15; 15; 15	0; 5; 5	0.1286; 0.8034; 2.8969	4.164; 32.4442; 0.8931
158.12	Liver; Nothing	2	314.225	13	LMFA05000746; LMPK13120001; LMPK13120004; LMPK13120005; LMPK15020004; LMPK15020005; LMPK15030022; LMPR01090033; LMPR01090034; LMST02030159; LMST02030164; LMST02030299; LMST03020002	Henicosa-10Z,12Z,20-trien-1,14-diyn-3,19-diol; Cannabidiol; Tetrahydrocannabinol; 3-((8Z,11E,13Z)-pentadeca-8,11,13-trien-1-yl)catechol; 3-((8Z,11Z)-pentadeca-8,11,14-trien-1-yl)catechol; 5-((8Z,11Z)-pentadeca-8,11,14-trien-1-yl)resorcinol; 14-methyl-20,14-retro-retinoic acid; 14-methyl-all-trans-retinoic acid; progesterone; 16,17-didehydropregnenolone; isoprogesterone; 20-oxo-22,23,24,25,26,27-h…	[M+2H]2+	C21H30O2	NA; NA	158.154490531934; 158.099727676139	21953; 18116	0.5871; 0.5319	3; 14	2; 2	15; 15	0; 5	0.1286; 0.8034	4.164; 32.4442
158.126	Liver; Nothing; Others	3	276.282	2	LMFA11000163; LMFA11000172	3Z,6Z,9Z-Eicosatriene; 6Z,9Z,12Z-eicosatriene	[M+H+K]2+	C20H36	NA; NA; NA	158.154490531934; 158.099727676139; 158.153420734175	21953; 18116; 33214	0.5871; 0.5319; 0.9752	3; 14; 2	2; 2; 2	15; 15; 15	0; 5; 5	0.1286; 0.8034; 2.8969	4.164; 32.4442; 0.8931
158.13	Liver; Nothing; Liver; Others	4	314.246	43	LMFA01050451; LMFA01050538; LMFA01050550; LMFA01060209; LMFA01060213; LMFA01170029; LMFA02000003; LMFA02000004; LMFA02000059; LMFA02000060; LMFA02000061; LMFA02000062; LMFA02000063; LMFA02000067; LMFA02000068; LMFA02000069; LMFA02000070; LMFA02000071; LMFA02000072; LMFA02000073; LMFA02000074; LMFA02000075; LMFA02000076; LMFA02000078; LMFA02000079; LMFA02000080; LMFA02000081; LMFA02000082; LMFA020…	(9Z)-(7S,8S)-Dihydroxyoctadecenoic acid; 10-Hydroxy-9-ketooctadecanoic acid; 3-Acetoxy-palmitic acid; 2-keto-3-hydroxyoctadecanoic acid; 9-Hydroxy-10-ketooctadecanoic acid; Octadecanedioic acid; 18-hydroxy-9R,10S-epoxy-stearic acid; 18-hydroxy-9S,10R-epoxy-stearic acid; 10S-HpOME; 7S,10S-diHOME; 8R-HpOME; 5S,8R-DiHOME; 8R,11S-DiHOME; 11R-HpOME; 13R-HpOME(11E); 13S-HpOME(11E); 12R-HpOME(13E); 12S-…	[M+2H]2+	C18H34O4	NA; NA; NA; NA	158.154490531934; 158.099727676139; 158.154490531934; 158.153420734175	21953; 18116; 21953; 33214	0.5871; 0.5319; 0.5871; 0.9752	3; 14; 3; 2	2; 2; 2; 2	15; 15; 15; 15	0; 5; 0; 5	0.1286; 0.8034; 0.1286; 2.8969	4.164; 32.4442; 4.164; 0.8931
158.131	Blood; Liver; Nothing; Others; SkeletalMuscle	5	158.131	32	LMFA01010009; LMFA01020002; LMFA01020003; LMFA01020088; LMFA01020152; LMFA01020153; LMFA01020243; LMFA01020244; LMFA01020245; LMFA01020270; LMFA01020345; LMFA05000138; LMFA05000601; LMFA05000624; LMFA07010186; LMFA07010413; LMFA07010435; LMFA07010446; LMFA07010507; LMFA07010568; LMFA07010569; LMFA07010570; LMFA07010572; LMFA07010574; LMFA07010652; LMFA07010676; LMFA07010712; LMFA07010727; LMFA070…	Pelargonic acid; Anteisononanoic acid; Isononanoic acid; 2-methyl-octanoic acid; 2-isopropyl-hexanoic acid; 3,5,5-trimethyl-hexanoic acid; 3-methyl-octanoic acid; 4-methyl-octanoic acid; 5-methyl-octanoic acid; 6S-methyl-octanoic acid; 7:0(6Me,6Me); 6-oxo-Nonan-1-ol; 1-Hydroxy-3-nonanone; 3-(Hydroxymethyl)-2-octanone; Heptyl acetate; hexyl propionate; propionyl hexanoate; Methyl octanoate; butyl …	[M]+	C9H18O2	NA; NA; NA; NA; NA	158.154490531934; 158.154490531934; 158.099727676139; 158.153420734175; 158.157334411676	21953; 21953; 18116; 33214; 15739	0.5871; 0.5871; 0.5319; 0.9752; 0.4409	12; 3; 14; 2; 6	2; 2; 2; 2; 3	15; 15; 15; 15; 15	0; 0; 5; 5; 5	0.1262; 0.1286; 0.8034; 2.8969; 0.1002	6.1689; 4.164; 32.4442; 0.8931; 7.8264
158.137	Liver; Nothing; Others	3	292.277	9	LMFA05000210; LMFA05000763; LMFA05000764; LMFA05000772; LMFA12000309; LMFA12000310; LMFA12000311; LMFA12000312; LMFA12000313	3,7,11,15-Tetramethyl-6,10,14-hexadecatrien-1-ol; (3R)-18-Methylnonadec-(4E)-en-1-yn-3-ol; (3R)-14-Methylnonadec-(4E)-en-1-yn-3-ol; rac-Eicos-(3Z)-en-1-yn-5-ol; 9R,10S-Epoxy-3Z,6Z-eicosadiene; 9S,10R-Epoxy-3Z,6Z-eicosadiene; 6R,7S-Epoxy-3Z,9Z-eicosadiene; 6S,7R-Epoxy-3Z,9Z-eicosadiene; 3,4-Epoxy-6Z,9Z-eicosadiene	[M+H+Na]2+	C20H36O	NA; NA; NA	158.154490531934; 158.099727676139; 158.153420734175	21953; 18116; 33214	0.5871; 0.5319; 0.9752	3; 14; 2	2; 2; 2	15; 15; 15	0; 5; 5	0.1286; 0.8034; 2.8969	4.164; 32.4442; 0.8931
158.143	Liver; Others	2	174.162	1	LMFA05000666	Hydroxycitronellol	[M+H-NH3]+	C10H22O2	NA; NA	158.154490531934; 158.153420734175	21953; 33214	0.5871; 0.9752	3; 2	2; 2	15; 15	0; 5	0.1286; 2.8969	4.164; 0.8931
158.148	Liver; Nothing	2	314.282	5	LMFA01020407; LMFA01050071; LMFA01050072; LMFA01080026; LMFA01080027	3-Hydroxy-11-methyl-stearic acid; 2-hydroxy-nonadecanoic acid; 19-hydroxy-nonadecanoic acid; 10-methoxy-octadecanoic acid; 11-methoxy-octadecanoic acid	[M+2H]2+	C19H38O3	NA; NA	158.154490531934; 158.099727676139	21953; 18116	0.5871; 0.5319	3; 14	2; 2	15; 15	0; 5	0.1286; 0.8034	4.164; 32.4442
158.154	Liver; Nothing; Others; Blood; Liver; Nothing; Others; SkeletalMuscle	8	297.267	7	LMFA08040043; LMSP01010002; LMSP01080002; LMSP01080010; LMSP01080011; LMSP01080052; LMSP01080059	Palmitoleoyl-EA; 3-ketosphingosine; 4E,14Z-Sphingadiene; (4E,8E,d18:2) sphingosine; (4E,8Z,d18:2) sphingosine; Lepadin D; 2S-amino-octadeca-4E,6E-diene-1,3R-diol	[M+H+NH4]2+	C18H35NO2	NA; NA; NA; NA; NA; NA; NA; NA	158.154490531934; 158.099727676139; 158.153420734175; 158.154490531934; 158.154490531934; 158.099727676139; 158.153420734175; 158.157334411676	21953; 18116; 33214; 21953; 21953; 18116; 33214; 15739	0.5871; 0.5319; 0.9752; 0.5871; 0.5871; 0.5319; 0.9752; 0.4409	3; 14; 2; 12; 3; 14; 2; 6	2; 2; 2; 2; 2; 2; 2; 3	15; 15; 15; 15; 15; 15; 15; 15	0; 5; 5; 0; 0; 5; 5; 5	0.1286; 0.8034; 2.8969; 0.1262; 0.1286; 0.8034; 2.8969; 0.1002	4.164; 32.4442; 0.8931; 6.1689; 4.164; 32.4442; 0.8931; 7.8264
158.155	Liver; Nothing; Others	3	292.313	2	LMFA11000129; LMFA11000140	3Z,6Z-Heneicosadiene; 6Z,9Z-Heneicosadiene	[M+H+Na]2+	C21H40	NA; NA; NA	158.154490531934; 158.099727676139; 158.153420734175	21953; 18116; 33214	0.5871; 0.5319; 0.9752	3; 14; 2	2; 2; 2	15; 15; 15	0; 5; 5	0.1286; 0.8034; 2.8969	4.164; 32.4442; 0.8931
158.156	Liver; Nothing	2	314.297	1	LMFA11000180	3Z,6Z,9Z,12Z,15Z-Tricosapentaene	[M+2H]2+	C23H38	NA; NA	158.154490531934; 158.099727676139	21953; 18116	0.5871; 0.5319	3; 14	2; 2	15; 15	0; 5	0.1286; 0.8034	4.164; 32.4442
158.167	Liver; Nothing	2	314.318	4	LMFA05000075; LMFA05000076; LMFA05000578; LMFA05000667	13-methyl-1,2-nonadecanediol; 1,2-eicosanediol; 1,20-Eicosanediol; icosane-1,3-diol	[M+2H]2+	C20H42O2	NA; NA	158.154490531934; 158.099727676139	21953; 18116	0.5871; 0.5319	3; 14	2; 2	15; 15	0; 5	0.1286; 0.8034	4.164; 32.4442
158.167	Blood; Liver; Nothing; Others; SkeletalMuscle	5	158.167	7	LMFA05000062; LMFA05000137; LMFA05000497; LMFA05000505; LMFA05000509; LMFA05000510; LMFA05000565	1-decanol; 4-Methylnonan-1-ol; 4S,5S-ferrugineol; 6-Methylnonan-3-ol; Decan-2R-ol; Decan-3-ol; (R)-Dihydrocitronellol	[M]+	C10H22O	NA; NA; NA; NA; NA	158.154490531934; 158.154490531934; 158.099727676139; 158.153420734175; 158.157334411676	21953; 21953; 18116; 33214; 15739	0.5871; 0.5871; 0.5319; 0.9752; 0.4409	12; 3; 14; 2; 6	2; 2; 2; 2; 3	15; 15; 15; 15; 15	0; 0; 5; 5; 5	0.1262; 0.1286; 0.8034; 2.8969; 0.1002	6.1689; 4.164; 32.4442; 0.8931; 7.8264
158.19	Blood; Liver; Nothing; Others; SkeletalMuscle	5	140.156	15	LMFA11000311; LMFA11000593; LMFA11000597; LMFA11000630; LMFA11000631; LMFA11000644; LMFA11000645; LMFA11000646; LMFA11000652; LMFA11000653; LMFA11000654; LMFA11000656; LMFA11000657; LMFA11000669; LMPR0102050002	1-Decene; 2,6-dimethyl-2-octene; 5E-decene; 1-methylpropyl-cyclohexane; 1,1,2,3-tetramethylcyclohexane; 1-ethyl-trans-1,3-dimethycyclohexane; 1-ethyl-trans-1,4-dimethycyclohexane; 1-ethyl-2,3-dimethycyclohexane; 1-methyl-2-propylcyclohexane; 1-methyl-3-isopropylcyclohexane; 1-methyl-3-propylcyclohexane; 2-ethyl-1,3-dimethyl-cyclohexane; Butylcyclohexane; Pentylcyclopentane; 1-ethyl-2,4-dimethycyc…	[M+NH4]+	C10H20	NA; NA; NA; NA; NA	158.154490531934; 158.154490531934; 158.099727676139; 158.153420734175; 158.157334411676	21953; 21953; 18116; 33214; 15739	0.5871; 0.5871; 0.5319; 0.9752; 0.4409	12; 3; 14; 2; 6	2; 2; 2; 2; 3	15; 15; 15; 15; 15	0; 0; 5; 5; 5	0.1262; 0.1286; 0.8034; 2.8969; 0.1002	6.1689; 4.164; 32.4442; 0.8931; 7.8264
158.544	Liver; Nothing; Others	3	277.117	1	LMFA08010022	S-(2-Methylpropionyl)-dihydrolipoamide-E	[M+H+K]2+	C12H23NO2S2	NA; NA; NA	158.154490531934; 158.099727676139; 158.153420734175	21953; 18116; 33214	0.5871; 0.5319; 0.9752	3; 14; 2	2; 2; 2	15; 15; 15	0; 5; 5	0.1286; 0.8034; 2.8969	4.164; 32.4442; 0.8931
158.544	Liver; Nothing	2	298.048	14	LMPK12050082; LMPK12050085; LMPK12050252; LMPK12050366; LMPK12050383; LMPK12080050; LMPK12090026; LMPK12090030; LMPK12090036; LMPK12100059; LMPK12111168; LMPK12113391; LMPK12113392; LMPK12160015	2-Hydroxypseudobaptigenin; Glyzaglabrin; 5-Hydroxypseudobaptigenin; Irisone B; Irilone; Bowdichione; 8-Methoxycoumestrol; Trifoliol; Sativol; 4',5'-Dihydroxy-7-methoxy-5,2'-oxido-4-phenylcoumarin; Kanzakiflavone 2; Peltogynin; Mopanin; 7,2'-Dihydroxy-4',5'-methylenedioxy-3-phenylcoumarin	[M+H+NH4]2+	C16H10O6	NA; NA	158.154490531934; 158.099727676139	21953; 18116	0.5871; 0.5319	3; 14	2; 2	15; 15	0; 5	0.1286; 0.8034	4.164; 32.4442
158.551	Liver; Nothing; Others	3	315.087	1	LMPK12010417	Rosinidin	[M+2H]2+	C17H15O6	NA; NA; NA	158.154490531934; 158.099727676139; 158.153420734175	21953; 18116; 33214	0.5871; 0.5319; 0.9752	3; 14; 2	2; 2; 2	15; 15; 15	0; 5; 5	0.1286; 0.8034; 2.8969	4.164; 32.4442; 0.8931
158.551	Liver; Nothing; Others	3	277.131	1	LMPR0103610007	Alcyopterosin C	[M+H+K]2+	C15H19NO4	NA; NA; NA	158.154490531934; 158.099727676139; 158.153420734175	21953; 18116; 33214	0.5871; 0.5319; 0.9752	3; 14; 2	2; 2; 2	15; 15; 15	0; 5; 5	0.1286; 0.8034; 2.8969	4.164; 32.4442; 0.8931
158.559	Liver; Nothing; Others	3	277.147	1	LMFA08020368	2E,4E-undecadien-8,10-diynoic acid phenethylamide	[M+H+K]2+	C19H19NO	NA; NA; NA	158.154490531934; 158.099727676139; 158.153420734175	21953; 18116; 33214	0.5871; 0.5319; 0.9752	3; 14; 2	2; 2; 2	15; 15; 15	0; 5; 5	0.1286; 0.8034; 2.8969	4.164; 32.4442; 0.8931
158.561	Liver; Nothing; Others	3	293.126	1	LMPR0103610008	Alcyopterosin J	[M+H+Na]2+	C15H19NO5	NA; NA; NA	158.154490531934; 158.099727676139; 158.153420734175	21953; 18116; 33214	0.5871; 0.5319; 0.9752	3; 14; 2	2; 2; 2	15; 15; 15	0; 5; 5	0.1286; 0.8034; 2.8969	4.164; 32.4442; 0.8931
158.563	Liver; Nothing	2	298.084	29	LMPK12050054; LMPK12050059; LMPK12050100; LMPK12050105; LMPK12050135; LMPK12050341; LMPK12070053; LMPK12100011; LMPK12100047; LMPK12110044; LMPK12110048; LMPK12110085; LMPK12110129; LMPK12110419; LMPK12111017; LMPK12111029; LMPK12111098; LMPK12111099; LMPK12111331; LMPK12111332; LMPK12111643; LMPK12111644; LMPK12111645; LMPK12111657; LMPK12111658; LMPK12120072; LMPK12120073; LMPK12140194; LMPK130…	Sayanedine; Cladrin; Afrormosin; Alfalone; 8-O-Methylretusin; 5-O-Methylbiochanin A; Pterocarpin; Kuhlmannin; 4'-Hydroxy-5,7-dimethoxy-4-phenylcoumarin; Tithonine; 7-Hydroxy-3',4'-dimethoxyflavone; 5-Hydroxy-6,2'-dimethoxyflavone; 5-Hydroxy-7,2'-dimethoxyflavone; 6,8-Dimethylapigenin; 8-Demethylsideroxylin; Apigenin 7,4'-dimethyl ether; Baicalein 5,6-dimethyl ether; Mosloflavone; Norwogonin 5,8-d…	[M+H+NH4]2+	C17H14O5	NA; NA	158.154490531934; 158.099727676139	21953; 18116	0.5871; 0.5319	3; 14	2; 2	15; 15	0; 5	0.1286; 0.8034	4.164; 32.4442
158.581	Liver; Nothing	2	298.12	9	LMPK12120224; LMPK12120225; LMPK12120416; LMPK12120418; LMPK12140047; LMPK12140193; LMPK12140195; LMPK12140197; LMPK12140708	Aurentiacin; 2',4'-Dihydroxy-6'-methoxy-3',5'-dimethylchalcone; Ceroptene; Infectocaryone; 7,4'-Dimethoxy-6-C-methylflavanone; 5-Hydroxy-7-methoxy-6,8-di-C-methylflavanone; (+)-6,8-Di-C-methylpinocembrin 5-methyl ether; 5,7-Dimethoxy-6-C-methylflavanone; (2S)-7-hydroxy-5-methoxy-6,8-dimethylflavanone	[M+H+NH4]2+	C18H18O4	NA; NA	158.154490531934; 158.099727676139	21953; 18116	0.5871; 0.5319	3; 14	2; 2	15; 15	0; 5	0.1286; 0.8034	4.164; 32.4442
158.598	Liver; Nothing; Others	3	293.199	2	LMFA08020317; LMFA08020319	Nonivamide; Nordihydrocapsaicin	[M+H+Na]2+	C17H27NO3	NA; NA; NA	158.154490531934; 158.099727676139; 158.153420734175	21953; 18116; 33214	0.5871; 0.5319; 0.9752	3; 14; 2	2; 2; 2	15; 15; 15	0; 5; 5	0.1286; 0.8034; 2.8969	4.164; 32.4442; 0.8931
158.599	Liver; Nothing	2	298.157	1	LMPK13090037	Glepidotin C	[M+H+NH4]2+	C19H22O3	NA; NA	158.154490531934; 158.099727676139	21953; 18116	0.5871; 0.5319	3; 14	2; 2	15; 15	0; 5	0.1286; 0.8034	4.164; 32.4442
158.606	Liver; Nothing; Others	3	277.241	2	LMSP01080035; LMSP01080036	Obscuraminol A; Crucigasterin 277	[M+H+K]2+	C18H31NO	NA; NA; NA	158.154490531934; 158.153420734175; 158.153420734175	21953; 33214; 33214	0.5871; 0.9752; 0.9752	3; 14; 2	2; 2; 2	15; 15; 15	0; 5; 5	0.1286; 6.787; 2.8969	4.164; 206.7118; 0.8931
158.61	Liver; Nothing	2	298.178	2	LMFA03010211; LMFA03010215	Tetranor-PGE1; Tetranor-PGD1	[M+H+NH4]2+	C16H26O5	NA; NA	158.154490531934; 158.153420734175	21953; 33214	0.5871; 0.9752	3; 14	2; 2	15; 15	0; 5	0.1286; 6.787	4.164; 206.7118
158.616	Liver; Nothing; Others	3	293.236	1	LMFA08020322	2'-hydroxy-N-(isobutyl)-tetradeca-2E,4E,8Z-trienamide	[M+H+Na]2+	C18H31NO2	NA; NA; NA	158.154490531934; 158.153420734175; 158.153420734175	21953; 33214; 33214	0.5871; 0.9752; 0.9752	3; 14; 2	2; 2; 2	15; 15; 15	0; 5; 5	0.1286; 6.787; 2.8969	4.164; 206.7118; 0.8931
158.617	Liver; Nothing; Others; Liver; Nothing	5	315.22	1	LMFA08020370	Dodeca-2E,4E-dienoic acid 4-hydroxy-2-phenylethylamide	[M+2H]2+	C20H29NO2	NA; NA; NA; NA; NA	158.154490531934; 158.153420734175; 158.153420734175; 158.154490531934; 158.153420734175	21953; 33214; 33214; 21953; 33214	0.5871; 0.9752; 0.9752; 0.5871; 0.9752	3; 14; 2; 3; 14	2; 2; 2; 2; 2	15; 15; 15; 15; 15	0; 5; 5; 0; 5	0.1286; 6.787; 2.8969; 0.1286; 6.787	4.164; 206.7118; 0.8931; 4.164; 206.7118
158.628	Liver; Nothing; Others; Liver; Nothing	5	315.241	2	LMFA07070006; LMFA07070059	O-decanoyl-R-carnitine; Decanoylcarnitine	[M+2H]2+	C17H33NO4	NA; NA; NA; NA; NA	158.154490531934; 158.153420734175; 158.153420734175; 158.154490531934; 158.153420734175	21953; 33214; 33214; 21953; 33214	0.5871; 0.9752; 0.9752; 0.5871; 0.9752	3; 14; 2; 3; 14	2; 2; 2; 2; 2	15; 15; 15; 15; 15	0; 5; 5; 0; 5	0.1286; 6.787; 2.8969; 0.1286; 6.787	4.164; 206.7118; 0.8931; 4.164; 206.7118
158.635	Liver; Nothing	2	298.23	2	LMFA05000744; LMPK15010002	Henicosa-10Z,12Z,20-trien-1,14-diyn-3-ol; Cardanol	[M+H+NH4]2+	C21H30O	NA; NA	158.154490531934; 158.153420734175	21953; 33214	0.5871; 0.9752	3; 14	2; 2	15; 15	0; 5	0.1286; 6.787	4.164; 206.7118
158.636	Liver; Nothing	2	298.231	1	LMFA01090051	18-fluoro-9Z,12Z-octadecadienoic acid	[M+H+NH4]2+	C18H31FO2	NA; NA	158.154490531934; 158.153420734175	21953; 33214	0.5871; 0.9752	3; 14	2; 2	15; 15	0; 5	0.1286; 6.787	4.164; 206.7118
158.646	Liver; Nothing; Others	3	315.277	3	LMSP01030002; LMSP01080003; LMSP01080009	Dehydrophytosphingosine; 6-hydroxysphingosine; 4-hydroxy-8cis-sphingenine	[M+2H]2+	C18H37NO3	NA; NA; NA	158.154490531934; 158.153420734175; 158.153420734175	21953; 33214; 33214	0.5871; 0.9752; 0.9752	3; 14; 2	2; 2; 2	15; 15; 15	0; 5; 5	0.1286; 6.787; 2.8969	4.164; 206.7118; 0.8931
158.646	Liver; Nothing	2	298.251	70	LMFA01031132; LMFA01031133; LMFA01050421; LMFA01050540; LMFA01050560; LMFA01140097; LMFA02000001; LMFA02000002; LMFA02000056; LMFA02000083; LMFA02000084; LMFA02000085; LMFA02000086; LMFA02000087; LMFA02000088; LMFA02000089; LMFA02000090; LMFA02000091; LMFA02000092; LMFA02000093; LMFA02000094; LMFA02000095; LMFA02000096; LMFA02000098; LMFA02000149; LMFA02000150; LMFA02000177; LMFA02000178; LMFA020…	10(R)-hydroxy-8Z-octadeceneic acid; 10(S)-hydroxy-8E-octadecenoic acid; 8Z-decen-4,6-diynoic acid; 2-Hydroxyoleic acid; 10-hydroxy-11E-octadecenoic acid; 11-cycloheptyl,2R-hydroxyundecanoic acid; 9S,10R-epoxy-stearic acid; 9R,10S-epoxy-stearic acid; 2R-hydroxy-oleic acid; 10R-HOME(11Z); 10S-HOME(11Z); 12R-HOME(13Z); 12S-HOME(13Z); 11R-HOME(12Z); 11S-HOME(12Z); 12R-HOME(10E); 12S-HOME(10E); 12R-HO…	[M+H+NH4]2+	C18H34O3	NA; NA	158.154490531934; 158.153420734175	21953; 33214	0.5871; 0.9752	3; 14	2; 2	15; 15	0; 5	0.1286; 6.787	4.164; 206.7118
158.664	Nothing; Nothing	2	315.314	1	LMSP01020004	Isononadecasphinganine	[M+2H]2+	C19H41NO2	NA; NA	159.138184609531; 159.138184609531	16696; 16696	0.4902; 0.4902	14; 14	2; 2	15; 15	5; 5	0.7655; 0.7655	66.4549; 66.4549
158.668	Nothing	1	315.322	1	LMFA01010049	Arachidic acid(d3)	[M+2H]2+	C20H37D3O2	NA	159.138184609531	16696	0.4902	14	2	15	5	0.7655	66.4549
158.682	Nothing	1	298.324	3	LMFA05000221; LMPR0104010006; LMPR0104010026	Eicosan-1-ol; Phytanol; Dihydrophytol	[M+H+NH4]2+	C20H42O	NA	159.138184609531	16696	0.4902	14	2	15	5	0.7655	66.4549
158.921	Nothing	1	277.871	1	LMFA01090156	tetrachloro-cis,cis-muconic acid	[M+H+K]2+	C6H2O4Cl4	NA	159.138184609531	16696	0.4902	14	2	15	5	0.7655	66.4549
158.984	Nothing	1	175.988	5	LMFA01030967; LMFA01030976; LMFA01090148; LMFA01090149; LMFA01090153	2-chloromuconic acid; 3-chloromuconic acid; (E,E)-3-chloromuconic acid; (Z,Z)-3-chloromuconic acid; 3-chloro-cis,cis-muconic acid	[M+H-H2O]+	C6H5O4Cl	NA	159.138184609531	16696	0.4902	14	2	15	5	0.7655	66.4549
158.996	Nothing	1	315.978	1	LMFA12000360	1-chloro-3-(5'-(penta-1,3-diyn-1-yl)-[2,2'-bithiophen]-5-yl)prop-2-yn-1-ol	[M+2H]2+	C16H9OS2Cl	NA	159.138184609531	16696	0.4902	14	2	15	5	0.7655	66.4549
159.029	Nothing	1	176.032	3	LMFA01050449; LMFA01050479; LMFA01050490	(4S,5S)-4,5-dihydroxy-2,6-dioxohexanoic acid; 2-hydroxy-3-oxoadipic acid; 3-deoxy-D-glycero-hexo-2,5-diulosonic acid	[M+H-H2O]+	C6H8O6	NA	159.138184609531	16696	0.4902	14	2	15	5	0.7655	66.4549
159.036	Nothing	1	316.058	38	LMPK12050273; LMPK12050409; LMPK12050443; LMPK12060055; LMPK12070135; LMPK12110002; LMPK12110606; LMPK12110875; LMPK12111230; LMPK12111231; LMPK12111232; LMPK12111233; LMPK12111245; LMPK12111398; LMPK12111399; LMPK12111594; LMPK12111595; LMPK12111606; LMPK12111607; LMPK12111610; LMPK12112292; LMPK12112518; LMPK12112546; LMPK12112624; LMPK12112729; LMPK12112862; LMPK12112863; LMPK12112864; LMPK121…	Junipegenin A; 5,6,7,4'-Tetrahydroxy-3'-methoxyisoflavone; 5,6,7,4'-Tetrahydroxy-8-methoxyisoflavone; (-)-4,9,11,12a-Tetrahydroxyrotenone; 6a,7-Dihydroxymaackiain; Isorhamnetin; Tamarixetin; Tricetin 4'-methyl ether; Nepetin; Pedalitin; Nodifloretin; 6-Hydroxyluteolin 4'-methyl ether; Carajuflavone; Onopordin; Hypolaetin 3'-methyl ether; 3-Methoxy-6,7,3',4'-tetrahydroxyflavone; 7-Methoxy-3,6,3',4…	[M+2H]2+	C16H12O7	NA	159.138184609531	16696	0.4902	14	2	15	5	0.7655	66.4549
159.043	Nothing	1	294.089	7	LMPK12050003; LMPK12050004; LMPK12070009; LMPK12120373; LMPK12120614; LMPK12130061; LMPK12140082	7-Acetyloxy-2-methylisoflavone; Glyzarin; 9-O-Methylneodunol; Pongamol; Castillene A; 6-Methoxy-[2'',3'':7,8]furanoflavanone	[M+H+Na]2+	C18H14O4	NA	159.138184609531	16696	0.4902	14	2	15	5	0.7655	66.4549
159.044	Nothing	1	176.047	5	LMFA01030707; LMFA01030708; LMFA01030709; LMFA01030714; LMFA01070027	10-hydroxy-2E,8E-Decadiene-4,6-diynoic acid; 10-hydroxy-2E,8Z-Decadiene-4,6-diynoic acid; 10-hydroxy-2Z,8Z-Decadiene-4,6-diynoic acid; 10-hydroxy-8E-Decene-2,4,6-triynoic acid; 8,9-Epoxy-2Z-decene-4,6-diynoic acid	[M+H-H2O]+	C10H8O3	NA	159.138184609531	16696	0.4902	14	2	15	5	0.7655	66.4549
159.046	Nothing	1	294.095	2	LMFA13010038; LMSL05000003	Tuliposide B; 6-O-(3R,4-dihydroxy-2-methylene-butanoyl)-beta-D-glucopyranose	[M+H+Na]2+	C11H18O9	NA	159.138184609531	16696	0.4902	14	2	15	5	0.7655	66.4549
159.053	Nothing	1	159.053	1	LMFA08020196	N-methyl-2-oxoglutaramic acid	[M]+	C6H9NO4	NA	159.138184609531	16696	0.4902	14	2	15	5	0.7655	66.4549
159.053	Nothing	1	294.11	1	LMPR0103540004	Tutin	[M+H+Na]2+	C15H18O6	NA	159.138184609531	16696	0.4902	14	2	15	5	0.7655	66.4549
159.055	Nothing	1	316.095	39	LMPK12020223; LMPK12050451; LMPK12050467; LMPK12050468; LMPK12050491; LMPK12050499; LMPK12050502; LMPK12050505; LMPK12070058; LMPK12070066; LMPK12070067; LMPK12070071; LMPK12070084; LMPK12070085; LMPK12080052; LMPK12080053; LMPK12080059; LMPK12080068; LMPK12120184; LMPK12120313; LMPK12120540; LMPK12140097; LMPK12140099; LMPK12140128; LMPK12140129; LMPK12140413; LMPK12140535; LMPK12140585; LMPK121…	7-O-Methylpeltogynol; 7,4'-Dihydroxy-3',5'-dimethoxyisoflavanone; Violanone; Lespedeol C; Ougenin; Cajanol; Homoferreirin; 7,4'-Dihydroxy-5,2'-dimethoxyisoflavanone; Philenopteran; 2,8-Dihydroxy-3,9-dimethoxypterocarpan; Mucronucarpan; Nissolicarpin; Melilotocarpan D; Melilotocarpan E; Pendulone; Mucroquinone; Lapathinol; 6,7,3'-Trihydroxy-2',4'-dimethoxyisoflavene; 2',4',4-Trihydroxy-3',3-methox…	[M+2H]2+	C17H16O6	NA	159.138184609531	16696	0.4902	14	2	15	5	0.7655	66.4549
159.065	Nothing	1	176.069	3	LMFA01170064; LMFA01170081; LMFA01170083	3-propylmalic acid; 2,3-dimethyl-3-hydroxy-glutaric acid; 2-isopropyl-malic acid	[M+H-H2O]+	C7H12O5	NA	159.138184609531	16696	0.4902	14	2	15	5	0.7655	66.4549
159.073	Nothing	1	316.131	11	LMPK12020173; LMPK12020260; LMPK12020279; LMPK12100071; LMPK12120544; LMPK12120550; LMPK12120558; LMPK12120573; LMPK12120604; LMPK12120609; LMPK12120610	4-Hydroxy-5,7,4'-trimethoxyflavan; 2-(3,5-Dimethoxyphenyl)-3,4-dihydro-7-methoxy-2H-1-benzopyran-5-ol; (2S)-4'-Hydroxy-5,7,3'-trimethoxyflavan; Kuhlmanniquinol; 4,2',6'-Trihydroxy-4'-methoxy-3',5'-dimethyldihydrochalcone; Flavokawin A; 2'-Hydroxy-3',4',6'-trimethoxydihydrochalcone; O-Methylodoratol; Loureirin B; 2-Hydroxy-3,4,6-trimethoxydihydrochalcone; 2-Hydroxy-4,5,6-trimethoxydihydrochalcone	[M+2H]2+	C18H20O5	NA	159.138184609531	16696	0.4902	14	2	15	5	0.7655	66.4549
159.077	Nothing	1	299.113	2	LMGP01050043; LMGP01050084	PC(2:0/0:0); PC(0:0/2:0)	[M+H+NH4]2+	C10H22NO7P	PC 2:0	159.138184609531	16696	0.4902	14	2	15	5	0.7655	66.4549
159.08	Nothing; Nothing; Nothing	3	316.146	1	LMFA07010258	11,11,11,12,12-Pentafluoro-9Z-dodecenyl acetate	[M+2H]2+	C14H21O2F5	NA; NA; NA	159.138184609531; 159.138184609531; 159.138184609531	16696; 16696; 16696	0.4902; 0.4902; 0.4902	14; 14; 14	2; 2; 2	15; 15; 15	5; 5; 5	0.7655; 0.7655; 0.7655	66.4549; 66.4549; 66.4549
159.084	Nothing	1	176.087	2	LMFA05000540; LMFA07010969	3-mercaptohexyl acetate; Methylthiomethyl hexanoate	[M+H-H2O]+	C8H16O2S	NA	159.138184609531	16696	0.4902	14	2	15	5	0.7655	66.4549
159.089	Nothing	1	159.089	1	LMFA01030987	5-Acetamidovalerate	[M]+	C7H13NO3	NA	159.138184609531	16696	0.4902	14	2	15	5	0.7655	66.4549
159.091	Nothing	1	316.168	2	LMPR0104170020; LMST02020062	Gibberellin A9; 3,4-dihydroxy-9,10-secoandrosta-1,3,5(10)-triene-9,17-dione	[M+2H]2+	C19H24O4	NA	159.138184609531	16696	0.4902	14	2	15	5	0.7655	66.4549
159.102	Nothing; Nothing	2	316.189	3	LMFA05000605; LMFA13040034; LMFA13040091	2,3,4,5-tetranor-thromboxane B1; ascr#15; oscr#15	[M+2H]2+	C16H28O6	NA; NA	159.138184609531; 159.138184609531	16696; 16696	0.4902; 0.4902	14; 14	2; 2	15; 15	5; 5	0.7655; 0.7655	66.4549; 66.4549
159.109	Nothing	1	316.204	36	LMFA03010021; LMFA03010172; LMFA03010200; LMFA03110062; LMFA03110063; LMFA03110075; LMFA03110076; LMFA03110090; LMFA03110091; LMFA03110105; LMFA03120021; LMFA03120022; LMFA04000104; LMFA07040132; LMFA07040181; LMFA10000006; LMPR0104050013; LMPR0104080003; LMPR0104100004; LMPR0104100006; LMPR0104170040; LMPR0104240015; LMPR0104240016; LMPR0104240017; LMPR0104240020; LMPR0104240021; LMPR0104260001;…	15-deoxy-delta-12,14-PGJ2; 15-deoxy-delta-12,14-PGA2; PGA2 1,15-lactone; 8-deoxy-J2-IsoP; ent-8-deoxy-J2-IsoP; 5-deoxy-J2-IsoP; ent-5-deoxy-J2-IsoP; 12-deoxy-J2-IsoP; ent-12-deoxy-J2-IsoP; ent-15-deoxy-J2-IsoP; preclavulone lactone I; preclavulone lactone II; Ectocarpin B; Topsentolide A1; Hybridalactone; 14-[1'Z,3'Z-hexadienyloxy]-5Z,8Z,11Z,13E-tetradecatetraenoic acid; Dalterpenoid A; 3beta-hyd…	[M+2H]2+	C20H28O3	NA	159.138184609531	16696	0.4902	14	2	15	5	0.7655	66.4549
159.125	Nothing	1	299.21	1	LMFA08030013	N-(3-hydroxy-dodecanoyl)-homoserine lactone	[M+H+NH4]2+	C16H29NO4	NA	159.138184609531	16696	0.4902	14	2	15	5	0.7655	66.4549
159.126	Nothing	1	159.126	3	LMFA01100020; LMFA01100056; LMFA01100059	3-amino-octanoic acid; DL-2-amino-octanoic acid; 8-aminocaprylic acid	[M]+	C8H17NO2	NA	159.138184609531	16696	0.4902	14	2	15	5	0.7655	66.4549
159.127	Nothing	1	316.24	17	LMFA01030823; LMFA01031152; LMFA01031153; LMFA01031154; LMFA01140075; LMFA01140078; LMPK15020003; LMPK15030021; LMST02020010; LMST02020017; LMST02030088; LMST02030146; LMST02030152; LMST02030153; LMST02030169; LMST02030170; LMST02030201	6Z,9Z,12Z,15Z,18Z-heneicosapentaenoic acid; Methyl-(5Z,7E,9E,14Z,17Z)-eicosapentaenoate; Methyl-(5E,7E,9E,14Z,17Z) eicosapentaenoate; Methyl-(5Z,8Z,11Z,14Z,17Z)-eicosapentaenoate; 15-phenyl-11E-pentadecenoic acid; 15-phenyl-9E-pentadecenoic acid; 3-((8Z,11Z)-pentadeca-8,11-dien-1-yl)catechol; 5-((8Z,11Z)-pentadeca-8,11-dien-1-yl)resorcinol; Calusterone; Bolasterone; Pregnenolone; 5beta-pregnane-3…	[M+2H]2+	C21H32O2	NA	159.138184609531	16696	0.4902	14	2	15	5	0.7655	66.4549
159.128	Nothing	1	316.241	1	LMFA01070022	18-Fluoro-9,10-epoxystearic acid	[M+2H]2+	C18H33O3F	NA	159.138184609531	16696	0.4902	14	2	15	5	0.7655	66.4549
159.129	Nothing	1	316.244	1	LMFA01130002	2-mercapto-octadecanoic acid	[M+2H]2+	C18H36O2S	NA	159.138184609531	16696	0.4902	14	2	15	5	0.7655	66.4549
159.138	Nothing; Nothing	2	316.261	23	LMFA01050527; LMFA01050552; LMFA02000007; LMFA02000008; LMFA02000137; LMFA02000138; LMFA02000139; LMFA02000140; LMFA02000141; LMFA02000142; LMFA02000143; LMFA02000144; LMFA02000145; LMFA02000146; LMFA02000174; LMFA02000175; LMFA02000176; LMFA02000238; LMGL01020046; LMGL01020054; LMGP01050149; LMGP01050150; LMGP01050152	threo-9,10-Dihydroxystearic acid; 13,14-dihydroxy-octadecanoic acid; 9R,10S-dihydroxy-stearic acid; 9S,10R-dihydroxy-stearic acid; 2,3-dihydroxy stearic acid; 5,6-dihydroxy stearic acid; 6,7-dihydroxy stearic acid; 7,8-dihydroxy stearic acid; 8,9-dihydroxy stearic acid; 9,10-dihydroxystearic acid; 9,12-dihydroxy stearic acid; 10,11-dihydroxy stearic acid; 11,12-dihydroxy stearic acid; 12,13-dihyd…	[M+2H]2+	C18H36O4	MG 14:0; MG 15:0; MG 13:0; NA	159.138184609531; 159.138184609531	16696; 16696	0.4902; 0.4902	14; 14	2; 2	15; 15	5; 5	0.7655; 0.7655	66.4549; 66.4549
159.146	Nothing	1	316.277	1	LMFA12000401	Docos-(4E,15Z)-dien-1-yn-3-one	[M+2H]2+	C22H36O	NA	159.138184609531	16696	0.4902	14	2	15	5	0.7655	66.4549
159.153	Nothing	1	176.156	1	LMFA11000054	3,5,7-Trimethyl-2E,4E,6E,8E-decatetraene	[M+H-H2O]+	C13H20	NA	159.138184609531	16696	0.4902	14	2	15	5	0.7655	66.4549
159.156	Nothing	1	316.298	2	LMFA05000577; LMGL01020032	1,2,4-Nonadecanetriol; 1-Hexadecylglycerol	[M+2H]2+	C19H40O3	NA	159.138184609531	16696	0.4902	14	2	15	5	0.7655	66.4549
159.162	Nothing	1	299.282	7	LMFA01100008; LMFA01100009; LMFA08040013; LMSP01010001; LMSP01020002; LMSP01080004; LMSP01080008	12-amino-octadecanoic acid; 2-amino-octadecanoic acid; Palmitoyl-EA; Sphingosine; 3-ketosphinganine; 5-hydroxy,3E-sphingosine; (8Z,d18:1) sphingosine	[M+H+NH4]2+	C18H37NO2	NA	159.138184609531	16696	0.4902	14	2	15	5	0.7655	66.4549
159.534	Nothing	1	300.027	1	LMPK12090041	Demethylwedelolactone	[M+H+NH4]2+	C15H8O7	NA	159.138184609531	16696	0.4902	14	2	15	5	0.7655	66.4549
159.54	Nothing	1	317.066	1	LMPK12010005	Petunidin	[M+2H]2+	C16H13O7	NA	159.138184609531	16696	0.4902	14	2	15	5	0.7655	66.4549
159.552	Nothing	1	300.063	65	LMPK12050063; LMPK12050086; LMPK12050092; LMPK12050145; LMPK12050151; LMPK12050258; LMPK12050265; LMPK12050326; LMPK12050328; LMPK12050346; LMPK12050385; LMPK12050429; LMPK12050461; LMPK12070069; LMPK12070080; LMPK12070133; LMPK12100045; LMPK12100057; LMPK12110127; LMPK12110135; LMPK12110563; LMPK12110728; LMPK12110799; LMPK12110824; LMPK12110942; LMPK12110965; LMPK12111045; LMPK12111080; LMPK121…	Gliricidin; Koparin; 7,2',4'-Trihydroxy-3'-methoxyisoflavone; 7,8,3'-Trihydroxy-4'-methoxyisoflavone; 7,8,4'-Trihydroxy-6-methoxyisoflavone; 3'-O-Methylorobol; Pratensein; Cajanin; 2'-Hydroxybiochanin A; Santal; Tectorigenin; Isotectorigenin; (3R)-Sophorol; 2-Hydroxymaackiain; 4-Hydroxymaackiain; 6alpha-Hydroxymaackiain; 5,3',4'-Trihydroxy-7-methoxy-4-phenylcoumarin; 7',3',4'-Trihydroxy-5-methoxy…	[M+H+NH4]2+	C16H12O6	NA	159.138184609531	16696	0.4902	14	2	15	5	0.7655	66.4549
159.559	Nothing	1	317.103	1	LMPK12010444	5,4'-Dimethyl-6-hydroxyluteolinidin	[M+2H]2+	C17H17O6	NA	159.138184609531	16696	0.4902	14	2	15	5	0.7655	66.4549
159.57	Nothing	1	300.1	48	LMPK12020252; LMPK12050450; LMPK12050464; LMPK12050465; LMPK12070054; LMPK12070057; LMPK12070061; LMPK12070062; LMPK12070063; LMPK12070072; LMPK12070075; LMPK12070130; LMPK12070140; LMPK12080032; LMPK12080066; LMPK12080067; LMPK12080069; LMPK12080070; LMPK12100075; LMPK12100077; LMPK12120116; LMPK12120153; LMPK12120154; LMPK12120301; LMPK12120311; LMPK12120319; LMPK12120320; LMPK12120336; LMPK121…	2'-Hydroxy-7-methoxy-4',5'-methylenedioxyflavan; 3'-Methoxydihydroformononetin; Sativanone; Isosativanone; Methylnissolin; (6aR,11aR)-8-Hydroxy-3,9-dimethoxypterocarpan; Fruticarpin; (-)-Sparticarpin; 2-Methoxymedicarpin; 4-Hydroxyhomopterocarpin; 4-Methoxymedicarpin; (-)-Variabilin; Sophoracarpan A; Astraciceran; 2'-O-Methylsepiol; Haginin A; Odoriflavene; 7,2'-Dihydroxy-8,4'-dimethoxyisoflav-3-…	[M+H+NH4]2+	C17H16O5	NA	159.138184609531	16696	0.4902	14	2	15	5	0.7655	66.4549
159.575	Nothing	1	300.109	1	LMPR0103230002	5-bromo-1-isopropyl-2,5a-dimethyl-decahydro-cyclopropa[a]inden-2-ol	[M+H+NH4]2+	C15H25OBr	NA	159.138184609531	16696	0.4902	14	2	15	5	0.7655	66.4549
159.589	Nothing	1	300.136	9	LMFA01050568; LMPK12020275; LMPK12020277; LMPK12100065; LMPK12120488; LMPK12120490; LMPK12120491; LMPK12120594; LMPK13090022	18-hydroxyminquartynoic acid; 4'-Hydroxy-5,7-dimethoxy-8-methylflavan; 5,7,4'-Trimethoxyflavan; 5-O-Methyllatifolin; 2'-Hydroxy-4',6'-dimethoxy-3'-methyldihydrochalcone; Myrigalon B; Angoletin; 2,2,4-Trimethyl-6-(1-oxo-3-phenylpropyl)-1,3,5-cyclohexanetrione; alpha,alpha'-diethyl-3,4,3',4'-stilbenetetraol	[M+H+NH4]2+	C18H20O4	NA	159.138184609531	16696	0.4902	14	2	15	5	0.7655	66.4549
159.607	Nothing	1	300.173	6	LMFA01070051; LMFA10000011; LMST02010033; LMST02010057; LMST02020083; LMST02020084	methyl 8R,9R-epoxy-13Z,15Z-eicosadien-4,6-diynoate; Maracin A; 2-Methoxyestrone; 4-Methoxyestrone; 3,17-dioxoandrost-4-en-19-al; testolactone	[M+H+NH4]2+	C19H24O3	NA	159.138184609531	16696	0.4902	14	2	15	5	0.7655	66.4549
159.617	Nothing	1	300.194	2	LMFA03010213; LMFA07040166	Tetranor-PGF1alpha; Berkeleylactone F	[M+H+NH4]2+	C16H28O5	NA	159.138184609531	16696	0.4902	14	2	15	5	0.7655	66.4549
159.625	Nothing	1	300.209	21	LMFA01030692; LMFA01030696; LMFA01030697; LMFA01030698; LMFA01030699; LMFA03000021; LMPR0104050005; LMPR0104100003; LMPR0104450001; LMPR01090019; LMPR01090021; LMPR01090022; LMPR01090023; LMPR01090024; LMPR01090032; LMPR01090048; LMPR01090049; LMPR01090050; LMPR01090060; LMPR01090061; LMST02020013	8,11,14,18-Eicosatetraynoic acid; 5,8,11-Eicosatriynoic acid; 6,9,12-Eicosatriynoic acid; 7,10,13-Eicosatriynoic acid; 9,12,15-Eicosatriynoic acid; 5Z,8Z,10E,12E,14Z,17Z-eicosahexaenoic acid; Dehydroabietic acid; (-)-Spruceanol; Dysokusone D; Retinoic Acid; 13-cis-retinoic acid,Isotretinoin; 9-cis-retinoic acid; 9,13-di-cis-retinoic acid; 11-cis-Retinoic acid; 20,14-retro-retinoic acid; (3S)-11-c…	[M+H+NH4]2+	C20H28O2	NA	159.138184609531	16696	0.4902	14	2	15	5	0.7655	66.4549
159.636	Nothing	1	300.23	6	LMFA01170023; LMFA01170024; LMFA01170025; LMFA01170026; LMFA01170027; LMFA01170028	2-methyl-hexadecanedioic acid; 3-methyl-hexadecanedioic acid; 4-methyl-hexadecanedioic acid; 5-methyl-hexadecanedioic acid; 8-methyl-hexadecanedioic acid; Heptadecanedioic acid	[M+H+NH4]2+	C17H32O4	NA	159.138184609531	16696	0.4902	14	2	15	5	0.7655	66.4549
159.672	Nothing	1	300.303	2	LMFA05000073; LMFA05000074	iso-1,2-nonadecanediol; 1,2-nonadecanediol	[M+H+NH4]2+	C19H40O2	NA	160.161690861439	2994	0.0879	14	2	15	5	0.0732	6.228
159.993	Nothing	1	141.959	1	LMFA01090067	3,3-dichloro-propionic acid	[M+NH4]+	C3H4Cl2O2	NA	160.161690861439	2994	0.0879	14	2	15	5	0.0732	6.228
160.026	Nothing	1	318.038	7	LMPK12110001; LMPK12111482; LMPK12111618; LMPK12112522; LMPK12112983; LMPK12113231; LMPK12160052	Myricetin; Bitalosidin; 3,5,8,3',4',5'-Hexahydroxyflavone; 5'-Hydroxymorin; Quercetagetin; Gossypetin; Norwedelic acid	[M+2H]2+	C15H10O8	NA	160.161690861439	2994	0.0879	14	2	15	5	0.0732	6.228
160.044	Nothing	1	318.074	8	LMPK12050510; LMPK12140600; LMPK12140630; LMPK12140674; LMPK12140675; LMPK12140719; LMPK13060005; LMPK13080001	Bolusanthin; 5,7,2',5'-Tetrahydroxy-6-methoxyflavanone; 6-Methoxyeriodictyol; 8-Methoxyeriodictyol; 8-Hydroxyhesperetin; 3'-O-methyltaxifolin; Sydowinol; Lecanoric acid	[M+2H]2+	C16H14O7	NA	160.161690861439	2994	0.0879	14	2	15	5	0.0732	6.228
160.056	Nothing	1	301.071	1	LMPK12010006	Peonidin	[M+H+NH4]2+	C16H13O6	NA	160.161690861439	2994	0.0879	14	2	15	5	0.0732	6.228
160.06	Nothing	1	142.027	5	LMFA01030926; LMFA01030927; LMFA01030970; LMFA01170077; LMFA01170124	(2E,4Z)-2-hydroxy-6-oxohexa-2,4-dienoic acid; (2E,4Z)-4-hydroxy-6-oxohexa-2,4-dienoic acid; 2-hydroxy-6-oxohexa-2,4-dienoic acid; cis,cis-muconic acid; trans-trans-muconic acid	[M+NH4]+	C6H6O4	NA	160.161690861439	2994	0.0879	14	2	15	5	0.0732	6.228
160.062	Nothing	1	318.11	6	LMPK12020114; LMPK12020139; LMPK12020143; LMPK12080038; LMPK12080039; LMPK12140695	Epicatechin 3',4'-dimethyl ether; Epicatechin 5,3'-dimethyl ether; Catechin 7,4'-dimethyl ether; Bryaflavan; 8-Demethylduartin; Protofarrerol	[M+2H]2+	C17H18O6	NA	160.161690861439	2994	0.0879	14	2	15	5	0.0732	6.228
160.076	Nothing	1	142.042	1	LMFA06000063	2-decene-4,6,8-triyn-1-al	[M+NH4]+	C10H6O	NA	160.161690861439	2994	0.0879	14	2	15	5	0.0732	6.228
160.081	Nothing	1	318.147	1	LMPK04000016	Zearalenone	[M+2H]2+	C18H22O5	NA	160.161690861439	2994	0.0879	14	2	15	5	0.0732	6.228
160.085	Nothing	1	318.156	1	LMFA06000115	2-bromopalmitaldehyde	[M+2H]2+	C16H31OBr	NA	160.161690861439	2994	0.0879	14	2	15	5	0.0732	6.228
160.097	Nothing	1	142.063	2	LMFA01050262; LMFA07040006	7-hydroxy-5-heptynoic acid; 3-acetyl-3-methyldihydrofuran-2(3H)-one	[M+NH4]+	C7H10O3	NA	160.161690861439	2994	0.0879	14	2	15	5	0.0732	6.228
160.099	Nothing	1	318.183	2	LMFA07010986; LMST02020116	Panaquinquecol 6; 3,4,17-trihydroxy-9,10-seco-androsta-1,3,5(10)-triene-9-one	[M+2H]2+	C19H26O4	NA	160.161690861439	2994	0.0879	14	2	15	5	0.0732	6.228
160.109	Nothing	1	318.204	3	LMFA13040035; LMFA13040090; LMPR0102090060	ascr#16; oscr#16; (-)-menthyl beta-D-glucoside	[M+2H]2+	C16H30O6	NA	160.161690861439	2994	0.0879	14	2	15	5	0.0732	6.228
160.117	Heart_Gills_SkeletalMuscle; Nothing	2	318.219	51	LMFA01030717; LMFA03000001; LMFA03000002; LMFA03000003; LMFA03000004; LMFA03000006; LMFA03010171; LMFA03020023; LMFA03020034; LMFA03020037; LMFA03020038; LMFA03020039; LMFA03060011; LMFA03060019; LMFA03060051; LMFA03060057; LMFA03060060; LMFA03060068; LMFA03060111; LMFA03070002; LMFA03070003; LMFA03070004; LMFA03070005; LMFA03070006; LMFA03070007; LMFA03070008; LMFA03070009; LMFA03070010; LMFA030…	9-hydroxy-2Z,5E,7Z,11Z,14Z-Eicosapentaenoic acid; 8(9)-EpETE; 11(12)-EpETE; 14(15)-EpETE; 17(18)-EpETE; 17R,18S-EpETE; 15d-PGA1; LTA4; 4,5-LTA4; 14,15-LTA4; 5-epi-LTA4; 6-epi-LTA4; 5-Oxo-ETE; 12-oxo-ETE; 15-Oxo-ETE; 8-oxo-5E,9Z,11Z,14Z-eicosatetraenoic acid; 9-oxo-5E,7Z,11Z,14Z-eicosatetraenoic acid; 11-oxo-5E,8Z,12Z,14Z-Eicosatetraenoic acid; (5Z,8R,11Z,14Z)-8,9-epoxy-5,9,11,14-eicosatetraenoic …	[M+2H]2+	C20H30O3	NA; NA	160.616005680555; 160.161690861439	36686; 2994	0.9811; 0.0879	10; 14	2; 2	15; 15	0; 5	0.5707; 0.0732	15.0774; 6.228
160.122	Blood; Heart_Gills_SkeletalMuscle; Heart_SkeletalMuscle; SkeletalMuscle	4	176.141	2	LMGL01020028; LMGL01020029	1-Hexylglycerol; 2-Hexylglycerol	[M+H-NH3]+	C9H20O3	NA; NA; NA; NA	160.616005680555; 160.616005680555; 160.61953533203; 160.61953533203	36686; 36686; 33848; 33848	0.9811; 0.9811; 0.9482; 0.9482	12; 10; 3; 1	2; 2; 3; 3	15; 15; 15; 15	0; 0; 5; 5	0.6279; 0.5707; 0.3465; 0.4013	32.7572; 15.0774; 9.1901; 22.4661
160.122	Heart_Gills_SkeletalMuscle	1	274.266	8	LMFA11000021; LMFA11000023; LMFA11000028; LMFA11000049; LMFA11000125; LMFA11000158; LMFA11000175; LMFA11000178	3,7,11,15-Tetramethylhexadeca-1,3E,6E,10E,14-pentaene; 3,7,11,15-Tetramethylhexadeca-1,3Z,6E,10E,14-pentaene; 7,11,15-Trimethyl-3-methylenehexadeca-1,6E,10E,14-tetraene; 3,7,11,15-Tetramethyl-2E,4E,10E,14-hexadecatetraene; 3,7,11,15-Tetramethyl-2Z,4E,10E,14-hexadecatetraene; 1,3Z,6Z,9Z-Eicosatetraene; 3Z,6Z,9Z,11E-Eicosatetraene; 3Z,6Z,9Z,12Z-eicosatetraene	[M+2Na]2+	C20H34	NA	160.616005680555	36686	0.9811	10	2	15	0	0.5707	15.0774
160.124	Heart_Gills_SkeletalMuscle	1	280.277	10	LMFA06000245; LMFA06000246; LMFA12000203; LMFA12000204; LMFA12000207; LMFA12000269; LMFA12000281; LMFA12000291; LMFA12000292; LMFA12000293	10Z-Nonadecenal; 9Z-Nonadecenal; 10Z-Nonadecen-2-one; 12Z-Nonadecen-9-one; 10-Nonadecen-2-one; 7-Ethyl-4-heptadecen-6-one; 2-methyl-7R,8S-Epoxy-17-octadecene; 9S,10R-Epoxy-6Z-nonadecene; 6R,7S-Epoxy-9Z-nonadecene; 6S,7R-Epoxy-9Z-nonadecene	[M+H+K]2+	C19H36O	NA	160.616005680555	36686	0.9811	10	2	15	0	0.5707	15.0774
160.124	Heart_Gills_SkeletalMuscle; Nothing	2	318.233	1	LMFA01090163	2-chloro-stearic acid	[M+2H]2+	C18H35O2Cl	NA; NA	160.616005680555; 160.161690861439	36686; 2994	0.9811; 0.0879	10; 14	2; 2	15; 15	0; 5	0.5707; 0.0732	15.0774; 6.228
160.133	Blood; Heart_Gills_SkeletalMuscle; SkeletalMuscle; Heart_Gills_SkeletalMuscle; Blood; Heart_Gills_SkeletalMuscle; Heart_SkeletalMuscle; Nothing; SkeletalMuscle	9	159.126	3	LMFA01100020; LMFA01100056; LMFA01100059	3-amino-octanoic acid; DL-2-amino-octanoic acid; 8-aminocaprylic acid	[M+H]+	C8H17NO2	NA; NA; NA; NA; NA; NA; NA; NA; NA	160.616005680555; 160.616005680555; 160.61953533203; 160.616005680555; 160.616005680555; 160.616005680555; 160.61953533203; 160.161690861439; 160.61953533203	36686; 36686; 33848; 36686; 36686; 36686; 33848; 2994; 33848	0.9811; 0.9811; 0.9482; 0.9811; 0.9811; 0.9811; 0.9482; 0.0879; 0.9482	12; 10; 1; 10; 12; 10; 3; 14; 1	2; 2; 3; 2; 2; 2; 3; 2; 3	15; 15; 15; 15; 15; 15; 15; 15; 15	0; 0; 5; 0; 0; 0; 5; 5; 5	0.6279; 0.5707; 0.4013; 0.5707; 0.6279; 0.5707; 0.3465; 0.0732; 0.4013	32.7572; 15.0774; 22.4661; 15.0774; 32.7572; 15.0774; 9.1901; 6.228; 22.4661
160.134	Heart_Gills_SkeletalMuscle	1	296.272	31	LMFA01020001; LMFA01020138; LMFA01020139; LMFA01020263; LMFA01020340; LMFA01020386; LMFA01020387; LMFA01020411; LMFA01020412; LMFA01030083; LMFA01030361; LMFA01030362; LMFA01030363; LMFA01030364; LMFA01030857; LMFA01030885; LMFA01030886; LMFA01030887; LMFA01030908; LMFA01030912; LMFA01031079; LMFA01140001; LMFA01140009; LMFA01140019; LMFA01140049; LMFA01140057; LMFA07010380; LMFA07010599; LMFA070…	17-methyl-6Z-octadecenoic acid; 4-heptyl-2-methyl-2-undecenoic acid; 2,5-dimethyl-2-heptadecenoic acid; 10-methylene-octadecanoic acid; 18:1(13Z)(17Me); 18:1(12E)(11Me); 18:1(7Z)(17Me); 11-methyl-12Z-octadecenoic acid; 10-methyl-9Z-octadecenoic acid; 2-nonadecenoic acid; 10E-nonadecenoic acid; 10Z-nonadecenoic acid; 7E-nonadecenoic acid; 7Z-nonadecenoic acid; 19:1(12Z); 19:1(6Z); 19:1(9Z); 19:1(1…	[M+H+Na]2+	C19H36O2	NA	160.616005680555	36686	0.9811	10	2	15	0	0.5707	15.0774
160.135	Heart_Gills_SkeletalMuscle; Nothing	2	318.256	15	LMFA01031274; LMFA01140030; LMPK15020002; LMPK15030001; LMPK15030018; LMPK15030019; LMPK15030020; LMST02030130; LMST02030155; LMST02030157; LMST02030173; LMST02030175; LMST02030185; LMST02030205; LMST02030206	Heneicosa-5Z,8Z,11Z,14Z-tetraenoic acid; 15-Phenylpentadecanoic acid; 3-(8Z-pentadecenyl)-catechol; Bilobol; 5-((Z)-pentadec-4-en-1-yl)resorcinol; 5-((Z)-pentadec-6-en-1-yl)resorcinol; 5-((Z)-pentadec-10-en-1-yl)resorcinol; Allopregnanolone; 3-hydroxypregnan-20-one; 3-hydroxy-5beta-pregnan-20-one; 3beta-hydroxy-5alpha-pregnan-20-one; 3alpha-hydroxy-5beta-pregnan-20-one; 3beta-hydroxy-5beta-pregna…	[M+2H]2+	C21H34O2	NA; NA	160.616005680555; 160.161690861439	36686; 2994	0.9811; 0.0879	10; 14	2; 2	15; 15	0; 5	0.5707; 0.0732	15.0774; 6.228
160.137	Blood; Heart_Gills_SkeletalMuscle; Heart_SkeletalMuscle; SkeletalMuscle	4	176.156	1	LMFA11000054	3,5,7-Trimethyl-2E,4E,6E,8E-decatetraene	[M+H-NH3]+	C13H20	NA; NA; NA; NA	160.616005680555; 160.616005680555; 160.61953533203; 160.61953533203	36686; 36686; 33848; 33848	0.9811; 0.9811; 0.9482; 0.9482	12; 10; 3; 1	2; 2; 3; 3	15; 15; 15; 15	0; 0; 5; 5	0.6279; 0.5707; 0.3465; 0.4013	32.7572; 15.0774; 9.1901; 22.4661
160.142	Heart_Gills_SkeletalMuscle	1	280.313	4	LMFA11000017; LMFA11000105; LMFA11000182; LMFA11000314	10S,14S-Dimethyl-1-octadecene; 9Z-Eicosene; 10,14-Dimethyl-1-octadecene; 1-Eicosene	[M+H+K]2+	C20H40	NA	160.616005680555	36686	0.9811	10	2	15	0	0.5707	15.0774
160.143	Heart_Gills_SkeletalMuscle; Nothing	2	318.271	2	LMFA02000234; LMFA02000235	12,13 diHOME-(d4); 9,10-diHOME-(d4)	[M+2H]2+	C18H30D4O4	NA; NA	160.616005680555; 160.161690861439	36686; 2994	0.9811; 0.0879	10; 14	2; 2	15; 15	0; 5	0.5707; 0.0732	15.0774; 6.228
160.146	Heart_Gills_SkeletalMuscle; Nothing	2	318.277	1	LMGL01020062	1-O-(2R-hydroxy-pentadecyl)-sn-glycerol	[M+2H]2+	C18H38O4	NA; NA	160.616005680555; 160.161690861439	36686; 2994	0.9811; 0.0879	10; 14	2; 2	15; 15	0; 5	0.5707; 0.0732	15.0774; 6.228
160.152	Heart_Gills_SkeletalMuscle	1	296.308	8	LMFA03030015; LMFA05000051; LMFA05000219; LMFA05000220; LMFA06000250; LMFA12000201; LMPR0104010002; LMPR0104010027	Thromboxane; 11Z-eicosen-1-ol; 11E-Eicosen-1-ol; 15Z-Eicosen-1-ol; Eicosanal; 6,14-Dimethyloctadecan-2-one; Phytol; Phytanal	[M+H+Na]2+	C20H40O	NA	160.616005680555	36686	0.9811	10	2	15	0	0.5707	15.0774
160.17	Heart_Gills_SkeletalMuscle; Blood; Heart_Gills_SkeletalMuscle; Heart_SkeletalMuscle; Nothing; SkeletalMuscle	6	301.298	3	LMSP01020001; LMSP01080055; LMSP01080058	Sphinganine; Safingol ( L-threo-sphinganine); Enigmol	[M+H+NH4]2+	C18H39NO2	NA; NA; NA; NA; NA; NA	160.616005680555; 160.616005680555; 160.616005680555; 160.61953533203; 160.161690861439; 160.61953533203	36686; 36686; 36686; 33848; 2994; 33848	0.9811; 0.9811; 0.9811; 0.9482; 0.0879; 0.9482	10; 12; 10; 3; 14; 1	2; 2; 2; 3; 2; 3	15; 15; 15; 15; 15; 15	0; 0; 0; 5; 5; 5	0.5707; 0.6279; 0.5707; 0.3465; 0.0732; 0.4013	15.0774; 32.7572; 15.0774; 9.1901; 6.228; 22.4661
160.17	Heart_Gills_SkeletalMuscle	1	296.344	4	LMFA11000385; LMFA11000572; LMFA11000601; LMFA11000720	3,7-Dimethylnonadecane; Heneicosane; 2,6,10,15-tetramethyl-heptadecane; 2,5-dimethylnonadecane	[M+H+Na]2+	C21H44	NA	160.616005680555	36686	0.9811	10	2	15	0	0.5707	15.0774
160.172	Heart_Gills_SkeletalMuscle; Nothing	2	318.329	2	LMFA11000169; LMFA11000369	3Z,6Z,9Z-Tricosatriene; 3,6,9-Tricosatriene	[M+2H]2+	C23H42	NA; NA	160.616005680555; 160.161690861439	36686; 2994	0.9811; 0.0879	10; 14	2; 2	15; 15	0; 5	0.5707; 0.0732	15.0774; 6.228
160.206	Blood; Heart_Gills_SkeletalMuscle; Heart_SkeletalMuscle; Nothing; SkeletalMuscle	5	142.172	13	LMFA11000568; LMFA11000602; LMFA11000605; LMFA11000609; LMFA11000615; LMFA11000617; LMFA11000618; LMFA11000619; LMFA11000621; LMFA11000622; LMFA11000687; LMFA11000688; LMFA11000697	Decane; 2,5,5-trimethyl-heptane; 2-methyl-3-ethyl-heptane; 5-ethyl-2-methyl-heptane; 2-methylnonane; 3-methylnonane; 4-methylnonane; 5-methylnonane; 2,3-dimethyloctane; 3,6-dimethyloctane; 3,3-Dimethyloctane; 3,4,5-Trimethylheptane; 4-propylheptane	[M+NH4]+	C10H22	NA; NA; NA; NA; NA	160.616005680555; 160.616005680555; 160.61953533203; 160.161690861439; 160.61953533203	36686; 36686; 33848; 2994; 33848	0.9811; 0.9811; 0.9482; 0.0879; 0.9482	12; 10; 3; 14; 1	2; 2; 3; 2; 3	15; 15; 15; 15; 15	0; 0; 5; 5; 5	0.6279; 0.5707; 0.3465; 0.0732; 0.4013	32.7572; 15.0774; 9.1901; 6.228; 22.4661
160.542	Heart_Gills_SkeletalMuscle	1	302.043	15	LMPK12050441; LMPK12110004; LMPK12110847; LMPK12110940; LMPK12111229; LMPK12111397; LMPK12111577; LMPK12111592; LMPK12111605; LMPK12111625; LMPK12111627; LMPK12112517; LMPK12112860; LMPK12113149; LMPK12130044	5,7,8,2',4'-Pentahydroxyisoflavone; Quercetin; Tricetin; Isoetin; 6-Hydroxyluteolin; Hypolaetin; Robinetin; Rhynchosin; Melanoxetin; 3,5,7,2',5'-Pentahydroxyflavone; Viscidulin I; Morin; 6-Hydroxykaempferol; Herbacetin; Bracteatin	[M+H+NH4]2+	C15H10O7	NA	160.616005680555	36686	0.9811	10	2	15	0	0.5707	15.0774
160.558	Heart_Gills_SkeletalMuscle	1	275.137	2	LMFA07070066; LMFA07070091	Glutarylcarnitine; O-glutarylcarnitine	[M+2Na]2+	C12H21NO6	NA	160.616005680555	36686	0.9811	10	2	15	0	0.5707	15.0774
160.56	Heart_Gills_SkeletalMuscle	1	302.079	29	LMPK12020221; LMPK12020222; LMPK12020224; LMPK12020225; LMPK12050471; LMPK12050501; LMPK12050503; LMPK12070134; LMPK12100063; LMPK12120182; LMPK12120274; LMPK12120436; LMPK12130066; LMPK12130076; LMPK12140003; LMPK12140096; LMPK12140122; LMPK12140124; LMPK12140127; LMPK12140201; LMPK12140222; LMPK12140449; LMPK12140532; LMPK12140580; LMPK12140619; LMPK12140647; LMPK12140670; LMPK12140671; LMPK121…	Peltogynan-4-alpha-ol; ent-Epipeltogynan-4alpha-ol; Mopanan-4alpha-ol; Epimopanan-4alpha-ol; (3R)-7,2',3'-Trihydroxy-4'-methoxyisoflavanone; Ferreirin; Isoferreirin; 6a,7-Dihydroxymedicarpin; Haematoxylin; Lanceoletin; 4,2',4',6'-Tetrahydroxy-3-methoxychalcone; 3,4,3',4'-Tetrahydroxy-2-methoxychalcone; 2,6,3'-Trihydroxy-4'-methoxy-2-benzylcoumaranone; Carpusin; Hesperetin; 8-Methoxybutin; 7,2',6'…	[M+H+NH4]2+	C16H14O6	NA	160.616005680555	36686	0.9811	10	2	15	0	0.5707	15.0774
160.572	Heart_Gills_SkeletalMuscle; Nothing	2	281.174	1	LMFA08020294	N-octanoyl histidine	[M+H+K]2+	C14H23N3O3	NA; NA	160.616005680555; 160.161690861439	36686; 2994	0.9811; 0.0879	10; 14	2; 2	15; 15	0; 5	0.5707; 0.0732	15.0774; 6.228
160.576	Heart_Gills_SkeletalMuscle	1	275.173	2	LMFA00000002; LMFA07070072	Serratamic acid; Hydroxyhexanoycarnitine	[M+2Na]2+	C13H25NO5	NA	160.616005680555	36686	0.9811	10	2	15	0	0.5707	15.0774
160.578	Heart_Gills_SkeletalMuscle	1	302.115	20	LMPK12020138; LMPK12020268; LMPK12020278; LMPK12080024; LMPK12080033; LMPK12080034; LMPK12080036; LMPK12080048; LMPK12080049; LMPK12120462; LMPK12120538; LMPK12120543; LMPK12120546; LMPK12120549; LMPK12120555; LMPK12120557; LMPK12120574; LMPK12120596; LMPK12120607; LMPK12120608	Afzelechin 5,4'-dimethyl ether; Diffutidin; 3',4'-Dihydroxy-5,7-dimethoxyflavan; (-)-Mucronulatol; Isomucronulatol; Sphaerosin; Methoxyvestitol; Lotisoflavan; 5-Methoxyvestitol; Lusianin; 2',4'-Dihydroxy-4,6'-dimethoxydihydrochalcone; 4,2',6'-Trihydroxy-4'-methoxy-3'-methyldihydrochalcone; Calomelanone; Dihydroflavokawain C; Dihydropashanone; 2',3'-Dihydroxy-4',6'-dimethoxydihydrochalcone; Odorat…	[M+H+NH4]2+	C17H18O5	NA	160.616005680555	36686	0.9811	10	2	15	0	0.5707	15.0774
160.585	Heart_Gills_SkeletalMuscle; Nothing	2	281.199	2	LMFA08030046; LMFA08030050	N-(2E-dodecenoyl)-homoserine lactone; N-(5Z-dodecenoyl)-homoserine lactone	[M+H+K]2+	C16H27NO3	NA; NA	160.616005680555; 160.161690861439	36686; 2994	0.9811; 0.0879	10; 14	2; 2	15; 15	0; 5	0.5707; 0.0732	15.0774; 6.228
160.595	Heart_Gills_SkeletalMuscle	1	297.194	3	LMFA01120007; LMFA01120008; LMFA08030001	Dinor-7-NO2-CLA; Dinor-10-NO2-CLA; N-(3-oxododecanoyl) homoserine lactone	[M+H+Na]2+	C16H27NO4	NA	160.616005680555	36686	0.9811	10	2	15	0	0.5707	15.0774
160.596	Heart_Gills_SkeletalMuscle; Nothing; Heart_Gills_SkeletalMuscle; Others	4	319.178	1	LMFA08020345	Thalassotalic acid C	[M+2H]2+	C18H25NO4	NA; NA; NA; NA	160.616005680555; 160.161690861439; 160.616005680555; 161.088789500949	36686; 2994; 36686; 29360	0.9811; 0.0879; 0.9811; 0.862	10; 14; 10; 2	2; 2; 2; 2	15; 15; 15; 15	0; 5; 0; 5	0.5707; 0.0732; 0.5707; 1.2666	15.0774; 6.228; 15.0774; 1.1048
160.602	Heart_Gills_SkeletalMuscle; Others	2	302.163	1	LMPK01000055	Trichostatin	[M+H+NH4]2+	C17H22N2O3	NA; NA	160.616005680555; 161.088789500949	36686; 29360	0.9811; 0.862	10; 2	2; 2	15; 15	0; 5	0.5707; 1.2666	15.0774; 1.1048
160.604	Heart_Gills_SkeletalMuscle; Others	2	302.167	1	LMFA05000722	Dehydrosiphonochalynol	[M+H+NH4]2+	C22H22O	NA; NA	160.616005680555; 161.088789500949	36686; 29360	0.9811; 0.862	10; 2	2; 2	15; 15	0; 5	0.5707; 1.2666	15.0774; 1.1048
160.607	Heart_Gills_SkeletalMuscle; Liver; Others	3	302.173	2	LMFA13040004; LMFA13040097	Daumone-3; oscr#3	[M+H+NH4]2+	C15H26O6	NA; NA; NA	160.616005680555; 161.10543415417; 161.088789500949	36686; 18991; 29360	0.9811; 0.5079; 0.862	10; 3; 2	2; 2; 2	15; 15; 15	0; 0; 5	0.5707; 0.0967; 1.2666	15.0774; 2.5857; 1.1048
160.615	Heart_Gills_SkeletalMuscle; Liver; Others	3	302.188	23	LMPR0102060006; LMPR0102060007; LMPR0102060008; LMPR0102060009; LMPR0102060010; LMPR0102060011; LMPR0102060012; LMPR0102060013; LMPR0102060014; LMPR0102060015; LMPR0102060016; LMPR0102060017; LMST02010035; LMST02010051; LMST02010055; LMST02020061; LMST02020065; LMST02020066; LMST02020067; LMST02020071; LMST02020114; LMST02020115; LMST02020120	(+)-trans-(S)-allethrin; (+)-trans-allethrin; (+)-trans-(R)-allethrin; (-)-trans-allethrin; (-)-trans-(R)-allethrin; (-)-trans-(S)-allethrin; (+)-cis-allethrin; (+)-cis-(S)-allethrin; (+)-cis-(R)-allethrin; (-)-cis-allethrin; (-)-cis-(S)-allethrin; (-)-cis-(R)-allethrin; 2-Methoxyestradiol-17beta; 2-Hydroxyestradiol-3-methyl ether; 4-Methoxyestradiol-17beta; 3-oxo-13,17-secoandrost-4-ene-17,13alp…	[M+H+NH4]2+	C19H26O3	NA; NA; NA	160.616005680555; 161.10543415417; 161.088789500949	36686; 18991; 29360	0.9811; 0.5079; 0.862	10; 3; 2	2; 2; 2	15; 15; 15	0; 0; 5	0.5707; 0.0967; 1.2666	15.0774; 2.5857; 1.1048
160.621	Heart_Gills_SkeletalMuscle; Liver; Nothing; Others	4	281.272	2	LMFA08010004; LMFA08010011	Oleamide; Elaidamide	[M+H+K]2+	C18H35NO	NA; NA; NA; NA	160.616005680555; 161.10543415417; 160.161690861439; 161.088789500949	36686; 18991; 2994; 29360	0.9811; 0.5079; 0.0879; 0.862	10; 3; 14; 2	2; 2; 2; 2	15; 15; 15; 15	0; 0; 5; 5	0.5707; 0.0967; 0.0732; 1.2666	15.0774; 2.5857; 6.228; 1.1048
160.625	Heart_Gills_SkeletalMuscle; Liver; Others	3	302.209	2	LMFA01170057; LMFA01170058	9-hydroxy-hexadecan-1,16-dioic acid; 10-hydroxy-hexadecan-1,16-dioic acid	[M+H+NH4]2+	C16H30O5	NA; NA; NA	160.616005680555; 161.10543415417; 161.088789500949	36686; 18991; 29360	0.9811; 0.5079; 0.862	10; 3; 2	2; 2; 2	15; 15; 15	0; 0; 5	0.5707; 0.0967; 1.2666	15.0774; 2.5857; 1.1048
160.632	Heart_Gills_SkeletalMuscle	1	297.267	7	LMFA08040043; LMSP01010002; LMSP01080002; LMSP01080010; LMSP01080011; LMSP01080052; LMSP01080059	Palmitoleoyl-EA; 3-ketosphingosine; 4E,14Z-Sphingadiene; (4E,8E,d18:2) sphingosine; (4E,8Z,d18:2) sphingosine; Lepadin D; 2S-amino-octadeca-4E,6E-diene-1,3R-diol	[M+H+Na]2+	C18H35NO2	NA	160.616005680555	36686	0.9811	10	2	15	0	0.5707	15.0774
160.633	Heart_Gills_SkeletalMuscle; Liver; Nothing; Heart_Gills_SkeletalMuscle; Liver; Others	6	319.251	2	LMFA08020029; LMFA08040006	N-hydroxy arachidonoyl amine; Anandamide (18:4, n-3)	[M+2H]2+	C20H33NO2	NA; NA; NA; NA; NA; NA	160.616005680555; 161.10543415417; 160.161690861439; 160.616005680555; 161.10543415417; 161.088789500949	36686; 18991; 2994; 36686; 18991; 29360	0.9811; 0.5079; 0.0879; 0.9811; 0.5079; 0.862	10; 3; 14; 10; 3; 2	2; 2; 2; 2; 2; 2	15; 15; 15; 15; 15; 15	0; 0; 5; 0; 0; 5	0.5707; 0.0967; 0.0732; 0.5707; 0.0967; 1.2666	15.0774; 2.5857; 6.228; 15.0774; 2.5857; 1.1048
160.639	Heart_Gills_SkeletalMuscle; Liver; Others	3	302.238	1	LMFA06000280	2-chlorostearaldehyde	[M+H+NH4]2+	C18H35OCl	NA; NA; NA	160.616005680555; 161.10543415417; 161.088789500949	36686; 18991; 29360	0.9811; 0.5079; 0.862	10; 3; 2	2; 2; 2	15; 15; 15	0; 0; 5	0.5707; 0.0967; 1.2666	15.0774; 2.5857; 1.1048
160.643	Heart_Gills_SkeletalMuscle; Liver; Others	3	302.246	2	LMFA01050488; LMGL01020053	3,4-dihydroxy-4-methylhexadecanoic acid; 1-O-(2R-hydroxy-4Z-tetradecenyl)-sn-glycerol	[M+H+NH4]2+	C17H34O4	NA; NA; NA	160.616005680555; 161.10543415417; 161.088789500949	36686; 18991; 29360	0.9811; 0.5079; 0.862	10; 3; 2	2; 2; 2	15; 15; 15	0; 0; 5	0.5707; 0.0967; 1.2666	15.0774; 2.5857; 1.1048
160.651	Heart_Gills_SkeletalMuscle; Liver; Others	3	302.261	2	LMPK15010007; LMST02030162	(Z)-3-(pentadec-8-en-1-yl)phenol; pregnan-21-al	[M+H+NH4]2+	C21H34O	NA; NA; NA	160.616005680555; 161.10543415417; 161.088789500949	36686; 18991; 29360	0.9811; 0.5079; 0.862	10; 3; 2	2; 2; 2	15; 15; 15	0; 0; 5	0.5707; 0.0967; 1.2666	15.0774; 2.5857; 1.1048
160.652	Heart_Gills_SkeletalMuscle; Liver; Others	3	302.262	1	LMFA01090045	18-fluoro-octadecanoic acid	[M+H+NH4]2+	C18H35O2F	NA; NA; NA	160.616005680555; 161.10543415417; 161.088789500949	36686; 18991; 29360	0.9811; 0.5079; 0.862	10; 3; 2	2; 2; 2	15; 15; 15	0; 0; 5	0.5707; 0.0967; 1.2666	15.0774; 2.5857; 1.1048
160.921	Blood; Heart_Gills_SkeletalMuscle; Heart_SkeletalMuscle; Liver; Others; SkeletalMuscle	6	137.932	1	LMFA01090074	2-bromoacetic acid	[M+Na]+	C2H3BrO2	NA; NA; NA; NA; NA; NA	160.616005680555; 160.616005680555; 160.61953533203; 161.10543415417; 161.088789500949; 160.61953533203	36686; 36686; 33848; 18991; 29360; 33848	0.9811; 0.9811; 0.9482; 0.5079; 0.862; 0.9482	12; 10; 3; 3; 2; 1	2; 2; 3; 2; 2; 3	15; 15; 15; 15; 15; 15	0; 0; 5; 0; 5; 5	0.6279; 0.5707; 0.3465; 0.0967; 1.2666; 0.4013	32.7572; 15.0774; 9.1901; 2.5857; 1.1048; 22.4661
160.977	Blood; Heart_Gills_SkeletalMuscle; Heart_SkeletalMuscle; Liver; Others; SkeletalMuscle	6	141.959	1	LMFA01090067	3,3-dichloro-propionic acid	[M+H2O+H]+	C3H4Cl2O2	NA; NA; NA; NA; NA; NA	160.616005680555; 160.616005680555; 160.61953533203; 161.10543415417; 161.088789500949; 160.61953533203	36686; 36686; 33848; 18991; 29360; 33848	0.9811; 0.9811; 0.9482; 0.5079; 0.862; 0.9482	12; 10; 3; 3; 2; 1	2; 2; 3; 2; 2; 3	15; 15; 15; 15; 15; 15	0; 0; 5; 0; 5; 5	0.6279; 0.5707; 0.3465; 0.0967; 1.2666; 0.4013	32.7572; 15.0774; 9.1901; 2.5857; 1.1048; 22.4661
160.986	Heart_Gills_SkeletalMuscle; Liver; Nothing; Others	4	282.002	1	LMFA12000369	(E)-4-(6-((formyloxy)methyl)-1,2-dithiin-3-yl)but-1-en-3-yn-1-yl acetate	[M+H+K]2+	C12H10O4S2	NA; NA; NA; NA	160.616005680555; 161.10543415417; 161.088789500949; 161.088789500949	36686; 18991; 29360; 29360	0.9811; 0.5079; 0.862; 0.862	10; 3; 14; 2	2; 2; 2; 2	15; 15; 15; 15	0; 0; 5; 5	0.5707; 0.0967; 2.8721; 1.2666	15.0774; 2.5857; 143.4554; 1.1048
161.003	Heart_Gills_SkeletalMuscle	1	276.028	1	LMFA12000355	4-([2,2'-bithiophen]-5-yl)but-3-yn-1-yl acetate	[M+2Na]2+	C14H12O2S2	NA	160.616005680555	36686	0.9811	10	2	15	0	0.5707	15.0774
161.012	Heart_Gills_SkeletalMuscle; Liver; Nothing; Others	4	282.053	6	LMPK12050032; LMPK12050053; LMPK12070159; LMPK12090019; LMPK12090038; LMPK12130053	Corylinal; Pseudobaptigenin; 3-Hydroxy-8,9-methylenedioxypterocarp-6a-ene; 9-O-Methylcoumestrol; Mutisifurocoumarin; Cephalocerone	[M+H+K]2+	C16H10O5	NA; NA; NA; NA	160.616005680555; 161.10543415417; 161.088789500949; 161.088789500949	36686; 18991; 29360; 29360	0.9811; 0.5079; 0.862; 0.862	10; 3; 14; 2	2; 2; 2; 2	15; 15; 15; 15	0; 0; 5; 5	0.5707; 0.0967; 2.8721; 1.2666	15.0774; 2.5857; 143.4554; 1.1048
161.021	Heart_Gills_SkeletalMuscle	1	276.063	1	LMPK13030001	Thysanone	[M+2Na]2+	C14H12O6	NA	160.616005680555	36686	0.9811	10	2	15	0	0.5707	15.0774
161.022	Heart_Gills_SkeletalMuscle	1	298.048	14	LMPK12050082; LMPK12050085; LMPK12050252; LMPK12050366; LMPK12050383; LMPK12080050; LMPK12090026; LMPK12090030; LMPK12090036; LMPK12100059; LMPK12111168; LMPK12113391; LMPK12113392; LMPK12160015	2-Hydroxypseudobaptigenin; Glyzaglabrin; 5-Hydroxypseudobaptigenin; Irisone B; Irilone; Bowdichione; 8-Methoxycoumestrol; Trifoliol; Sativol; 4',5'-Dihydroxy-7-methoxy-5,2'-oxido-4-phenylcoumarin; Kanzakiflavone 2; Peltogynin; Mopanin; 7,2'-Dihydroxy-4',5'-methylenedioxy-3-phenylcoumarin	[M+H+Na]2+	C16H10O6	NA	160.616005680555	36686	0.9811	10	2	15	0	0.5707	15.0774
161.023	Heart_Gills_SkeletalMuscle; Liver; Nothing	3	320.032	1	LMPK12090021	Erosnin	[M+2H]2+	C18H8O6	NA; NA; NA	160.616005680555; 161.10543415417; 161.088789500949	36686; 18991; 29360	0.9811; 0.5079; 0.862	10; 3; 14	2; 2; 2	15; 15; 15	0; 0; 5	0.5707; 0.0967; 2.8721	15.0774; 2.5857; 143.4554
161.028	Heart_Gills_SkeletalMuscle; Liver; Nothing	3	320.041	2	LMFA01090112; LMFA01090113	16-bromo-7E,11E,15E-hexadecatrien-5,13-diynoic acid; 16-bromo-7E,11E,15Z-hexadecatrien-5,13-diynoic acid	[M+2H]2+	C16H17BrO2	NA; NA; NA	160.616005680555; 161.10543415417; 161.088789500949	36686; 18991; 29360	0.9811; 0.5079; 0.862	10; 3; 14	2; 2; 2	15; 15; 15	0; 0; 5	0.5707; 0.0967; 2.8721	15.0774; 2.5857; 143.4554
161.03	Heart_Gills_SkeletalMuscle; Liver; Nothing; Others	4	282.089	14	LMPK12050040; LMPK12050159; LMPK12070150; LMPK12100006; LMPK12110074; LMPK12110102; LMPK12110103; LMPK12110106; LMPK12110171; LMPK12110175; LMPK12110188; LMPK12111546; LMPK12120411; LMPK12120570	7,4'-Di-O-methyldaidzein; 5,7-Dimethoxyisoflavone; Anhydrovariabilin; Methyldalbergin; 7,8-Dimethoxyflavone; 5,6-Dimethoxyflavone; 6,3'-Dimethoxyflavone; Saltillin; 6-Methyltectochrysin; Matteuorien; chrysin 5,7-dimethyl ether; 3,7-Dimethoxyflavone; Cryptocaryone; Castillene E	[M+H+K]2+	C17H14O4	NA; NA; NA; NA	160.616005680555; 161.10543415417; 161.088789500949; 161.088789500949	36686; 18991; 29360; 29360	0.9811; 0.5079; 0.862; 0.862	10; 3; 14; 2	2; 2; 2; 2	15; 15; 15; 15	0; 0; 5; 5	0.5707; 0.0967; 2.8721; 1.2666	15.0774; 2.5857; 143.4554; 1.1048
161.03	Heart_Gills_SkeletalMuscle; Liver; Nothing	3	320.045	1	LMPK12140304	8-Chloro-5,7,4'-trihydroxy-3-C-methylflavanone	[M+2H]2+	C16H13ClO5	NA; NA; NA	160.616005680555; 161.10543415417; 161.088789500949	36686; 18991; 29360	0.9811; 0.5079; 0.862	10; 3; 14	2; 2; 2	15; 15; 15	0; 0; 5	0.5707; 0.0967; 2.8721	15.0774; 2.5857; 143.4554
161.034	Heart_Gills_SkeletalMuscle; Liver; Nothing	3	320.053	2	LMPK12113405; LMPK12130074	Dihydromyricetin; Amaronol A	[M+2H]2+	C15H12O8	NA; NA; NA	160.616005680555; 161.10543415417; 161.088789500949	36686; 18991; 29360	0.9811; 0.5079; 0.862	10; 3; 14	2; 2; 2	15; 15; 15	0; 0; 5	0.5707; 0.0967; 2.8721	15.0774; 2.5857; 143.4554
161.036	Heart_Gills_SkeletalMuscle; Heart_SkeletalMuscle; SkeletalMuscle	3	122.073	3	LMFA06000036; LMFA06000272; LMFA06000275	2,4,6-octatrienal; 2E,4Z,7-octatrienal; 2E,4E,7-octatrienal	[M+K]+	C8H10O	NA; NA; NA	160.616005680555; 160.61953533203; 160.61953533203	36686; 33848; 33848	0.9811; 0.9482; 0.9482	10; 3; 1	2; 3; 3	15; 15; 15	0; 5; 5	0.5707; 0.3465; 0.4013	15.0774; 9.1901; 22.4661
161.039	Heart_Gills_SkeletalMuscle	1	276.1	2	LMPR0103090030; LMPR0103740003	Elephantopinolide M; Pentalenolactone	[M+2Na]2+	C15H16O5	NA	160.616005680555	36686	0.9811	10	2	15	0	0.5707	15.0774
161.04	Heart_Gills_SkeletalMuscle	1	298.084	29	LMPK12050054; LMPK12050059; LMPK12050100; LMPK12050105; LMPK12050135; LMPK12050341; LMPK12070053; LMPK12100011; LMPK12100047; LMPK12110044; LMPK12110048; LMPK12110085; LMPK12110129; LMPK12110419; LMPK12111017; LMPK12111029; LMPK12111098; LMPK12111099; LMPK12111331; LMPK12111332; LMPK12111643; LMPK12111644; LMPK12111645; LMPK12111657; LMPK12111658; LMPK12120072; LMPK12120073; LMPK12140194; LMPK130…	Sayanedine; Cladrin; Afrormosin; Alfalone; 8-O-Methylretusin; 5-O-Methylbiochanin A; Pterocarpin; Kuhlmannin; 4'-Hydroxy-5,7-dimethoxy-4-phenylcoumarin; Tithonine; 7-Hydroxy-3',4'-dimethoxyflavone; 5-Hydroxy-6,2'-dimethoxyflavone; 5-Hydroxy-7,2'-dimethoxyflavone; 6,8-Dimethylapigenin; 8-Demethylsideroxylin; Apigenin 7,4'-dimethyl ether; Baicalein 5,6-dimethyl ether; Mosloflavone; Norwogonin 5,8-d…	[M+H+Na]2+	C17H14O5	NA	160.616005680555	36686	0.9811	10	2	15	0	0.5707	15.0774
161.04	Heart_Gills_SkeletalMuscle; Liver; Nothing; Others	4	282.11	1	LMFA01150067	3-carboxy-4-methyl-5-(4-oxopentyl)-2-furanpropanoic acid	[M+H+K]2+	C14H18O6	NA; NA; NA; NA	160.616005680555; 161.10543415417; 161.088789500949; 161.088789500949	36686; 18991; 29360; 29360	0.9811; 0.5079; 0.862; 0.862	10; 3; 14; 2	2; 2; 2; 2	15; 15; 15; 15	0; 0; 5; 5	0.5707; 0.0967; 2.8721; 1.2666	15.0774; 2.5857; 143.4554; 1.1048
161.043	Heart_Gills_SkeletalMuscle; Liver; Nothing; Others	4	282.115	1	LMFA01090062	3,4-dichloro-tridecanoic acid	[M+H+K]2+	C13H24Cl2O2	NA; NA; NA; NA	160.616005680555; 161.10543415417; 161.088789500949; 161.088789500949	36686; 18991; 29360; 29360	0.9811; 0.5079; 0.862; 0.862	10; 3; 14; 2	2; 2; 2; 2	15; 15; 15; 15	0; 0; 5; 5	0.5707; 0.0967; 2.8721; 1.2666	15.0774; 2.5857; 143.4554; 1.1048
161.044	Blood; Heart_Gills_SkeletalMuscle; Heart_SkeletalMuscle; Liver; Others; SkeletalMuscle	6	142.027	5	LMFA01030926; LMFA01030927; LMFA01030970; LMFA01170077; LMFA01170124	(2E,4Z)-2-hydroxy-6-oxohexa-2,4-dienoic acid; (2E,4Z)-4-hydroxy-6-oxohexa-2,4-dienoic acid; 2-hydroxy-6-oxohexa-2,4-dienoic acid; cis,cis-muconic acid; trans-trans-muconic acid	[M+H2O+H]+	C6H6O4	NA; NA; NA; NA; NA; NA	160.616005680555; 160.616005680555; 160.61953533203; 161.10543415417; 161.088789500949; 160.61953533203	36686; 36686; 33848; 18991; 29360; 33848	0.9811; 0.9811; 0.9482; 0.5079; 0.862; 0.9482	12; 10; 3; 3; 2; 1	2; 2; 3; 2; 2; 3	15; 15; 15; 15; 15; 15	0; 0; 5; 0; 5; 5	0.6279; 0.5707; 0.3465; 0.0967; 1.2666; 0.4013	32.7572; 15.0774; 9.1901; 2.5857; 1.1048; 22.4661
161.044	Blood; Heart_Gills_SkeletalMuscle; Liver; Nothing; Others	5	178.048	2	LMFA01050475; LMFA01050486	2-dehydro-3-deoxy-D-gluconic acid; 2-Keto-3-deoxy-D-gluconic acid	[M+H-H2O]+	C6H10O6	NA; NA; NA; NA; NA	160.616005680555; 160.616005680555; 161.10543415417; 161.088789500949; 161.088789500949	36686; 36686; 18991; 29360; 29360	0.9811; 0.9811; 0.5079; 0.862; 0.862	12; 10; 3; 14; 2	2; 2; 2; 2; 2	15; 15; 15; 15; 15	0; 0; 0; 5; 5	0.6279; 0.5707; 0.0967; 2.8721; 1.2666	32.7572; 15.0774; 2.5857; 143.4554; 1.1048
161.046	Heart_Gills_SkeletalMuscle; Liver; Others	3	303.05	2	LMPK12010001; LMPK12010428	Delphinidin; 6-Hydroxycyanidin	[M+H+NH4]2+	C15H11O7	NA; NA; NA	160.616005680555; 161.10543415417; 161.088789500949	36686; 18991; 29360	0.9811; 0.5079; 0.862	10; 3; 2	2; 2; 2	15; 15; 15	0; 0; 5	0.5707; 0.0967; 1.2666	15.0774; 2.5857; 1.1048
161.048	Heart_Gills_SkeletalMuscle; Liver; Nothing; Others	4	282.126	3	LMFA01031248; LMFA01031249; LMPK12120414	R-Protegenin B; S-Protegenin B; Ohobanin	[M+H+K]2+	C18H18O3	NA; NA; NA; NA	160.616005680555; 161.10543415417; 161.088789500949; 161.088789500949	36686; 18991; 29360; 29360	0.9811; 0.5079; 0.862; 0.862	10; 3; 14; 2	2; 2; 2; 2	15; 15; 15; 15	0; 0; 5; 5	0.5707; 0.0967; 2.8721; 1.2666	15.0774; 2.5857; 143.4554; 1.1048
161.052	Heart_Gills_SkeletalMuscle; Liver; Nothing	3	320.09	5	LMPK12020133; LMPK12020134; LMPK12020135; LMPK12020194; LMPK12120586	Gallocatechin 4'-methyl ether; Ourateacatechin; ent-Gallocatechin 4'-methyl ether; Mesquitol-4alpha-ol 8-methyl ether; Gliricidol	[M+2H]2+	C16H16O7	NA; NA; NA	160.616005680555; 161.10543415417; 161.088789500949	36686; 18991; 29360	0.9811; 0.5079; 0.862	10; 3; 14	2; 2; 2	15; 15; 15	0; 0; 5	0.5707; 0.0967; 2.8721	15.0774; 2.5857; 143.4554
161.059	Heart_Gills_SkeletalMuscle	1	298.12	9	LMPK12120224; LMPK12120225; LMPK12120416; LMPK12120418; LMPK12140047; LMPK12140193; LMPK12140195; LMPK12140197; LMPK12140708	Aurentiacin; 2',4'-Dihydroxy-6'-methoxy-3',5'-dimethylchalcone; Ceroptene; Infectocaryone; 7,4'-Dimethoxy-6-C-methylflavanone; 5-Hydroxy-7-methoxy-6,8-di-C-methylflavanone; (+)-6,8-Di-C-methylpinocembrin 5-methyl ether; 5,7-Dimethoxy-6-C-methylflavanone; (2S)-7-hydroxy-5-methoxy-6,8-dimethylflavanone	[M+H+Na]2+	C18H18O4	NA	160.616005680555	36686	0.9811	10	2	15	0	0.5707	15.0774
161.059	Heart_Gills_SkeletalMuscle; Liver; Nothing; Others	4	282.147	7	LMFA01150061; LMFA01150063; LMFA02020213; LMFA02020214; LMPR0103050005; LMPR0103050007; LMPR0103190003	3,4-dimethyl-5-carboxyethyl-2-furanhexanoic acid; 3,4-dimethyl-5-carboxypropyl-2-furanpentanoic acid; (1R,2R,2'E)-2-(5'-ethoxy-5'-oxo-2-penten-1-yl)-3-oxo-cyclopentane acetic acid methyl ester; (1R,2R,2'E)-2-(5'-methoxy-5'-oxo-2-penten-1-yl)-3-oxo-cyclopentane acetic acid ethyl ester; dihydrophaseic acid; epi-dihydrophaseic acid; Artemisin	[M+H+K]2+	C15H22O5	NA; NA; NA; NA	160.616005680555; 161.10543415417; 161.088789500949; 161.088789500949	36686; 18991; 29360; 29360	0.9811; 0.5079; 0.862; 0.862	10; 3; 14; 2	2; 2; 2; 2	15; 15; 15; 15	0; 0; 5; 5	0.5707; 0.0967; 2.8721; 1.2666	15.0774; 2.5857; 143.4554; 1.1048
161.06	Blood; Heart_Gills_SkeletalMuscle; Heart_SkeletalMuscle; Liver; Others; SkeletalMuscle; Heart_Gills_SkeletalMuscle; Liver; Nothing; Blood; Heart_Gills_SkeletalMuscle; Liver; Nothing; Others	14	142.042	1	LMFA06000063	2-decene-4,6,8-triyn-1-al	[M+H2O+H]+	C10H6O	NA; NA; NA; NA; NA; NA; NA; NA; NA; NA; NA; NA; NA; NA	160.616005680555; 160.616005680555; 160.61953533203; 161.10543415417; 161.088789500949; 160.61953533203; 160.616005680555; 161.10543415417; 161.088789500949; 160.616005680555; 160.616005680555; 161.10543415417; 161.088789500949; 161.088789500949	36686; 36686; 33848; 18991; 29360; 33848; 36686; 18991; 29360; 36686; 36686; 18991; 29360; 29360	0.9811; 0.9811; 0.9482; 0.5079; 0.862; 0.9482; 0.9811; 0.5079; 0.862; 0.9811; 0.9811; 0.5079; 0.862; 0.862	12; 10; 3; 3; 2; 1; 10; 3; 14; 12; 10; 3; 14; 2	2; 2; 3; 2; 2; 3; 2; 2; 2; 2; 2; 2; 2; 2	15; 15; 15; 15; 15; 15; 15; 15; 15; 15; 15; 15; 15; 15	0; 0; 5; 0; 5; 5; 0; 0; 5; 0; 0; 0; 5; 5	0.6279; 0.5707; 0.3465; 0.0967; 1.2666; 0.4013; 0.5707; 0.0967; 2.8721; 0.6279; 0.5707; 0.0967; 2.8721; 1.2666	32.7572; 15.0774; 9.1901; 2.5857; 1.1048; 22.4661; 15.0774; 2.5857; 143.4554; 32.7572; 15.0774; 2.5857; 143.4554; 1.1048
161.064	Heart_Gills_SkeletalMuscle; Liver; Others	3	303.087	1	LMPK12010443	5-Methyl-6-hydroxyluteolinidin	[M+H+NH4]2+	C16H15O6	NA; NA; NA	160.616005680555; 161.10543415417; 161.088789500949	36686; 18991; 29360	0.9811; 0.5079; 0.862	10; 3; 2	2; 2; 2	15; 15; 15	0; 0; 5	0.5707; 0.0967; 1.2666	15.0774; 2.5857; 1.1048
161.066	Heart_Gills_SkeletalMuscle; Liver; Nothing; Others	4	282.162	1	LMPK13090041	4-Prenyldihydropinosylvin	[M+H+K]2+	C19H22O2	NA; NA; NA; NA	160.616005680555; 161.10543415417; 161.088789500949; 161.088789500949	36686; 18991; 29360; 29360	0.9811; 0.5079; 0.862; 0.862	10; 3; 14; 2	2; 2; 2; 2	15; 15; 15; 15	0; 0; 5; 5	0.5707; 0.0967; 2.8721; 1.2666	15.0774; 2.5857; 143.4554; 1.1048
161.068	Heart_Gills_SkeletalMuscle	1	276.157	2	LMFA13040002; LMFA13040096	Daumone; oscr#1	[M+2Na]2+	C13H24O6	NA	160.616005680555	36686	0.9811	10	2	15	0	0.5707	15.0774
161.076	Heart_Gills_SkeletalMuscle	1	276.173	5	LMFA05000662; LMFA05000664; LMFA05000687; LMFA05000688; LMPR0103450004	Ginsenoyne C; Ginsenoyne K; Panaquinquecol 2; Panaquinquecol 7; Sugeonyl acetate	[M+2Na]2+	C17H24O3	NA	160.616005680555	36686	0.9811	10	2	15	0	0.5707	15.0774
161.077	Heart_Gills_SkeletalMuscle	1	298.157	1	LMPK13090037	Glepidotin C	[M+H+Na]2+	C19H22O3	NA	160.616005680555	36686	0.9811	10	2	15	0	0.5707	15.0774
161.077	Heart_Gills_SkeletalMuscle; Liver; Nothing; Others	4	282.183	3	LMFA01040075; LMFA01050577; LMPR0103010033	9S-HpHtrE; Gallicynoic acid C; Juvenile hormone III skipped bisepoxide	[M+H+K]2+	C16H26O4	NA; NA; NA; NA	160.616005680555; 161.10543415417; 161.088789500949; 161.088789500949	36686; 18991; 29360; 29360	0.9811; 0.5079; 0.862; 0.862	10; 3; 14; 2	2; 2; 2; 2	15; 15; 15; 15	0; 0; 5; 5	0.5707; 0.0967; 2.8721; 1.2666	15.0774; 2.5857; 143.4554; 1.1048
161.078	Heart_Gills_SkeletalMuscle; Liver; Nothing	3	320.141	1	LMPK12020282	Hildgardtene	[M+2H]2+	C21H20O3	NA; NA; NA	160.616005680555; 161.10543415417; 161.088789500949	36686; 18991; 29360	0.9811; 0.5079; 0.862	10; 3; 14	2; 2; 2	15; 15; 15	0; 0; 5	0.5707; 0.0967; 2.8721	15.0774; 2.5857; 143.4554
161.081	Blood; Heart_Gills_SkeletalMuscle; Heart_SkeletalMuscle; Liver; Others; SkeletalMuscle	6	142.063	2	LMFA01050262; LMFA07040006	7-hydroxy-5-heptynoic acid; 3-acetyl-3-methyldihydrofuran-2(3H)-one	[M+H2O+H]+	C7H10O3	NA; NA; NA; NA; NA; NA	160.616005680555; 160.616005680555; 160.61953533203; 161.10543415417; 161.088789500949; 160.61953533203	36686; 36686; 33848; 18991; 29360; 33848	0.9811; 0.9811; 0.9482; 0.5079; 0.862; 0.9482	12; 10; 3; 3; 2; 1	2; 2; 3; 2; 2; 3	15; 15; 15; 15; 15; 15	0; 0; 5; 0; 5; 5	0.6279; 0.5707; 0.3465; 0.0967; 1.2666; 0.4013	32.7572; 15.0774; 9.1901; 2.5857; 1.1048; 22.4661
161.084	Heart_Gills_SkeletalMuscle; Liver; Nothing; Others	4	282.198	8	LMPR01090006; LMPR01090007; LMPR01090037; LMPR01090038; LMPR01090039; LMPR01090040; LMPR01090041; LMPR01090042	all-trans-Dehydroretinal; 11-cis-Dehydroretinal; 8-18 bonded retinal; (2E,4E,6Z)-7-(7,7-Dimethyl-4,5,6,7-tetrahydro-1H-inden-2-yl)-3-methyl-octa-2,4,6-trienal; 6-s-cis-locked retinal; 11-cis- and 12s-trans-fixed retinal; 11Z-6s-cis-fixed bicyclic retinal; 11Z-6s-trans-fixed bicyclic retinal	[M+H+K]2+	C20H26O	NA; NA; NA; NA	160.616005680555; 161.10543415417; 161.088789500949; 161.088789500949	36686; 18991; 29360; 29360	0.9811; 0.5079; 0.862; 0.862	10; 3; 14; 2	2; 2; 2; 2	15; 15; 15; 15	0; 0; 5; 5	0.5707; 0.0967; 2.8721; 1.2666	15.0774; 2.5857; 143.4554; 1.1048
161.087	Heart_Gills_SkeletalMuscle	1	298.178	2	LMFA03010211; LMFA03010215	Tetranor-PGE1; Tetranor-PGD1	[M+H+Na]2+	C16H26O5	NA	160.616005680555	36686	0.9811	10	2	15	0	0.5707	15.0774
161.094	Blood; Heart_Gills_SkeletalMuscle; Heart_SkeletalMuscle; Liver; Others; SkeletalMuscle; Heart_Gills_SkeletalMuscle	7	138.105	9	LMFA06000045; LMFA06000046; LMFA06000047; LMFA06000048; LMFA06000049; LMFA06000117; LMFA06000135; LMFA06000139; LMFA06000277	2,4-nonadienal; 2,6-nonadienal; 3,6-nonadienal; 5,7-nonadienal; 6,8-nonadienal; (2E,6Z)-nona-2,6-dienal; 4E,8-Nonadienal; 4Z,8-Nonadienal; 4E,6E-nonenal	[M+Na]+	C9H14O	NA; NA; NA; NA; NA; NA; NA	160.616005680555; 160.616005680555; 160.61953533203; 161.10543415417; 161.088789500949; 160.61953533203; 160.616005680555	36686; 36686; 33848; 18991; 29360; 33848; 36686	0.9811; 0.9811; 0.9482; 0.5079; 0.862; 0.9482; 0.9811	12; 10; 3; 3; 2; 1; 10	2; 2; 3; 2; 2; 3; 2	15; 15; 15; 15; 15; 15; 15	0; 0; 5; 0; 5; 5; 0	0.6279; 0.5707; 0.3465; 0.0967; 1.2666; 0.4013; 0.5707	32.7572; 15.0774; 9.1901; 2.5857; 1.1048; 22.4661; 15.0774
161.095	Heart_Gills_SkeletalMuscle	1	298.193	4	LMPR0104440001; LMPR01090020; LMPR01090064; LMST02030097	Eremolactone; All-Trans-3,4-Didehydro-Retinoic acid; 4-Oxoretinaldehyde; Norethindrone	[M+H+Na]2+	C20H26O2	NA	160.616005680555	36686	0.9811	10	2	15	0	0.5707	15.0774
161.095	Heart_Gills_SkeletalMuscle; Liver; Nothing; Others	4	282.219	4	LMFA01050146; LMFA01050194; LMFA01050260; LMFA01080032	12S-hydroxy-16-heptadecynoic acid; 12-hydroxy-8E,10E-heptadecadienoic acid; 7-hydroxy-10-heptadecen-8-ynoic acid; 7-methoxy-hexadec-(4E,8E)-dienoic acid	[M+H+K]2+	C17H30O3	NA; NA; NA; NA	160.616005680555; 161.10543415417; 161.088789500949; 161.088789500949	36686; 18991; 29360; 29360	0.9811; 0.5079; 0.862; 0.862	10; 3; 14; 2	2; 2; 2; 2	15; 15; 15; 15	0; 0; 5; 5	0.5707; 0.0967; 2.8721; 1.2666	15.0774; 2.5857; 143.4554; 1.1048
161.096	Heart_Gills_SkeletalMuscle; Liver; Nothing; Blood; Heart_Gills_SkeletalMuscle; Liver; Nothing; Others	8	320.178	2	LMFA01030678; LMFA01030679	4,7,10,13,16-Docosapentaynoic acid; 7,10,13,16,19-Docosapentaynoic acid	[M+2H]2+	C22H24O2	NA; NA; NA; NA; NA; NA; NA; NA	160.616005680555; 161.10543415417; 161.088789500949; 160.616005680555; 160.616005680555; 161.10543415417; 161.088789500949; 161.088789500949	36686; 18991; 29360; 36686; 36686; 18991; 29360; 29360	0.9811; 0.5079; 0.862; 0.9811; 0.9811; 0.5079; 0.862; 0.862	10; 3; 14; 12; 10; 3; 14; 2	2; 2; 2; 2; 2; 2; 2; 2	15; 15; 15; 15; 15; 15; 15; 15	0; 0; 5; 0; 0; 0; 5; 5	0.5707; 0.0967; 2.8721; 0.6279; 0.5707; 0.0967; 2.8721; 1.2666	15.0774; 2.5857; 143.4554; 32.7572; 15.0774; 2.5857; 143.4554; 1.1048
161.099	Heart_Gills_SkeletalMuscle; Liver; Nothing	3	320.183	2	LMFA13040053; LMFA13040094	bhas#10; bhos#10	[M+2H]2+	C15H28O7	NA; NA; NA	160.616005680555; 161.10543415417; 161.088789500949	36686; 18991; 29360	0.9811; 0.5079; 0.862	10; 3; 14	2; 2; 2	15; 15; 15	0; 0; 5	0.5707; 0.0967; 2.8721	15.0774; 2.5857; 143.4554
161.1	Heart_Gills_SkeletalMuscle	1	276.222	1	LMFA05000460	2-chlorohexadecanol	[M+2Na]2+	C16H33ClO	NA	160.616005680555	36686	0.9811	10	2	15	0	0.5707	15.0774
161.106	Heart_Gills_SkeletalMuscle	1	298.214	1	LMFA01170053	8E-Heptadecenedioic acid	[M+H+Na]2+	C17H30O4	NA	160.616005680555	36686	0.9811	10	2	15	0	0.5707	15.0774
161.107	Heart_Gills_SkeletalMuscle; Liver; Nothing	3	320.199	3	LMPR0103010034; LMPR02020079; LMST02020081	Crannenol A; alpha-carboxymethylbutylhydroxychroman; testolic acid	[M+2H]2+	C19H28O4	NA; NA; NA	160.616005680555; 161.10543415417; 161.088789500949	36686; 18991; 29360	0.9811; 0.5079; 0.862	10; 3; 14	2; 2; 2	15; 15; 15	0; 0; 5	0.5707; 0.0967; 2.8721	15.0774; 2.5857; 143.4554
161.112	Heart_Gills_SkeletalMuscle	1	276.245	6	LMPK15010003; LMPR0103500006; LMPR0103500007; LMPR0103500009; LMPR0103500016; LMST02020095	3-tridecylphenol; 5-(1-hydroxybutan-2-yl)isolongifol-4-ene; 5-(1-hydroxybutan-2-yl)isolongifol-5-ene; 5-(3-hydroxybutan-2-yl)isolongifol-5-ene; 5-(1-methoxypropan-2-yl)isolongifol-5-ene; 5a-Androstan-3b-ol	[M+2Na]2+	C19H32O	NA	160.616005680555	36686	0.9811	10	2	15	0	0.5707	15.0774
161.113	Heart_Gills_SkeletalMuscle	1	298.23	2	LMFA05000744; LMPK15010002	Henicosa-10Z,12Z,20-trien-1,14-diyn-3-ol; Cardanol	[M+H+Na]2+	C21H30O	NA	160.616005680555	36686	0.9811	10	2	15	0	0.5707	15.0774
161.113	Heart_Gills_SkeletalMuscle; Liver; Nothing; Others	4	282.256	62	LMFA01020206; LMFA01020372; LMFA01020373; LMFA01020374; LMFA01020438; LMFA01020439; LMFA01030002; LMFA01030061; LMFA01030062; LMFA01030063; LMFA01030064; LMFA01030065; LMFA01030066; LMFA01030067; LMFA01030068; LMFA01030069; LMFA01030070; LMFA01030071; LMFA01030073; LMFA01030074; LMFA01030075; LMFA01030076; LMFA01030077; LMFA01030078; LMFA01030079; LMFA01030080; LMFA01030081; LMFA01030290; LMFA010…	2-methyl-16-heptadecenoic acid; 17:1(4)(16Me); 17:1(6)(9Me); 17:1(12)(7Me); Isooctadecenoic acid; Oleic acid; 2Z-octadecenoic acid; trans-2-oleic acid; 3-octadecylenic acid; 4-octadecylenic acid; Thalictric acid; Petroselinic acid; Petroselaidic acid; 7Z-octadecenoic acid; 7E-octadecenoic acid; cis-8-oleic acid; trans-8-elaidic acid; 9-elaidic acid; cis-10-oleic acid; 10E-octadecenoic acid; cis-v…	[M+H+K]2+	C18H34O2	NA; NA; NA; NA	160.616005680555; 161.10543415417; 161.088789500949; 161.088789500949	36686; 18991; 29360; 29360	0.9811; 0.5079; 0.862; 0.862	10; 3; 14; 2	2; 2; 2; 2	15; 15; 15; 15	0; 0; 5; 5	0.5707; 0.0967; 2.8721; 1.2666	15.0774; 2.5857; 143.4554; 1.1048
161.114	Heart_Gills_SkeletalMuscle	1	298.231	1	LMFA01090051	18-fluoro-9Z,12Z-octadecadienoic acid	[M+H+Na]2+	C18H31FO2	NA	160.616005680555	36686	0.9811	10	2	15	0	0.5707	15.0774
161.117	Liver; Others	2	142.099	48	LMFA01020102; LMFA01020124; LMFA01020125; LMFA01020126; LMFA01020392; LMFA01030017; LMFA01030018; LMFA01030019; LMFA01030020; LMFA01030021; LMFA01030022; LMFA01030023; LMFA01030024; LMFA01030025; LMFA01030576; LMFA01030796; LMFA01030797; LMFA01030798; LMFA01030799; LMFA01030800; LMFA01030945; LMFA01030946; LMFA01030951; LMFA01030968; LMFA01030982; LMFA06000039; LMFA07010178; LMFA07010179; LMFA070…	2-methyl-2E-heptenoic acid; 6-methyl-5-heptenoic acid; 2-ethyl-3E-hexenoic acid; 3-tert-butyl-3-butenoic acid; 3-Methyl-2E-heptenoic acid; cis-alpha-octenoic acid; trans-alpha-octenoic acid; cis-beta-octenoic acid; trans-beta-octenoic acid; cis-gamma-octenoic acid; cis-delta-octenoic acid; trans-delta-octenoic acid; cis-epsilon-octenoic acid; trans-epsilon-octenoic acid; 7-octenoic acid; 2,4-Dime…	[M+H2O+H]+	C8H14O2	NA; NA	161.10543415417; 161.088789500949	18991; 29360	0.5079; 0.862	3; 2	2; 2	15; 15	0; 5	0.0967; 1.2666	2.5857; 1.1048
161.122	Liver; Nothing	2	320.229	1	LMFA03010177	15-deoxy-delta-12,14-PGJ2-d4	[M+2H]2+	C20H24D4O3	NA; NA	161.10543415417; 161.088789500949	18991; 29360	0.5079; 0.862	3; 14	2; 2	15; 15	0; 5	0.0967; 2.8721	2.5857; 143.4554
161.125	Liver; Nothing	2	320.235	65	LMFA01030719; LMFA01070046; LMFA02000377; LMFA02000378; LMFA03060001; LMFA03060002; LMFA03060003; LMFA03060006; LMFA03060007; LMFA03060008; LMFA03060009; LMFA03060021; LMFA03060023; LMFA03060024; LMFA03060026; LMFA03060027; LMFA03060028; LMFA03060030; LMFA03060054; LMFA03060055; LMFA03060058; LMFA03060059; LMFA03060061; LMFA03060062; LMFA03060063; LMFA03060064; LMFA03060065; LMFA03060066; LMFA030…	12-hydroxy-5Z,8Z,10Z,14Z-Eicosatetraenoic acid; 5R,6R-epoxy-9E-eicosen-7-ynoic acid; (Z)-Stellettic acid B; (E)-Stellettic acid B; 15S-HETE; 5S-HETE; 11S-HETE; 8S-HETE; 12S-HETE; 12R-HETE; 20-HETE; 8R-HETE; 3R-HETE; 5R-HETE; 9R-HETE; 9S-HETE; 11R-HETE; 15R-HETE; 6-hydroxy-4E,8Z,11Z,14Z-eicosatetraenoic acid; 8-hydroxy-5E,9Z,11Z,14Z-eicosatetraenoic acid; 9-hydroxy-5E,7Z,11Z,14Z-eicosatetraenoic a…	[M+2H]2+	C20H32O3	NA; NA	161.10543415417; 161.088789500949	18991; 29360	0.5079; 0.862	3; 14	2; 2	15; 15	0; 5	0.0967; 2.8721	2.5857; 143.4554
161.13	Blood; Heart_SkeletalMuscle; Liver; Others; SkeletalMuscle	5	138.141	6	LMFA11000036; LMFA11000046; LMFA11000080; LMFA11000506; LMFA11000658; LMFA11000665	3E,7-Dimethyl-1,3,6-octatriene; 3,7-Dimethylocta-2E,4E-diene; 3,7-Dimethyl-1,3Z,6-octatriene; 7-Methyl-3-methylene-1,6-octadiene; Butylidenecyclohexane; 1-methyl-1-(2-methyl-2-propenyl)-cyclopentane	[M+Na]+	C10H18	NA; NA; NA; NA; NA	161.10543415417; 161.103079778699; 161.10543415417; 161.088789500949; 161.103079778699	18991; 11080; 18991; 29360; 11080	0.5079; 0.3104; 0.5079; 0.862; 0.3104	12; 3; 3; 2; 6	2; 3; 2; 2; 3	15; 15; 15; 15; 15	0; 5; 0; 5; 5	0.0954; 0.0475; 0.0967; 1.2666; 0.0926	3.886; 0.1546; 2.5857; 1.1048; 11.1004
161.131	Liver; Nothing; Others	3	282.292	12	LMFA06000247; LMFA12000051; LMFA12000197; LMFA12000198; LMFA12000200; LMFA12000202; LMFA12000268; LMFA12000282; LMFA12000283; LMFA12000303; LMFA12000304; LMPR0104010012	Nonadecanal; Nonadecan-2-one; 14S-Methyloctadecan-2-one; 6S-Methyloctadecan-2-one; 14-Methyloctadecan-2-one; 6-Methyloctadecan-2-one; 3-Ethylheptadecan-2-one; 2-methyl-7R,8S-Epoxy-octadecane; 2-methyl-7S,8R-Epoxy-octadecane; cis-9,10-Epoxynonadecane; trans-9,10-Epoxynonadecane; pristanal	[M+H+K]2+	C19H38O	NA; NA; NA	161.10543415417; 161.088789500949; 161.088789500949	18991; 29360; 29360	0.5079; 0.862; 0.862	3; 14; 2	2; 2; 2	15; 15; 15	0; 5; 5	0.0967; 2.8721; 1.2666	2.5857; 143.4554; 1.1048
161.142	Liver	1	298.287	27	LMFA01010019; LMFA01020015; LMFA01020016; LMFA01020047; LMFA01020095; LMFA01020096; LMFA01020176; LMFA01020177; LMFA01020210; LMFA01020211; LMFA01020212; LMFA01020213; LMFA01020214; LMFA01020215; LMFA01020216; LMFA01020217; LMFA01020218; LMFA01020219; LMFA01020396; LMFA01020417; LMFA01020419; LMFA07010381; LMFA07010427; LMFA07010474; LMFA07010582; LMFA07010675; LMPR0104010022	Nonadecylic acid; Tuberculostearic acid; Anteisononadecanoic acid; 4,14-dimethyl-heptadecanoic acid; 2-methyl-octadecanoic acid; Isononadecanoic acid; 15-methyl-octadecanoic acid; 6-methyl-octadecanoic acid; 11-methyl-octadecanoic acid; 12-methyl-octadecanoic acid; 13-methyl-octadecanoic acid; 14-methyl-octadecanoic acid; 3-methyl-octadecanoic acid; 4-methyl-octadecanoic acid; 5-methyl-octadecano…	[M+H+Na]2+	C19H38O2	NA	161.10543415417	18991	0.5079	3	2	15	0	0.0967	2.5857
161.143	Liver; Nothing	2	320.272	12	LMFA01030864; LMFA01140058; LMFA05000600; LMFA07010545; LMFA12000212; LMPK15020001; LMPK15030012; LMPK15030049; LMST02020100; LMST02030198; LMST02030202; LMST02030264	21:3(5Z,14Z,17Z); 9(10),12(13),15(16)-trimethylene-octadecanoic acid; 1-Hydroxy-2,12,15-heneicosatrien-4-one; (E,E)-3,7,11-Trimethyl-2,6,10-dodecatrienyl hexanoate; 7E,9E-Heneicosadien-6,11-one; 3-(pentadecyl)-catechol; Adipostatin A; Adipostatin B; 7a,17-dimethyl-5b-Androstane-3a,17b-diol; 3a,20b-Pregnanediol; Pregnanediol	[M+2H]2+	C21H36O2	NA; NA	161.10543415417; 161.088789500949	18991; 29360	0.5079; 0.862	3; 14	2; 2	15; 15	0; 5	0.0967; 2.8721	2.5857; 143.4554
161.149	Liver; Nothing; Others	3	303.256	1	LMFA08010007	Arachidonoyl amine	[M+H+NH4]2+	C20H33NO	NA; NA; NA	161.10543415417; 161.088789500949; 161.088789500949	18991; 29360; 29360	0.5079; 0.862; 0.862	3; 14; 2	2; 2; 2	15; 15; 15	0; 5; 5	0.0967; 2.8721; 1.2666	2.5857; 143.4554; 1.1048
161.149	Liver; Nothing; Others	3	282.329	7	LMFA11000027; LMFA11000032; LMFA11000348; LMFA11000400; LMFA11000448; LMFA11000571; LMPR0104010019	5S,9S-Dimethyloctadecane; 9S-Methylnonadecane; 2-Methylnonadecane; 3-Methylnonadecane; 5,9-Dimethyloctadecane; Eicosane; Phytane	[M+H+K]2+	C20H42	NA; NA; NA	161.10543415417; 161.088789500949; 161.088789500949	18991; 29360; 29360	0.5079; 0.862; 0.862	3; 14; 2	2; 2; 2	15; 15; 15	0; 5; 5	0.0967; 2.8721; 1.2666	2.5857; 143.4554; 1.1048
161.154	Liver; Others	2	142.136	23	LMFA05000120; LMFA05000121; LMFA05000131; LMFA05000133; LMFA05000134; LMFA05000135; LMFA05000495; LMFA05000496; LMFA05000504; LMFA05000506; LMFA05000559; LMFA05000570; LMFA05000609; LMFA06000040; LMFA12000052; LMFA12000053; LMFA12000101; LMFA12000124; LMFA12000126; LMFA12000128; LMFA12000129; LMFA12000130; LMFA12000148	2,6-Dimethyl-5-hepten-1-ol; 2,4-Dimethyl-5-hepten-1-ol; 2E-Nonen-1-ol; 6E-Nonen-1-ol; 3Z-Nonen-1-ol; 6Z-Nonen-1-ol; 6Z-Nonen-2R-ol; 6Z-Nonen-2S-ol; delta1-nonen-3-ol; 6-Nonen-2-ol; (E)-3-Nonen-1-ol; (Z)-2-Nonen-1-ol; 2,6-Dimethyl-6-hepten-1-ol; Pelargonaldehyde; Nonan-2-one; Nonan-3-one; 3,4-Dimethylheptan-2-one; 2-Methyloctan-4-one; 3-Methyloctan-2-one; 4-Methyloctan-3-one; 6-Methyloctan-3-one; …	[M+H2O+H]+	C9H18O	NA; NA	161.10543415417; 161.088789500949	18991; 29360	0.5079; 0.862	3; 2	2; 2	15; 15	0; 5	0.0967; 1.2666	2.5857; 1.1048
161.159	Liver; Nothing; Others	3	303.277	1	LMSP01030004	t17:0 phytosphingosine	[M+H+NH4]2+	C17H37NO3	NA; NA; NA	161.10543415417; 161.088789500949; 161.088789500949	18991; 29360; 29360	0.5079; 0.862; 0.862	3; 14; 2	2; 2; 2	15; 15; 15	0; 5; 5	0.0967; 2.8721; 1.2666	2.5857; 143.4554; 1.1048
161.16	Liver	1	298.324	3	LMFA05000221; LMPR0104010006; LMPR0104010026	Eicosan-1-ol; Phytanol; Dihydrophytol	[M+H+Na]2+	C20H42O	NA	161.10543415417	18991	0.5079	3	2	15	0	0.0967	2.5857
161.161	Liver; Nothing	2	320.308	2	LMFA05000769; LMFA05000770	(3R)-13-methylheneicos-(4E)-en-1-yn-3-ol; (3R)-Docos-(15Z)-en-1-yn-3-ol	[M+2H]2+	C22H40O	NA; NA	161.10543415417; 161.088789500949	18991; 29360	0.5079; 0.862	3; 14	2; 2	15; 15	0; 5	0.0967; 2.8721	2.5857; 143.4554
161.169	Blood; Liver; Nothing; Others	4	178.172	1	LMFA11000053	6-Ethyl-4-methyl-3E,5E,7E-decatriene	[M+H-H2O]+	C13H22	NA; NA; NA; NA	161.10543415417; 161.10543415417; 161.088789500949; 161.088789500949	18991; 18991; 29360; 29360	0.5079; 0.5079; 0.862; 0.862	12; 3; 14; 2	2; 2; 2; 2	15; 15; 15; 15	0; 0; 5; 5	0.0954; 0.0967; 2.8721; 1.2666	3.886; 2.5857; 143.4554; 1.1048
161.174	Liver; Nothing; Others	3	303.308	2	LMFA08040046; LMFA08040057	Palmitoyl-EA(d4); Palmitoyl-EA-d4	[M+H+NH4]2+	C18H33D4NO2	NA; NA; NA	161.10543415417; 161.088789500949; 161.088789500949	18991; 29360; 29360	0.5079; 0.862; 0.862	3; 14; 2	2; 2; 2	15; 15; 15	0; 5; 5	0.0967; 2.8721; 1.2666	2.5857; 143.4554; 1.1048
161.179	Liver; Nothing	2	320.344	3	LMFA11000144; LMFA11000455; LMFA11000537	6Z,9Z-Tricosadiene; 5,9-Tricosadiene; 9,10-Tricosadiene	[M+2H]2+	C23H44	NA; NA	161.10543415417; 161.088789500949	18991; 29360	0.5079; 0.862	3; 14	2; 2	15; 15	0; 5	0.0967; 2.8721	2.5857; 143.4554
161.19	Liver; Others	2	142.172	13	LMFA11000568; LMFA11000602; LMFA11000605; LMFA11000609; LMFA11000615; LMFA11000617; LMFA11000618; LMFA11000619; LMFA11000621; LMFA11000622; LMFA11000687; LMFA11000688; LMFA11000697	Decane; 2,5,5-trimethyl-heptane; 2-methyl-3-ethyl-heptane; 5-ethyl-2-methyl-heptane; 2-methylnonane; 3-methylnonane; 4-methylnonane; 5-methylnonane; 2,3-dimethyloctane; 3,6-dimethyloctane; 3,3-Dimethyloctane; 3,4,5-Trimethylheptane; 4-propylheptane	[M+H2O+H]+	C10H22	NA; NA	161.10543415417; 161.088789500949	18991; 29360	0.5079; 0.862	3; 2	2; 2	15; 15	0; 5	0.0967; 1.2666	2.5857; 1.1048
161.528	Liver; Nothing; Others	3	304.014	2	LMPK12110430; LMPK13040004	6-Chloroapigenin; 7-Chloroemodin	[M+H+NH4]2+	C15H9ClO5	NA; NA; NA	161.10543415417; 161.088789500949; 161.088789500949	18991; 29360; 29360	0.5079; 0.862; 0.862	3; 14; 2	2; 2; 2	15; 15; 15	0; 5; 5	0.0967; 2.8721; 1.2666	2.5857; 143.4554; 1.1048
161.55	Liver; Nothing; Others	3	304.058	4	LMPK12130067; LMPK12130073; LMPK12140455; LMPK12140721	Nigrescin; Alphitonin; 5,7,3',4',5'-Pentahydroxyflavanone; Taxifolin	[M+H+NH4]2+	C15H12O7	NA; NA; NA	161.10543415417; 161.088789500949; 161.088789500949	18991; 29360; 29360	0.5079; 0.862; 0.862	3; 14; 2	2; 2; 2	15; 15; 15	0; 5; 5	0.0967; 2.8721; 1.2666	2.5857; 143.4554; 1.1048
161.555	Liver; Others	2	299.113	2	LMGP01050043; LMGP01050084	PC(2:0/0:0); PC(0:0/2:0)	[M+H+Na]2+	C10H22NO7P	PC 2:0; PC 2:0	161.10543415417; 161.088789500949	18991; 29360	0.5079; 0.862	3; 2	2; 2	15; 15	0; 5	0.0967; 1.2666	2.5857; 1.1048
161.568	Liver; Nothing; Others	3	304.095	9	LMPK12020111; LMPK12020113; LMPK12020141; LMPK12020142; LMPK12020189; LMPK12020190; LMPK12080042; LMPK12120578; LMPK12120590	Symplocosidin; Catechin 4'-methyl ether; Catechin-7-methyl ether; Catechin-3'-methyl ether; Ortin-4alpha-ol 8-methyl ether; Epioritin-4alpha-ol 8-methyl ether; (3R)-3',8-Dihydroxyvestitol; 3,4,4',alpha-Tetrahydroxy-2'-methoxydihydrochalcone; 4,2',4',beta-Tetrahydroxy-6'-methoxydihydrochalcone	[M+H+NH4]2+	C16H16O6	NA; NA; NA	161.10543415417; 161.088789500949; 161.088789500949	18991; 29360; 29360	0.5079; 0.862; 0.862	3; 14; 2	2; 2; 2	15; 15; 15	0; 5; 5	0.0967; 2.8721; 1.2666	2.5857; 143.4554; 1.1048
161.576	Liver; Nothing; Others	3	304.11	1	LMPK12110020	8,8-Dimethyl-2-phenyl-4H,8H-benzo[1,2-b:3,4-b']dipyran-4-one	[M+H+NH4]2+	C20H16O3	NA; NA; NA	161.10543415417; 161.088789500949; 161.088789500949	18991; 29360; 29360	0.5079; 0.862; 0.862	3; 14; 2	2; 2; 2	15; 15; 15	0; 5; 5	0.0967; 2.8721; 1.2666	2.5857; 143.4554; 1.1048
161.593	Liver	1	283.215	1	LMFA08030014	N-(dodecanoyl)-homoserine lactone	[M+H+K]2+	C16H29NO3	NA	161.10543415417	18991	0.5079	3	2	15	0	0.0967	2.5857
161.603	Liver	1	299.21	1	LMFA08030013	N-(3-hydroxy-dodecanoyl)-homoserine lactone	[M+H+Na]2+	C16H29NO4	NA	161.10543415417	18991	0.5079	3	2	15	0	0.0967	2.5857
161.61	Nothing	1	321.205	1	LMFA08020296	N-(3S,4S-methylene-decanoyl) histidine	[M+2H]2+	C17H27N3O3	NA	162.095012937076	10991	0.3227	14	2	15	5	0.4082	36.8543
161.611	Nothing	1	283.251	1	LMSP01080051	Prosafrinine	[M+H+K]2+	C17H33NO2	NA	162.095012937076	10991	0.3227	14	2	15	5	0.4082	36.8543
161.612	Nothing	1	304.183	2	LMFA05000726; LMFA06000267	Callyspongenol C; 2E,4E,6E,8E,10E,12E,14E,16E,18E,20E-docosadecaenal	[M+H+NH4]2+	C22H24O	NA	162.095012937076	10991	0.3227	14	2	15	5	0.4082	36.8543
161.615	Nothing	1	304.189	2	LMFA13040008; LMFA13040015	ascr#10; oscr#10	[M+H+NH4]2+	C15H28O6	NA	162.095012937076	10991	0.3227	14	2	15	5	0.4082	36.8543
161.623	Nothing	1	304.204	16	LMST02020054; LMST02020064; LMST02020068; LMST02020070; LMST02020087; LMST02020088; LMST02020090; LMST02020091; LMST02020092; LMST02020101; LMST02020102; LMST02020106; LMST02020109; LMST02020112; LMST02020121; LMST02020122	6beta-hydroxytestosterone; 16alpha-Hydroxydehydroepiandrosterone; 7alpha-Hydroxytestosterone; 17beta,19-dihydroxyandrost-4-en-3-one; 11-Ketoetiocholanolone; 16-Oxoandrostenediol; 3a,16a-Dihydroxyandrostenone; 3a,16b-Dihydroxyandrostenone; 3a,16-Dihydroxyandrostenone; 7a-Hydroxydehydroepiandrosterone; 4-Hydroxytestosterone; 7b-Hydroxydehydroepiandrosterone; 3beta,6alpha-dihydroxy-5alpha-androst-9(…	[M+H+NH4]2+	C19H28O3	NA	162.095012937076	10991	0.3227	14	2	15	5	0.4082	36.8543
161.629	Nothing	1	283.288	2	LMFA08010003; LMFA08010030	Stearamide; Bacillamidin G	[M+H+K]2+	C18H37NO	NA	162.095012937076	10991	0.3227	14	2	15	5	0.4082	36.8543
161.633	Nothing	1	304.225	5	LMFA01050099; LMFA01050100; LMFA01050101; LMFA01050102; LMFA01050539	2,15,16-trihydroxy palmitic acid; 8,9,16-trihydroxy palmitic acid; Aleuritic acid; 11,12,15-trihydroxy palmitic acid; Ustilic acid B	[M+H+NH4]2+	C16H32O5	NA	162.095012937076	10991	0.3227	14	2	15	5	0.4082	36.8543
161.641	Nothing; Nothing	2	321.267	2	LMFA08040003; LMFA08040007	Anandamide (18:3, n-6); Anandamide (18:3, n-3)	[M+2H]2+	C20H35NO2	NA; NA	162.095012937076; 162.095012937076	10991; 10991	0.3227; 0.3227	14; 14	2; 2	15; 15	5; 5	0.4082; 0.4082	36.8543; 36.8543
161.651	Nothing	1	304.261	1	LMGL01020061	1-O-(2R-hydroxy-tetradecyl)-sn-glycerol	[M+H+NH4]2+	C17H36O4	NA	162.095012937076	10991	0.3227	14	2	15	5	0.4082	36.8543
161.659	Nothing	1	304.277	5	LMFA05000768; LMFA12000319; LMFA12000400; LMPK15010004; LMST02030174	(3R)-12-cis-(2-hexylcyclopropyl)dodec-4E-en-1-yn-3-ol; 9S,10R-Epoxy-1,3Z,6Z-heneicosatriene; 14-methyleicos-(4E)-en-1-yn-3-one; 3-pentadecylphenol; pregnan-21-ol	[M+H+NH4]2+	C21H36O	NA	162.095012937076	10991	0.3227	14	2	15	5	0.4082	36.8543
161.677	Nothing	1	304.313	1	LMFA11000162	3Z,6Z,9Z-Docosatriene	[M+H+NH4]2+	C22H40	NA	162.095012937076	10991	0.3227	14	2	15	5	0.4082	36.8543
161.938	Nothing	1	283.905	1	LMFA01090082	3,3-Dibromo-2-n-butylacrylic acid	[M+H+K]2+	C7H10Br2O2	NA	162.095012937076	10991	0.3227	14	2	15	5	0.4082	36.8543
161.994	Nothing	1	284.018	1	LMFA12000363	4-(1,2-dithiin-3-yl)-2-(prop-1-en-2-yloxy)but-3-yn-1-yl acetate	[M+H+K]2+	C12H12O4S2	NA	162.095012937076	10991	0.3227	14	2	15	5	0.4082	36.8543
162.001	Nothing	1	284.032	6	LMPK12090029; LMPK12090032; LMPK12090039; LMPK12100060; LMPK12160012; LMPK13040015	Repensol3,7,9-Trihydroxycoumestan; Lucernol; Aureol; 7,4',5'-Trihydroxy-5,2'-oxido-4-phenylcoumarin; Lupinalbin A; Cassic acid	[M+H+K]2+	C15H8O6	NA	162.095012937076	10991	0.3227	14	2	15	5	0.4082	36.8543
162.019	Nothing	1	284.068	39	LMPK12050056; LMPK12050057; LMPK12050081; LMPK12050084; LMPK12050093; LMPK12050101; LMPK12050103; LMPK12050104; LMPK12050134; LMPK12050229; LMPK12050338; LMPK12050353; LMPK12070050; LMPK12100004; LMPK12100005; LMPK12100009; LMPK12100032; LMPK12110043; LMPK12110047; LMPK12110126; LMPK12110128; LMPK12110418; LMPK12110468; LMPK12110956; LMPK12111018; LMPK12111096; LMPK12111097; LMPK12111330; LMPK121…	Calycosin; 3'-Methoxydaidzein; Xenognosin B; Teralin; 7,2'-Dihydroxy-6-methoxyisoflavone; Texasin; Kakkatin; Glycitein; Retusin(Dalbergia); Biochanin A; 5-O-Methylgenistein; Prunetin; (-)-Maackiain; Melannin; 7,3'-Dihydroxy-4'-methoxy-4-phenylcoumarin; Stevenin; 5,7-Dihydroxy-4'-methoxy-4-phenylcoumarin; Geraldone; Farnisin; Echioidinin; 7,2'-Dihydroxy-5-methoxyflavone; 6-Methylapigenin; Acacetin…	[M+H+K]2+	C16H12O5	NA	162.095012937076	10991	0.3227	14	2	15	5	0.4082	36.8543
162.036	Nothing	1	322.057	1	LMFA01090111	16-bromo-7E,15E-hexadecadien-5,13-diynoic acid	[M+2H]2+	C16H19BrO2	NA	162.095012937076	10991	0.3227	14	2	15	5	0.4082	36.8543
162.042	Nothing	1	322.069	2	LMPK12020151; LMPK12020209	Elephantorrhizol; Gallocatechin-4beta-ol	[M+2H]2+	C15H14O8	NA	162.095012937076	10991	0.3227	14	2	15	5	0.4082	36.8543
162.049	Nothing	1	322.084	3	LMPK12110009; LMPK12111551; LMPK12120105	Millettocalyxin C; 3,4'-Dimethoxyfurano[2,3:7,8]flavone; Ovalitenin C	[M+2H]2+	C19H14O5	NA	162.095012937076	10991	0.3227	14	2	15	5	0.4082	36.8543
162.067	Nothing	1	322.12	18	LMPK12050027; LMPK12050030; LMPK12070020; LMPK12070021; LMPK12070025; LMPK12080060; LMPK12110030; LMPK12110032; LMPK12110033; LMPK12110166; LMPK12120076; LMPK12120077; LMPK12120080; LMPK12120134; LMPK12120429; LMPK12140050; LMPK12140073; LMPK12140208	Neobavaisoflavone; Nordurlettone; (-)-Phaseollin; Neorautenol; Isoneorautenol; Glabrene; Kanzonol D; Licoflavone A; 7,4'-Dihydroxy-8-prenylflavone; 5,7-Dihydroxy-8-prenylflavone; Kanzonol B; Isobavachromene; Bavachromene; Flemichapparin A; Munsericin; Abyssinone I; 4'-Hydroxyisolonchocarpin; Obovatin	[M+2H]2+	C20H18O4	NA	162.095012937076	10991	0.3227	14	2	15	5	0.4082	36.8543
162.086	Nothing	1	322.157	2	LMPK12120009; LMPK12140014	Derricin; Isoderricin A	[M+2H]2+	C21H22O3	NA	162.095012937076	10991	0.3227	14	2	15	5	0.4082	36.8543
162.089	Nothing	1	322.163	1	LMFA13010043	Butyl 3-O-beta-D-glucopyranosyl-butanoate	[M+2H]2+	C14H26O8	NA	162.095012937076	10991	0.3227	14	2	15	5	0.4082	36.8543
162.092	Nothing	1	322.17	1	LMST02020019	4-Chlorotestosterone	[M+2H]2+	C19H27O2Cl	NA	162.095012937076	10991	0.3227	14	2	15	5	0.4082	36.8543
162.114	Nothing	1	322.214	3	LMPK15020008; LMPK15050009; LMST02020113	[8]-Gingerol; Rapanone; 17-hydroxy-1-oxo-2,3-seco-androstan-3-oic acid	[M+2H]2+	C19H30O4	NA	162.095012937076	10991	0.3227	14	2	15	5	0.4082	36.8543
162.12	Nothing	1	305.199	1	LMFA08020085	Capsaicin	[M+H+NH4]2+	C18H27NO3	NA	162.095012937076	10991	0.3227	14	2	15	5	0.4082	36.8543
162.121	Nothing	1	300.245	3	LMPK15010009; LMST02030125; LMST02030150	3-((8Z,11Z)-pentadeca-8,11-dien-1-yl)phenol; Allylestrenol; pregn-4-en-3-one	[M+H+Na]2+	C21H32O	NA	162.095012937076	10991	0.3227	14	2	15	5	0.4082	36.8543
162.121	Nothing	1	300.247	2	LMFA01090035; LMFA01090036	18-fluoro-oleic acid; 18-fluoro-9E-octadecenoic acid	[M+H+Na]2+	C18H33O2F; C18H33FO2	NA	162.095012937076	10991	0.3227	14	2	15	5	0.4082	36.8543
162.128	Nothing	1	300.26	2	LMFA02000231; LMFA02000236	9S-HODE-d4; 13S-HODE-(d4)	[M+H+Na]2+	C18H28D4O3	NA	162.095012937076	10991	0.3227	14	2	15	5	0.4082	36.8543
162.131	Nothing	1	300.266	29	LMFA01050434; LMFA01050485; LMFA01080014; LMFA01080030; LMFA02000120; LMFA02000121; LMFA02000122; LMFA02000123; LMFA02000124; LMFA02000125; LMFA02000126; LMFA02000127; LMFA02000128; LMFA02000129; LMFA02000130; LMFA02000131; LMFA02000132; LMFA02000133; LMFA02000134; LMFA02000135; LMFA02000136; LMFA02000185; LMFA02000195; LMFA02000196; LMFA02000197; LMFA02000198; LMFA02000232; LMFA02000233; LMFA020…	(S)-3-hydroxystearic acid; 2-hydroxystearate; 9-methoxy-heptadecanoic acid; 11-methoxy-heptadecanoic acid; DL-2-hydroxy stearic acid; DL-3-hydroxy stearic acid; DL-4-hydroxy stearic acid; DL-5-hydroxy stearic acid; DL-6-hydroxy stearic acid; DL-7-hydroxy stearic acid; DL-8-hydroxy stearic acid; DL-9-hydroxy stearic acid; Rosilic acid; DL-11-hydroxy stearic acid; DL-12-hydroxy stearic acid; DL-13-…	[M+H+Na]2+	C18H36O3	NA	162.095012937076	10991	0.3227	14	2	15	5	0.4082	36.8543
162.133	Nothing	1	322.251	21	LMFA01060073; LMFA01070029; LMFA01070040; LMFA01070043; LMFA01150011; LMFA01150012; LMFA02000376; LMFA03050005; LMFA03050007; LMFA03050011; LMFA03050012; LMFA03050026; LMFA03050028; LMFA03050029; LMFA03050030; LMPR01040117; LMPR01040118; LMPR0104110002; LMPR0104150001; LMPR0104240002; LMPR0104240011	15-oxo-11Z,13E-eicosadienoic acid; 17(18)-Epoxy-11Z,14Z-Eicosadienoic acid; 5R,6R-epoxy-7-eicosynoic acid; 5S,6R-epoxy-7-eicosynoic acid; 9-(3,4-dimethyl-5-pentylfuran-2-yl)-nonanoic acid; 11-(3,4-dimethyl-5-propylfuran-2-yl)-undecanoic acid; Stellettic acid A; 5S-HETrE; 15S-HETrE; 8S-HETrE; 12R-HETrE; 15-HETrE; 5-HETrE; 8(S)-HETrE; 8-HETrE; Sarcophytrol J; Crassumol A; (-)-Spongiane-15,16-diol; …	[M+2H]2+	C20H34O3	NA	162.095012937076	10991	0.3227	14	2	15	5	0.4082	36.8543
162.151	Nothing	1	322.287	13	LMFA01020224; LMFA01020225; LMFA01020226; LMFA01030399; LMFA01030862; LMFA01030868; LMFA01031171; LMFA07011156; LMFA12000219; LMFA12000314; LMFA12000316; LMFA12000317; LMFA12000318	19-methyl-5E,9E-eicosadienoic acid; 18-methyl-5Z,9Z-eicosadienoic acid; 19-methyl-5Z,9Z-eicosadienoic acid; 12Z,15Z-heneicosadienoic acid; 21:2(5Z,14Z); 21:2(5Z,16Z); 4Z,7Z-heneicosadienoic acid; Neryl 8-methyldecanoate; 6-Hydroxy-(E,E)-7,9-heneicosadien-11-one; cis-6R,7S-cis-9R,10S-Diepoxy-3Z-heneicosene; (3R,4S)-(6S,7R)-Diepoxy-9Z-heneicosene; (3S,4R)-(6R,7S)-Diepoxy-9Z-heneicosene; (3S,4R)-(6S…	[M+2H]2+	C21H38O2	NA	162.095012937076	10991	0.3227	14	2	15	5	0.4082	36.8543
162.156	Nothing	1	305.272	1	LMSP01080053	Clavepictine B	[M+H+NH4]2+	C20H35NO	NA	162.095012937076	10991	0.3227	14	2	15	5	0.4082	36.8543
162.187	Nothing	1	322.36	7	LMFA11000069; LMFA11000083; LMFA11000101; LMFA11000117; LMFA11000330; LMFA11000524; LMFA11000566	10Z-Tricosene; 5Z-Tricosene; 7Z-Tricosene; 9Z-Tricosene; 1-Tricosene; 7-Tricosene; 9-Tricosene	[M+2H]2+	C23H46	NA	162.095012937076	10991	0.3227	14	2	15	5	0.4082	36.8543
162.397	Nothing	1	305.753	1	LMFA01090077	2,3,3-tribromoacrylic acid	[M+H+NH4]2+	C3HBr3O2	NA	162.095012937076	10991	0.3227	14	2	15	5	0.4082	36.8543
162.547	Liver; Nothing	2	306.053	2	LMPK12070145; LMPK12130007	Neoduleen; 3',4'-Methylenedioxyfurano[2'',3'':6,7]aurone	[M+H+NH4]2+	C18H10O5	NA; NA	163.041328184737; 162.095012937076	27119; 10991	0.7253; 0.3227	3; 14	2; 2	15; 15	0; 5	0.2477; 0.4082	12.98; 36.8543
162.552	Liver	1	301.108	1	LMPK12010441	Carajurin	[M+H+Na]2+	C17H17O5	NA	163.041328184737	27119	0.7253	3	2	15	0	0.2477	12.98
162.558	Liver; Nothing	2	306.074	8	LMPK12020002; LMPK12020004; LMPK12020185; LMPK12020191; LMPK12020192; LMPK12020193; LMPK12020202; LMPK12020203	(+)-Gallocatechin; Epigallocatechin; Robinetinidol-4alpha-ol; Mesquitol-4beta-ol; Epimesquitol-4alpha-ol; Epimesquitol-4beta-ol; Leucocyanidin; Catechin-4beta-ol	[M+H+NH4]2+	C15H14O7	NA; NA	163.041328184737; 162.095012937076	27119; 10991	0.7253; 0.3227	3; 14	2; 2	15; 15	0; 5	0.2477; 0.4082	12.98; 36.8543
162.563	Liver	1	279.147	2	LMPR0103610005; LMPR0103610009	Alcyopterosin G; Alcyopterosin H	[M+2Na]2+	C15H21NO4	NA	163.041328184737	27119	0.7253	3	2	15	0	0.2477	12.98
162.579	Liver; Nothing	2	306.118	1	LMFA00000037	11-dimethylarsinoyl-undecanoic acid	[M+H+NH4]2+	C13H27O3As	NA; NA	163.041328184737; 162.095012937076	27119; 10991	0.7253; 0.3227	3; 14	2; 2	15; 15	0; 5	0.2477; 0.4082	12.98; 36.8543
162.581	Liver	1	279.183	3	LMFA08030022; LMFA08030023; LMFA08030024	N-(2E,5Z-dodecadienoyl)-homoserine lactone; N-(2E,4E-dodecadienoyl)-homoserine lactone; N-(3E,5Z-dodecadienoyl)-homoserine lactone	[M+2Na]2+	C16H25NO3	NA	163.041328184737	27119	0.7253	3	2	15	0	0.2477	12.98
162.582	Liver	1	285.194	2	LMFA07070014; LMFA07070035	(2E)-octenoylcarnitine; 2-octenoyl-L-carnitine	[M+H+K]2+	C15H27NO4	NA	163.041328184737	27119	0.7253	3	2	15	0	0.2477	12.98
162.583	Liver; Nothing	2	306.126	2	LMPK12120012; LMPK12140015	Lonchocarpin; (-)-Isolonchocarpin	[M+H+NH4]2+	C20H18O3	NA; NA	163.041328184737; 162.095012937076	27119; 10991	0.7253; 0.3227	3; 14	2; 2	15; 15	0; 5	0.2477; 0.4082	12.98; 36.8543
162.593	Liver	1	301.189	1	LMFA07070038	3-hydroxy-cis-5-octenoylcarnitine	[M+H+Na]2+	C15H27NO5	NA	163.041328184737	27119	0.7253	3	2	15	0	0.2477	12.98
162.594	Liver; Nothing	2	306.147	1	LMPR0103410003	Matricin	[M+H+NH4]2+	C17H22O5	NA; NA	163.041328184737; 162.095012937076	27119; 10991	0.7253; 0.3227	3; 14	2; 2	15; 15	0; 5	0.2477; 0.4082	12.98; 36.8543
162.6	Liver; Nothing	2	306.16	2	LMFA07090120; LMFA07090121	Chlorosphaerolactylate B; Chlorosphaerolactylate C	[M+H+NH4]2+	C15H27O4Cl	NA; NA	163.041328184737; 163.033255804532	27119; 33385	0.7253; 0.9802	3; 14	2; 2	15; 15	0; 5	0.2477; 8.7157	12.98; 217.582
162.611	Liver	1	301.225	3	LMFA07070029; LMFA07070082; LMFA08020332	2,6 dimethylheptanoyl carnitine; Nonanoylcarnitine; N-(3-Hydroxytetradecanoyl) glycine	[M+H+Na]2+	C16H31NO4	NA	163.041328184737	27119	0.7253	3	2	15	0	0.2477	12.98
162.612	Liver; Nothing	2	323.21	1	LMFA02020209	N-jasmonoyl-isoleucine	[M+2H]2+	C18H29NO4	NA; NA	163.041328184737; 163.033255804532	27119; 33385	0.7253; 0.9802	3; 14	2; 2	15; 15	0; 5	0.2477; 8.7157	12.98; 217.582
162.617	Liver	1	279.256	1	LMFA08010008	Linoleamide	[M+2Na]2+	C18H33NO	NA	163.041328184737	27119	0.7253	3	2	15	0	0.2477	12.98
162.619	Liver; Liver; Nothing	3	285.267	4	LMFA08040045; LMSP01040002; LMSP01080005; LMSP01080006	Pentadecanoyl-EA; C17 Sphingosine; iso (4E,15-methyl-d16:1) sphingosine; anteiso (4E,14-methyl-d16:1) sphingosine	[M+H+K]2+	C17H35NO2	NA; NA; NA	163.041328184737; 163.041328184737; 163.033255804532	27119; 27119; 33385	0.7253; 0.7253; 0.9802	3; 3; 14	2; 2; 2	15; 15; 15	0; 0; 5	0.2477; 0.2477; 8.7157	12.98; 12.98; 217.582
162.62	Liver; Nothing	2	306.198	1	LMFA05000725	Callyspongenol B	[M+H+NH4]2+	C22H26O	NA; NA	163.041328184737; 163.033255804532	27119; 33385	0.7253; 0.9802	3; 14	2; 2	15; 15	0; 5	0.2477; 8.7157	12.98; 217.582
162.63	Liver; Nothing	2	306.219	7	LMFA01031056; LMST02020004; LMST02020086; LMST02020097; LMST02020098; LMST02020099; LMST02020111	Methyl 8-hydroxy-11E,17-Octadecadien-9-ynoate; 11beta-Hydroxyisoandrosterone; 11-Hydroxyandrosterone; 5-Androstene-3b,16a,17a-triol; 5-Androstene-3b,16b,17a-triol; 5-Androstenetriol; 1,17-dihydroxy-androstan-3-one	[M+H+NH4]2+	C19H30O3	NA; NA	163.041328184737; 163.033255804532	27119; 33385	0.7253; 0.9802	3; 14	2; 2	15; 15	0; 5	0.2477; 8.7157	12.98; 217.582
162.637	Liver	1	285.303	1	LMSP01080032	Spisulosine	[M+H+K]2+	C18H39NO	NA	163.041328184737	27119	0.7253	3	2	15	0	0.2477	12.98
162.647	Liver	1	301.298	3	LMSP01020001; LMSP01080055; LMSP01080058	Sphinganine; Safingol ( L-threo-sphinganine); Enigmol	[M+H+Na]2+	C18H39NO2	NA	163.041328184737	27119	0.7253	3	2	15	0	0.2477	12.98
162.649	Liver; Nothing; Liver; Nothing	4	323.282	1	LMFA08040004	Anandamide (18:2, n-6)	[M+2H]2+	C20H37NO2	NA; NA; NA; NA	163.041328184737; 163.033255804532; 163.041328184737; 163.033255804532	27119; 33385; 27119; 33385	0.7253; 0.9802; 0.7253; 0.9802	3; 14; 3; 14	2; 2; 2; 2	15; 15; 15; 15	0; 5; 0; 5	0.2477; 8.7157; 0.2477; 8.7157	12.98; 217.582; 12.98; 217.582
162.667	Liver; Nothing	2	306.292	15	LMFA05000765; LMFA05000766; LMFA05000773; LMFA05000774; LMFA05000775; LMFA12000213; LMFA12000216; LMFA12000217; LMFA12000218; LMFA12000320; LMFA12000321; LMFA12000322; LMFA12000323; LMFA12000324; LMFA12000325	(3R)-13,18-Dimethylnonadec-(4E)-en-1-yn-3-ol; (3R)-14-methyleicos-(4E)-en-1-yn-3-ol; rac-14-Methyleicos-(3Z)-en-1-yn-5-ol; rac-18-Methylicos-(3Z)-en-1-yn-5-ol; (5S)-19-methyleicos-(3Z)-en-1-yn-5-ol; 3E,6Z-Heneicosadien-11-one; 6Z,8E-Heneicosadien-11-one; 6Z,9E-Heneicosadien-11-one; 6Z,9Z-Heneicosadien-11-one; 9R,10S-Epoxy-3Z,6Z-heneicosadiene; 9S,10R-Epoxy-3Z,6Z-heneicosadiene; 6R,7S-Epoxy-3Z,9Z-…	[M+H+NH4]2+	C21H38O	NA; NA	163.041328184737; 163.033255804532	27119; 33385	0.7253; 0.9802	3; 14	2; 2	15; 15	0; 5	0.2477; 8.7157	12.98; 217.582
162.685	Liver; Nothing	2	306.329	1	LMFA11000138	6Z,9Z-Docosadiene	[M+H+NH4]2+	C22H42	NA; NA	163.041328184737; 163.033255804532	27119; 33385	0.7253; 0.9802	3; 14	2; 2	15; 15	0; 5	0.2477; 8.7157	12.98; 217.582
162.915	Liver; Nothing	2	323.814	2	LMFA01090140; LMFA01090141	3,3-diiodoacrylic acid; (Z) 2,3-diiodoacrylic acid	[M+2H]2+	C3H2I2O2	NA; NA	163.041328184737; 163.033255804532	27119; 33385	0.7253; 0.9802	3; 14	2; 2	15; 15	0; 5	0.2477; 8.7157	12.98; 217.582
162.932	Heart_SkeletalMuscle	1	139.943	2	LMFA01090072; LMFA01090073	(Z)-2,3-dichloroacrylic acid; 3,3-dichloroacrylic acid	[M+Na]+	C3H2Cl2O2	NA	163.041099949466	23565	0.6601	3	3	15	5	0.1741	11.7089
162.974	Blood; Liver; Nothing	3	179.977	1	LMFA00000035	2-dimethylarsinoyl-acetic acid	[M+H-H2O]+	C4H9O3As	NA; NA; NA	163.041328184737; 163.041328184737; 163.033255804532	27119; 27119; 33385	0.7253; 0.7253; 0.9802	12; 3; 14	2; 2; 2	15; 15; 15	0; 0; 5	0.2117; 0.2477; 8.7157	10.4484; 12.98; 217.582
162.978	Liver	1	279.978	1	LMFA12000372	1-chloro-4-(6-(penta-1,3-diyn-1-yl)-1,2-dithiin-3-yl)but-3-yn-2-ol	[M+2Na]2+	C13H9OS2Cl	NA	163.041328184737	27119	0.7253	3	2	15	0	0.2477	12.98
163.004	Blood; Liver; Nothing	3	180.007	1	LMFA12000365	3-(but-3-en-1-yn-1-yl)-6-methyl-1,2-dithiine	[M+H-H2O]+	C9H8S2	NA; NA; NA	163.041328184737; 163.041328184737; 163.033255804532	27119; 27119; 33385	0.7253; 0.7253; 0.9802	12; 3; 14	2; 2; 2	15; 15; 15	0; 0; 5	0.2117; 0.2477; 8.7157	10.4484; 12.98; 217.582
163.008	Liver	1	280.038	1	LMFA12000358	(E)-5-(hexa-3,5-dien-1-yn-1-yl)-5'-(prop-1-yn-1-yl)-2,2'-bithiophene	[M+2Na]2+	C17H12S2	NA	163.041328184737	27119	0.7253	3	2	15	0	0.2477	12.98
163.016	Blood; Heart_SkeletalMuscle; Liver; Nothing; Others; SkeletalMuscle	6	124.052	2	LMFA01030781; LMFA01030782	trans,trans-hepta-2,4,6-trienoic acid; cis,trans-hepta-2,4,6-trienoic acid	[M+K]+	C7H8O2	NA; NA; NA; NA; NA; NA	163.041328184737; 163.041099949466; 163.041328184737; 163.033255804532; 163.033255804532; 163.041099949466	27119; 23565; 27119; 33385; 33385; 23565	0.7253; 0.6601; 0.7253; 0.9802; 0.9802; 0.6601	12; 3; 3; 14; 9; 6	2; 3; 2; 2; 2; 3	15; 15; 15; 15; 15; 15	0; 5; 0; 5; 5; 5	0.2117; 0.1741; 0.2477; 8.7157; 9.6835; 0.2201	10.4484; 11.7089; 12.98; 217.582; 363.6052; 17.4524
163.02	Liver	1	302.043	15	LMPK12050441; LMPK12110004; LMPK12110847; LMPK12110940; LMPK12111229; LMPK12111397; LMPK12111577; LMPK12111592; LMPK12111605; LMPK12111625; LMPK12111627; LMPK12112517; LMPK12112860; LMPK12113149; LMPK12130044	5,7,8,2',4'-Pentahydroxyisoflavone; Quercetin; Tricetin; Isoetin; 6-Hydroxyluteolin; Hypolaetin; Robinetin; Rhynchosin; Melanoxetin; 3,5,7,2',5'-Pentahydroxyflavone; Viscidulin I; Morin; 6-Hydroxykaempferol; Herbacetin; Bracteatin	[M+H+Na]2+	C15H10O7	NA	163.041328184737	27119	0.7253	3	2	15	0	0.2477	12.98
163.026	Liver	1	280.074	2	LMPK12070007; LMPK12113395	Neodunol; 3-methylflavone-8-carboxylic acid	[M+2Na]2+	C17H12O4	NA	163.041328184737	27119	0.7253	3	2	15	0	0.2477	12.98
163.037	Heart_SkeletalMuscle	1	140.047	1	LMFA07040113	HOHA lactone	[M+Na]+	C7H8O3	NA	163.041099949466	23565	0.6601	3	3	15	5	0.1741	11.7089
163.038	Liver	1	302.079	29	LMPK12020221; LMPK12020222; LMPK12020224; LMPK12020225; LMPK12050471; LMPK12050501; LMPK12050503; LMPK12070134; LMPK12100063; LMPK12120182; LMPK12120274; LMPK12120436; LMPK12130066; LMPK12130076; LMPK12140003; LMPK12140096; LMPK12140122; LMPK12140124; LMPK12140127; LMPK12140201; LMPK12140222; LMPK12140449; LMPK12140532; LMPK12140580; LMPK12140619; LMPK12140647; LMPK12140670; LMPK12140671; LMPK121…	Peltogynan-4-alpha-ol; ent-Epipeltogynan-4alpha-ol; Mopanan-4alpha-ol; Epimopanan-4alpha-ol; (3R)-7,2',3'-Trihydroxy-4'-methoxyisoflavanone; Ferreirin; Isoferreirin; 6a,7-Dihydroxymedicarpin; Haematoxylin; Lanceoletin; 4,2',4',6'-Tetrahydroxy-3-methoxychalcone; 3,4,3',4'-Tetrahydroxy-2-methoxychalcone; 2,6,3'-Trihydroxy-4'-methoxy-2-benzylcoumaranone; Carpusin; Hesperetin; 8-Methoxybutin; 7,2',6'…	[M+H+Na]2+	C16H14O6	NA	163.041328184737	27119	0.7253	3	2	15	0	0.2477	12.98
163.039	Liver; Nothing	2	324.063	2	LMPK10000001; LMPK12070107	Sterigmatocystin; Neobanol	[M+2H]2+	C18H12O6	NA; NA	163.041328184737; 163.033255804532	27119; 33385	0.7253; 0.9802	3; 14	2; 2	15; 15	0; 5	0.2477; 8.7157	12.98; 217.582
163.044	Liver	1	280.11	6	LMFA01030723; LMFA01030724; LMFA01030725; LMFA01031206; LMFA01031207; LMFA01031208	6-hydroxy-7E,9E-Octadecadiene-11,13,15,17-tetraynoic acid; 6-hydroxy-7E,9Z-Octadecadiene-11,13,15,17-tetraynoic acid; 6-hydroxy-7Z,9E-Octadecadiene-11,13,15,17-tetraynoic acid; Caryoynencin A; Caryoynencin B; Caryoynencin C	[M+2Na]2+	C18H16O3	NA	163.041328184737	27119	0.7253	3	2	15	0	0.2477	12.98
163.052	Blood; Heart_SkeletalMuscle; Liver; Nothing; Others; SkeletalMuscle; SkeletalMuscle	7	124.089	9	LMFA06000034; LMFA06000035; LMFA06000121; LMFA06000128; LMFA06000131; LMFA06000132; LMFA06000133; LMFA12000017; LMFA12000038	2,4-octadienal; 5,7-octadienal; 2,4-Dimethyl-2E,4E-hexadienal; 2E,7-Octadienal; 2E,6E-Octadienal; 2E,4Z-Octadienal; 2E,6Z-Octadienal; 3E,5E-Octadien-2-one; 6-Methyl-3E,5-heptadien-2-one	[M+K]+	C8H12O	NA; NA; NA; NA; NA; NA; NA	163.041328184737; 163.041099949466; 163.041328184737; 163.033255804532; 163.033255804532; 163.041099949466; 163.041099949466	27119; 23565; 27119; 33385; 33385; 23565; 23565	0.7253; 0.6601; 0.7253; 0.9802; 0.9802; 0.6601; 0.6601	12; 3; 3; 14; 9; 6; 6	2; 3; 2; 2; 2; 3; 3	15; 15; 15; 15; 15; 15; 15	0; 5; 0; 5; 5; 5; 5	0.2117; 0.1741; 0.2477; 8.7157; 9.6835; 0.2201; 0.2201	10.4484; 11.7089; 12.98; 217.582; 363.6052; 17.4524; 17.4524
163.054	SkeletalMuscle	1	162.047	1	LMFA11000712	Trideca-1-en-3,5,7,9,11-pentayne	[M+H]+	C13H6	NA	163.041099949466	23565	0.6601	6	3	15	5	0.2201	17.4524
163.055	Liver	1	280.131	5	LMPR0103050010; LMPR0103050014; LMPR0103540002; LMPR0103540021; LMPR0103730002	(+)-8'-hydroxyabscisic acid; 7'-hydroxyabscisic acid; Flakinin A; Dendroterpene E; (+)-Hirusten-12-oic acid	[M+2Na]2+	C15H20O5	NA	163.041328184737	27119	0.7253	3	2	15	0	0.2477	12.98
163.056	Liver	1	302.115	20	LMPK12020138; LMPK12020268; LMPK12020278; LMPK12080024; LMPK12080033; LMPK12080034; LMPK12080036; LMPK12080048; LMPK12080049; LMPK12120462; LMPK12120538; LMPK12120543; LMPK12120546; LMPK12120549; LMPK12120555; LMPK12120557; LMPK12120574; LMPK12120596; LMPK12120607; LMPK12120608	Afzelechin 5,4'-dimethyl ether; Diffutidin; 3',4'-Dihydroxy-5,7-dimethoxyflavan; (-)-Mucronulatol; Isomucronulatol; Sphaerosin; Methoxyvestitol; Lotisoflavan; 5-Methoxyvestitol; Lusianin; 2',4'-Dihydroxy-4,6'-dimethoxydihydrochalcone; 4,2',6'-Trihydroxy-4'-methoxy-3'-methyldihydrochalcone; Calomelanone; Dihydroflavokawain C; Dihydropashanone; 2',3'-Dihydroxy-4',6'-dimethoxydihydrochalcone; Odorat…	[M+H+Na]2+	C17H18O5	NA	163.041328184737	27119	0.7253	3	2	15	0	0.2477	12.98
163.057	Liver; Nothing	2	324.1	3	LMPK12050453; LMPK12070038; LMPK12140608	Neoraunone; Ambonane; 5,6-Dimethoxy-[2'',3'':7,8]furanoflavanone	[M+2H]2+	C19H16O5	NA; NA	163.041328184737; 163.033255804532	27119; 33385	0.7253; 0.9802	3; 14	2; 2	15; 15	0; 5	0.2477; 8.7157	12.98; 217.582
163.06	SkeletalMuscle; Blood; Liver; Nothing	4	162.053	6	LMFA01050454; LMFA01050470; LMFA01170049; LMFA01170050; LMFA01170088; LMFA01170091	(R)-2-ethylmalic acid; 2,3-dimethylmalic acid; 2-Hydroxyadipic acid; 2S-hydroxyadipic acid; 3-hydroxy-adipic acid; 3-hydroxymethyl-glutaric acid	[M+H]+	C6H10O5	NA; NA; NA; NA	163.041099949466; 163.041328184737; 163.041328184737; 163.033255804532	23565; 27119; 27119; 33385	0.6601; 0.7253; 0.7253; 0.9802	6; 12; 3; 14	3; 2; 2; 2	15; 15; 15; 15	5; 0; 0; 5	0.2201; 0.2117; 0.2477; 8.7157	17.4524; 10.4484; 12.98; 217.582
163.067	Blood; Liver; Nothing	3	163.067	1	LMFA01020395	S-(2-carboxypropyl)-Cysteamine	[M]+	C6H13NO2S	NA; NA; NA	163.041328184737; 163.041328184737; 163.033255804532	27119; 27119; 33385	0.7253; 0.7253; 0.9802	12; 3; 14	2; 2; 2	15; 15; 15	0; 0; 5	0.2117; 0.2477; 8.7157	10.4484; 12.98; 217.582
163.068	Liver	1	280.158	1	LMFA09000023	Albanitrile C	[M+2Na]2+	C18H20N2O	NA	163.041328184737	27119	0.7253	3	2	15	0	0.2477	12.98
163.073	Heart_SkeletalMuscle; Liver	2	140.084	16	LMFA01030441; LMFA01030442; LMFA01030577; LMFA01030578; LMFA01030795; LMFA01140031; LMFA05000562; LMFA05000563; LMFA06000037; LMFA06000038; LMFA06000129; LMFA07010177; LMFA07010180; LMFA07010779; LMFA07010858; LMFA07010882	4Z,7-octadienoic acid; 5,7-octadienoic acid; 2-octynoic acid; 7-octynoic acid; 2E,7-Octadienoic acid; Alepramic acid; (E,E)-2-methyl-6-oxohepta-2,4-dienol; (E,E)-7-hydroxy-6-methylhepta-3,5-dienal; 2-octenedial; 4-octenedial; 4-oxo-2E-Octenal; 2E,5-Hexadienyl acetate; 2E,4E-Hexadienyl acetate; Allyl tiglate; Ethyl 2-methyl-3,4-pentadienoate; Ethyl sorbate	[M+Na]+	C8H12O2	NA; NA	163.041099949466; 163.041328184737	23565; 27119	0.6601; 0.7253	3; 3	3; 2	15; 15	5; 0	0.1741; 0.2477	11.7089; 12.98
163.074	Liver	1	302.152	2	LMST02010018; LMST02010053	1,3,5(10)-estratrien-17-one-3,7,8-triol; 6-Ketoestriol	[M+H+Na]2+	C18H22O4	NA	163.041328184737	27119	0.7253	3	2	15	0	0.2477	12.98
163.075	SkeletalMuscle; Liver; Nothing; Blood; Liver; Nothing	6	162.068	3	LMFA01030783; LMFA01031040; LMPR0102110001	8Z-Dihydromatricaria acid; cis-Lachnophyllic acid; beta-Dolabrin	[M+H]+	C10H10O2	NA; NA; NA; NA; NA; NA	163.041099949466; 163.041328184737; 163.033255804532; 163.041328184737; 163.041328184737; 163.033255804532	23565; 27119; 33385; 27119; 27119; 33385	0.6601; 0.7253; 0.9802; 0.7253; 0.7253; 0.9802	6; 3; 14; 12; 3; 14	3; 2; 2; 2; 2; 2	15; 15; 15; 15; 15; 15	5; 0; 5; 0; 0; 5	0.2201; 0.2477; 8.7157; 0.2117; 0.2477; 8.7157	17.4524; 12.98; 217.582; 10.4484; 12.98; 217.582
163.079	SkeletalMuscle	1	162.071	1	LMFA07010867	Ethyl 4-(methylthio)butyrate	[M+H]+	C7H14O2S	NA	163.041099949466	23565	0.6601	6	3	15	5	0.2201	17.4524
163.08	Liver	1	302.163	1	LMPK01000055	Trichostatin	[M+H+Na]2+	C17H22N2O3	NA	163.041328184737	27119	0.7253	3	2	15	0	0.2477	12.98
163.081	Liver	1	280.183	1	LMFA05000721	Callyspongenol D	[M+2Na]2+	C20H24O	NA	163.041328184737	27119	0.7253	3	2	15	0	0.2477	12.98
163.082	Liver	1	302.167	1	LMFA05000722	Dehydrosiphonochalynol	[M+H+Na]2+	C22H22O	NA	163.041328184737	27119	0.7253	3	2	15	0	0.2477	12.98
163.088	Liver; Nothing	2	324.162	1	LMFA01090060	7,8-dichloro-hexadecanoic acid	[M+2H]2+	C16H30Cl2O2	NA; NA	163.041328184737; 163.033255804532	27119; 33385	0.7253; 0.9802	3; 14	2; 2	15; 15	0; 5	0.2477; 8.7157	12.98; 217.582
163.091	Liver	1	280.204	11	LMFA01031066; LMFA01050195; LMFA01070020; LMFA01150017; LMFA01150026; LMFA01150032; LMFA01150057; LMFA03050002; LMFA05000651; LMGL01030011; LMGL01030013	7-hydroxy-10E-Heptadecen-8-ynoic acid; 12-hydroxy-5,8,10-heptadecatrienoic acid; methyl (2E,6E,10R,11S)-10,11-epoxy-3,7,11-trimethyltrideca-2,6-dienoate; 9-(3-methyl-5-propylfuran-2-yl)-nonanoic acid; 7-(3-methyl-5-pentylfuran-2-yl)-heptanoic acid; 5-(3-methyl-5-heptylfuran-2-yl)-pentanoic acid; 3,4-dimethyl-5-propyl-2-furanoctanoic acid;; 12S-HHTrE; Dihydropanaxacol; Raspailyne B1; Isoraspailyne…	[M+2Na]2+	C17H28O3	NA	163.041328184737	27119	0.7253	3	2	15	0	0.2477	12.98
163.104	Liver; Nothing	2	324.194	4	LMFA02000269; LMFA02000289; LMFA03010210; LMFA03010214	12-oxo-14,18-dihydroxy-9Z,13E,15Z-octadecatrienoic acid; Cibaric acid; Dinor-PGE2; Dinor-PGD2	[M+2H]2+	C18H28O5	NA; NA	163.041328184737; 163.033255804532	27119; 33385	0.7253; 0.9802	3; 14	2; 2	15; 15	0; 5	0.2477; 8.7157	12.98; 217.582
163.109	Heart_SkeletalMuscle; Liver	2	140.12	22	LMFA05000118; LMFA05000136; LMFA05000498; LMFA05000499; LMFA05000501; LMFA05000502; LMFA05000555; LMFA05000608; LMFA06000041; LMFA06000042; LMFA06000043; LMFA06000044; LMFA06000113; LMFA06000127; LMFA06000140; LMFA12000094; LMFA12000133; LMFA12000134; LMFA12000135; LMFA12000136; LMFA12000141; LMFA12000145	2,4-Dimethyl-2E,4E-heptadien-1-ol; 3Z,6Z-Nonadien-1-ol; 6E,8-Nonadien-2R-ol; 6Z,8-Nonadien-2R-ol; 6E,8-nonadien-2S-ol; 6Z,8-Nonadien-2S-ol; (3E,6Z)-3,6-Nonadien-1-ol; 2,4-Nonadien-1-ol; 2-nonenal; 3-nonenal; 4-nonenal; 6-nonenal; 3Z-nonenal; 2,6-Dimethyl-5-heptenal; 4Z-Nonenal; 4,6-Dimethyl-4E-hepten-3-one; 3E-Nonen-2-one; 6E-Nonen-2-one; 4Z-Nonen-2-one; 6Z-Nonen-2-one; 5-Nonen-2-one; 8-Nonen-2-o…	[M+Na]+	C9H16O	NA; NA	163.041099949466; 163.041328184737	23565; 27119	0.6601; 0.7253	3; 3	3; 2	15; 15	5; 0	0.1741; 0.2477	11.7089; 12.98
163.112	SkeletalMuscle; Liver; Nothing; Blood; Liver; Nothing	6	162.105	1	LMFA06000070	4,10-undecadiynal	[M+H]+	C11H14O	NA; NA; NA; NA; NA; NA	163.041099949466; 163.041328184737; 163.033255804532; 163.041328184737; 163.041328184737; 163.033255804532	23565; 27119; 33385; 27119; 27119; 33385	0.6601; 0.7253; 0.9802; 0.7253; 0.7253; 0.9802	6; 3; 14; 12; 3; 14	3; 2; 2; 2; 2; 2	15; 15; 15; 15; 15; 15	5; 0; 5; 0; 0; 5	0.2201; 0.2477; 8.7157; 0.2117; 0.2477; 8.7157	17.4524; 12.98; 217.582; 10.4484; 12.98; 217.582
163.122	Liver; Nothing	2	324.23	5	LMFA01040038; LMFA01040039; LMFA05000595; LMFA05000714; LMGL01030007	methyl-10-hydroperoxy-8E,12Z,15Z-octadecatrienoate; methyl 15-hydroperoxy-9Z,12Z,16E-octadecatrienoate; 1-Acetoxy-2-hydroxy-16-heptadecyn-4-one; avocadenyne acetate; Raspailyne A1	[M+2H]2+	C19H32O4	NA; NA	163.041328184737; 163.033255804532	27119; 33385	0.7253; 0.9802	3; 14	2; 2	15; 15	0; 5	0.2477; 8.7157	12.98; 217.582
163.127	Liver	1	280.277	10	LMFA06000245; LMFA06000246; LMFA12000203; LMFA12000204; LMFA12000207; LMFA12000269; LMFA12000281; LMFA12000291; LMFA12000292; LMFA12000293	10Z-Nonadecenal; 9Z-Nonadecenal; 10Z-Nonadecen-2-one; 12Z-Nonadecen-9-one; 10-Nonadecen-2-one; 7-Ethyl-4-heptadecen-6-one; 2-methyl-7R,8S-Epoxy-17-octadecene; 9S,10R-Epoxy-6Z-nonadecene; 6R,7S-Epoxy-9Z-nonadecene; 6S,7R-Epoxy-9Z-nonadecene	[M+2Na]2+	C19H36O	NA	163.041328184737	27119	0.7253	3	2	15	0	0.2477	12.98
163.128	Liver; Nothing	2	307.215	2	LMFA08020318; LMFA08030048	Dihydrocapsaicin; N-(2E,7Z-tetradecadienoyl)-homoserine lactone	[M+H+NH4]2+	C18H29NO3	NA; NA	163.041328184737; 163.033255804532	27119; 33385	0.7253; 0.9802	3; 14	2; 2	15; 15	0; 5	0.2477; 8.7157	12.98; 217.582
163.13	Liver; Nothing	2	324.245	1	LMPR01090045	(11Z)-8,18-propano-retinal	[M+2H]2+	C23H32O	NA; NA	163.041328184737; 163.033255804532	27119; 33385	0.7253; 0.9802	3; 14	2; 2	15; 15	0; 5	0.2477; 8.7157	12.98; 217.582
163.141	Liver; Nothing	2	324.266	7	LMFA01050431; LMFA01070021; LMFA01070024; LMFA03000005; LMFA03000008; LMFA03000009; LMFA03000010	Auricolic acid; Alchornoic acid; 11,12-epoxy-14Z-Eicosenoic acid; 11R-HEDE; 15R-HEDE; 11S-HEDE; 20-HEDE	[M+2H]2+	C20H36O3	NA; NA	163.041328184737; 163.033255804532	27119; 33385	0.7253; 0.9802	3; 14	2; 2	15; 15	0; 5	0.2477; 8.7157	12.98; 217.582
163.146	Heart_SkeletalMuscle; Liver	2	140.156	15	LMFA11000311; LMFA11000593; LMFA11000597; LMFA11000630; LMFA11000631; LMFA11000644; LMFA11000645; LMFA11000646; LMFA11000652; LMFA11000653; LMFA11000654; LMFA11000656; LMFA11000657; LMFA11000669; LMPR0102050002	1-Decene; 2,6-dimethyl-2-octene; 5E-decene; 1-methylpropyl-cyclohexane; 1,1,2,3-tetramethylcyclohexane; 1-ethyl-trans-1,3-dimethycyclohexane; 1-ethyl-trans-1,4-dimethycyclohexane; 1-ethyl-2,3-dimethycyclohexane; 1-methyl-2-propylcyclohexane; 1-methyl-3-isopropylcyclohexane; 1-methyl-3-propylcyclohexane; 2-ethyl-1,3-dimethyl-cyclohexane; Butylcyclohexane; Pentylcyclopentane; 1-ethyl-2,4-dimethycyc…	[M+Na]+	C10H20	NA; NA	163.041099949466; 163.041328184737	23565; 27119	0.6601; 0.7253	3; 3	3; 2	15; 15	5; 0	0.1741; 0.2477	11.7089; 12.98
163.146	Liver; Nothing	2	307.251	1	LMSP01080043	R-Dysidazirine	[M+H+NH4]2+	C19H33NO2	NA; NA	163.041328184737; 163.033255804532	27119; 33385	0.7253; 0.9802	3; 14	2; 2	15; 15	0; 5	0.2477; 8.7157	12.98; 217.582
163.148	Blood; Liver; Nothing	3	180.151	13	LMFA05000058; LMFA05000097; LMFA05000162; LMFA05000166; LMFA06000153; LMFA06000155; LMFA06000157; LMFA06000158; LMFA06000159; LMFA06000163; LMFA06000165; LMFA06000166; LMFA06000167	3,6,8-dodecatrien-1-ol; (3Z,6Z,9Z)-dodecatrienol; 3Z,6E,8E-Dodecatrien-1-ol; 3Z,6Z,8E-Dodecatrien-1-ol; 9E,11-Dodecadienal; 8E,10E-Dodecadienal; 5E,7Z-Dodecadienal; 7E,9Z-Dodecadienal; 8E,10Z-Dodecadienal; 9Z,11-Dodecadienal; 5Z,7E-Dodecadienal; 8Z,10E-Dodecadienal; 5Z,7Z-Dodecadienal	[M+H-H2O]+	C12H20O	NA; NA; NA	163.041328184737; 163.041328184737; 163.033255804532	27119; 27119; 33385	0.7253; 0.7253; 0.9802	12; 3; 14	2; 2; 2	15; 15; 15	0; 0; 5	0.2117; 0.2477; 8.7157	10.4484; 12.98; 217.582
163.149	Liver; Nothing	2	307.256	1	LMFA01030761	EPA (d5)	[M+H+NH4]2+	C20H25D5O2	NA; NA	163.041328184737; 163.033255804532	27119; 33385	0.7253; 0.9802	3; 14	2; 2	15; 15	0; 5	0.2477; 8.7157	12.98; 217.582
163.159	Liver; Nothing	2	324.303	12	LMFA01020135; LMFA01020136; LMFA01030398; LMFA01030909; LMFA01031166; LMFA01031167; LMFA01140100; LMFA01140101; LMFA07010635; LMFA07010671; LMFA07011113; LMPR0103010015	2-propyl-9Z-octadecenoic Acid; 2-methyl-2-eicosenoic acid; 12Z-heneicosenoic acid; 21:1(7Z); 19-methyl-7Z-eicosenoic acid; 18-methyl-7Z-eicosenoic acid; 18-methyl-trans-4,5-methylenenonadecanoic acid; 17-methyl-trans-4,5-methylenenonadecanoic acid; 3-Methyl-3-butenyl hexadecanoate; Isopropyl 9Z-octadecenoate; Pentyl hexadec-12-enoate; 18:1(5Z)(9Me,13Me,17Me)	[M+2H]2+	C21H40O2	NA; NA	163.041328184737; 163.033255804532	27119; 33385	0.7253; 0.9802	3; 14	2; 2	15; 15	0; 5	0.2477; 8.7157	12.98; 217.582
163.195	Liver; Nothing	2	324.376	6	LMFA11000184; LMFA11000209; LMFA11000340; LMFA11000529; LMFA11000552; LMFA11000589	10-Methyldocosane; 11-Methyldocosane; 2-Methyldocosane; 8-Methyldocosane; 9-Methyldocosane; Tricosane	[M+2H]2+	C23H48	NA; NA	163.041328184737; 163.033255804532	27119; 33385	0.7253; 0.9802	3; 14	2; 2	15; 15	0; 5	0.2477; 8.7157	12.98; 217.582
163.524	Liver; Nothing	2	308.006	1	LMFA01050416	Mevalonate-PP	[M+H+NH4]2+	C6H14O10P2	NA; NA	163.041328184737; 163.033255804532	27119; 33385	0.7253; 0.9802	3; 14	2; 2	15; 15	0; 5	0.2477; 8.7157	12.98; 217.582
163.555	Nothing	1	308.068	2	LMPK12070037; LMPK12140068	Neodulin; 3',4'-Methylenedioxy-[2'',3'':7,8]furanoflavanone	[M+H+NH4]2+	C18H12O5	NA	164.037859826647	15950	0.4683	14	2	15	5	0.8731	74.0027
163.573	Nothing	1	308.105	1	LMPK12120374	O-Methylpongamol	[M+H+NH4]2+	C19H16O4	NA	164.037859826647	15950	0.4683	14	2	15	5	0.8731	74.0027
163.591	Nothing	1	308.141	5	LMPK12120007; LMPK12120008; LMPK12120040; LMPK12140010; LMPK12140012	Isocordoin; 2',4'-Dihydroxy-3'-(1,1-dimethyl-2-propenyl)chalcone; Derricidin; Isoderricidin; Ovaliflavanone B	[M+H+NH4]2+	C20H20O3	NA	164.037859826647	15950	0.4683	14	2	15	5	0.8731	74.0027
163.619	Nothing	1	308.196	2	LMFA07010327; LMFA07010328	14,14,14-Trifluoro-11E-tetradecenyl acetate; 14,14,14-Trifluoro-11Z-tetradecenyl acetate	[M+H+NH4]2+	C16H27O2F3	NA	164.037859826647	15950	0.4683	14	2	15	5	0.8731	74.0027
163.62	Nothing; Nothing	2	325.225	7	LMFA01120001; LMFA01120002; LMFA01120005; LMFA01120006; LMFA02020208; LMFA08030007; LMFA08030015	10-Nitrolinoleic acid; 12-nitro-linoleic acid; 9-NO2-CLA; 12-NO2-CLA; N-[9,10-Dihydrojasmonoyl]isoleucine; N-(3R-hydroxy-7Z-tetradecenoyl)-homoserine lactone; N-(3-oxo-tetradecanoyl)-homoserine lactone	[M+2H]2+	C18H31NO4	NA; NA	164.037859826647; 164.037859826647	15950; 15950	0.4683; 0.4683	14; 14	2; 2	15; 15	5; 5	0.8731; 0.8731	74.0027; 74.0027
163.628	Nothing	1	308.214	1	LMFA05000724	Callyspongenol A	[M+H+NH4]2+	C22H28O	NA	164.037859826647	15950	0.4683	14	2	15	5	0.8731	74.0027
163.638	Nothing	1	308.235	10	LMFA01070012; LMFA01070013; LMFA01070014; LMFA01140103; LMFA01150005; LMFA01150006; LMFA01150018; LMFA01150022; LMFA01150028; LMPK15030043	methyl 9,10-epoxy-12,15-octadecadienoate; methyl 12,13-epoxy-9,15-octadecadienoate; methyl 15,16-epoxy-9,12-octadecadienoate; Cyclopentenone acid C; 10,13-Epoxy-11-methyloctadeca-10,12-dienoic acid; Methyl 5-hexyl-2-Furanoctanoate; 11-(3-methyl-5-propylfuran-2-yl)-undecanoic acid; 9-(3,4-dimethyl-5-butylfuran-2-yl)-nonanoic acid; 8-(3,4-dimethyl-5-pentylfuran-2-yl)-octanoic acid; 5-(2R-hydroxy-tr…	[M+H+NH4]2+	C19H32O3	NA	164.037859826647	15950	0.4683	14	2	15	5	0.8731	74.0027
163.639	Nothing	1	325.263	1	LMFA03060083	5-Oxo-ETE-d7	[M+2H]2+	C20H23D7O3	NA	164.037859826647	15950	0.4683	14	2	15	5	0.8731	74.0027
163.656	Nothing; Nothing	2	325.298	6	LMFA08020277; LMFA08040015; LMFA08040059; LMFA08040060; LMFA08040061; LMFA08040062	Semiplenamide C; N-oleoyl ethanolamine; Vaccenic acid ethanolamide; Elaidic acid ethanolamide; Trans-11-octadecenoic acid ethanolamide; Trans-petroselinic acid ethanolamide	[M+2H]2+	C20H39NO2	NA; NA	164.037859826647; 164.037859826647	15950; 15950	0.4683; 0.4683	14; 14	2; 2	15; 15	5; 5	0.8731; 0.8731	74.0027; 74.0027
163.674	Nothing	1	308.308	7	LMFA05000533; LMFA05000534; LMFA05000767; LMFA12000211; LMFA12000214; LMFA12000215; LMFA12000315	6Z,9Z-Heneicosadien-11R-ol; 6Z,9Z-Heneicosadien-11S-ol; (3R)-14-Methyleicos-1-yn-3-ol; 6E-Heneicosen-11-one; 6Z-Heneicosen-11-one; 6Z-Heneicosen-9-one; 9R,10S-Epoxy-6Z-heneicosene	[M+H+NH4]2+	C21H40O	NA	164.037859826647	15950	0.4683	14	2	15	5	0.8731	74.0027
163.693	Nothing	1	308.344	8	LMFA11000038; LMFA11000039; LMFA11000085; LMFA11000086; LMFA11000091; LMFA11000104; LMFA11000312; LMFA11000546	13R-Methyl-6E-heneicosene; 13S-Methyl-6E-heneicosene; 13R-Methyl-6Z-heneicosene; 13S-Methyl-6Z-heneicosene; 7Z-Docosene; 9Z-Docosene; 1-Docosene; 9-Docosene	[M+H+NH4]2+	C22H44	NA	164.037859826647	15950	0.4683	14	2	15	5	0.8731	74.0027
163.947	Nothing	1	163.947	1	LMFA01090029	2-bromo-2-butenoic acid	[M]+	C4H5BrO2	NA	164.037859826647	15950	0.4683	14	2	15	5	0.8731	74.0027
164.029	Nothing	1	326.043	3	LMPK12090033; LMPK12090034; LMPK12090037	2-Hydroxyflemichapparin C; Tephrosol; Sophoracoumestan B	[M+2H]2+	C17H10O7	NA	164.037859826647	15950	0.4683	14	2	15	5	0.8731	74.0027
164.03	Nothing	1	164.03	1	LMFA12000349	(5-(but-3-en-1-yn-1-yl)thiophen-2-yl)methanol	[M]+	C9H8OS	NA	164.037859826647	15950	0.4683	14	2	15	5	0.8731	74.0027
164.047	Nothing	1	326.079	16	LMPK12050088; LMPK12050114; LMPK12050115; LMPK12050144; LMPK12050146; LMPK12050360; LMPK12050362; LMPK12050390; LMPK12060074; LMPK12100050; LMPK12110056; LMPK12110067; LMPK12110075; LMPK12111073; LMPK12111572; LMPK12112811	Cuneatin methyl ether; Fujikinetin methyl ether; 3',4'-Dimethoxy-6,7-methylenedioxyisoflavone; Maximaisoflavone D; 7,8-Dimethoxy-3',4'-methylenedioxyisoflavone; Derrustone; Tlatlancuayin; Irisolone methyl ether; Boeravinone A; 5,7-Dimethoxy-3',4'-methylenedioxy-4-phenylcoumarin; Millettocalyxin A; Milletenin C; 7,8-Dimethoxy-3',4'-methylenedioxyflavone; 5,7-Dimethoxy-3',4'-methylenedioxyflavone; …	[M+2H]2+	C18H14O6	NA	164.037859826647	15950	0.4683	14	2	15	5	0.8731	74.0027
164.047	Nothing	1	164.047	2	LMFA01030721; LMFA01030722	9-hydroxy-7E-Nonene-3,5-diynoic acid; 9-hydroxy-7Z-Nonene-3,5-diynoic acid	[M]+	C9H8O3	NA	164.037859826647	15950	0.4683	14	2	15	5	0.8731	74.0027
164.065	Nothing	1	326.115	2	LMPK12111028; LMPK13080017	Eucalyptin; Unguinol	[M+2H]2+	C19H18O5	NA	164.037859826647	15950	0.4683	14	2	15	5	0.8731	74.0027
164.069	Nothing	1	164.069	1	LMFA01050098	Digitoxic acid	[M]+	C6H12O5	NA	164.037859826647	15950	0.4683	14	2	15	5	0.8731	74.0027
164.083	Nothing	1	326.152	5	LMPK12020005; LMPK12020281; LMPK12080006; LMPK12120482; LMPK12120484	Broussinol; (+)-Acutifolin A; Cyclomillinol; 2',4',6'-Trihydroxy-3'-prenyldihydrochalcone; 2',6'-Dihydroxy-4'-prenyloxydihydrochalcone	[M+2H]2+	C20H22O4	NA	164.037859826647	15950	0.4683	14	2	15	5	0.8731	74.0027
164.084	Nothing	1	164.084	2	LMFA01030456; LMFA07010951	2,4-decadiynoic acid; Methyl 3-phenylpropanoate	[M]+	C10H12O2	NA	164.037859826647	15950	0.4683	14	2	15	5	0.8731	74.0027
164.09	Nothing	1	326.165	1	LMFA03120052	Egregiachloride A	[M+2H]2+	C18H27ClO3	NA	164.037859826647	15950	0.4683	14	2	15	5	0.8731	74.0027
164.101	Nothing	1	326.188	3	LMFA05000652; LMST02030257; LMST02030260	docebenone; (17S)-4,6-pregnadiene-3,12,20-trione.; Neridienone A	[M+2H]2+	C21H26O3	NA	164.037859826647	15950	0.4683	14	2	15	5	0.8731	74.0027
164.112	Nothing	1	326.209	44	LMFA01050574; LMFA02000031; LMFA02000058; LMFA02000361; LMFA02000362; LMFA02030007; LMFA02030008; LMFA02030029; LMFA02030030; LMFA02030031; LMFA02030032; LMFA02030033; LMFA02030034; LMFA02030035; LMFA02030036; LMFA02030037; LMFA02030038; LMFA02030039; LMFA02030040; LMFA02030041; LMFA02030042; LMFA02030043; LMFA02030044; LMFA02030045; LMFA02030046; LMFA02030047; LMFA02030048; LMFA02030049; LMFA020…	Gallicynoic acid E; 2R-HpOTrE; 9K,12,13-diHODE; 6,9R,10S-trihydroxy-7E12Z,15Z-octadecatrienoic acid; 6,9R,10R-trihydroxy-7E12Z,15Z-octadecatrienoic acid; 9-epi-9-D1t-PhytoP; 9-D1t-PhytoP; 9-D1c-PhytoP; 9-epi-9-D1c-PhytoP; ent-9-D1t-PhytoP; ent-9-epi-9-D1t-PhytoP; ent-9-D1c-PhytoP; ent-9-epi-9-D1c-PhytoP; 16-D1t-PhytoP; 16-epi-16-D1t-PhytoP; 16-D1c-PhytoP; 16-epi-16-D1c-PhytoP; ent-16-D1c-PhytoP; …	[M+2H]2+	C18H30O5	NA	164.037859826647	15950	0.4683	14	2	15	5	0.8731	74.0027
164.118	Nothing	1	309.194	1	LMFA07070016	(2E,5Z,7E)-decatrienoylcarnitine	[M+H+NH4]2+	C17H27NO4	NA	164.037859826647	15950	0.4683	14	2	15	5	0.8731	74.0027
164.12	Nothing	1	326.225	2	LMFA01031131; LMFA01031158	Zooxanthellactone; 4Z,7Z,9E,11E,13Z,16Z,19Z-docosaheptaenoic acid	[M+2H]2+	C22H30O2	NA	164.037859826647	15950	0.4683	14	2	15	5	0.8731	74.0027
164.12	Nothing	1	164.12	2	LMFA02020009; LMFA06000069	cis-Jasmone; 2,4,6-undecatrienal	[M]+	C11H16O	NA	164.037859826647	15950	0.4683	14	2	15	5	0.8731	74.0027
164.123	Nothing	1	309.205	1	LMFA08020293	N-decanoyl histidine	[M+H+NH4]2+	C16H27N3O3	NA	164.037859826647	15950	0.4683	14	2	15	5	0.8731	74.0027
164.13	Nothing	1	326.246	6	LMFA01080002; LMFA01080007; LMFA01170126; LMFA05000594; LMFA05000644; LMFA05000645	8-methoxy-13-hydroxy-9,11-octadecadienoic acid; 11-methoxy-12,13-epoxy-9-octadecenoic acid; Ceriporic acid A; 1-Acetoxy-2-hydroxy-16-heptadecen-4-one; Avocadyne 1-acetate; Avocadyne 4-acetate	[M+2H]2+	C19H34O4	NA	164.037859826647	15950	0.4683	14	2	15	5	0.8731	74.0027
164.136	Nothing	1	309.23	1	LMFA08030047	N-(7Z-tetradecenoyl)-homoserine lactone	[M+H+NH4]2+	C18H31NO3	NA	164.037859826647	15950	0.4683	14	2	15	5	0.8731	74.0027
164.143	Nothing	1	181.147	1	LMFA08020193	N-Ethyl trans-2-cis-6-nonadienamide	[M+H-H2O]+	C11H19NO	NA	164.037859826647	15950	0.4683	14	2	15	5	0.8731	74.0027
164.144	Nothing	1	326.273	1	LMFA03060082	20-HETE-d6	[M+2H]2+	C20H26D6O3	NA	164.037859826647	15950	0.4683	14	2	15	5	0.8731	74.0027
164.148	Nothing	1	326.282	8	LMFA01050117; LMFA01050256; LMFA01050257; LMFA01060132; LMFA01060133; LMFA01060134; LMFA01140094; LMPR0104010016	Lesquerolic acid; 14R-hydroxy-11E-eicosenoic acid; 14R-hydroxy-11Z-eicosenoic acid; 19-oxo-eicosanoic acid; 2-oxo-eicosanoic acid; 3-oxo-eicosanoic acid; 11-Cycloheptyl,2-hydroxytridecanoic acid; 2-oxophytanic acid	[M+2H]2+	C20H38O3	NA	164.037859826647	15950	0.4683	14	2	15	5	0.8731	74.0027
164.154	Nothing	1	309.267	1	LMSP01080014	(9Me,4E,8E,10E-d19:3)sphingosine	[M+H+NH4]2+	C19H35NO2	NA	164.037859826647	15950	0.4683	14	2	15	5	0.8731	74.0027
164.156	Nothing	1	164.156	1	LMFA11000051	5-Ethyl-3-methyl-2E,4E,6E-nonatriene	[M]+	C12H20	NA	164.037859826647	15950	0.4683	14	2	15	5	0.8731	74.0027
164.167	Nothing	1	326.318	15	LMFA01010021; LMFA01020018; LMFA01020033; LMFA01020223; LMFA01020356; LMFA01020420; LMFA07010416; LMFA07010443; LMFA07010453; LMFA07010509; LMFA07010556; LMFA07010576; LMFA07010649; LMFA07011006; LMPR0104010038	Heneicosylic acid; Methylarachidic acid; 2,6-dimethyl-nonadecanoic acid; 19-methyl-eicosanoic acid; 20:0(12Me); 12,18-dimethyl-nonadecanoic acid; octadecyl propionate; pentadecyl hexanoate; dodecyl nonanoate; hexadecyl 2-methyl-butanoate; 10,14-Dimethylpentadecyl butyrate; 3-Methyl-2-butenyl hexadecanoate; 10,14-Dimethylpentadecyl isobutyrate; propyl stearate; Homophytanic acid	[M+2H]2+	C21H42O2	NA	164.037859826647	15950	0.4683	14	2	15	5	0.8731	74.0027
164.18	Nothing	1	181.183	1	LMFA09000003	Lauronitrile	[M+H-H2O]+	C12H23N	NA	164.037859826647	15950	0.4683	14	2	15	5	0.8731	74.0027
164.185	Nothing	1	326.355	1	LMFA05000008	Behenyl alcohol	[M+2H]2+	C22H46O	NA	164.037859826647	15950	0.4683	14	2	15	5	0.8731	74.0027
164.573	Nothing	1	310.105	1	LMPR0103090028	Elephantopinolide K	[M+H+NH4]2+	C15H18O7	NA	165.071096396146	13848	0.4066	14	2	15	5	0.5695	49.0539
164.58	Nothing	1	327.145	3	LMGP01020121; LMGP01050061; LMGP01050089	PC(O-2:0/2:0); PC(4:0/0:0); PC(0:0/4:0)	[M+2H]2+	C12H26NO7P	PC O-4:0; PC 4:0	165.071096396146	13848	0.4066	14	2	15	5	0.5695	49.0539
164.581	Nothing	1	310.12	2	LMPK12120583; LMPK12130062	Ovalitenin B; Castillene B	[M+H+NH4]2+	C19H18O4	NA	165.071096396146	13848	0.4066	14	2	15	5	0.5695	49.0539
164.597	Nothing	1	283.215	1	LMFA08030014	N-(dodecanoyl)-homoserine lactone	[M+2Na]2+	C16H29NO3	NA	165.071096396146	13848	0.4066	14	2	15	5	0.5695	49.0539
164.598	Nothing	1	327.181	1	LMGP01060020	PC(O-5:0/0:0)	[M+2H]2+	C13H30NO6P	PC O-5:0	165.071096396146	13848	0.4066	14	2	15	5	0.5695	49.0539
164.599	Nothing	1	310.157	1	LMPK12120441	Dihydrocordoin	[M+H+NH4]2+	C20H22O3	NA	165.071096396146	13848	0.4066	14	2	15	5	0.5695	49.0539
164.61	Nothing	1	310.178	2	LMFA01050151; LMPR0103640001	methyl 8-[2-(2-formyl-vinyl)-3-hydroxy-5-oxo-cyclopentyl]-octanoate; Botrydial	[M+H+NH4]2+	C17H26O5	NA	165.071096396146	13848	0.4066	14	2	15	5	0.5695	49.0539
164.617	Nothing	1	310.193	1	LMPK13120002	Cannabinol	[M+H+NH4]2+	C21H26O2	NA	165.071096396146	13848	0.4066	14	2	15	5	0.5695	49.0539
164.628	Nothing; Nothing	2	327.241	3	LMFA01120003; LMFA01120004; LMFA08020334	10-nitro-9E-octadecenoic acid; 9-nitro-9E-octadecenoic acid; N-(3-Hydroxy-9Z-hexadecenoyl) glycine	[M+2H]2+	C18H33NO4	NA; NA	165.071096396146; 165.071096396146	13848; 13848	0.4066; 0.4066	14; 14	2; 2	15; 15	5; 5	0.5695; 0.5695	49.0539; 49.0539
164.633	Nothing	1	310.226	1	LMFA08020291	Bacillamidin C	[M+H+NH4]2+	C17H30N2O3	NA	165.071096396146	13848	0.4066	14	2	15	5	0.5695	49.0539
164.635	Nothing	1	310.23	3	LMPR01070297; LMPR01090043; LMST02030104	14'-apo-beta-carotenal; (11Z)-8,18-ethanoretinal; Desogestrel	[M+H+NH4]2+	C22H30O	NA	165.071096396146	13848	0.4066	14	2	15	5	0.5695	49.0539
164.646	Nothing	1	327.277	2	LMFA08020123; LMFA08020230	N-palmitoyl alanine; N-(15-methyl-hexadecanoyl) glycine	[M+2H]2+	C19H37NO3	NA	165.071096396146	13848	0.4066	14	2	15	5	0.5695	49.0539
164.646	Nothing	1	310.251	2	LMFA01050549; LMFA01140051	9R-hydroxy-10E,12E-octadecadienoic acid, methyl ester; 2-hydroxy-8-(2-octylcycloprop-1-en-1-yl)octanoic acid;	[M+H+NH4]2+	C19H34O3	NA	165.071096396146	13848	0.4066	14	2	15	5	0.5695	49.0539
164.663	Nothing	1	327.311	1	LMFA08040048	Oleoyl-EA(d2)	[M+2H]2+	C20H37D2NO2	NA	165.071096396146	13848	0.4066	14	2	15	5	0.5695	49.0539
164.664	Nothing; Nothing	2	327.314	2	LMFA08040051; LMSP01070001	Stearoyl-EA; N,N-dimethylsphingosine	[M+2H]2+	C20H41NO2	NA; NA	165.071096396146; 165.071096396146	13848; 13848	0.4066; 0.4066	14; 14	2; 2	15; 15	5; 5	0.5695; 0.5695	49.0539; 49.0539
164.682	Nothing	1	310.324	4	LMFA05000535; LMFA12000220; LMFA12000305; LMFA12000306	6Z-Heneicosen-11-ol; Heneicosan-2-one; cis-(7R,8S)-Epoxy-2-methyleicosane; cis-(7S,8R)-Epoxy-2-methyleicosane	[M+H+NH4]2+	C21H42O	NA	165.071096396146	13848	0.4066	14	2	15	5	0.5695	49.0539
164.701	Nothing	1	310.36	6	LMFA11000211; LMFA11000394; LMFA11000457; LMFA11000508; LMFA11000553; LMFA11000569	11-Methylheneicosane; 3-Methylheneicosane; 5-Methylheneicosane; 7-Methylheneicosane; 9-Methylheneicosane; Docosane	[M+H+NH4]2+	C22H46	NA	165.071096396146	13848	0.4066	14	2	15	5	0.5695	49.0539
165.036	Nothing	1	328.058	5	LMPK12050368; LMPK12050410; LMPK12070127; LMPK12070143; LMPK12111452	5,3'-Dihydroxy-2'-methoxy-6,7-methylenedioxyisoflavone; Dalspinin; (-)-Acanthocarpan; Bryaquinone; Kanzakiflavone 1	[M+2H]2+	C17H12O7	NA	165.071096396146	13848	0.4066	14	2	15	5	0.5695	49.0539
165.055	Nothing	1	328.095	56	LMPK12020226; LMPK12050089; LMPK12050090; LMPK12050116; LMPK12050141; LMPK12050391; LMPK12050392; LMPK12050430; LMPK12050472; LMPK12060081; LMPK12070068; LMPK12070083; LMPK12070139; LMPK12070154; LMPK12070155; LMPK12100051; LMPK12100052; LMPK12110061; LMPK12110090; LMPK12110132; LMPK12110136; LMPK12110943; LMPK12111042; LMPK12111062; LMPK12111166; LMPK12111170; LMPK12111306; LMPK12111316; LMPK121…	4-O-Methyl-3',4'-methylenedioxymopanan-4alpha-ol; 7-Hydroxy-2',4',5'-trimethoxyisoflavone; 2'-Hydroxy-7,3',4'-trimethoxyisoflavone; Cladrastin; 7-Hydroxy-8,3',4'-trimethoxyisoflavone; 7,4'-Di-O-methyltectorigenin; 5-Methoxyafrormosin; Iso-5-methoxyafrormosin; 6,7-Dimethoxy-3',4'-methylenedioxyisoflavanone; Abronione; 2-Methoxypterocarpin; 4-Methoxypterocarpin; 6-Methoxypterocarpin; Bryacarpene 2;…	[M+2H]2+	C18H16O6	NA	165.071096396146	13848	0.4066	14	2	15	5	0.5695	49.0539
165.066	Nothing; Others	2	147.032	1	LMFA08010027	Agrocybin	[M+NH4]+	C8H5NO2	NA; NA	165.071096396146; 165.071096396146	13848; 13848	0.4066; 0.4066	14; 9	2; 2	15; 15	5; 5	0.5695; 0.6059	49.0539; 75.8143
165.073	Nothing	1	328.131	3	LMPK12120341; LMPK12120415; LMPK12140200	2',3',4',6'-Tetramethoxychalcone; 2-Hydroxy-7,8-dehydrograndiflorone; 5-O-Methylleridol	[M+2H]2+	C19H20O5	NA	165.071096396146	13848	0.4066	14	2	15	5	0.5695	49.0539
165.077	Nothing	1	311.113	1	LMGP01050088	PC(0:0/3:1(2E))	[M+H+NH4]2+	C11H22NO7P	PC 3:1	165.071096396146	13848	0.4066	14	2	15	5	0.5695	49.0539
165.083	Nothing	1	328.152	3	LMFA03010032; LMFA03010194; LMFA03010221	Tetranor-PGEM; Prostaglandin M; tetranor-PGDM	[M+2H]2+	C16H24O7	NA	165.071096396146	13848	0.4066	14	2	15	5	0.5695	49.0539
165.091	Nothing; Nothing	2	328.168	2	LMPR0104010020; LMST02030258	Crocetin; (17S)-4,6-androstadiene-3,12-dione-17-carboxylic acid	[M+2H]2+	C20H24O4	NA; NA	165.071096396146; 165.071096396146	13848; 13848	0.4066; 0.4066	14; 14	2; 2	15; 15	5; 5	0.5695; 0.5695	49.0539; 49.0539
165.097	Nothing	1	328.18	1	LMFA03120053	Egregiachloride B	[M+2H]2+	C18H29ClO3	NA	165.071096396146	13848	0.4066	14	2	15	5	0.5695	49.0539
165.102	Nothing	1	328.189	1	LMPR0103010029	Canangalia C	[M+2H]2+	C17H28O6	NA	165.071096396146	13848	0.4066	14	2	15	5	0.5695	49.0539
165.106	Nothing	1	182.11	1	LMPK13090043	1,2-dihydrostilbene	[M+H-H2O]+	C14H14	NA	165.071096396146	13848	0.4066	14	2	15	5	0.5695	49.0539
165.109	Nothing	1	328.204	2	LMST02030160; LMST02030177	9,11alpha-epoxypregn-4-ene-3,20-dione; megestrol	[M+2H]2+	C21H28O3	NA	165.071096396146	13848	0.4066	14	2	15	5	0.5695	49.0539
165.12	Nothing	1	328.225	31	LMFA01050531; LMFA02000021; LMFA02000022; LMFA02000105; LMFA02000106; LMFA02000220; LMFA02000295; LMFA02000313; LMFA02000314; LMFA02000360; LMFA02000388; LMFA02030001; LMFA02030002; LMFA02030009; LMFA02030010; LMFA02030011; LMFA02030012; LMFA02030013; LMFA02030014; LMFA02030015; LMFA02030016; LMFA02030017; LMFA02030018; LMFA02030019; LMFA02030020; LMFA02030021; LMFA02030022; LMFA02030023; LMFA020…	Malyngic acid; 9S,10S,11R-trihydroxy-12Z,15Z-octadecadienoic acid; 9S,12S,13S-trihydroxy-10E,15Z-octadecadienoic acid; 9-hydroperoxy-12,13-epoxy-10-octadecenoic acid; 11-hydroperoxy-12,13-epoxy-9-octadecenoic acid; 9,12,13,TriHODE; Fulgidic acid; 9R,12R,13S-Trihydroxy-10E,15Z-octadecadienoic acid; 9R,12S,13S-Trihydroxy-10E,15Z-octadecadienoic acid; 9S,10R,11R-trihydroxy-12Z,15Z-octadecadienoic ac…	[M+2H]2+	C18H32O5	NA	165.071096396146	13848	0.4066	14	2	15	5	0.5695	49.0539
165.123	Nothing; Others	2	147.089	1	LMFA01050440	(2R,3R,4R)-2-Amino-4-hydroxy-3-methylpentanoic acid	[M+NH4]+	C6H13NO3	NA; NA	165.071096396146; 165.071096396146	13848; 13848	0.4066; 0.4066	14; 9	2; 2	15; 15	5; 5	0.5695; 0.6059	49.0539; 75.8143
165.127	Nothing; Nothing	2	328.24	7	LMFA01030185; LMFA01030683; LMFA01030684; LMFA01030685; LMFA01031176; LMPK15030057; LMPR01090012	DHA; 3,9,15-Docosatriynoic acid; 8,11,14-Docosatriynoic acid; 10,13,16-Docosatriynoic acid; Docosahexaenoic acid; 2-methyl-5-(8Z.11,14-pentadecatrienyl) resorcinol; Retinol Acetate/All-trans-retinyl Acetate	[M+2H]2+	C22H32O2	NA; NA	165.071096396146; 165.071096396146	13848; 13848	0.4066; 0.4066	14; 14	2; 2	15; 15	5; 5	0.5695; 0.5695	49.0539; 49.0539
165.138	Nothing	1	328.261	5	LMFA01170135; LMFA05000640; LMFA05000641; LMFA05000642; LMFA05000715	Nonadecandioic acid; Avocadene 1-acetate; Avocadene 2-acetate; Avocadene 4-acetate; avocadene acetate	[M+2H]2+	C19H36O4	NA	165.071096396146	13848	0.4066	14	2	15	5	0.5695	49.0539
165.144	Nothing	1	328.273	2	LMFA08020262; LMFA08020266	N-lauroyl lysine; N6-lauroyl lysine	[M+2H]2+	C18H36N2O3	NA	165.071096396146	13848	0.4066	14	2	15	5	0.5695	49.0539
165.146	Nothing	1	328.278	2	LMFA01090052; LMFA01090053	20-fluoro-9Z-eicosenoic acid; 20-fluoro-11Z-eicosenoic acid	[M+2H]2+	C20H37FO2	NA	165.071096396146	13848	0.4066	14	2	15	5	0.5695	49.0539
165.15	Nothing	1	328.285	6	LMFA03050020; LMFA03050021; LMFA03060005; LMFA03060080; LMFA03060081; LMFA03080011	(+/-)14,15-EpETrE-(d8); (+/-)8,9-EpETrE-(d8); 5S-HETE-d8; 15S-HETE-d8; 12S-HETE-d8; (+/-)11,12-EpETrE-d8	[M+2H]2+	C20H24D8O3	NA	165.071096396146	13848	0.4066	14	2	15	5	0.5695	49.0539
165.156	Nothing	1	328.298	7	LMFA01050073; LMFA01050074; LMFA01050075; LMFA01050255; LMFA01080031; LMPR0104010011; LMPR0104010015	2-hydroxy-eicosanoic acid; 3-hydroxy-eicosanoic acid; 20-hydroxy-eicosanoic acid; 3R-hydroxy-eicosanoic acid; 11-methoxy-nonadecanoic acid; 2-hydroxyphytanic acid; (2S)-2-hydroxyphytanic acid	[M+2H]2+	C20H40O3	NA	165.071096396146	13848	0.4066	14	2	15	5	0.5695	49.0539
165.164	Nothing	1	182.167	25	LMFA05000020; LMFA05000026; LMFA05000033; LMFA05000046; LMFA05000132; LMFA05000149; LMFA05000150; LMFA05000151; LMFA05000157; LMFA05000159; LMFA05000160; LMFA05000161; LMFA05000163; LMFA05000164; LMFA05000165; LMFA05000573; LMFA06000072; LMFA06000152; LMFA06000154; LMFA06000161; LMFA06000162; LMFA06000164; LMFA12000161; LMFA12000162; LMPR0103090008	5,7-dodecadien-1-ol; 7E,9Z-dodecadien-1-ol; 3,5-dodecadien-1-ol; Codlemone; 3,4,7-Trimethyl-2E,6-nonadien-1-ol; 9E,11-Dodecadien-1-ol; 5E,7Z-Dodecadien-1-ol; 8E,10Z-Dodecadien-1-ol; 9Z,11-Dodecadien-1-ol; 5Z,7E-Dodecadien-1-ol; 7Z,9E-Dodecadien-1-ol; 8Z,10E-Dodecadien-1-ol; 3Z,6Z-Dodecadien-1-ol; 7Z,9Z-Dodecadien-1-ol; 8Z,10Z-Dodecadien-1-ol; (Z,Z)-3,6-Dodecadien-1-ol; 2-dodecenal; 7E-Dodecenal; …	[M+H-H2O]+	C12H22O	NA	165.071096396146	13848	0.4066	14	2	15	5	0.5695	49.0539
165.174	Nothing	1	328.334	4	LMFA05000077; LMFA05000078; LMFA05000079; LMFA05000579	13-methyl-1,2-eicosanediol; 15-methyl-1,2-eicosanediol; 1,2-heneicosanediol; 1,21-Heneicosanediol	[M+2H]2+	C21H44O2	NA	165.071096396146	13848	0.4066	14	2	15	5	0.5695	49.0539
165.2	Nothing	1	182.203	6	LMFA11000081; LMFA11000084; LMFA11000331; LMFA11000435; LMFA11000468; LMFA11000480	4Z-Tridecene; 5Z-Tridecene; 1-Tridecene; 4-Tridecene; 5-Tridecene; 6-Tridecene	[M+H-H2O]+	C13H26	NA	165.071096396146	13848	0.4066	14	2	15	5	0.5695	49.0539
165.586	Blood	1	285.194	2	LMFA07070014; LMFA07070035	(2E)-octenoylcarnitine; 2-octenoyl-L-carnitine	[M+2Na]2+	C15H27NO4	NA	166.080963350397	4594	0.1349	5	2	15	5	0.0639	1.199
165.589	Blood	1	312.136	1	LMPK12120421	Desmosdumotin C	[M+H+NH4]2+	C19H20O4	NA	166.080963350397	4594	0.1349	5	2	15	5	0.0639	1.199
165.595	Blood	1	291.22	2	LMFA08020323; LMFA08020324	Isobungeanool; Bungeanool	[M+H+K]2+	C18H29NO2	NA	166.080963350397	4594	0.1349	5	2	15	5	0.0639	1.199
165.606	Blood	1	307.215	2	LMFA08020318; LMFA08030048	Dihydrocapsaicin; N-(2E,7Z-tetradecadienoyl)-homoserine lactone	[M+H+Na]2+	C18H29NO3	NA	166.080963350397	4594	0.1349	5	2	15	5	0.0639	1.199
165.617	Blood; Nothing; Blood	3	329.22	2	LMFA07070047; LMFA08020288	6-Keto-decanoylcarnitine; Bacillamidin A	[M+2H]2+	C17H31NO5	NA; NA; NA	166.080963350397; 166.080963350397; 166.080963350397	4594; 4594; 4594	0.1349; 0.1349; 0.1349	5; 14; 5	2; 2; 2	15; 15; 15	5; 5; 5	0.0639; 0.0686; 0.0639	1.199; 2.4013; 1.199
165.623	Blood	1	285.267	4	LMFA08040045; LMSP01040002; LMSP01080005; LMSP01080006	Pentadecanoyl-EA; C17 Sphingosine; iso (4E,15-methyl-d16:1) sphingosine; anteiso (4E,14-methyl-d16:1) sphingosine	[M+2Na]2+	C17H35NO2	NA	166.080963350397	4594	0.1349	5	2	15	5	0.0639	1.199
165.624	Blood	1	307.251	1	LMSP01080043	R-Dysidazirine	[M+H+Na]2+	C19H33NO2	NA	166.080963350397	4594	0.1349	5	2	15	5	0.0639	1.199
165.625	Blood	1	312.209	6	LMFA05000745; LMST01031018; LMST02030119; LMST02030147; LMST02030163; LMST02030209	Henicosa-4E,10Z,12Z,20-tetraen-1,14-diyn-3,19-diol; pregna-4,9(11)-diene-3,20-dione; Norgestrel; Delta(1)-progesterone; 16,17-didehydroprogesterone; 18-hydroxypregna-1,4,20-trien-3-one	[M+H+NH4]2+	C21H28O2	NA	166.080963350397	4594	0.1349	5	2	15	5	0.0639	1.199
165.626	Blood	1	307.256	1	LMFA01030761	EPA (d5)	[M+H+Na]2+	C20H25D5O2	NA	166.080963350397	4594	0.1349	5	2	15	5	0.0639	1.199
165.636	Blood; Nothing; Blood	3	329.257	3	LMFA07070046; LMFA07070110; LMFA08020331	4,8 dimethylnonanoyl carnitine; Undecanoylcarnitine; Commendamide	[M+2H]2+	C18H35NO4	NA; NA; NA	166.080963350397; 166.080963350397; 166.080963350397	4594; 4594; 4594	0.1349; 0.1349; 0.1349	5; 14; 5	2; 2; 2	15; 15; 15	5; 5; 5	0.0639; 0.0686; 0.0639	1.199; 2.4013; 1.199
165.641	Blood	1	285.303	1	LMSP01080032	Spisulosine	[M+2Na]2+	C18H39NO	NA	166.080963350397	4594	0.1349	5	2	15	5	0.0639	1.199
165.654	Blood; Nothing; Blood	3	329.293	3	LMFA08020197; LMSP01080045; LMSP01080046	Palmitoyl Serinol; Penaresidin A; Penaresidin B	[M+2H]2+	C19H39NO3	NA; NA; NA	166.080963350397; 166.080963350397; 166.080963350397	4594; 4594; 4594	0.1349; 0.1349; 0.1349	5; 14; 5	2; 2; 2	15; 15; 15	5; 5; 5	0.0639; 0.0686; 0.0639	1.199; 2.4013; 1.199
165.666	Blood	1	312.29	1	LMFA01030003	Arachidonic Acid (d8)	[M+H+NH4]2+	C20H24D8O2	NA	166.080963350397	4594	0.1349	5	2	15	5	0.0639	1.199
165.672	Blood; Nothing; Blood	3	329.329	1	LMSP01080056	N,N-dimethyl-Safingol	[M+2H]2+	C20H43NO2	NA; NA; NA	166.080963350397; 166.080963350397; 166.080963350397	4594; 4594; 4594	0.1349; 0.1349; 0.1349	5; 14; 5	2; 2; 2	15; 15; 15	5; 5; 5	0.0639; 0.0686; 0.0639	1.199; 2.4013; 1.199
165.915	Blood	1	291.86	1	LMFA01090144	Ethyl 2-Bromo-2-iodoacetate	[M+H+K]2+	C4H6BrIO2	NA	166.080963350397	4594	0.1349	5	2	15	5	0.0639	1.199
165.963	Blood	1	165.963	1	LMFA01090028	3S-bromobutanoic acid	[M]+	C4H7BrO2	NA	166.080963350397	4594	0.1349	5	2	15	5	0.0639	1.199
165.991	Blood	1	165.991	2	LMFA12000345; LMFA12000364	Alpha-T; 3-(but-3-en-1-yn-1-yl)-1,2-dithiine	[M]+	C8H6S2	NA	166.080963350397	4594	0.1349	5	2	15	5	0.0639	1.199
166.001	Blood	1	308.006	1	LMFA01050416	Mevalonate-PP	[M+H+Na]2+	C6H14O10P2	NA	166.080963350397	4594	0.1349	5	2	15	5	0.0639	1.199
166.011	Blood	1	143.022	1	LMFA08020194	N-formylmaleamic acid	[M+Na]+	C5H5NO4	NA	166.080963350397	4594	0.1349	5	2	15	5	0.0639	1.199
166.013	Blood	1	286.048	23	LMPK12050062; LMPK12050149; LMPK12050251; LMPK12050327; LMPK12050386; LMPK12110003; LMPK12110006; LMPK12110051; LMPK12110131; LMPK12110134; LMPK12110137; LMPK12110941; LMPK12111160; LMPK12111361; LMPK12111566; LMPK12111601; LMPK12111622; LMPK12112802; LMPK12113088; LMPK12130020; LMPK12130041; LMPK12130056; LMPK13040023	Baptigenin; 7,8,2',4'-Tetrahydroxyisoflavone; Orobol; 2'-Hydroxygenistein; 6-Hydroxygenistein; Kaempferol; Luteolin; 7,3',4',5'-Tetrahydroxyflavone; 5,7,2',5'-Tetrahydroxyflavone; 5,7,2',6'-Tetrahydroxyflavone; 5,7,2',3'-Tetrahydroxyflavone; Norartocarpetin; Scutellarein; Isoscutellarein; Fisetin; 3,7,8,4'-Tetrahydroxyflavone; Datiscetin; 6-Hydroxygalangin; 8-Hydroxygalangin; Maritimetin; Aureusi…	[M+2Na]2+	C15H10O6	NA	166.080963350397	4594	0.1349	5	2	15	5	0.0639	1.199
166.022	Blood	1	292.074	12	LMPK12110008; LMPK12110011; LMPK12110012; LMPK12110027; LMPK12110028; LMPK12110060; LMPK12110073; LMPK12110163; LMPK12111542; LMPK12111543; LMPK12130025; LMPK12130059	2-(2-Methoxyphenyl)-4H-furo[2,3-h]-1-benzopyran-4-one; Pongone; Cauliflorin A; Glabone; 2-(4-Methoxyphenyl)-4H-furo[2,3-h]-1-benzopyran-4-one; Kanjone; 9-Methoxy-7-phenyl-5H-furo[3,2-g][1]benzopyran-5-one; Pinnatin; Karanjin; Ponganone XI; 4-Methoxyfurano[2'',3'':6,7]aurone; Derriobtusone A	[M+H+K]2+	C18H12O4	NA	166.080963350397	4594	0.1349	5	2	15	5	0.0639	1.199
166.031	Blood	1	286.084	52	LMFA05000014; LMFA07040148; LMFA07040149; LMPK12020154; LMPK12050449; LMPK12050462; LMPK12050475; LMPK12070051; LMPK12070052; LMPK12070055; LMPK12070056; LMPK12070060; LMPK12070074; LMPK12070077; LMPK12070105; LMPK12070131; LMPK12070132; LMPK12080051; LMPK12080064; LMPK12080065; LMPK12100062; LMPK12120112; LMPK12120113; LMPK12120114; LMPK12120115; LMPK12120152; LMPK12120204; LMPK12120265; LMPK121…	Gummiferol; Collimonin A; Collimonin B; Peltogynan; 3'-Hydroxydihydroformononetin; Vestitone; Dihydrobiochanin A; (-)-Nissolin; Vesticarpan; Kushenin; (6aR,11aR)-3,8-Dihydroxy-9-methoxypterocarpan; Nissicarpin; 4-Hydroxymedicarpin; Melilotocarpan B; Desmocarpin; 6a-Hydroxymedicarpin; 6a-Hydroxyisomedicarpin; Claussequinone; Sepiol; Haginin C; Brazilin; Homobutein; 3,2',4'-Trihydroxy-4-methoxychal…	[M+2Na]2+	C16H14O5	NA	166.080963350397	4594	0.1349	5	2	15	5	0.0639	1.199
166.032	Blood	1	308.068	2	LMPK12070037; LMPK12140068	Neodulin; 3',4'-Methylenedioxy-[2'',3'':7,8]furanoflavanone	[M+H+Na]2+	C18H12O5	NA	166.080963350397	4594	0.1349	5	2	15	5	0.0639	1.199
166.033	Blood	1	292.095	1	LMPR0103540001	(-)-Picrotoxinin	[M+H+K]2+	C15H16O6	NA	166.080963350397	4594	0.1349	5	2	15	5	0.0639	1.199
[truncated: 44,815 more rows]

## Sheet: MS1_MZ_Neg_common_4_5
...1	Organ	mz
1	Brain_Eye	187.026
2	Brain_Eye	327.172
[truncated: 7,755 more rows]

## Sheet: MS1_Negative_Common_4_5
mz_adduct	Organs	n_organs	target_exactmass	n_annotations	target_compound_ids	target_names	adducts	target_formulas	sum_compositions	mz_values	count	freq	class	r	k	s	centers	statistic
[truncated: 18,540 more rows]
