# Supplementary material for: LipidLocator: an open source Shiny web application for spatial lipidomics
Source: Bioinform Adv. 2026 Jan 20;6(1):vbag012. doi: 10.1093/bioadv/vbag012 (PMC12883462; doi:10.1093/bioadv/vbag012)
Supplement: vbag012_Supplementary_Data [file vbag012_supplementary_data.zip › Supplementary Table S2.xlsx]

## Sheet: Consistent_features_in_8_of_10
element	tissue	ionization_mode	samples_present	sample_names	total_samples_present_in	presence_pattern	percentage_present	compound_class	formula	smiles	inchi	inchikey	compound_id
LNAPE 18:1/N-17:1	brain	negative	1,2,3,4,5,6,7,8,10,11	brain_negative_POS_NEG_ZF_brain1_mzML_negative.csv, brain_negative_POS_NEG_ZF_brain2_mzML_negative.csv, brain_negative_POS_NEG_ZF2_brain1_mzML_negative.csv, brain_negative_POS_NEG_ZF2_brain2_mzML_negative.csv, brain_negative_POS_NEG_ZF3_brain1_mzML_negative.csv, brain_negative_POS_NEG_ZF3_brain2_mzML_negative.csv, brain_negative_POS_NEG_ZF4_brain_repeat_mzML_negative.csv, brain_negative_POS_NEG_Z…	10	11111111011	90.9091	LNAPE	C40H76NO8P	CCCCCCCC\C=C/CCCCCCCC(=O)OCC(O)COP(O)(=O)OCCNC(=O)CCCCCCC\C=C/CCCCCCC	InChI=1S/C40H76NO8P/c1-3-5-7-9-11-13-15-17-19-21-23-25-27-29-31-33-40(44)47-36-38(42)37-49-50(45,46)48-35-34-41-39(43)32-30-28-26-24-22-20-18-16-14-12-10-8-6-4-2/h16-19,38,42H,3-15,20-37H2,1-2H3,(H,41,43)(H,45,46)/b18-16-,19-17-	IWLIUGJOOVHIRB-YGGBKCGDNA-N	LipidBlast2022_1228116
LNAPE 18:1/N-18:0	brain	negative	1,2,3,4,5,6,7,8,10,11	brain_negative_POS_NEG_ZF_brain1_mzML_negative.csv, brain_negative_POS_NEG_ZF_brain2_mzML_negative.csv, brain_negative_POS_NEG_ZF2_brain1_mzML_negative.csv, brain_negative_POS_NEG_ZF2_brain2_mzML_negative.csv, brain_negative_POS_NEG_ZF3_brain1_mzML_negative.csv, brain_negative_POS_NEG_ZF3_brain2_mzML_negative.csv, brain_negative_POS_NEG_ZF4_brain_repeat_mzML_negative.csv, brain_negative_POS_NEG_Z…	10	11111111011	90.9091	LNAPE	C41H80NO8P	CCCCCCCCCCCCCCCCCC(=O)NCCOP(O)(=O)OCC(O)COC(=O)CCCCCCC\C=C/CCCCCCCC	InChI=1S/C41H80NO8P/c1-3-5-7-9-11-13-15-17-19-21-23-25-27-29-31-33-40(44)42-35-36-49-51(46,47)50-38-39(43)37-48-41(45)34-32-30-28-26-24-22-20-18-16-14-12-10-8-6-4-2/h18,20,39,43H,3-17,19,21-38H2,1-2H3,(H,42,44)(H,46,47)/b20-18-	LIPZZWCCANYPKE-ZZEZOPTANA-N	LipidBlast2022_1228118
LPG 17:1	brain	negative	1,2,3,4,5,6,7,8,10,11	brain_negative_POS_NEG_ZF_brain1_mzML_negative.csv, brain_negative_POS_NEG_ZF_brain2_mzML_negative.csv, brain_negative_POS_NEG_ZF2_brain1_mzML_negative.csv, brain_negative_POS_NEG_ZF2_brain2_mzML_negative.csv, brain_negative_POS_NEG_ZF3_brain1_mzML_negative.csv, brain_negative_POS_NEG_ZF3_brain2_mzML_negative.csv, brain_negative_POS_NEG_ZF4_brain_repeat_mzML_negative.csv, brain_negative_POS_NEG_Z…	10	11111111011	90.9091	LPG	C23H45O9P	CCCCCCC\C=C/CCCCCCCC(=O)OCC(O)COP(O)(=O)OCC(O)CO	InChI=1S/C23H45O9P/c1-2-3-4-5-6-7-8-9-10-11-12-13-14-15-16-23(27)30-18-22(26)20-32-33(28,29)31-19-21(25)17-24/h8-9,21-22,24-26H,2-7,10-20H2,1H3,(H,28,29)/b9-8-	HSPWLAMZJUXRME-HJWRWDBZNA-N	LipidBlast2022_1235982
PA 16:0_18:1	brain	negative	1,2,3,4,5,7,8,10,11	brain_negative_POS_NEG_ZF_brain1_mzML_negative.csv, brain_negative_POS_NEG_ZF_brain2_mzML_negative.csv, brain_negative_POS_NEG_ZF2_brain1_mzML_negative.csv, brain_negative_POS_NEG_ZF2_brain2_mzML_negative.csv, brain_negative_POS_NEG_ZF3_brain1_mzML_negative.csv, brain_negative_POS_NEG_ZF4_brain_repeat_mzML_negative.csv, brain_negative_POS_NEG_ZF4_brain1_mzML_negative.csv, brain_negative_POS_NEG_Z…	9	11111011011	81.8182	PA	C37H71O8P	CCCCCCCCCCCCCCCC(=O)OCC(COP(O)(O)=O)OC(=O)CCCCCCC\C=C/CCCCCCCC	InChI=1S/C37H71O8P/c1-3-5-7-9-11-13-15-17-18-20-22-24-26-28-30-32-37(39)45-35(34-44-46(40,41)42)33-43-36(38)31-29-27-25-23-21-19-16-14-12-10-8-6-4-2/h17-18,35H,3-16,19-34H2,1-2H3,(H2,40,41,42)/b18-17-	OPVZUEPSMJNLOM-ZCXUNETKNA-N	LipidBlast2022_1241464
PC 16:0_18:1	brain	negative	1,2,3,4,5,6,7,8,10,11	brain_negative_POS_NEG_ZF_brain1_mzML_negative.csv, brain_negative_POS_NEG_ZF_brain2_mzML_negative.csv, brain_negative_POS_NEG_ZF2_brain1_mzML_negative.csv, brain_negative_POS_NEG_ZF2_brain2_mzML_negative.csv, brain_negative_POS_NEG_ZF3_brain1_mzML_negative.csv, brain_negative_POS_NEG_ZF3_brain2_mzML_negative.csv, brain_negative_POS_NEG_ZF4_brain_repeat_mzML_negative.csv, brain_negative_POS_NEG_Z…	10	11111111011	90.9091	PC	C42H82NO8P	CCCCCCCCCCCCCCCC(=O)OCC(COP([O-])(=O)OCC[N+](C)(C)C)OC(=O)CCCCCCC\C=C/CCCCCCCC	InChI=1S/C42H82NO8P/c1-6-8-10-12-14-16-18-20-21-23-25-27-29-31-33-35-42(45)51-40(39-50-52(46,47)49-37-36-43(3,4)5)38-48-41(44)34-32-30-28-26-24-22-19-17-15-13-11-9-7-2/h20-21,40H,6-19,22-39H2,1-5H3/b21-20-	WTJKGGKOPKCXLL-MRCUWXFGNA-N	LipidBlast2022_1258086
PC 16:0_22:6	brain	negative	1,2,3,4,5,6,7,8,10,11	brain_negative_POS_NEG_ZF_brain1_mzML_negative.csv, brain_negative_POS_NEG_ZF_brain2_mzML_negative.csv, brain_negative_POS_NEG_ZF2_brain1_mzML_negative.csv, brain_negative_POS_NEG_ZF2_brain2_mzML_negative.csv, brain_negative_POS_NEG_ZF3_brain1_mzML_negative.csv, brain_negative_POS_NEG_ZF3_brain2_mzML_negative.csv, brain_negative_POS_NEG_ZF4_brain_repeat_mzML_negative.csv, brain_negative_POS_NEG_Z…	10	11111111011	90.9091	PC	C46H80NO8P	CCCCCCCCCCCCCCCC(=O)OCC(COP([O-])(=O)OCC[N+](C)(C)C)OC(=O)CC\C=C/C\C=C/C\C=C/C\C=C/C\C=C/C\C=C/CC	InChI=1S/C46H80NO8P/c1-6-8-10-12-14-16-18-20-21-22-23-24-25-27-29-31-33-35-37-39-46(49)55-44(43-54-56(50,51)53-41-40-47(3,4)5)42-52-45(48)38-36-34-32-30-28-26-19-17-15-13-11-9-7-2/h8,10,14,16,20-21,23-24,27,29,33,35,44H,6-7,9,11-13,15,17-19,22,25-26,28,30-32,34,36-43H2,1-5H3/b10-8-,16-14-,21-20-,24-23-,29-27-,35-33-	IESVDEZGAHUQJU-SYGPSSPWNA-N	LipidBlast2022_1258109
PC 18:0_18:1	brain	negative	1,3,4,5,6,8,10,11	brain_negative_POS_NEG_ZF_brain1_mzML_negative.csv, brain_negative_POS_NEG_ZF2_brain1_mzML_negative.csv, brain_negative_POS_NEG_ZF2_brain2_mzML_negative.csv, brain_negative_POS_NEG_ZF3_brain1_mzML_negative.csv, brain_negative_POS_NEG_ZF3_brain2_mzML_negative.csv, brain_negative_POS_NEG_ZF4_brain1_mzML_negative.csv, brain_negative_POS_NEG_ZF5_brain1_mzML_negative.csv, brain_negative_POS_NEG_ZF5_br…	8	10111101011	72.7273	PC	C44H86NO8P	CCCCCCCCCCCCCCCCCC(=O)OCC(COP([O-])(=O)OCC[N+](C)(C)C)OC(=O)CCCCCCC\C=C/CCCCCCCC	InChI=1S/C44H86NO8P/c1-6-8-10-12-14-16-18-20-22-24-26-28-30-32-34-36-43(46)50-40-42(41-52-54(48,49)51-39-38-45(3,4)5)53-44(47)37-35-33-31-29-27-25-23-21-19-17-15-13-11-9-7-2/h21,23,42H,6-20,22,24-41H2,1-5H3/b23-21-	ATHVAWFAEPLPPQ-LNVKXUELNA-N	LipidBlast2022_456432
PE 16:0_18:1	brain	negative	1,2,3,4,5,6,7,8,10,11	brain_negative_POS_NEG_ZF_brain1_mzML_negative.csv, brain_negative_POS_NEG_ZF_brain2_mzML_negative.csv, brain_negative_POS_NEG_ZF2_brain1_mzML_negative.csv, brain_negative_POS_NEG_ZF2_brain2_mzML_negative.csv, brain_negative_POS_NEG_ZF3_brain1_mzML_negative.csv, brain_negative_POS_NEG_ZF3_brain2_mzML_negative.csv, brain_negative_POS_NEG_ZF4_brain_repeat_mzML_negative.csv, brain_negative_POS_NEG_Z…	10	11111111011	90.9091	PE	C39H76NO8P	CCCCCCCCCCCCCCCC(=O)OCC(COP(O)(=O)OCCN)OC(=O)CCCCCCC\C=C/CCCCCCCC	InChI=1S/C39H76NO8P/c1-3-5-7-9-11-13-15-17-18-20-22-24-26-28-30-32-39(42)48-37(36-47-49(43,44)46-34-33-40)35-45-38(41)31-29-27-25-23-21-19-16-14-12-10-8-6-4-2/h17-18,37H,3-16,19-36,40H2,1-2H3,(H,43,44)/b18-17-	FHQVHHIBKUMWTI-ZCXUNETKNA-N	LipidBlast2022_1278609
PE 16:0_22:6	brain	negative	1,3,4,5,6,7,8,10,11	brain_negative_POS_NEG_ZF_brain1_mzML_negative.csv, brain_negative_POS_NEG_ZF2_brain1_mzML_negative.csv, brain_negative_POS_NEG_ZF2_brain2_mzML_negative.csv, brain_negative_POS_NEG_ZF3_brain1_mzML_negative.csv, brain_negative_POS_NEG_ZF3_brain2_mzML_negative.csv, brain_negative_POS_NEG_ZF4_brain_repeat_mzML_negative.csv, brain_negative_POS_NEG_ZF4_brain1_mzML_negative.csv, brain_negative_POS_NEG_…	9	10111111011	81.8182	PE	C43H74NO8P	CCCCCCCCCCCCCCCC(=O)OCC(COP(O)(=O)OCCN)OC(=O)CC\C=C/C\C=C/C\C=C/C\C=C/C\C=C/C\C=C/CC	InChI=1S/C43H74NO8P/c1-3-5-7-9-11-13-15-17-18-19-20-21-22-24-26-28-30-32-34-36-43(46)52-41(40-51-53(47,48)50-38-37-44)39-49-42(45)35-33-31-29-27-25-23-16-14-12-10-8-6-4-2/h5,7,11,13,17-18,20-21,24,26,30,32,41H,3-4,6,8-10,12,14-16,19,22-23,25,27-29,31,33-40,44H2,1-2H3,(H,47,48)/b7-5-,13-11-,18-17-,21-20-,26-24-,32-30-	MPWUZHVZZKSTPV-LGFBOSHVNA-N	LipidBlast2022_1278632
PE 17:1_18:1	brain	negative	1,3,4,5,7,8,10,11	brain_negative_POS_NEG_ZF_brain1_mzML_negative.csv, brain_negative_POS_NEG_ZF2_brain1_mzML_negative.csv, brain_negative_POS_NEG_ZF2_brain2_mzML_negative.csv, brain_negative_POS_NEG_ZF3_brain1_mzML_negative.csv, brain_negative_POS_NEG_ZF4_brain_repeat_mzML_negative.csv, brain_negative_POS_NEG_ZF4_brain1_mzML_negative.csv, brain_negative_POS_NEG_ZF5_brain1_mzML_negative.csv, brain_negative_POS_NEG_…	8	10111011011	72.7273	PE	C40H76NO8P	CCCCCCCC\C=C/CCCCCCCC(=O)OC(COC(=O)CCCCCCC\C=C/CCCCCCC)COP(O)(=O)OCCN	InChI=1S/C40H76NO8P/c1-3-5-7-9-11-13-15-17-19-21-23-25-27-29-31-33-40(43)49-38(37-48-50(44,45)47-35-34-41)36-46-39(42)32-30-28-26-24-22-20-18-16-14-12-10-8-6-4-2/h16-19,38H,3-15,20-37,41H2,1-2H3,(H,44,45)/b18-16-,19-17-	MLYDZMPNTAJTBN-YGGBKCGDNA-N	LipidBlast2022_1279518
PE 18:0_18:1	brain	negative	1,2,3,4,5,6,7,8,10,11	brain_negative_POS_NEG_ZF_brain1_mzML_negative.csv, brain_negative_POS_NEG_ZF_brain2_mzML_negative.csv, brain_negative_POS_NEG_ZF2_brain1_mzML_negative.csv, brain_negative_POS_NEG_ZF2_brain2_mzML_negative.csv, brain_negative_POS_NEG_ZF3_brain1_mzML_negative.csv, brain_negative_POS_NEG_ZF3_brain2_mzML_negative.csv, brain_negative_POS_NEG_ZF4_brain_repeat_mzML_negative.csv, brain_negative_POS_NEG_Z…	10	11111111011	90.9091	PE	C41H80NO8P	CCCCCCCCCCCCCCCCCC(=O)OCC(COP(O)(=O)OCCN)OC(=O)CCCCCCC\C=C/CCCCCCCC	InChI=1S/C41H80NO8P/c1-3-5-7-9-11-13-15-17-19-21-23-25-27-29-31-33-40(43)47-37-39(38-49-51(45,46)48-36-35-42)50-41(44)34-32-30-28-26-24-22-20-18-16-14-12-10-8-6-4-2/h18,20,39H,3-17,19,21-38,42H2,1-2H3,(H,45,46)/b20-18-	JQKOHRZNEOQNJE-ZZEZOPTANA-N	LipidBlast2022_1279813
PE 18:0_22:6	brain	negative	1,2,3,4,5,6,7,8,10,11	brain_negative_POS_NEG_ZF_brain1_mzML_negative.csv, brain_negative_POS_NEG_ZF_brain2_mzML_negative.csv, brain_negative_POS_NEG_ZF2_brain1_mzML_negative.csv, brain_negative_POS_NEG_ZF2_brain2_mzML_negative.csv, brain_negative_POS_NEG_ZF3_brain1_mzML_negative.csv, brain_negative_POS_NEG_ZF3_brain2_mzML_negative.csv, brain_negative_POS_NEG_ZF4_brain_repeat_mzML_negative.csv, brain_negative_POS_NEG_Z…	10	11111111011	90.9091	PE	C45H78NO8P	CCCCCCCCCCCCCCCCCC(=O)OCC(COP(O)(=O)OCCN)OC(=O)CC\C=C/C\C=C/C\C=C/C\C=C/C\C=C/C\C=C/CC	InChI=1S/C45H78NO8P/c1-3-5-7-9-11-13-15-17-19-20-21-22-24-26-28-30-32-34-36-38-45(48)54-43(42-53-55(49,50)52-40-39-46)41-51-44(47)37-35-33-31-29-27-25-23-18-16-14-12-10-8-6-4-2/h5,7,11,13,17,19,21-22,26,28,32,34,43H,3-4,6,8-10,12,14-16,18,20,23-25,27,29-31,33,35-42,46H2,1-2H3,(H,49,50)/b7-5-,13-11-,19-17-,22-21-,28-26-,34-32-	XYYHNDVKALDFHQ-HSBBONCLNA-N	LipidBlast2022_1279836
PE O-18:1_18:1	brain	negative	1,2,3,4,5,6,7,8,10,11	brain_negative_POS_NEG_ZF_brain1_mzML_negative.csv, brain_negative_POS_NEG_ZF_brain2_mzML_negative.csv, brain_negative_POS_NEG_ZF2_brain1_mzML_negative.csv, brain_negative_POS_NEG_ZF2_brain2_mzML_negative.csv, brain_negative_POS_NEG_ZF3_brain1_mzML_negative.csv, brain_negative_POS_NEG_ZF3_brain2_mzML_negative.csv, brain_negative_POS_NEG_ZF4_brain_repeat_mzML_negative.csv, brain_negative_POS_NEG_Z…	10	11111111011	90.9091	EtherPE	C41H80NO7P	CCCCCCCC\C=C/CCCCCCCCOCC(COP(O)(=O)OCCN)OC(=O)CCCCCCC\C=C/CCCCCCCC	InChI=1S/C41H80NO7P/c1-3-5-7-9-11-13-15-17-19-21-23-25-27-29-31-33-36-46-38-40(39-48-50(44,45)47-37-35-42)49-41(43)34-32-30-28-26-24-22-20-18-16-14-12-10-8-6-4-2/h17-20,40H,3-16,21-39,42H2,1-2H3,(H,44,45)/b19-17-,20-18-	GHNXVMPBTBKJRP-CLFAGFIQNA-N	LipidBlast2022_896631
PE O-18:1_20:4	brain	negative	1,2,3,4,5,7,8,10,11	brain_negative_POS_NEG_ZF_brain1_mzML_negative.csv, brain_negative_POS_NEG_ZF_brain2_mzML_negative.csv, brain_negative_POS_NEG_ZF2_brain1_mzML_negative.csv, brain_negative_POS_NEG_ZF2_brain2_mzML_negative.csv, brain_negative_POS_NEG_ZF3_brain1_mzML_negative.csv, brain_negative_POS_NEG_ZF4_brain_repeat_mzML_negative.csv, brain_negative_POS_NEG_ZF4_brain1_mzML_negative.csv, brain_negative_POS_NEG_Z…	9	11111011011	81.8182	EtherPE	C43H78NO7P	CCCCCCCC\C=C/CCCCCCCCOCC(COP(O)(=O)OCCN)OC(=O)CCCCCC\C=C/C\C=C/C\C=C/C\C=C/CC	InChI=1S/C43H78NO7P/c1-3-5-7-9-11-13-15-17-19-21-22-24-26-28-30-32-34-36-43(45)51-42(41-50-52(46,47)49-39-37-44)40-48-38-35-33-31-29-27-25-23-20-18-16-14-12-10-8-6-4-2/h5,7,11,13,17-20,22,24,42H,3-4,6,8-10,12,14-16,21,23,25-41,44H2,1-2H3,(H,46,47)/b7-5-,13-11-,19-17-,20-18-,24-22-	VLIJZYIABFUKFN-JZELYBSLNA-N	LipidBlast2022_896643
PI 18:0_20:4	brain	negative	1,2,3,4,5,6,7,8,10,11	brain_negative_POS_NEG_ZF_brain1_mzML_negative.csv, brain_negative_POS_NEG_ZF_brain2_mzML_negative.csv, brain_negative_POS_NEG_ZF2_brain1_mzML_negative.csv, brain_negative_POS_NEG_ZF2_brain2_mzML_negative.csv, brain_negative_POS_NEG_ZF3_brain1_mzML_negative.csv, brain_negative_POS_NEG_ZF3_brain2_mzML_negative.csv, brain_negative_POS_NEG_ZF4_brain_repeat_mzML_negative.csv, brain_negative_POS_NEG_Z…	10	11111111011	90.9091	PI	C47H83O13P	CCCCCCCCCCCCCCCCCC(=O)OCC(COP(O)(=O)OC1C(O)C(O)C(O)C(O)C1O)OC(=O)CCCCCC\C=C/C\C=C/C\C=C/C\C=C/CC	InChI=1S/C47H83O13P/c1-3-5-7-9-11-13-15-17-19-20-22-24-26-28-30-32-34-36-41(49)59-39(38-58-61(55,56)60-47-45(53)43(51)42(50)44(52)46(47)54)37-57-40(48)35-33-31-29-27-25-23-21-18-16-14-12-10-8-6-4-2/h5,7,11,13,17,19,22,24,39,42-47,50-54H,3-4,6,8-10,12,14-16,18,20-21,23,25-38H2,1-2H3,(H,55,56)/b7-5-,13-11-,19-17-,24-22-	OJESNYFIPWSOPO-ZKVKLVECNA-N	LipidBlast2022_1295849
PI 18:0_20:5	brain	negative	1,2,3,4,5,6,7,8,10,11	brain_negative_POS_NEG_ZF_brain1_mzML_negative.csv, brain_negative_POS_NEG_ZF_brain2_mzML_negative.csv, brain_negative_POS_NEG_ZF2_brain1_mzML_negative.csv, brain_negative_POS_NEG_ZF2_brain2_mzML_negative.csv, brain_negative_POS_NEG_ZF3_brain1_mzML_negative.csv, brain_negative_POS_NEG_ZF3_brain2_mzML_negative.csv, brain_negative_POS_NEG_ZF4_brain_repeat_mzML_negative.csv, brain_negative_POS_NEG_Z…	10	11111111011	90.9091	PI	C47H81O13P	CCCCCCCCCCCCCCCCCC(=O)OCC(COP(O)(=O)OC1C(O)C(O)C(O)C(O)C1O)OC(=O)CCC\C=C/C\C=C/C\C=C/C\C=C/C\C=C/CC	InChI=1S/C47H81O13P/c1-3-5-7-9-11-13-15-17-19-20-22-24-26-28-30-32-34-36-41(49)59-39(38-58-61(55,56)60-47-45(53)43(51)42(50)44(52)46(47)54)37-57-40(48)35-33-31-29-27-25-23-21-18-16-14-12-10-8-6-4-2/h5,7,11,13,17,19,22,24,28,30,39,42-47,50-54H,3-4,6,8-10,12,14-16,18,20-21,23,25-27,29,31-38H2,1-2H3,(H,55,56)/b7-5-,13-11-,19-17-,24-22-,30-28-	SUYDNPBYMBTSMM-GLWDABGQNA-N	LipidBlast2022_1295850
PI 18:0_22:6	brain	negative	1,2,3,4,5,6,7,8,10,11	brain_negative_POS_NEG_ZF_brain1_mzML_negative.csv, brain_negative_POS_NEG_ZF_brain2_mzML_negative.csv, brain_negative_POS_NEG_ZF2_brain1_mzML_negative.csv, brain_negative_POS_NEG_ZF2_brain2_mzML_negative.csv, brain_negative_POS_NEG_ZF3_brain1_mzML_negative.csv, brain_negative_POS_NEG_ZF3_brain2_mzML_negative.csv, brain_negative_POS_NEG_ZF4_brain_repeat_mzML_negative.csv, brain_negative_POS_NEG_Z…	10	11111111011	90.9091	PI	C49H83O13P	CCCCCCCCCCCCCCCCCC(=O)OCC(COP(O)(=O)OC1C(O)C(O)C(O)C(O)C1O)OC(=O)CC\C=C/C\C=C/C\C=C/C\C=C/C\C=C/C\C=C/CC	InChI=1S/C49H83O13P/c1-3-5-7-9-11-13-15-17-19-20-21-22-24-26-28-30-32-34-36-38-43(51)61-41(40-60-63(57,58)62-49-47(55)45(53)44(52)46(54)48(49)56)39-59-42(50)37-35-33-31-29-27-25-23-18-16-14-12-10-8-6-4-2/h5,7,11,13,17,19,21-22,26,28,32,34,41,44-49,52-56H,3-4,6,8-10,12,14-16,18,20,23-25,27,29-31,33,35-40H2,1-2H3,(H,57,58)/b7-5-,13-11-,19-17-,22-21-,28-26-,34-32-	DJVOKHFQPGWUPK-HSBBONCLNA-N	LipidBlast2022_1295860
PS 18:0_18:1	brain	negative	1,2,3,4,5,6,7,8,10,11	brain_negative_POS_NEG_ZF_brain1_mzML_negative.csv, brain_negative_POS_NEG_ZF_brain2_mzML_negative.csv, brain_negative_POS_NEG_ZF2_brain1_mzML_negative.csv, brain_negative_POS_NEG_ZF2_brain2_mzML_negative.csv, brain_negative_POS_NEG_ZF3_brain1_mzML_negative.csv, brain_negative_POS_NEG_ZF3_brain2_mzML_negative.csv, brain_negative_POS_NEG_ZF4_brain_repeat_mzML_negative.csv, brain_negative_POS_NEG_Z…	10	11111111011	90.9091	PS	C42H80NO10P	CCCCCCCCCCCCCCCCCC(=O)OCC(COP(O)(=O)OCC(N)C(O)=O)OC(=O)CCCCCCC\C=C/CCCCCCCC	InChI=1S/C42H80NO10P/c1-3-5-7-9-11-13-15-17-19-21-23-25-27-29-31-33-40(44)50-35-38(36-51-54(48,49)52-37-39(43)42(46)47)53-41(45)34-32-30-28-26-24-22-20-18-16-14-12-10-8-6-4-2/h18,20,38-39H,3-17,19,21-37,43H2,1-2H3,(H,46,47)(H,48,49)/b20-18-	AJFWREUFUPEYII-ZZEZOPTANA-N	LipidBlast2022_1299054
PS 18:0_22:6	brain	negative	1,2,3,4,5,6,7,8,10,11	brain_negative_POS_NEG_ZF_brain1_mzML_negative.csv, brain_negative_POS_NEG_ZF_brain2_mzML_negative.csv, brain_negative_POS_NEG_ZF2_brain1_mzML_negative.csv, brain_negative_POS_NEG_ZF2_brain2_mzML_negative.csv, brain_negative_POS_NEG_ZF3_brain1_mzML_negative.csv, brain_negative_POS_NEG_ZF3_brain2_mzML_negative.csv, brain_negative_POS_NEG_ZF4_brain_repeat_mzML_negative.csv, brain_negative_POS_NEG_Z…	10	11111111011	90.9091	PS	C46H78NO10P	CCCCCCCCCCCCCCCCCC(=O)OCC(COP(O)(=O)OCC(N)C(O)=O)OC(=O)CC\C=C/C\C=C/C\C=C/C\C=C/C\C=C/C\C=C/CC	InChI=1S/C46H78NO10P/c1-3-5-7-9-11-13-15-17-19-20-21-22-24-26-28-30-32-34-36-38-45(49)57-42(40-55-58(52,53)56-41-43(47)46(50)51)39-54-44(48)37-35-33-31-29-27-25-23-18-16-14-12-10-8-6-4-2/h5,7,11,13,17,19,21-22,26,28,32,34,42-43H,3-4,6,8-10,12,14-16,18,20,23-25,27,29-31,33,35-41,47H2,1-2H3,(H,50,51)(H,52,53)/b7-5-,13-11-,19-17-,22-21-,28-26-,34-32-	LYYHRRPTEXPVOR-HSBBONCLNA-N	LipidBlast2022_1299077
DG 16:0_16:0	brain	positive	1,2,3,4,5,7,8,9	brain_positive_POS_NEG_ZF_brain1_mzML_positive.csv, brain_positive_POS_NEG_ZF_brain2_mzML_positive.csv, brain_positive_POS_NEG_ZF2_brain1_mzML_positive.csv, brain_positive_POS_NEG_ZF2_brain2_mzML_positive.csv, brain_positive_POS_NEG_ZF3_brain1_mzML_positive.csv, brain_positive_POS_NEG_ZF4_brain_repeat_mzML_positive.csv, brain_positive_POS_NEG_ZF4_brain1_mzML_positive.csv, brain_positive_POS_NEG_Z…	8	11111011100	72.7273	DG	C35H68O5	CCCCCCCCCCCCCCCC(=O)OCC(CO)OC(=O)CCCCCCCCCCCCCCC	InChI=1S/C35H68O5/c1-3-5-7-9-11-13-15-17-19-21-23-25-27-29-34(37)39-32-33(31-36)40-35(38)30-28-26-24-22-20-18-16-14-12-10-8-6-4-2/h33,36H,3-32H2,1-2H3	JEJLGIQLPYYGEE-UHFFFAOYNA-N	LipidBlast2022_138114
DG 16:0_18:1	brain	positive	1,2,3,4,5,7,8,9,10	brain_positive_POS_NEG_ZF_brain1_mzML_positive.csv, brain_positive_POS_NEG_ZF_brain2_mzML_positive.csv, brain_positive_POS_NEG_ZF2_brain1_mzML_positive.csv, brain_positive_POS_NEG_ZF2_brain2_mzML_positive.csv, brain_positive_POS_NEG_ZF3_brain1_mzML_positive.csv, brain_positive_POS_NEG_ZF4_brain_repeat_mzML_positive.csv, brain_positive_POS_NEG_ZF4_brain1_mzML_positive.csv, brain_positive_POS_NEG_Z…	9	11111011110	81.8182	DG	C37H70O5	CCCCCCCCCCCCCCCC(=O)OCC(CO)OC(=O)CCCCCCC\C=C/CCCCCCCC	InChI=1S/C37H70O5/c1-3-5-7-9-11-13-15-17-18-20-22-24-26-28-30-32-37(40)42-35(33-38)34-41-36(39)31-29-27-25-23-21-19-16-14-12-10-8-6-4-2/h17-18,35,38H,3-16,19-34H2,1-2H3/b18-17-	YEJYLHKQOBOSCP-ZCXUNETKNA-N	LipidBlast2022_138123
DG 18:1_18:2	brain	positive	1,2,3,4,5,6,7,8,9,10	brain_positive_POS_NEG_ZF_brain1_mzML_positive.csv, brain_positive_POS_NEG_ZF_brain2_mzML_positive.csv, brain_positive_POS_NEG_ZF2_brain1_mzML_positive.csv, brain_positive_POS_NEG_ZF2_brain2_mzML_positive.csv, brain_positive_POS_NEG_ZF3_brain1_mzML_positive.csv, brain_positive_POS_NEG_ZF3_brain2_mzML_positive.csv, brain_positive_POS_NEG_ZF4_brain_repeat_mzML_positive.csv, brain_positive_POS_NEG_Z…	10	11111111110	90.9091	DG	C39H70O5	CCCCCCCC\C=C/CCCCCCCC(=O)OCC(CO)OC(=O)CCCCCCC\C=C/C\C=C/CCCCC	InChI=1S/C39H70O5/c1-3-5-7-9-11-13-15-17-19-21-23-25-27-29-31-33-38(41)43-36-37(35-40)44-39(42)34-32-30-28-26-24-22-20-18-16-14-12-10-8-6-4-2/h12,14,17-20,37,40H,3-11,13,15-16,21-36H2,1-2H3/b14-12-,19-17-,20-18-	BLZVZPYMHLXLHG-RQOIEFAZNA-N	LipidBlast2022_140874
LPC 16:0-SN1	brain	positive	1,2,3,4,5,6,7,8,9,10	brain_positive_POS_NEG_ZF_brain1_mzML_positive.csv, brain_positive_POS_NEG_ZF_brain2_mzML_positive.csv, brain_positive_POS_NEG_ZF2_brain1_mzML_positive.csv, brain_positive_POS_NEG_ZF2_brain2_mzML_positive.csv, brain_positive_POS_NEG_ZF3_brain1_mzML_positive.csv, brain_positive_POS_NEG_ZF3_brain2_mzML_positive.csv, brain_positive_POS_NEG_ZF4_brain_repeat_mzML_positive.csv, brain_positive_POS_NEG_Z…	10	11111111110	90.9091	LPC	C24H50NO7P	CCCCCCCCCCCCCCCC(=O)OCC(O)COP([O-])(=O)OCC[N+](C)(C)C	InChI=1S/C24H50NO7P/c1-5-6-7-8-9-10-11-12-13-14-15-16-17-18-24(27)30-21-23(26)22-32-33(28,29)31-20-19-25(2,3)4/h23,26H,5-22H2,1-4H3	ASWBNKHCZGQVJV-UHFFFAOYNA-N	LipidBlast2022_445239
LPC 16:0-SN2	brain	positive	1,2,3,4,5,6,7,8,9,10	brain_positive_POS_NEG_ZF_brain1_mzML_positive.csv, brain_positive_POS_NEG_ZF_brain2_mzML_positive.csv, brain_positive_POS_NEG_ZF2_brain1_mzML_positive.csv, brain_positive_POS_NEG_ZF2_brain2_mzML_positive.csv, brain_positive_POS_NEG_ZF3_brain1_mzML_positive.csv, brain_positive_POS_NEG_ZF3_brain2_mzML_positive.csv, brain_positive_POS_NEG_ZF4_brain_repeat_mzML_positive.csv, brain_positive_POS_NEG_Z…	10	11111111110	90.9091	LPC	C24H50NO7P	CCCCCCCCCCCCCCCC(=O)OCC(O)COP([O-])(=O)OCC[N+](C)(C)C	InChI=1S/C24H50NO7P/c1-5-6-7-8-9-10-11-12-13-14-15-16-17-18-24(27)30-21-23(26)22-32-33(28,29)31-20-19-25(2,3)4/h23,26H,5-22H2,1-4H3	ASWBNKHCZGQVJV-UHFFFAOYNA-N	LipidBlast2022_445606
LPC 34:1-SN1	brain	positive	1,2,3,4,5,6,7,8,9,10,11	brain_positive_POS_NEG_ZF_brain1_mzML_positive.csv, brain_positive_POS_NEG_ZF_brain2_mzML_positive.csv, brain_positive_POS_NEG_ZF2_brain1_mzML_positive.csv, brain_positive_POS_NEG_ZF2_brain2_mzML_positive.csv, brain_positive_POS_NEG_ZF3_brain1_mzML_positive.csv, brain_positive_POS_NEG_ZF3_brain2_mzML_positive.csv, brain_positive_POS_NEG_ZF4_brain_repeat_mzML_positive.csv, brain_positive_POS_NEG_Z…	11	11111111111	100	LPC	C42H84NO7P	CCCCCCCCCC\C=C/CCCCCCCCCCCCCCCCCCCCCC(=O)OCC(O)COP([O-])(=O)OCC[N+](C)(C)C	InChI=1S/C42H84NO7P/c1-5-6-7-8-9-10-11-12-13-14-15-16-17-18-19-20-21-22-23-24-25-26-27-28-29-30-31-32-33-34-35-36-42(45)48-39-41(44)40-50-51(46,47)49-38-37-43(2,3)4/h14-15,41,44H,5-13,16-40H2,1-4H3/b15-14-	OIJXCFSHLRQOOV-PFONDFGANA-N	LipidBlast2022_445321
LPC 34:1-SN2	brain	positive	1,2,3,4,5,6,7,8,9,10	brain_positive_POS_NEG_ZF_brain1_mzML_positive.csv, brain_positive_POS_NEG_ZF_brain2_mzML_positive.csv, brain_positive_POS_NEG_ZF2_brain1_mzML_positive.csv, brain_positive_POS_NEG_ZF2_brain2_mzML_positive.csv, brain_positive_POS_NEG_ZF3_brain1_mzML_positive.csv, brain_positive_POS_NEG_ZF3_brain2_mzML_positive.csv, brain_positive_POS_NEG_ZF4_brain_repeat_mzML_positive.csv, brain_positive_POS_NEG_Z…	10	11111111110	90.9091	LPC	C42H84NO7P	CCCCCCCCCC\C=C/CCCCCCCCCCCCCCCCCCCCCC(=O)OCC(O)COP([O-])(=O)OCC[N+](C)(C)C	InChI=1S/C42H84NO7P/c1-5-6-7-8-9-10-11-12-13-14-15-16-17-18-19-20-21-22-23-24-25-26-27-28-29-30-31-32-33-34-35-36-42(45)48-39-41(44)40-50-51(46,47)49-38-37-43(2,3)4/h14-15,41,44H,5-13,16-40H2,1-4H3/b15-14-	OIJXCFSHLRQOOV-PFONDFGANA-N	LipidBlast2022_445688
LPC 34:2-SN1	brain	positive	1,2,3,4,5,6,7,8,9,10	brain_positive_POS_NEG_ZF_brain1_mzML_positive.csv, brain_positive_POS_NEG_ZF_brain2_mzML_positive.csv, brain_positive_POS_NEG_ZF2_brain1_mzML_positive.csv, brain_positive_POS_NEG_ZF2_brain2_mzML_positive.csv, brain_positive_POS_NEG_ZF3_brain1_mzML_positive.csv, brain_positive_POS_NEG_ZF3_brain2_mzML_positive.csv, brain_positive_POS_NEG_ZF4_brain_repeat_mzML_positive.csv, brain_positive_POS_NEG_Z…	10	11111111110	90.9091	LPC	C42H82NO7P	CCCCCCC\C=C/C\C=C/CCCCCCCCCCCCCCCCCCCCCC(=O)OCC(O)COP([O-])(=O)OCC[N+](C)(C)C	InChI=1S/C42H82NO7P/c1-5-6-7-8-9-10-11-12-13-14-15-16-17-18-19-20-21-22-23-24-25-26-27-28-29-30-31-32-33-34-35-36-42(45)48-39-41(44)40-50-51(46,47)49-38-37-43(2,3)4/h11-12,14-15,41,44H,5-10,13,16-40H2,1-4H3/b12-11-,15-14-	VPBNTXHLKISABH-HDXUUTQWNA-N	LipidBlast2022_445322
LPC 34:2-SN2	brain	positive	1,2,3,4,5,6,7,8,9,10	brain_positive_POS_NEG_ZF_brain1_mzML_positive.csv, brain_positive_POS_NEG_ZF_brain2_mzML_positive.csv, brain_positive_POS_NEG_ZF2_brain1_mzML_positive.csv, brain_positive_POS_NEG_ZF2_brain2_mzML_positive.csv, brain_positive_POS_NEG_ZF3_brain1_mzML_positive.csv, brain_positive_POS_NEG_ZF3_brain2_mzML_positive.csv, brain_positive_POS_NEG_ZF4_brain_repeat_mzML_positive.csv, brain_positive_POS_NEG_Z…	10	11111111110	90.9091	LPC	C42H82NO7P	CCCCCCC\C=C/C\C=C/CCCCCCCCCCCCCCCCCCCCCC(=O)OCC(O)COP([O-])(=O)OCC[N+](C)(C)C	InChI=1S/C42H82NO7P/c1-5-6-7-8-9-10-11-12-13-14-15-16-17-18-19-20-21-22-23-24-25-26-27-28-29-30-31-32-33-34-35-36-42(45)48-39-41(44)40-50-51(46,47)49-38-37-43(2,3)4/h11-12,14-15,41,44H,5-10,13,16-40H2,1-4H3/b12-11-,15-14-	VPBNTXHLKISABH-HDXUUTQWNA-N	LipidBlast2022_445689
LPC 36:7-SN1	brain	positive	1,2,3,4,5,6,7,8,9,10,11	brain_positive_POS_NEG_ZF_brain1_mzML_positive.csv, brain_positive_POS_NEG_ZF_brain2_mzML_positive.csv, brain_positive_POS_NEG_ZF2_brain1_mzML_positive.csv, brain_positive_POS_NEG_ZF2_brain2_mzML_positive.csv, brain_positive_POS_NEG_ZF3_brain1_mzML_positive.csv, brain_positive_POS_NEG_ZF3_brain2_mzML_positive.csv, brain_positive_POS_NEG_ZF4_brain_repeat_mzML_positive.csv, brain_positive_POS_NEG_Z…	11	11111111111	100	LPC	C44H76NO7P	CC\C=C/C\C=C/C\C=C/C\C=C/C\C=C/C\C=C/C\C=C/CCCCCCCCCCCCCC(=O)OCC(O)COP([O-])(=O)OCC[N+](C)(C)C	InChI=1S/C44H76NO7P/c1-5-6-7-8-9-10-11-12-13-14-15-16-17-18-19-20-21-22-23-24-25-26-27-28-29-30-31-32-33-34-35-36-37-38-44(47)50-41-43(46)42-52-53(48,49)51-40-39-45(2,3)4/h6-7,9-10,12-13,15-16,18-19,21-22,24-25,43,46H,5,8,11,14,17,20,23,26-42H2,1-4H3/b7-6-,10-9-,13-12-,16-15-,19-18-,22-21-,25-24-	WIZGPGLMOLQGRG-QAYSHOGENA-N	LipidBlast2022_445338
LPC 36:7-SN2	brain	positive	1,2,3,4,5,6,7,8,9,10	brain_positive_POS_NEG_ZF_brain1_mzML_positive.csv, brain_positive_POS_NEG_ZF_brain2_mzML_positive.csv, brain_positive_POS_NEG_ZF2_brain1_mzML_positive.csv, brain_positive_POS_NEG_ZF2_brain2_mzML_positive.csv, brain_positive_POS_NEG_ZF3_brain1_mzML_positive.csv, brain_positive_POS_NEG_ZF3_brain2_mzML_positive.csv, brain_positive_POS_NEG_ZF4_brain_repeat_mzML_positive.csv, brain_positive_POS_NEG_Z…	10	11111111110	90.9091	LPC	C44H76NO7P	O=C(OCC(O)COP(=O)([O-])OCC[N+](C)(C)C)CCCCCCCCCCCCCC=CCC=CCC=CCC=CCC=CCC=CCC=CCC	InChI=1S/C44H76NO7P/c1-5-6-7-8-9-10-11-12-13-14-15-16-17-18-19-20-21-22-23-24-25-26-27-28-29-30-31-32-33-34-35-36-37-38-44(47)50-41-43(46)42-52-53(48,49)51-40-39-45(2,3)4/h6-7,9-10,12-13,15-16,18-19,21-22,24-25,43,46H,5,8,11,14,17,20,23,26-42H2,1-4H3/b7-6-,10-9-,13-12-,16-15-,19-18-,22-21-,25-24-	WIZGPGLMOLQGRG-QAYSHOGENA-N	LipidBlast2022_445705
PC 10:0_20:0	brain	positive	1,2,3,4,5,6,7,8,9,10	brain_positive_POS_NEG_ZF_brain1_mzML_positive.csv, brain_positive_POS_NEG_ZF_brain2_mzML_positive.csv, brain_positive_POS_NEG_ZF2_brain1_mzML_positive.csv, brain_positive_POS_NEG_ZF2_brain2_mzML_positive.csv, brain_positive_POS_NEG_ZF3_brain1_mzML_positive.csv, brain_positive_POS_NEG_ZF3_brain2_mzML_positive.csv, brain_positive_POS_NEG_ZF4_brain_repeat_mzML_positive.csv, brain_positive_POS_NEG_Z…	10	11111111110	90.9091	PC	C38H76NO8P	CCCCCCCCCCCCCCCCCCCC(=O)OC(COC(=O)CCCCCCCCC)COP([O-])(=O)OCC[N+](C)(C)C	InChI=1S/C38H76NO8P/c1-6-8-10-12-14-15-16-17-18-19-20-21-22-23-25-27-29-31-38(41)47-36(35-46-48(42,43)45-33-32-39(3,4)5)34-44-37(40)30-28-26-24-13-11-9-7-2/h36H,6-35H2,1-5H3	SVIWSHKAEXRJFD-UHFFFAOYNA-N	LipidBlast2022_451205
PC 10:0_22:1	brain	positive	1,2,3,4,5,6,7,8,9,10	brain_positive_POS_NEG_ZF_brain1_mzML_positive.csv, brain_positive_POS_NEG_ZF_brain2_mzML_positive.csv, brain_positive_POS_NEG_ZF2_brain1_mzML_positive.csv, brain_positive_POS_NEG_ZF2_brain2_mzML_positive.csv, brain_positive_POS_NEG_ZF3_brain1_mzML_positive.csv, brain_positive_POS_NEG_ZF3_brain2_mzML_positive.csv, brain_positive_POS_NEG_ZF4_brain_repeat_mzML_positive.csv, brain_positive_POS_NEG_Z…	10	11111111110	90.9091	PC	C40H78NO8P	CCCCCCCCCC(=O)OCC(COP([O-])(=O)OCC[N+](C)(C)C)OC(=O)CCCCCCCCCCC\C=C/CCCCCCCC	InChI=1S/C40H78NO8P/c1-6-8-10-12-14-15-16-17-18-19-20-21-22-23-24-25-27-29-31-33-40(43)49-38(37-48-50(44,45)47-35-34-41(3,4)5)36-46-39(42)32-30-28-26-13-11-9-7-2/h17-18,38H,6-16,19-37H2,1-5H3/b18-17-	NYFKCLPTZWXFQB-ZCXUNETKNA-N	LipidBlast2022_451215
PC 10:0_26:1	brain	positive	1,2,3,4,5,6,7,8,9,10,11	brain_positive_POS_NEG_ZF_brain1_mzML_positive.csv, brain_positive_POS_NEG_ZF_brain2_mzML_positive.csv, brain_positive_POS_NEG_ZF2_brain1_mzML_positive.csv, brain_positive_POS_NEG_ZF2_brain2_mzML_positive.csv, brain_positive_POS_NEG_ZF3_brain1_mzML_positive.csv, brain_positive_POS_NEG_ZF3_brain2_mzML_positive.csv, brain_positive_POS_NEG_ZF4_brain_repeat_mzML_positive.csv, brain_positive_POS_NEG_Z…	11	11111111111	100	PC	C44H86NO8P	CCCCCCCCCC\C=C/CCCCCCCCCCCCCC(=O)OC(COC(=O)CCCCCCCCC)COP([O-])(=O)OCC[N+](C)(C)C	InChI=1S/C44H86NO8P/c1-6-8-10-12-14-15-16-17-18-19-20-21-22-23-24-25-26-27-28-29-31-33-35-37-44(47)53-42(41-52-54(48,49)51-39-38-45(3,4)5)40-50-43(46)36-34-32-30-13-11-9-7-2/h19-20,42H,6-18,21-41H2,1-5H3/b20-19-	GQRONIVZDUCCCG-VXPUYCOJNA-N	LipidBlast2022_451231
PC 11:0_19:0	brain	positive	1,2,3,4,5,6,7,8,9,10	brain_positive_POS_NEG_ZF_brain1_mzML_positive.csv, brain_positive_POS_NEG_ZF_brain2_mzML_positive.csv, brain_positive_POS_NEG_ZF2_brain1_mzML_positive.csv, brain_positive_POS_NEG_ZF2_brain2_mzML_positive.csv, brain_positive_POS_NEG_ZF3_brain1_mzML_positive.csv, brain_positive_POS_NEG_ZF3_brain2_mzML_positive.csv, brain_positive_POS_NEG_ZF4_brain_repeat_mzML_positive.csv, brain_positive_POS_NEG_Z…	10	11111111110	90.9091	PC	C38H76NO8P	CCCCCCCCCCCCCCCCCCC(=O)OC(COC(=O)CCCCCCCCCC)COP([O-])(=O)OCC[N+](C)(C)C	InChI=1S/C38H76NO8P/c1-6-8-10-12-14-16-17-18-19-20-21-22-23-25-27-29-31-38(41)47-36(35-46-48(42,43)45-33-32-39(3,4)5)34-44-37(40)30-28-26-24-15-13-11-9-7-2/h36H,6-35H2,1-5H3	QEJBTEZRLKJPKT-UHFFFAOYNA-N	LipidBlast2022_451365
PC 11:0_21:1	brain	positive	1,2,3,4,5,6,7,8,9,10	brain_positive_POS_NEG_ZF_brain1_mzML_positive.csv, brain_positive_POS_NEG_ZF_brain2_mzML_positive.csv, brain_positive_POS_NEG_ZF2_brain1_mzML_positive.csv, brain_positive_POS_NEG_ZF2_brain2_mzML_positive.csv, brain_positive_POS_NEG_ZF3_brain1_mzML_positive.csv, brain_positive_POS_NEG_ZF3_brain2_mzML_positive.csv, brain_positive_POS_NEG_ZF4_brain_repeat_mzML_positive.csv, brain_positive_POS_NEG_Z…	10	11111111110	90.9091	PC	C40H78NO8P	CCCCCCCCCCC(=O)OCC(COP([O-])(=O)OCC[N+](C)(C)C)OC(=O)CCCCCCCCC\C=C/CCCCCCCCC	InChI=1S/C40H78NO8P/c1-6-8-10-12-14-16-17-18-19-20-21-22-23-24-25-27-29-31-33-40(43)49-38(37-48-50(44,45)47-35-34-41(3,4)5)36-46-39(42)32-30-28-26-15-13-11-9-7-2/h19-20,38H,6-18,21-37H2,1-5H3/b20-19-	UUKAHLXUDJGJGR-VXPUYCOJNA-N	LipidBlast2022_451375
PC 11:0_24:2	brain	positive	1,2,3,4,5,6,7,8,9,10,11	brain_positive_POS_NEG_ZF_brain1_mzML_positive.csv, brain_positive_POS_NEG_ZF_brain2_mzML_positive.csv, brain_positive_POS_NEG_ZF2_brain1_mzML_positive.csv, brain_positive_POS_NEG_ZF2_brain2_mzML_positive.csv, brain_positive_POS_NEG_ZF3_brain1_mzML_positive.csv, brain_positive_POS_NEG_ZF3_brain2_mzML_positive.csv, brain_positive_POS_NEG_ZF4_brain_repeat_mzML_positive.csv, brain_positive_POS_NEG_Z…	11	11111111111	100	PC	C43H82NO8P	CCCCCCCCCCC(=O)OCC(COP([O-])(=O)OCC[N+](C)(C)C)OC(=O)CCCCCCCCCCC\C=C/C\C=C/CCCCCCC	InChI=1S/C43H82NO8P/c1-6-8-10-12-14-16-17-18-19-20-21-22-23-24-25-26-27-28-30-32-34-36-43(46)52-41(40-51-53(47,48)50-38-37-44(3,4)5)39-49-42(45)35-33-31-29-15-13-11-9-7-2/h17-18,20-21,41H,6-16,19,22-40H2,1-5H3/b18-17-,21-20-	HHLIUNHFYVCBGL-KSWDIIKGNA-N	LipidBlast2022_451387
PC 12:0_18:0	brain	positive	1,2,3,4,5,6,7,8,9,10	brain_positive_POS_NEG_ZF_brain1_mzML_positive.csv, brain_positive_POS_NEG_ZF_brain2_mzML_positive.csv, brain_positive_POS_NEG_ZF2_brain1_mzML_positive.csv, brain_positive_POS_NEG_ZF2_brain2_mzML_positive.csv, brain_positive_POS_NEG_ZF3_brain1_mzML_positive.csv, brain_positive_POS_NEG_ZF3_brain2_mzML_positive.csv, brain_positive_POS_NEG_ZF4_brain_repeat_mzML_positive.csv, brain_positive_POS_NEG_Z…	10	11111111110	90.9091	PC	C38H76NO8P	CCCCCCCCCCCCCCCCCC(=O)OC(COC(=O)CCCCCCCCCCC)COP([O-])(=O)OCC[N+](C)(C)C	InChI=1S/C38H76NO8P/c1-6-8-10-12-14-16-17-18-19-20-21-23-25-27-29-31-38(41)47-36(35-46-48(42,43)45-33-32-39(3,4)5)34-44-37(40)30-28-26-24-22-15-13-11-9-7-2/h36H,6-35H2,1-5H3	XMMPMEPNQVLMLI-UHFFFAOYNA-N	LipidBlast2022_451721
PC 12:0_20:1	brain	positive	1,2,3,4,5,6,7,8,9,10	brain_positive_POS_NEG_ZF_brain1_mzML_positive.csv, brain_positive_POS_NEG_ZF_brain2_mzML_positive.csv, brain_positive_POS_NEG_ZF2_brain1_mzML_positive.csv, brain_positive_POS_NEG_ZF2_brain2_mzML_positive.csv, brain_positive_POS_NEG_ZF3_brain1_mzML_positive.csv, brain_positive_POS_NEG_ZF3_brain2_mzML_positive.csv, brain_positive_POS_NEG_ZF4_brain_repeat_mzML_positive.csv, brain_positive_POS_NEG_Z…	10	11111111110	90.9091	PC	C40H78NO8P	CCCCCCCCCCCC(=O)OCC(COP([O-])(=O)OCC[N+](C)(C)C)OC(=O)CCCCCCCCC\C=C/CCCCCCCC	InChI=1S/C40H78NO8P/c1-6-8-10-12-14-16-17-18-19-20-21-22-23-25-27-29-31-33-40(43)49-38(37-48-50(44,45)47-35-34-41(3,4)5)36-46-39(42)32-30-28-26-24-15-13-11-9-7-2/h18-19,38H,6-17,20-37H2,1-5H3/b19-18-	BUFPMOFUFXIVNG-HNENSFHCNA-N	LipidBlast2022_451731
PC 12:0_24:1	brain	positive	1,2,3,4,5,6,7,8,9,10,11	brain_positive_POS_NEG_ZF_brain1_mzML_positive.csv, brain_positive_POS_NEG_ZF_brain2_mzML_positive.csv, brain_positive_POS_NEG_ZF2_brain1_mzML_positive.csv, brain_positive_POS_NEG_ZF2_brain2_mzML_positive.csv, brain_positive_POS_NEG_ZF3_brain1_mzML_positive.csv, brain_positive_POS_NEG_ZF3_brain2_mzML_positive.csv, brain_positive_POS_NEG_ZF4_brain_repeat_mzML_positive.csv, brain_positive_POS_NEG_Z…	11	11111111111	100	PC	C44H86NO8P	CCCCCCCCCCCC(=O)OCC(COP([O-])(=O)OCC[N+](C)(C)C)OC(=O)CCCCCCCCCCC\C=C/CCCCCCCCCC	InChI=1S/C44H86NO8P/c1-6-8-10-12-14-16-17-18-19-20-21-22-23-24-25-26-27-29-31-33-35-37-44(47)53-42(41-52-54(48,49)51-39-38-45(3,4)5)40-50-43(46)36-34-32-30-28-15-13-11-9-7-2/h20-21,42H,6-19,22-41H2,1-5H3/b21-20-	AVFYLQQPDIBWHD-MRCUWXFGNA-N	LipidBlast2022_451748
PC 13:0_17:0	brain	positive	1,2,3,4,5,6,7,8,9,10	brain_positive_POS_NEG_ZF_brain1_mzML_positive.csv, brain_positive_POS_NEG_ZF_brain2_mzML_positive.csv, brain_positive_POS_NEG_ZF2_brain1_mzML_positive.csv, brain_positive_POS_NEG_ZF2_brain2_mzML_positive.csv, brain_positive_POS_NEG_ZF3_brain1_mzML_positive.csv, brain_positive_POS_NEG_ZF3_brain2_mzML_positive.csv, brain_positive_POS_NEG_ZF4_brain_repeat_mzML_positive.csv, brain_positive_POS_NEG_Z…	10	11111111110	90.9091	PC	C38H76NO8P	CCCCCCCCCCCCCCCCC(=O)OC(COC(=O)CCCCCCCCCCCC)COP([O-])(=O)OCC[N+](C)(C)C	InChI=1S/C38H76NO8P/c1-6-8-10-12-14-16-18-19-20-21-23-25-27-29-31-38(41)47-36(35-46-48(42,43)45-33-32-39(3,4)5)34-44-37(40)30-28-26-24-22-17-15-13-11-9-7-2/h36H,6-35H2,1-5H3	AZEAMUNCULVBPK-UHFFFAOYNA-N	LipidBlast2022_452079
PC 13:0_19:1	brain	positive	1,2,3,4,5,6,7,8,9,10	brain_positive_POS_NEG_ZF_brain1_mzML_positive.csv, brain_positive_POS_NEG_ZF_brain2_mzML_positive.csv, brain_positive_POS_NEG_ZF2_brain1_mzML_positive.csv, brain_positive_POS_NEG_ZF2_brain2_mzML_positive.csv, brain_positive_POS_NEG_ZF3_brain1_mzML_positive.csv, brain_positive_POS_NEG_ZF3_brain2_mzML_positive.csv, brain_positive_POS_NEG_ZF4_brain_repeat_mzML_positive.csv, brain_positive_POS_NEG_Z…	10	11111111110	90.9091	PC	C40H78NO8P	CCCCCCCCCCCCC(=O)OCC(COP([O-])(=O)OCC[N+](C)(C)C)OC(=O)CCCCCCC\C=C/CCCCCCCCC	InChI=1S/C40H78NO8P/c1-6-8-10-12-14-16-18-19-20-21-22-23-25-27-29-31-33-40(43)49-38(37-48-50(44,45)47-35-34-41(3,4)5)36-46-39(42)32-30-28-26-24-17-15-13-11-9-7-2/h20-21,38H,6-19,22-37H2,1-5H3/b21-20-	CDQKDVHMZZWJNV-MRCUWXFGNA-N	LipidBlast2022_452089
PC 13:0_22:2	brain	positive	1,2,3,4,5,6,7,8,9,10,11	brain_positive_POS_NEG_ZF_brain1_mzML_positive.csv, brain_positive_POS_NEG_ZF_brain2_mzML_positive.csv, brain_positive_POS_NEG_ZF2_brain1_mzML_positive.csv, brain_positive_POS_NEG_ZF2_brain2_mzML_positive.csv, brain_positive_POS_NEG_ZF3_brain1_mzML_positive.csv, brain_positive_POS_NEG_ZF3_brain2_mzML_positive.csv, brain_positive_POS_NEG_ZF4_brain_repeat_mzML_positive.csv, brain_positive_POS_NEG_Z…	11	11111111111	100	PC	C43H82NO8P	CCCCCCCCCCCCC(=O)OCC(COP([O-])(=O)OCC[N+](C)(C)C)OC(=O)CCCCCCCCCCC\C=C/C\C=C/CCCCC	InChI=1S/C43H82NO8P/c1-6-8-10-12-14-16-18-19-20-21-22-23-24-25-26-28-30-32-34-36-43(46)52-41(40-51-53(47,48)50-38-37-44(3,4)5)39-49-42(45)35-33-31-29-27-17-15-13-11-9-7-2/h14,16,19-20,41H,6-13,15,17-18,21-40H2,1-5H3/b16-14-,20-19-	DYODNQFHUKULKS-YPRCPECBNA-N	LipidBlast2022_452102
PC 13:1_22:1	brain	positive	1,2,3,4,5,6,7,8,9,10,11	brain_positive_POS_NEG_ZF_brain1_mzML_positive.csv, brain_positive_POS_NEG_ZF_brain2_mzML_positive.csv, brain_positive_POS_NEG_ZF2_brain1_mzML_positive.csv, brain_positive_POS_NEG_ZF2_brain2_mzML_positive.csv, brain_positive_POS_NEG_ZF3_brain1_mzML_positive.csv, brain_positive_POS_NEG_ZF3_brain2_mzML_positive.csv, brain_positive_POS_NEG_ZF4_brain_repeat_mzML_positive.csv, brain_positive_POS_NEG_Z…	11	11111111111	100	PC	C43H82NO8P	CCCCCCCC\C=C/CCCCCCCCCCCC(=O)OC(COC(=O)CCCCCCC\C=C/CCC)COP([O-])(=O)OCC[N+](C)(C)C	InChI=1S/C43H82NO8P/c1-6-8-10-12-14-16-18-19-20-21-22-23-24-25-26-28-30-32-34-36-43(46)52-41(40-51-53(47,48)50-38-37-44(3,4)5)39-49-42(45)35-33-31-29-27-17-15-13-11-9-7-2/h11,13,19-20,41H,6-10,12,14-18,21-40H2,1-5H3/b13-11-,20-19-	XTCSRFVAMSBXMC-KCGKQNOWNA-N	LipidBlast2022_452461
PC 14:0_16:0	brain	positive	1,2,3,4,5,6,7,8,9,10	brain_positive_POS_NEG_ZF_brain1_mzML_positive.csv, brain_positive_POS_NEG_ZF_brain2_mzML_positive.csv, brain_positive_POS_NEG_ZF2_brain1_mzML_positive.csv, brain_positive_POS_NEG_ZF2_brain2_mzML_positive.csv, brain_positive_POS_NEG_ZF3_brain1_mzML_positive.csv, brain_positive_POS_NEG_ZF3_brain2_mzML_positive.csv, brain_positive_POS_NEG_ZF4_brain_repeat_mzML_positive.csv, brain_positive_POS_NEG_Z…	10	11111111110	90.9091	PC	C38H76NO8P	CCCCCCCCCCCCCCCC(=O)OC(COC(=O)CCCCCCCCCCCCC)COP([O-])(=O)OCC[N+](C)(C)C	InChI=1S/C38H76NO8P/c1-6-8-10-12-14-16-18-19-21-23-25-27-29-31-38(41)47-36(35-46-48(42,43)45-33-32-39(3,4)5)34-44-37(40)30-28-26-24-22-20-17-15-13-11-9-7-2/h36H,6-35H2,1-5H3	RFVFQQWKPSOBED-UHFFFAOYNA-N	LipidBlast2022_452593
PC 14:0_18:1	brain	positive	1,2,3,4,5,6,7,8,9,10	brain_positive_POS_NEG_ZF_brain1_mzML_positive.csv, brain_positive_POS_NEG_ZF_brain2_mzML_positive.csv, brain_positive_POS_NEG_ZF2_brain1_mzML_positive.csv, brain_positive_POS_NEG_ZF2_brain2_mzML_positive.csv, brain_positive_POS_NEG_ZF3_brain1_mzML_positive.csv, brain_positive_POS_NEG_ZF3_brain2_mzML_positive.csv, brain_positive_POS_NEG_ZF4_brain_repeat_mzML_positive.csv, brain_positive_POS_NEG_Z…	10	11111111110	90.9091	PC	C40H78NO8P	CCCCCCCCCCCCCC(=O)OCC(COP([O-])(=O)OCC[N+](C)(C)C)OC(=O)CCCCCCC\C=C/CCCCCCCC	InChI=1S/C40H78NO8P/c1-6-8-10-12-14-16-18-19-20-21-23-25-27-29-31-33-40(43)49-38(37-48-50(44,45)47-35-34-41(3,4)5)36-46-39(42)32-30-28-26-24-22-17-15-13-11-9-7-2/h19-20,38H,6-18,21-37H2,1-5H3/b20-19-	NXASLICYTANYBI-VXPUYCOJNA-N	LipidBlast2022_452802
PC 14:0_21:2	brain	positive	1,2,3,4,5,6,7,8,9,10,11	brain_positive_POS_NEG_ZF_brain1_mzML_positive.csv, brain_positive_POS_NEG_ZF_brain2_mzML_positive.csv, brain_positive_POS_NEG_ZF2_brain1_mzML_positive.csv, brain_positive_POS_NEG_ZF2_brain2_mzML_positive.csv, brain_positive_POS_NEG_ZF3_brain1_mzML_positive.csv, brain_positive_POS_NEG_ZF3_brain2_mzML_positive.csv, brain_positive_POS_NEG_ZF4_brain_repeat_mzML_positive.csv, brain_positive_POS_NEG_Z…	11	11111111111	100	PC	C43H82NO8P	CCCCCCCCCCCCCC(=O)OCC(COP([O-])(=O)OCC[N+](C)(C)C)OC(=O)CCCCCCCCC\C=C/C\C=C/CCCCCC	InChI=1S/C43H82NO8P/c1-6-8-10-12-14-16-18-19-20-21-22-23-24-26-28-30-32-34-36-43(46)52-41(40-51-53(47,48)50-38-37-44(3,4)5)39-49-42(45)35-33-31-29-27-25-17-15-13-11-9-7-2/h16,18,20-21,41H,6-15,17,19,22-40H2,1-5H3/b18-16-,21-20-	UBRRPIMWIDDILH-YJMJMZFLNA-N	LipidBlast2022_452818
PC 14:0_22:1	brain	positive	1,2,3,4,5,6,7,8,9,10,11	brain_positive_POS_NEG_ZF_brain1_mzML_positive.csv, brain_positive_POS_NEG_ZF_brain2_mzML_positive.csv, brain_positive_POS_NEG_ZF2_brain1_mzML_positive.csv, brain_positive_POS_NEG_ZF2_brain2_mzML_positive.csv, brain_positive_POS_NEG_ZF3_brain1_mzML_positive.csv, brain_positive_POS_NEG_ZF3_brain2_mzML_positive.csv, brain_positive_POS_NEG_ZF4_brain_repeat_mzML_positive.csv, brain_positive_POS_NEG_Z…	11	11111111111	100	PC	C44H86NO8P	CCCCCCCCCCCCCC(=O)OCC(COP([O-])(=O)OCC[N+](C)(C)C)OC(=O)CCCCCCCCCCC\C=C/CCCCCCCC	InChI=1S/C44H86NO8P/c1-6-8-10-12-14-16-18-19-20-21-22-23-24-25-27-29-31-33-35-37-44(47)53-42(41-52-54(48,49)51-39-38-45(3,4)5)40-50-43(46)36-34-32-30-28-26-17-15-13-11-9-7-2/h19-20,42H,6-18,21-41H2,1-5H3/b20-19-	LOVKBDFNFACEND-VXPUYCOJNA-N	LipidBlast2022_452820
PC 14:1_21:1	brain	positive	1,2,3,4,5,6,7,8,9,10,11	brain_positive_POS_NEG_ZF_brain1_mzML_positive.csv, brain_positive_POS_NEG_ZF_brain2_mzML_positive.csv, brain_positive_POS_NEG_ZF2_brain1_mzML_positive.csv, brain_positive_POS_NEG_ZF2_brain2_mzML_positive.csv, brain_positive_POS_NEG_ZF3_brain1_mzML_positive.csv, brain_positive_POS_NEG_ZF3_brain2_mzML_positive.csv, brain_positive_POS_NEG_ZF4_brain_repeat_mzML_positive.csv, brain_positive_POS_NEG_Z…	11	11111111111	100	PC	C43H82NO8P	CCCCCCCCC\C=C/CCCCCCCCCC(=O)OC(COC(=O)CCCCCCC\C=C/CCCC)COP([O-])(=O)OCC[N+](C)(C)C	InChI=1S/C43H82NO8P/c1-6-8-10-12-14-16-18-19-20-21-22-23-24-26-28-30-32-34-36-43(46)52-41(40-51-53(47,48)50-38-37-44(3,4)5)39-49-42(45)35-33-31-29-27-25-17-15-13-11-9-7-2/h13,15,20-21,41H,6-12,14,16-19,22-40H2,1-5H3/b15-13-,21-20-	BEXBWUWOMOFKHD-GVRUESBENA-N	LipidBlast2022_452975
PC 15:0_15:0	brain	positive	1,2,3,4,5,6,7,8,9,10,11	brain_positive_POS_NEG_ZF_brain1_mzML_positive.csv, brain_positive_POS_NEG_ZF_brain2_mzML_positive.csv, brain_positive_POS_NEG_ZF2_brain1_mzML_positive.csv, brain_positive_POS_NEG_ZF2_brain2_mzML_positive.csv, brain_positive_POS_NEG_ZF3_brain1_mzML_positive.csv, brain_positive_POS_NEG_ZF3_brain2_mzML_positive.csv, brain_positive_POS_NEG_ZF4_brain_repeat_mzML_positive.csv, brain_positive_POS_NEG_Z…	11	11111111111	100	PC	C38H76NO8P	CCCCCCCCCCCCCCC(=O)OCC(COP([O-])(=O)OCC[N+](C)(C)C)OC(=O)CCCCCCCCCCCCCC	InChI=1S/C38H76NO8P/c1-6-8-10-12-14-16-18-20-22-24-26-28-30-37(40)44-34-36(35-46-48(42,43)45-33-32-39(3,4)5)47-38(41)31-29-27-25-23-21-19-17-15-13-11-9-7-2/h36H,6-35H2,1-5H3	LJARBVLDSOWRJT-UHFFFAOYNA-N	LipidBlast2022_453306
PC 15:0_17:1	brain	positive	1,2,3,4,5,6,7,8,9,10	brain_positive_POS_NEG_ZF_brain1_mzML_positive.csv, brain_positive_POS_NEG_ZF_brain2_mzML_positive.csv, brain_positive_POS_NEG_ZF2_brain1_mzML_positive.csv, brain_positive_POS_NEG_ZF2_brain2_mzML_positive.csv, brain_positive_POS_NEG_ZF3_brain1_mzML_positive.csv, brain_positive_POS_NEG_ZF3_brain2_mzML_positive.csv, brain_positive_POS_NEG_ZF4_brain_repeat_mzML_positive.csv, brain_positive_POS_NEG_Z…	10	11111111110	90.9091	PC	C40H78NO8P	CCCCCCCCCCCCCCC(=O)OCC(COP([O-])(=O)OCC[N+](C)(C)C)OC(=O)CCCCCCC\C=C/CCCCCCC	InChI=1S/C40H78NO8P/c1-6-8-10-12-14-16-18-20-21-23-25-27-29-31-33-40(43)49-38(37-48-50(44,45)47-35-34-41(3,4)5)36-46-39(42)32-30-28-26-24-22-19-17-15-13-11-9-7-2/h18,20,38H,6-17,19,21-37H2,1-5H3/b20-18-	RYABNSUEFJAHQL-ZZEZOPTANA-N	LipidBlast2022_453314
PC 15:0_20:2	brain	positive	1,2,3,4,5,6,7,8,9,10,11	brain_positive_POS_NEG_ZF_brain1_mzML_positive.csv, brain_positive_POS_NEG_ZF_brain2_mzML_positive.csv, brain_positive_POS_NEG_ZF2_brain1_mzML_positive.csv, brain_positive_POS_NEG_ZF2_brain2_mzML_positive.csv, brain_positive_POS_NEG_ZF3_brain1_mzML_positive.csv, brain_positive_POS_NEG_ZF3_brain2_mzML_positive.csv, brain_positive_POS_NEG_ZF4_brain_repeat_mzML_positive.csv, brain_positive_POS_NEG_Z…	11	11111111111	100	PC	C43H82NO8P	CCCCCCCCCCCCCCC(=O)OCC(COP([O-])(=O)OCC[N+](C)(C)C)OC(=O)CCCCCCCCC\C=C/C\C=C/CCCCC	InChI=1S/C43H82NO8P/c1-6-8-10-12-14-16-18-20-21-22-23-24-26-28-30-32-34-36-43(46)52-41(40-51-53(47,48)50-38-37-44(3,4)5)39-49-42(45)35-33-31-29-27-25-19-17-15-13-11-9-7-2/h14,16,20-21,41H,6-13,15,17-19,22-40H2,1-5H3/b16-14-,21-20-	XSSUJRSOHXBICQ-AKMCNLDWNA-N	LipidBlast2022_453327
PC 15:0_21:1	brain	positive	1,2,3,4,5,6,7,8,9,10,11	brain_positive_POS_NEG_ZF_brain1_mzML_positive.csv, brain_positive_POS_NEG_ZF_brain2_mzML_positive.csv, brain_positive_POS_NEG_ZF2_brain1_mzML_positive.csv, brain_positive_POS_NEG_ZF2_brain2_mzML_positive.csv, brain_positive_POS_NEG_ZF3_brain1_mzML_positive.csv, brain_positive_POS_NEG_ZF3_brain2_mzML_positive.csv, brain_positive_POS_NEG_ZF4_brain_repeat_mzML_positive.csv, brain_positive_POS_NEG_Z…	11	11111111111	100	PC	C44H86NO8P	CCCCCCCCCCCCCCC(=O)OCC(COP([O-])(=O)OCC[N+](C)(C)C)OC(=O)CCCCCCCCC\C=C/CCCCCCCCC	InChI=1S/C44H86NO8P/c1-6-8-10-12-14-16-18-20-21-22-23-24-25-27-29-31-33-35-37-44(47)53-42(41-52-54(48,49)51-39-38-45(3,4)5)40-50-43(46)36-34-32-30-28-26-19-17-15-13-11-9-7-2/h21-22,42H,6-20,23-41H2,1-5H3/b22-21-	WJIFTDXYUZDQLU-DQRAZIAONA-N	LipidBlast2022_453332
PC 15:1_20:1	brain	positive	1,2,3,4,5,6,7,8,9,10,11	brain_positive_POS_NEG_ZF_brain1_mzML_positive.csv, brain_positive_POS_NEG_ZF_brain2_mzML_positive.csv, brain_positive_POS_NEG_ZF2_brain1_mzML_positive.csv, brain_positive_POS_NEG_ZF2_brain2_mzML_positive.csv, brain_positive_POS_NEG_ZF3_brain1_mzML_positive.csv, brain_positive_POS_NEG_ZF3_brain2_mzML_positive.csv, brain_positive_POS_NEG_ZF4_brain_repeat_mzML_positive.csv, brain_positive_POS_NEG_Z…	11	11111111111	100	PC	C43H82NO8P	CCCCCCCC\C=C/CCCCCCCCCC(=O)OC(COC(=O)CCCCCCC\C=C/CCCCC)COP([O-])(=O)OCC[N+](C)(C)C	InChI=1S/C43H82NO8P/c1-6-8-10-12-14-16-18-20-21-22-23-24-26-28-30-32-34-36-43(46)52-41(40-51-53(47,48)50-38-37-44(3,4)5)39-49-42(45)35-33-31-29-27-25-19-17-15-13-11-9-7-2/h15,17,20-21,41H,6-14,16,18-19,22-40H2,1-5H3/b17-15-,21-20-	NOFVNJBAOZZAJT-VQTQWEQBNA-N	LipidBlast2022_453682
PC 16:0_16:1	brain	positive	1,2,3,4,5,6,7,8,9,10,11	brain_positive_POS_NEG_ZF_brain1_mzML_positive.csv, brain_positive_POS_NEG_ZF_brain2_mzML_positive.csv, brain_positive_POS_NEG_ZF2_brain1_mzML_positive.csv, brain_positive_POS_NEG_ZF2_brain2_mzML_positive.csv, brain_positive_POS_NEG_ZF3_brain1_mzML_positive.csv, brain_positive_POS_NEG_ZF3_brain2_mzML_positive.csv, brain_positive_POS_NEG_ZF4_brain_repeat_mzML_positive.csv, brain_positive_POS_NEG_Z…	11	11111111111	100	PC	C40H78NO8P	CCCCCCCCCCCCCCCC(=O)OCC(COP([O-])(=O)OCC[N+](C)(C)C)OC(=O)CCCCCCC\C=C/CCCCCC	InChI=1S/C40H78NO8P/c1-6-8-10-12-14-16-18-20-22-24-26-28-30-32-39(42)46-36-38(37-48-50(44,45)47-35-34-41(3,4)5)49-40(43)33-31-29-27-25-23-21-19-17-15-13-11-9-7-2/h17,19,38H,6-16,18,20-37H2,1-5H3/b19-17-	QIBZFHLFHCIUOT-ZPHPHTNENA-N	LipidBlast2022_454020
PC 16:0_19:2	brain	positive	1,2,3,4,5,6,7,8,9,10,11	brain_positive_POS_NEG_ZF_brain1_mzML_positive.csv, brain_positive_POS_NEG_ZF_brain2_mzML_positive.csv, brain_positive_POS_NEG_ZF2_brain1_mzML_positive.csv, brain_positive_POS_NEG_ZF2_brain2_mzML_positive.csv, brain_positive_POS_NEG_ZF3_brain1_mzML_positive.csv, brain_positive_POS_NEG_ZF3_brain2_mzML_positive.csv, brain_positive_POS_NEG_ZF4_brain_repeat_mzML_positive.csv, brain_positive_POS_NEG_Z…	11	11111111111	100	PC	C43H82NO8P	CCCCCCCCCCCCCCCC(=O)OCC(COP([O-])(=O)OCC[N+](C)(C)C)OC(=O)CCCCCCC\C=C/C\C=C/CCCCCC	InChI=1S/C43H82NO8P/c1-6-8-10-12-14-16-18-20-21-22-24-26-28-30-32-34-36-43(46)52-41(40-51-53(47,48)50-38-37-44(3,4)5)39-49-42(45)35-33-31-29-27-25-23-19-17-15-13-11-9-7-2/h16,18,21-22,41H,6-15,17,19-20,23-40H2,1-5H3/b18-16-,22-21-	RTTZEJPXISYROZ-KMBURPGVNA-N	LipidBlast2022_454035
PC 16:0_20:1	brain	positive	1,2,3,4,5,6,7,8,9,10,11	brain_positive_POS_NEG_ZF_brain1_mzML_positive.csv, brain_positive_POS_NEG_ZF_brain2_mzML_positive.csv, brain_positive_POS_NEG_ZF2_brain1_mzML_positive.csv, brain_positive_POS_NEG_ZF2_brain2_mzML_positive.csv, brain_positive_POS_NEG_ZF3_brain1_mzML_positive.csv, brain_positive_POS_NEG_ZF3_brain2_mzML_positive.csv, brain_positive_POS_NEG_ZF4_brain_repeat_mzML_positive.csv, brain_positive_POS_NEG_Z…	11	11111111111	100	PC	C44H86NO8P	CCCCCCCCCCCCCCCC(=O)OCC(COP([O-])(=O)OCC[N+](C)(C)C)OC(=O)CCCCCCCCC\C=C/CCCCCCCC	InChI=1S/C44H86NO8P/c1-6-8-10-12-14-16-18-20-21-22-23-25-27-29-31-33-35-37-44(47)53-42(41-52-54(48,49)51-39-38-45(3,4)5)40-50-43(46)36-34-32-30-28-26-24-19-17-15-13-11-9-7-2/h20-21,42H,6-19,22-41H2,1-5H3/b21-20-	MZZHKIPFYPOYKP-MRCUWXFGNA-N	LipidBlast2022_454037
PC 16:1_19:1	brain	positive	1,2,3,4,5,6,7,8,9,10,11	brain_positive_POS_NEG_ZF_brain1_mzML_positive.csv, brain_positive_POS_NEG_ZF_brain2_mzML_positive.csv, brain_positive_POS_NEG_ZF2_brain1_mzML_positive.csv, brain_positive_POS_NEG_ZF2_brain2_mzML_positive.csv, brain_positive_POS_NEG_ZF3_brain1_mzML_positive.csv, brain_positive_POS_NEG_ZF3_brain2_mzML_positive.csv, brain_positive_POS_NEG_ZF4_brain_repeat_mzML_positive.csv, brain_positive_POS_NEG_Z…	11	11111111111	100	PC	C43H82NO8P	CCCCCCCCC\C=C/CCCCCCCC(=O)OC(COC(=O)CCCCCCC\C=C/CCCCCC)COP([O-])(=O)OCC[N+](C)(C)C	InChI=1S/C43H82NO8P/c1-6-8-10-12-14-16-18-20-21-22-24-26-28-30-32-34-36-43(46)52-41(40-51-53(47,48)50-38-37-44(3,4)5)39-49-42(45)35-33-31-29-27-25-23-19-17-15-13-11-9-7-2/h17,19,21-22,41H,6-16,18,20,23-40H2,1-5H3/b19-17-,22-21-	KUALEIHSUJVABA-RRFGMPLONA-N	LipidBlast2022_454188
PC 17:0_15:1	brain	positive	1,2,3,4,5,6,7,8,9,10	brain_positive_POS_NEG_ZF_brain1_mzML_positive.csv, brain_positive_POS_NEG_ZF_brain2_mzML_positive.csv, brain_positive_POS_NEG_ZF2_brain1_mzML_positive.csv, brain_positive_POS_NEG_ZF2_brain2_mzML_positive.csv, brain_positive_POS_NEG_ZF3_brain1_mzML_positive.csv, brain_positive_POS_NEG_ZF3_brain2_mzML_positive.csv, brain_positive_POS_NEG_ZF4_brain_repeat_mzML_positive.csv, brain_positive_POS_NEG_Z…	10	11111111110	90.9091	PC	C40H78NO8P	CCCCCCCCCCCCCCCCC(=O)OCC(COP([O-])(=O)OCC[N+](C)(C)C)OC(=O)CCCCCCC\C=C/CCCCC	InChI=1S/C40H78NO8P/c1-6-8-10-12-14-16-18-20-21-23-24-26-28-30-32-39(42)46-36-38(37-48-50(44,45)47-35-34-41(3,4)5)49-40(43)33-31-29-27-25-22-19-17-15-13-11-9-7-2/h15,17,38H,6-14,16,18-37H2,1-5H3/b17-15-	CHNIFSQBNKGORH-ICFOKQHNNA-N	LipidBlast2022_453669
PC 17:0_18:2	brain	positive	1,2,3,4,5,6,7,8,9,10,11	brain_positive_POS_NEG_ZF_brain1_mzML_positive.csv, brain_positive_POS_NEG_ZF_brain2_mzML_positive.csv, brain_positive_POS_NEG_ZF2_brain1_mzML_positive.csv, brain_positive_POS_NEG_ZF2_brain2_mzML_positive.csv, brain_positive_POS_NEG_ZF3_brain1_mzML_positive.csv, brain_positive_POS_NEG_ZF3_brain2_mzML_positive.csv, brain_positive_POS_NEG_ZF4_brain_repeat_mzML_positive.csv, brain_positive_POS_NEG_Z…	11	11111111111	100	PC	C43H82NO8P	CCCCCCCCCCCCCCCCC(=O)OCC(COP([O-])(=O)OCC[N+](C)(C)C)OC(=O)CCCCCCC\C=C/C\C=C/CCCCC	InChI=1S/C43H82NO8P/c1-6-8-10-12-14-16-18-20-22-24-26-28-30-32-34-36-43(46)52-41(40-51-53(47,48)50-38-37-44(3,4)5)39-49-42(45)35-33-31-29-27-25-23-21-19-17-15-13-11-9-7-2/h14,16,20,22,41H,6-13,15,17-19,21,23-40H2,1-5H3/b16-14-,22-20-	ZSKWZJYUVZYDQU-DYMXKLMANA-N	LipidBlast2022_455389
PC 17:0_19:1	brain	positive	1,2,3,4,5,6,7,8,9,10,11	brain_positive_POS_NEG_ZF_brain1_mzML_positive.csv, brain_positive_POS_NEG_ZF_brain2_mzML_positive.csv, brain_positive_POS_NEG_ZF2_brain1_mzML_positive.csv, brain_positive_POS_NEG_ZF2_brain2_mzML_positive.csv, brain_positive_POS_NEG_ZF3_brain1_mzML_positive.csv, brain_positive_POS_NEG_ZF3_brain2_mzML_positive.csv, brain_positive_POS_NEG_ZF4_brain_repeat_mzML_positive.csv, brain_positive_POS_NEG_Z…	11	11111111111	100	PC	C44H86NO8P	CCCCCCCCCCCCCCCCC(=O)OCC(COP([O-])(=O)OCC[N+](C)(C)C)OC(=O)CCCCCCC\C=C/CCCCCCCCC	InChI=1S/C44H86NO8P/c1-6-8-10-12-14-16-18-20-22-23-25-27-29-31-33-35-37-44(47)53-42(41-52-54(48,49)51-39-38-45(3,4)5)40-50-43(46)36-34-32-30-28-26-24-21-19-17-15-13-11-9-7-2/h22-23,42H,6-21,24-41H2,1-5H3/b23-22-	WJXJONFALNFVCC-FCQUAONHNA-N	LipidBlast2022_455394
PC 17:1_18:1	brain	positive	1,2,3,4,5,6,7,8,9,10,11	brain_positive_POS_NEG_ZF_brain1_mzML_positive.csv, brain_positive_POS_NEG_ZF_brain2_mzML_positive.csv, brain_positive_POS_NEG_ZF2_brain1_mzML_positive.csv, brain_positive_POS_NEG_ZF2_brain2_mzML_positive.csv, brain_positive_POS_NEG_ZF3_brain1_mzML_positive.csv, brain_positive_POS_NEG_ZF3_brain2_mzML_positive.csv, brain_positive_POS_NEG_ZF4_brain_repeat_mzML_positive.csv, brain_positive_POS_NEG_Z…	11	11111111111	100	PC	C43H82NO8P	CCCCCCCC\C=C/CCCCCCCC(=O)OC(COC(=O)CCCCCCC\C=C/CCCCCCC)COP([O-])(=O)OCC[N+](C)(C)C	InChI=1S/C43H82NO8P/c1-6-8-10-12-14-16-18-20-22-24-26-28-30-32-34-36-43(46)52-41(40-51-53(47,48)50-38-37-44(3,4)5)39-49-42(45)35-33-31-29-27-25-23-21-19-17-15-13-11-9-7-2/h19-22,41H,6-18,23-40H2,1-5H3/b21-19-,22-20-	CWDLNVPVXRALIK-WRBBJXAJNA-N	LipidBlast2022_455737
PC 18:0_14:1	brain	positive	1,2,3,4,5,6,7,8,9,10	brain_positive_POS_NEG_ZF_brain1_mzML_positive.csv, brain_positive_POS_NEG_ZF_brain2_mzML_positive.csv, brain_positive_POS_NEG_ZF2_brain1_mzML_positive.csv, brain_positive_POS_NEG_ZF2_brain2_mzML_positive.csv, brain_positive_POS_NEG_ZF3_brain1_mzML_positive.csv, brain_positive_POS_NEG_ZF3_brain2_mzML_positive.csv, brain_positive_POS_NEG_ZF4_brain_repeat_mzML_positive.csv, brain_positive_POS_NEG_Z…	10	11111111110	90.9091	PC	C40H78NO8P	CCCCCCCCCCCCCCCCCC(=O)OCC(COP([O-])(=O)OCC[N+](C)(C)C)OC(=O)CCCCCCC\C=C/CCCC	InChI=1S/C40H78NO8P/c1-6-8-10-12-14-16-18-19-20-21-23-24-26-28-30-32-39(42)46-36-38(37-48-50(44,45)47-35-34-41(3,4)5)49-40(43)33-31-29-27-25-22-17-15-13-11-9-7-2/h13,15,38H,6-12,14,16-37H2,1-5H3/b15-13-	DHRQNMSQBJKUCK-SQFISAMPNA-N	LipidBlast2022_452959
PC 18:0_17:2	brain	positive	1,2,3,4,5,6,7,8,9,10,11	brain_positive_POS_NEG_ZF_brain1_mzML_positive.csv, brain_positive_POS_NEG_ZF_brain2_mzML_positive.csv, brain_positive_POS_NEG_ZF2_brain1_mzML_positive.csv, brain_positive_POS_NEG_ZF2_brain2_mzML_positive.csv, brain_positive_POS_NEG_ZF3_brain1_mzML_positive.csv, brain_positive_POS_NEG_ZF3_brain2_mzML_positive.csv, brain_positive_POS_NEG_ZF4_brain_repeat_mzML_positive.csv, brain_positive_POS_NEG_Z…	11	11111111111	100	PC	C43H82NO8P	CCCCCCCCCCCCCCCCCC(=O)OCC(COP([O-])(=O)OCC[N+](C)(C)C)OC(=O)CCCCCCC\C=C/C\C=C/CCCC	InChI=1S/C43H82NO8P/c1-6-8-10-12-14-16-18-20-22-24-25-27-29-31-33-35-42(45)49-39-41(40-51-53(47,48)50-38-37-44(3,4)5)52-43(46)36-34-32-30-28-26-23-21-19-17-15-13-11-9-7-2/h13,15,19,21,41H,6-12,14,16-18,20,22-40H2,1-5H3/b15-13-,21-19-	QHSSPICKLMYIHE-RYKNKZFFNA-N	LipidBlast2022_456084
PC 18:0_18:1	brain	positive	1,2,3,4,5,6,7,8,9,10,11	brain_positive_POS_NEG_ZF_brain1_mzML_positive.csv, brain_positive_POS_NEG_ZF_brain2_mzML_positive.csv, brain_positive_POS_NEG_ZF2_brain1_mzML_positive.csv, brain_positive_POS_NEG_ZF2_brain2_mzML_positive.csv, brain_positive_POS_NEG_ZF3_brain1_mzML_positive.csv, brain_positive_POS_NEG_ZF3_brain2_mzML_positive.csv, brain_positive_POS_NEG_ZF4_brain_repeat_mzML_positive.csv, brain_positive_POS_NEG_Z…	11	11111111111	100	PC	C44H86NO8P	CCCCCCCCCCCCCCCCCC(=O)OCC(COP([O-])(=O)OCC[N+](C)(C)C)OC(=O)CCCCCCC\C=C/CCCCCCCC	InChI=1S/C44H86NO8P/c1-6-8-10-12-14-16-18-20-22-24-26-28-30-32-34-36-43(46)50-40-42(41-52-54(48,49)51-39-38-45(3,4)5)53-44(47)37-35-33-31-29-27-25-23-21-19-17-15-13-11-9-7-2/h21,23,42H,6-20,22,24-41H2,1-5H3/b23-21-	ATHVAWFAEPLPPQ-LNVKXUELNA-N	LipidBlast2022_456432
PC 19:0_13:1	brain	positive	1,2,3,4,5,6,7,8,9,10	brain_positive_POS_NEG_ZF_brain1_mzML_positive.csv, brain_positive_POS_NEG_ZF_brain2_mzML_positive.csv, brain_positive_POS_NEG_ZF2_brain1_mzML_positive.csv, brain_positive_POS_NEG_ZF2_brain2_mzML_positive.csv, brain_positive_POS_NEG_ZF3_brain1_mzML_positive.csv, brain_positive_POS_NEG_ZF3_brain2_mzML_positive.csv, brain_positive_POS_NEG_ZF4_brain_repeat_mzML_positive.csv, brain_positive_POS_NEG_Z…	10	11111111110	90.9091	PC	C40H78NO8P	CCCCCCCCCCCCCCCCCCC(=O)OCC(COP([O-])(=O)OCC[N+](C)(C)C)OC(=O)CCCCCCC\C=C/CCC	InChI=1S/C40H78NO8P/c1-6-8-10-12-14-16-18-19-20-21-22-23-25-26-28-30-32-39(42)46-36-38(37-48-50(44,45)47-35-34-41(3,4)5)49-40(43)33-31-29-27-24-17-15-13-11-9-7-2/h11,13,38H,6-10,12,14-37H2,1-5H3/b13-11-	KEUGBNUXWDZWFH-QBFSEMIENA-N	LipidBlast2022_452448
PC 19:0_16:2	brain	positive	1,2,3,4,5,6,7,8,9,10,11	brain_positive_POS_NEG_ZF_brain1_mzML_positive.csv, brain_positive_POS_NEG_ZF_brain2_mzML_positive.csv, brain_positive_POS_NEG_ZF2_brain1_mzML_positive.csv, brain_positive_POS_NEG_ZF2_brain2_mzML_positive.csv, brain_positive_POS_NEG_ZF3_brain1_mzML_positive.csv, brain_positive_POS_NEG_ZF3_brain2_mzML_positive.csv, brain_positive_POS_NEG_ZF4_brain_repeat_mzML_positive.csv, brain_positive_POS_NEG_Z…	11	11111111111	100	PC	C43H82NO8P	CCCCCCCCCCCCCCCCCCC(=O)OCC(COP([O-])(=O)OCC[N+](C)(C)C)OC(=O)CCCCCCC\C=C/C\C=C/CCC	InChI=1S/C43H82NO8P/c1-6-8-10-12-14-16-18-20-21-22-24-25-27-29-31-33-35-42(45)49-39-41(40-51-53(47,48)50-38-37-44(3,4)5)52-43(46)36-34-32-30-28-26-23-19-17-15-13-11-9-7-2/h11,13,17,19,41H,6-10,12,14-16,18,20-40H2,1-5H3/b13-11-,19-17-	IZOADMLISAAEQE-OHNCOSGTNA-N	LipidBlast2022_454540
PC 19:0_17:1	brain	positive	1,2,3,4,5,6,7,8,9,10,11	brain_positive_POS_NEG_ZF_brain1_mzML_positive.csv, brain_positive_POS_NEG_ZF_brain2_mzML_positive.csv, brain_positive_POS_NEG_ZF2_brain1_mzML_positive.csv, brain_positive_POS_NEG_ZF2_brain2_mzML_positive.csv, brain_positive_POS_NEG_ZF3_brain1_mzML_positive.csv, brain_positive_POS_NEG_ZF3_brain2_mzML_positive.csv, brain_positive_POS_NEG_ZF4_brain_repeat_mzML_positive.csv, brain_positive_POS_NEG_Z…	11	11111111111	100	PC	C44H86NO8P	CCCCCCCCCCCCCCCCCCC(=O)OCC(COP([O-])(=O)OCC[N+](C)(C)C)OC(=O)CCCCCCC\C=C/CCCCCCC	InChI=1S/C44H86NO8P/c1-6-8-10-12-14-16-18-20-22-23-25-26-28-30-32-34-36-43(46)50-40-42(41-52-54(48,49)51-39-38-45(3,4)5)53-44(47)37-35-33-31-29-27-24-21-19-17-15-13-11-9-7-2/h19,21,42H,6-18,20,22-41H2,1-5H3/b21-19-	BVKPRQQCZAUMMX-VZCXRCSSNA-N	LipidBlast2022_455742
PC 20:0_16:1	brain	positive	1,2,3,4,5,6,7,8,9,10,11	brain_positive_POS_NEG_ZF_brain1_mzML_positive.csv, brain_positive_POS_NEG_ZF_brain2_mzML_positive.csv, brain_positive_POS_NEG_ZF2_brain1_mzML_positive.csv, brain_positive_POS_NEG_ZF2_brain2_mzML_positive.csv, brain_positive_POS_NEG_ZF3_brain1_mzML_positive.csv, brain_positive_POS_NEG_ZF3_brain2_mzML_positive.csv, brain_positive_POS_NEG_ZF4_brain_repeat_mzML_positive.csv, brain_positive_POS_NEG_Z…	11	11111111111	100	PC	C44H86NO8P	CCCCCCCCCCCCCCCCCCCC(=O)OCC(COP([O-])(=O)OCC[N+](C)(C)C)OC(=O)CCCCCCC\C=C/CCCCCC	InChI=1S/C44H86NO8P/c1-6-8-10-12-14-16-18-20-21-22-23-25-26-28-30-32-34-36-43(46)50-40-42(41-52-54(48,49)51-39-38-45(3,4)5)53-44(47)37-35-33-31-29-27-24-19-17-15-13-11-9-7-2/h17,19,42H,6-16,18,20-41H2,1-5H3/b19-17-	VIOCEOKULYHXNJ-ZPHPHTNENA-N	LipidBlast2022_454190
PC 21:0_15:1	brain	positive	1,2,3,4,5,6,7,8,9,10,11	brain_positive_POS_NEG_ZF_brain1_mzML_positive.csv, brain_positive_POS_NEG_ZF_brain2_mzML_positive.csv, brain_positive_POS_NEG_ZF2_brain1_mzML_positive.csv, brain_positive_POS_NEG_ZF2_brain2_mzML_positive.csv, brain_positive_POS_NEG_ZF3_brain1_mzML_positive.csv, brain_positive_POS_NEG_ZF3_brain2_mzML_positive.csv, brain_positive_POS_NEG_ZF4_brain_repeat_mzML_positive.csv, brain_positive_POS_NEG_Z…	11	11111111111	100	PC	C44H86NO8P	CCCCCCCCCCCCCCCCCCCCC(=O)OCC(COP([O-])(=O)OCC[N+](C)(C)C)OC(=O)CCCCCCC\C=C/CCCCC	InChI=1S/C44H86NO8P/c1-6-8-10-12-14-16-18-20-21-22-23-24-25-27-28-30-32-34-36-43(46)50-40-42(41-52-54(48,49)51-39-38-45(3,4)5)53-44(47)37-35-33-31-29-26-19-17-15-13-11-9-7-2/h15,17,42H,6-14,16,18-41H2,1-5H3/b17-15-	YCMDMOVYTPJUDN-ICFOKQHNNA-N	LipidBlast2022_453687
PC 22:0_14:1	brain	positive	1,2,3,4,5,6,7,8,9,10,11	brain_positive_POS_NEG_ZF_brain1_mzML_positive.csv, brain_positive_POS_NEG_ZF_brain2_mzML_positive.csv, brain_positive_POS_NEG_ZF2_brain1_mzML_positive.csv, brain_positive_POS_NEG_ZF2_brain2_mzML_positive.csv, brain_positive_POS_NEG_ZF3_brain1_mzML_positive.csv, brain_positive_POS_NEG_ZF3_brain2_mzML_positive.csv, brain_positive_POS_NEG_ZF4_brain_repeat_mzML_positive.csv, brain_positive_POS_NEG_Z…	11	11111111111	100	PC	C44H86NO8P	CCCCCCCCCCCCCCCCCCCCCC(=O)OCC(COP([O-])(=O)OCC[N+](C)(C)C)OC(=O)CCCCCCC\C=C/CCCC	InChI=1S/C44H86NO8P/c1-6-8-10-12-14-16-18-19-20-21-22-23-24-25-27-28-30-32-34-36-43(46)50-40-42(41-52-54(48,49)51-39-38-45(3,4)5)53-44(47)37-35-33-31-29-26-17-15-13-11-9-7-2/h13,15,42H,6-12,14,16-41H2,1-5H3/b15-13-	RGHFEAMZDBFLPO-SQFISAMPNA-N	LipidBlast2022_452977
PC 23:0_13:1	brain	positive	1,2,3,4,5,6,7,8,9,10,11	brain_positive_POS_NEG_ZF_brain1_mzML_positive.csv, brain_positive_POS_NEG_ZF_brain2_mzML_positive.csv, brain_positive_POS_NEG_ZF2_brain1_mzML_positive.csv, brain_positive_POS_NEG_ZF2_brain2_mzML_positive.csv, brain_positive_POS_NEG_ZF3_brain1_mzML_positive.csv, brain_positive_POS_NEG_ZF3_brain2_mzML_positive.csv, brain_positive_POS_NEG_ZF4_brain_repeat_mzML_positive.csv, brain_positive_POS_NEG_Z…	11	11111111111	100	PC	C44H86NO8P	CCCCCCCCCCCCCCCCCCCCCCC(=O)OCC(COP([O-])(=O)OCC[N+](C)(C)C)OC(=O)CCCCCCC\C=C/CCC	InChI=1S/C44H86NO8P/c1-6-8-10-12-14-16-18-19-20-21-22-23-24-25-26-27-29-30-32-34-36-43(46)50-40-42(41-52-54(48,49)51-39-38-45(3,4)5)53-44(47)37-35-33-31-28-17-15-13-11-9-7-2/h11,13,42H,6-10,12,14-41H2,1-5H3/b13-11-	PPZINYIUHACGBQ-QBFSEMIENA-N	LipidBlast2022_452467
PC 32:0	brain	positive	1,3,4,5,6,8,9,10,11	brain_positive_POS_NEG_ZF_brain1_mzML_positive.csv, brain_positive_POS_NEG_ZF2_brain1_mzML_positive.csv, brain_positive_POS_NEG_ZF2_brain2_mzML_positive.csv, brain_positive_POS_NEG_ZF3_brain1_mzML_positive.csv, brain_positive_POS_NEG_ZF3_brain2_mzML_positive.csv, brain_positive_POS_NEG_ZF4_brain1_mzML_positive.csv, brain_positive_POS_NEG_ZF4_brain2_mzML_positive.csv, brain_positive_POS_NEG_ZF5_br…	9	10111101111	81.8182	PC	C40H80NO8P	CCCCCCCCCCCCCCCC(=O)OCC(COP([O-])(=O)OCC[N+](C)(C)C)OC(=O)CCCCCCCCCCCCCCC	InChI=1S/C40H80NO8P/c1-6-8-10-12-14-16-18-20-22-24-26-28-30-32-39(42)46-36-38(37-48-50(44,45)47-35-34-41(3,4)5)49-40(43)33-31-29-27-25-23-21-19-17-15-13-11-9-7-2/h38H,6-37H2,1-5H3	KILNVBDSWZSGLL-UHFFFAOYNA-N	LipidBlast2022_481680
PC 34:1	brain	positive	1,3,4,5,6,8,9,10,11	brain_positive_POS_NEG_ZF_brain1_mzML_positive.csv, brain_positive_POS_NEG_ZF2_brain1_mzML_positive.csv, brain_positive_POS_NEG_ZF2_brain2_mzML_positive.csv, brain_positive_POS_NEG_ZF3_brain1_mzML_positive.csv, brain_positive_POS_NEG_ZF3_brain2_mzML_positive.csv, brain_positive_POS_NEG_ZF4_brain1_mzML_positive.csv, brain_positive_POS_NEG_ZF4_brain2_mzML_positive.csv, brain_positive_POS_NEG_ZF5_br…	9	10111101111	81.8182	PC	C42H82NO8P	CCCCCCCCCCCCCCCCC(=O)OCC(COP([O-])(=O)OCC[N+](C)(C)C)OC(=O)CCCCCCC\C=C/CCCCCCC	InChI=1S/C42H82NO8P/c1-6-8-10-12-14-16-18-20-22-24-26-28-30-32-34-41(44)48-38-40(39-50-52(46,47)49-37-36-43(3,4)5)51-42(45)35-33-31-29-27-25-23-21-19-17-15-13-11-9-7-2/h19,21,40H,6-18,20,22-39H2,1-5H3/b21-19-	DKIULVMMIRHYHM-VZCXRCSSNA-N	LipidBlast2022_483246
PC 8:0_22:0	brain	positive	1,2,3,4,5,6,7,8,9,10	brain_positive_POS_NEG_ZF_brain1_mzML_positive.csv, brain_positive_POS_NEG_ZF_brain2_mzML_positive.csv, brain_positive_POS_NEG_ZF2_brain1_mzML_positive.csv, brain_positive_POS_NEG_ZF2_brain2_mzML_positive.csv, brain_positive_POS_NEG_ZF3_brain1_mzML_positive.csv, brain_positive_POS_NEG_ZF3_brain2_mzML_positive.csv, brain_positive_POS_NEG_ZF4_brain_repeat_mzML_positive.csv, brain_positive_POS_NEG_Z…	10	11111111110	90.9091	PC	C38H76NO8P	CCCCCCCCCCCCCCCCCCCCCC(=O)OC(COC(=O)CCCCCCC)COP([O-])(=O)OCC[N+](C)(C)C	InChI=1S/C38H76NO8P/c1-6-8-10-12-13-14-15-16-17-18-19-20-21-22-23-24-25-27-29-31-38(41)47-36(34-44-37(40)30-28-26-11-9-7-2)35-46-48(42,43)45-33-32-39(3,4)5/h36H,6-35H2,1-5H3	JDFPRVKHHAOAKD-UHFFFAOYNA-N	LipidBlast2022_450485
PC 8:0_24:1	brain	positive	1,2,3,4,5,6,7,8,9,10	brain_positive_POS_NEG_ZF_brain1_mzML_positive.csv, brain_positive_POS_NEG_ZF_brain2_mzML_positive.csv, brain_positive_POS_NEG_ZF2_brain1_mzML_positive.csv, brain_positive_POS_NEG_ZF2_brain2_mzML_positive.csv, brain_positive_POS_NEG_ZF3_brain1_mzML_positive.csv, brain_positive_POS_NEG_ZF3_brain2_mzML_positive.csv, brain_positive_POS_NEG_ZF4_brain_repeat_mzML_positive.csv, brain_positive_POS_NEG_Z…	10	11111111110	90.9091	PC	C40H78NO8P	CCCCCCCCCC\C=C/CCCCCCCCCCCC(=O)OC(COC(=O)CCCCCCC)COP([O-])(=O)OCC[N+](C)(C)C	InChI=1S/C40H78NO8P/c1-6-8-10-12-13-14-15-16-17-18-19-20-21-22-23-24-25-26-27-29-31-33-40(43)49-38(36-46-39(42)32-30-28-11-9-7-2)37-48-50(44,45)47-35-34-41(3,4)5/h18-19,38H,6-17,20-37H2,1-5H3/b19-18-	PMKRBXZGSUYZRA-HNENSFHCNA-N	LipidBlast2022_450494
PC 8:0_28:1	brain	positive	1,2,3,4,5,6,7,8,9,10,11	brain_positive_POS_NEG_ZF_brain1_mzML_positive.csv, brain_positive_POS_NEG_ZF_brain2_mzML_positive.csv, brain_positive_POS_NEG_ZF2_brain1_mzML_positive.csv, brain_positive_POS_NEG_ZF2_brain2_mzML_positive.csv, brain_positive_POS_NEG_ZF3_brain1_mzML_positive.csv, brain_positive_POS_NEG_ZF3_brain2_mzML_positive.csv, brain_positive_POS_NEG_ZF4_brain_repeat_mzML_positive.csv, brain_positive_POS_NEG_Z…	11	11111111111	100	PC	C44H86NO8P	CCCCCCCCCC\C=C/CCCCCCCCCCCCCCCC(=O)OC(COC(=O)CCCCCCC)COP([O-])(=O)OCC[N+](C)(C)C	InChI=1S/C44H86NO8P/c1-6-8-10-12-13-14-15-16-17-18-19-20-21-22-23-24-25-26-27-28-29-30-31-33-35-37-44(47)53-42(40-50-43(46)36-34-32-11-9-7-2)41-52-54(48,49)51-39-38-45(3,4)5/h18-19,42H,6-17,20-41H2,1-5H3/b19-18-	JTHSDHJZUXRQAY-HNENSFHCNA-N	LipidBlast2022_450511
PC 9:0_21:0	brain	positive	1,2,3,4,5,6,7,8,9,10	brain_positive_POS_NEG_ZF_brain1_mzML_positive.csv, brain_positive_POS_NEG_ZF_brain2_mzML_positive.csv, brain_positive_POS_NEG_ZF2_brain1_mzML_positive.csv, brain_positive_POS_NEG_ZF2_brain2_mzML_positive.csv, brain_positive_POS_NEG_ZF3_brain1_mzML_positive.csv, brain_positive_POS_NEG_ZF3_brain2_mzML_positive.csv, brain_positive_POS_NEG_ZF4_brain_repeat_mzML_positive.csv, brain_positive_POS_NEG_Z…	10	11111111110	90.9091	PC	C38H76NO8P	CCCCCCCCCCCCCCCCCCCCC(=O)OC(COC(=O)CCCCCCCC)COP([O-])(=O)OCC[N+](C)(C)C	InChI=1S/C38H76NO8P/c1-6-8-10-12-14-15-16-17-18-19-20-21-22-23-24-25-27-29-31-38(41)47-36(34-44-37(40)30-28-26-13-11-9-7-2)35-46-48(42,43)45-33-32-39(3,4)5/h36H,6-35H2,1-5H3	DUIXEMAPYZKKBI-UHFFFAOYNA-N	LipidBlast2022_450847
PC 9:0_26:2	brain	positive	1,2,3,4,5,6,7,8,9,10,11	brain_positive_POS_NEG_ZF_brain1_mzML_positive.csv, brain_positive_POS_NEG_ZF_brain2_mzML_positive.csv, brain_positive_POS_NEG_ZF2_brain1_mzML_positive.csv, brain_positive_POS_NEG_ZF2_brain2_mzML_positive.csv, brain_positive_POS_NEG_ZF3_brain1_mzML_positive.csv, brain_positive_POS_NEG_ZF3_brain2_mzML_positive.csv, brain_positive_POS_NEG_ZF4_brain_repeat_mzML_positive.csv, brain_positive_POS_NEG_Z…	11	11111111111	100	PC	C43H82NO8P	CCCCCCCCC(=O)OCC(COP([O-])(=O)OCC[N+](C)(C)C)OC(=O)CCCCCCCCCCCCC\C=C/C\C=C/CCCCCCC	InChI=1S/C43H82NO8P/c1-6-8-10-12-14-15-16-17-18-19-20-21-22-23-24-25-26-27-28-29-30-32-34-36-43(46)52-41(39-49-42(45)35-33-31-13-11-9-7-2)40-51-53(47,48)50-38-37-44(3,4)5/h16-17,19-20,41H,6-15,18,21-40H2,1-5H3/b17-16-,20-19-	DOPWEOPNLIWONK-LTXDKZCQNA-N	LipidBlast2022_450868
PC O-16:0	brain	positive	1,2,3,4,5,6,7,8,9,10	brain_positive_POS_NEG_ZF_brain1_mzML_positive.csv, brain_positive_POS_NEG_ZF_brain2_mzML_positive.csv, brain_positive_POS_NEG_ZF2_brain1_mzML_positive.csv, brain_positive_POS_NEG_ZF2_brain2_mzML_positive.csv, brain_positive_POS_NEG_ZF3_brain1_mzML_positive.csv, brain_positive_POS_NEG_ZF3_brain2_mzML_positive.csv, brain_positive_POS_NEG_ZF4_brain_repeat_mzML_positive.csv, brain_positive_POS_NEG_Z…	10	11111111110	90.9091	EtherPC	C24H50NO7P	CCCCCCCCOCC(COP([O-])(=O)OCC[N+](C)(C)C)OC(=O)CCCCCCC	InChI=1S/C24H50NO7P/c1-6-8-10-12-14-16-19-29-21-23(32-24(26)17-15-13-11-9-7-2)22-31-33(27,28)30-20-18-25(3,4)5/h23H,6-22H2,1-5H3	GDMHMXIBVHRZGP-UHFFFAOYNA-N	LipidBlast2022_250854
PC O-32:1	brain	positive	1,2,3,4,5,7,8,9,10	brain_positive_POS_NEG_ZF_brain1_mzML_positive.csv, brain_positive_POS_NEG_ZF_brain2_mzML_positive.csv, brain_positive_POS_NEG_ZF2_brain1_mzML_positive.csv, brain_positive_POS_NEG_ZF2_brain2_mzML_positive.csv, brain_positive_POS_NEG_ZF3_brain1_mzML_positive.csv, brain_positive_POS_NEG_ZF4_brain_repeat_mzML_positive.csv, brain_positive_POS_NEG_ZF4_brain1_mzML_positive.csv, brain_positive_POS_NEG_Z…	9	11111011110	81.8182	EtherPC	C40H80NO7P	CCCCCCCCCC\C=C/CCCCCCCCCCCC(=O)OC(COCCCCCCCC)COP([O-])(=O)OCC[N+](C)(C)C	InChI=1S/C40H80NO7P/c1-6-8-10-12-14-15-16-17-18-19-20-21-22-23-24-25-26-27-28-29-31-33-40(42)48-39(37-45-35-32-30-13-11-9-7-2)38-47-49(43,44)46-36-34-41(3,4)5/h19-20,39H,6-18,21-38H2,1-5H3/b20-19-	LQQMWURSSDKNHJ-VXPUYCOJNA-N	LipidBlast2022_250953
PC O-34:1	brain	positive	1,2,3,4,5,6,7,8,9,10,11	brain_positive_POS_NEG_ZF_brain1_mzML_positive.csv, brain_positive_POS_NEG_ZF_brain2_mzML_positive.csv, brain_positive_POS_NEG_ZF2_brain1_mzML_positive.csv, brain_positive_POS_NEG_ZF2_brain2_mzML_positive.csv, brain_positive_POS_NEG_ZF3_brain1_mzML_positive.csv, brain_positive_POS_NEG_ZF3_brain2_mzML_positive.csv, brain_positive_POS_NEG_ZF4_brain_repeat_mzML_positive.csv, brain_positive_POS_NEG_Z…	11	11111111111	100	EtherPC	C42H84NO7P	CCCCCCCCCC\C=C/CCCCCCCCCCCCCC(=O)OC(COCCCCCCCC)COP([O-])(=O)OCC[N+](C)(C)C	InChI=1S/C42H84NO7P/c1-6-8-10-12-14-15-16-17-18-19-20-21-22-23-24-25-26-27-28-29-30-31-33-35-42(44)50-41(39-47-37-34-32-13-11-9-7-2)40-49-51(45,46)48-38-36-43(3,4)5/h19-20,41H,6-18,21-40H2,1-5H3/b20-19-	OVZJGEFUWZPYRW-VXPUYCOJNA-N	LipidBlast2022_250970
PC O-34:2	brain	positive	1,2,3,4,5,6,7,8,9,10,11	brain_positive_POS_NEG_ZF_brain1_mzML_positive.csv, brain_positive_POS_NEG_ZF_brain2_mzML_positive.csv, brain_positive_POS_NEG_ZF2_brain1_mzML_positive.csv, brain_positive_POS_NEG_ZF2_brain2_mzML_positive.csv, brain_positive_POS_NEG_ZF3_brain1_mzML_positive.csv, brain_positive_POS_NEG_ZF3_brain2_mzML_positive.csv, brain_positive_POS_NEG_ZF4_brain_repeat_mzML_positive.csv, brain_positive_POS_NEG_Z…	11	11111111111	100	EtherPC	C42H82NO7P	CCCCCCCCOCC(COP([O-])(=O)OCC[N+](C)(C)C)OC(=O)CCCCCCCCCCCCC\C=C/C\C=C/CCCCCCC	InChI=1S/C42H82NO7P/c1-6-8-10-12-14-15-16-17-18-19-20-21-22-23-24-25-26-27-28-29-30-31-33-35-42(44)50-41(39-47-37-34-32-13-11-9-7-2)40-49-51(45,46)48-38-36-43(3,4)5/h16-17,19-20,41H,6-15,18,21-40H2,1-5H3/b17-16-,20-19-	WBAZRZTVRJLENP-LTXDKZCQNA-N	LipidBlast2022_250971
PC O-36:7	brain	positive	1,2,3,4,5,6,7,8,9,10,11	brain_positive_POS_NEG_ZF_brain1_mzML_positive.csv, brain_positive_POS_NEG_ZF_brain2_mzML_positive.csv, brain_positive_POS_NEG_ZF2_brain1_mzML_positive.csv, brain_positive_POS_NEG_ZF2_brain2_mzML_positive.csv, brain_positive_POS_NEG_ZF3_brain1_mzML_positive.csv, brain_positive_POS_NEG_ZF3_brain2_mzML_positive.csv, brain_positive_POS_NEG_ZF4_brain_repeat_mzML_positive.csv, brain_positive_POS_NEG_Z…	11	11111111111	100	EtherPC	C44H76NO7P	CCCCCCCCOCC(COP([O-])(=O)OCC[N+](C)(C)C)OC(=O)CCCCC\C=C/C\C=C/C\C=C/C\C=C/C\C=C/C\C=C/C\C=C/CC	InChI=1S/C44H76NO7P/c1-6-8-10-12-14-15-16-17-18-19-20-21-22-23-24-25-26-27-28-29-30-31-32-33-35-37-44(46)52-43(41-49-39-36-34-13-11-9-7-2)42-51-53(47,48)50-40-38-45(3,4)5/h8,10,14-15,17-18,20-21,23-24,26-27,29-30,43H,6-7,9,11-13,16,19,22,25,28,31-42H2,1-5H3/b10-8-,15-14-,18-17-,21-20-,24-23-,27-26-,30-29-	GDPJSQTXLLJILW-XXKLZNGKNA-N	LipidBlast2022_250995
PC O-40:8	brain	positive	1,2,3,4,5,7,8,9,10,11	brain_positive_POS_NEG_ZF_brain1_mzML_positive.csv, brain_positive_POS_NEG_ZF_brain2_mzML_positive.csv, brain_positive_POS_NEG_ZF2_brain1_mzML_positive.csv, brain_positive_POS_NEG_ZF2_brain2_mzML_positive.csv, brain_positive_POS_NEG_ZF3_brain1_mzML_positive.csv, brain_positive_POS_NEG_ZF4_brain_repeat_mzML_positive.csv, brain_positive_POS_NEG_ZF4_brain1_mzML_positive.csv, brain_positive_POS_NEG_Z…	10	11111011111	90.9091	EtherPC	C48H82NO7P	CCCC\C=C/CCCCCCCCOCC(COP([O-])(=O)OCC[N+](C)(C)C)OC(=O)CCC\C=C/C\C=C/C\C=C/C\C=C/C\C=C/C\C=C/C\C=C/CC	InChI=1S/C48H82NO7P/c1-6-8-10-12-14-16-18-20-21-22-23-24-25-26-27-28-29-30-31-33-35-37-39-41-48(50)56-47(46-55-57(51,52)54-44-42-49(3,4)5)45-53-43-40-38-36-34-32-19-17-15-13-11-9-7-2/h8,10,13-16,20-21,23-24,26-27,29-30,33,35,47H,6-7,9,11-12,17-19,22,25,28,31-32,34,36-46H2,1-5H3/b10-8-,15-13-,16-14-,21-20-,24-23-,27-26-,30-29-,35-33-	DOVXXELSLKWDHQ-UZFORRFANA-N	LipidBlast2022_251236
SM 10:0;2O/24:1	brain	positive	1,2,3,5,6,7,8,10	brain_positive_POS_NEG_ZF_brain1_mzML_positive.csv, brain_positive_POS_NEG_ZF_brain2_mzML_positive.csv, brain_positive_POS_NEG_ZF2_brain1_mzML_positive.csv, brain_positive_POS_NEG_ZF3_brain1_mzML_positive.csv, brain_positive_POS_NEG_ZF3_brain2_mzML_positive.csv, brain_positive_POS_NEG_ZF4_brain_repeat_mzML_positive.csv, brain_positive_POS_NEG_ZF4_brain1_mzML_positive.csv, brain_positive_POS_NEG_Z…	8	11101111010	72.7273	SM	C39H79N2O6P	CCCCCCCCCC\C=C/CCCCCCCCCCCC(=O)NC(COP([O-])(=O)OCC[N+](C)(C)C)C(O)CCCCCCC	InChI=1S/C39H79N2O6P/c1-6-8-10-12-13-14-15-16-17-18-19-20-21-22-23-24-25-26-27-29-31-33-39(43)40-37(38(42)32-30-28-11-9-7-2)36-47-48(44,45)46-35-34-41(3,4)5/h18-19,37-38,42H,6-17,20-36H2,1-5H3,(H-,40,43,44,45)/b19-18-	FIFHKWBBOYVWSO-HNENSFHCNA-N	LipidBlast2022_565302
SM 10:0;2O/28:1	brain	positive	1,2,3,4,5,6,7,8,9,10	brain_positive_POS_NEG_ZF_brain1_mzML_positive.csv, brain_positive_POS_NEG_ZF_brain2_mzML_positive.csv, brain_positive_POS_NEG_ZF2_brain1_mzML_positive.csv, brain_positive_POS_NEG_ZF2_brain2_mzML_positive.csv, brain_positive_POS_NEG_ZF3_brain1_mzML_positive.csv, brain_positive_POS_NEG_ZF3_brain2_mzML_positive.csv, brain_positive_POS_NEG_ZF4_brain_repeat_mzML_positive.csv, brain_positive_POS_NEG_Z…	10	11111111110	90.9091	SM	C43H87N2O6P	CCCCCCCCCC\C=C/CCCCCCCCCCCCCCCC(=O)NC(COP([O-])(=O)OCC[N+](C)(C)C)C(O)CCCCCCC	InChI=1S/C43H87N2O6P/c1-6-8-10-12-13-14-15-16-17-18-19-20-21-22-23-24-25-26-27-28-29-30-31-33-35-37-43(47)44-41(42(46)36-34-32-11-9-7-2)40-51-52(48,49)50-39-38-45(3,4)5/h18-19,41-42,46H,6-17,20-40H2,1-5H3,(H-,44,47,48,49)/b19-18-	ZTTKUSPNJDIQNB-HNENSFHCNA-N	LipidBlast2022_565319
SM 10:0;2O/30:1	brain	positive	1,2,3,4,5,6,7,8,9,10	brain_positive_POS_NEG_ZF_brain1_mzML_positive.csv, brain_positive_POS_NEG_ZF_brain2_mzML_positive.csv, brain_positive_POS_NEG_ZF2_brain1_mzML_positive.csv, brain_positive_POS_NEG_ZF2_brain2_mzML_positive.csv, brain_positive_POS_NEG_ZF3_brain1_mzML_positive.csv, brain_positive_POS_NEG_ZF3_brain2_mzML_positive.csv, brain_positive_POS_NEG_ZF4_brain_repeat_mzML_positive.csv, brain_positive_POS_NEG_Z…	10	11111111110	90.9091	SM	C45H91N2O6P	CCCCCCCCCC\C=C/CCCCCCCCCCCCCCCCCC(=O)NC(COP([O-])(=O)OCC[N+](C)(C)C)C(O)CCCCCCC	InChI=1S/C45H91N2O6P/c1-6-8-10-12-13-14-15-16-17-18-19-20-21-22-23-24-25-26-27-28-29-30-31-32-33-35-37-39-45(49)46-43(44(48)38-36-34-11-9-7-2)42-53-54(50,51)52-41-40-47(3,4)5/h18-19,43-44,48H,6-17,20-42H2,1-5H3,(H-,46,49,50,51)/b19-18-	VZNUUJYXWAVERA-HNENSFHCNA-N	LipidBlast2022_565328
SM 10:0;2O/30:2	brain	positive	1,2,3,4,5,6,7,8,9,10	brain_positive_POS_NEG_ZF_brain1_mzML_positive.csv, brain_positive_POS_NEG_ZF_brain2_mzML_positive.csv, brain_positive_POS_NEG_ZF2_brain1_mzML_positive.csv, brain_positive_POS_NEG_ZF2_brain2_mzML_positive.csv, brain_positive_POS_NEG_ZF3_brain1_mzML_positive.csv, brain_positive_POS_NEG_ZF3_brain2_mzML_positive.csv, brain_positive_POS_NEG_ZF4_brain_repeat_mzML_positive.csv, brain_positive_POS_NEG_Z…	10	11111111110	90.9091	SM	C45H89N2O6P	CCCCCCC\C=C/C\C=C/CCCCCCCCCCCCCCCCCC(=O)NC(COP([O-])(=O)OCC[N+](C)(C)C)C(O)CCCCCCC	InChI=1S/C45H89N2O6P/c1-6-8-10-12-13-14-15-16-17-18-19-20-21-22-23-24-25-26-27-28-29-30-31-32-33-35-37-39-45(49)46-43(44(48)38-36-34-11-9-7-2)42-53-54(50,51)52-41-40-47(3,4)5/h15-16,18-19,43-44,48H,6-14,17,20-42H2,1-5H3,(H-,46,49,50,51)/b16-15-,19-18-	IBQJBMPPXRWDSO-GJLVVWLQNA-N	LipidBlast2022_565329
SM 10:0;2O/30:7	brain	positive	1,2,3,4,5,6,7,8,9,10,11	brain_positive_POS_NEG_ZF_brain1_mzML_positive.csv, brain_positive_POS_NEG_ZF_brain2_mzML_positive.csv, brain_positive_POS_NEG_ZF2_brain1_mzML_positive.csv, brain_positive_POS_NEG_ZF2_brain2_mzML_positive.csv, brain_positive_POS_NEG_ZF3_brain1_mzML_positive.csv, brain_positive_POS_NEG_ZF3_brain2_mzML_positive.csv, brain_positive_POS_NEG_ZF4_brain_repeat_mzML_positive.csv, brain_positive_POS_NEG_Z…	11	11111111111	100	SM	C45H79N2O6P	CCCCCCCC(O)C(COP([O-])(=O)OCC[N+](C)(C)C)NC(=O)CCCCCCC\C=C/C\C=C/C\C=C/C\C=C/C\C=C/C\C=C/C\C=C/CC	InChI=1S/C45H79N2O6P/c1-6-8-10-12-13-14-15-16-17-18-19-20-21-22-23-24-25-26-27-28-29-30-31-32-33-35-37-39-45(49)46-43(44(48)38-36-34-11-9-7-2)42-53-54(50,51)52-41-40-47(3,4)5/h8,10,13-14,16-17,19-20,22-23,25-26,28-29,43-44,48H,6-7,9,11-12,15,18,21,24,27,30-42H2,1-5H3,(H-,46,49,50,51)/b10-8-,14-13-,17-16-,20-19-,23-22-,26-25-,29-28-	CXISQTZMRHCOFO-ZDNAGYMQNA-N	LipidBlast2022_565334
SM 10:0;2O/32:2	brain	positive	1,2,4,5,6,7,8,9,10,11	brain_positive_POS_NEG_ZF_brain1_mzML_positive.csv, brain_positive_POS_NEG_ZF_brain2_mzML_positive.csv, brain_positive_POS_NEG_ZF2_brain2_mzML_positive.csv, brain_positive_POS_NEG_ZF3_brain1_mzML_positive.csv, brain_positive_POS_NEG_ZF3_brain2_mzML_positive.csv, brain_positive_POS_NEG_ZF4_brain_repeat_mzML_positive.csv, brain_positive_POS_NEG_ZF4_brain1_mzML_positive.csv, brain_positive_POS_NEG_Z…	10	11011111111	90.9091	SM	C47H93N2O6P	CCCCCCC\C=C/C\C=C/CCCCCCCCCCCCCCCCCCCC(=O)NC(COP([O-])(=O)OCC[N+](C)(C)C)C(O)CCCCCCC	InChI=1S/C47H93N2O6P/c1-6-8-10-12-13-14-15-16-17-18-19-20-21-22-23-24-25-26-27-28-29-30-31-32-33-34-35-37-39-41-47(51)48-45(46(50)40-38-36-11-9-7-2)44-55-56(52,53)54-43-42-49(3,4)5/h15-16,18-19,45-46,50H,6-14,17,20-44H2,1-5H3,(H-,48,51,52,53)/b16-15-,19-18-	QRXYCIYBMPCAHO-GJLVVWLQNA-N	LipidBlast2022_565339
SM 10:1;2O/24:0	brain	positive	1,2,3,5,6,7,8,10	brain_positive_POS_NEG_ZF_brain1_mzML_positive.csv, brain_positive_POS_NEG_ZF_brain2_mzML_positive.csv, brain_positive_POS_NEG_ZF2_brain1_mzML_positive.csv, brain_positive_POS_NEG_ZF3_brain1_mzML_positive.csv, brain_positive_POS_NEG_ZF3_brain2_mzML_positive.csv, brain_positive_POS_NEG_ZF4_brain_repeat_mzML_positive.csv, brain_positive_POS_NEG_ZF4_brain1_mzML_positive.csv, brain_positive_POS_NEG_Z…	8	11101111010	72.7273	SM	C39H79N2O6P	CCCCCCCCCCCCCCCCCCCCCCCC(=O)NC(COP([O-])(=O)OCC[N+](C)(C)C)C(O)\C=C\CCCCC	InChI=1S/C39H79N2O6P/c1-6-8-10-12-13-14-15-16-17-18-19-20-21-22-23-24-25-26-27-29-31-33-39(43)40-37(38(42)32-30-28-11-9-7-2)36-47-48(44,45)46-35-34-41(3,4)5/h30,32,37-38,42H,6-29,31,33-36H2,1-5H3,(H-,40,43,44,45)/b32-30+	YQBAETZRGXPIIC-NHQGMKOONA-N	LipidBlast2022_565674
SM 10:1;2O/27:0	brain	positive	1,2,3,4,5,6,7,8,10	brain_positive_POS_NEG_ZF_brain1_mzML_positive.csv, brain_positive_POS_NEG_ZF_brain2_mzML_positive.csv, brain_positive_POS_NEG_ZF2_brain1_mzML_positive.csv, brain_positive_POS_NEG_ZF2_brain2_mzML_positive.csv, brain_positive_POS_NEG_ZF3_brain1_mzML_positive.csv, brain_positive_POS_NEG_ZF3_brain2_mzML_positive.csv, brain_positive_POS_NEG_ZF4_brain_repeat_mzML_positive.csv, brain_positive_POS_NEG_Z…	9	11111111010	81.8182	SM	C42H85N2O6P	CCCCCCCCCCCCCCCCCCCCCCCCCCC(=O)NC(COP([O-])(=O)OCC[N+](C)(C)C)C(O)\C=C\CCCCC	InChI=1S/C42H85N2O6P/c1-6-8-10-12-13-14-15-16-17-18-19-20-21-22-23-24-25-26-27-28-29-30-32-34-36-42(46)43-40(41(45)35-33-31-11-9-7-2)39-50-51(47,48)49-38-37-44(3,4)5/h33,35,40-41,45H,6-32,34,36-39H2,1-5H3,(H-,43,46,47,48)/b35-33+	HTCRMECVDRYJKW-LAPDZXRHNA-N	LipidBlast2022_565690
SM 10:1;2O/28:0	brain	positive	1,2,3,4,5,6,7,8,9,10	brain_positive_POS_NEG_ZF_brain1_mzML_positive.csv, brain_positive_POS_NEG_ZF_brain2_mzML_positive.csv, brain_positive_POS_NEG_ZF2_brain1_mzML_positive.csv, brain_positive_POS_NEG_ZF2_brain2_mzML_positive.csv, brain_positive_POS_NEG_ZF3_brain1_mzML_positive.csv, brain_positive_POS_NEG_ZF3_brain2_mzML_positive.csv, brain_positive_POS_NEG_ZF4_brain_repeat_mzML_positive.csv, brain_positive_POS_NEG_Z…	10	11111111110	90.9091	SM	C43H87N2O6P	CCCCCCCCCCCCCCCCCCCCCCCCCCCC(=O)NC(COP([O-])(=O)OCC[N+](C)(C)C)C(O)\C=C\CCCCC	InChI=1S/C43H87N2O6P/c1-6-8-10-12-13-14-15-16-17-18-19-20-21-22-23-24-25-26-27-28-29-30-31-33-35-37-43(47)44-41(42(46)36-34-32-11-9-7-2)40-51-52(48,49)50-39-38-45(3,4)5/h34,36,41-42,46H,6-33,35,37-40H2,1-5H3,(H-,44,47,48,49)/b36-34+	AOYSALZHCRCABP-JMUUFCRMNA-N	LipidBlast2022_565691
SM 10:1;2O/29:0	brain	positive	1,2,3,4,5,6,7,8,9,10	brain_positive_POS_NEG_ZF_brain1_mzML_positive.csv, brain_positive_POS_NEG_ZF_brain2_mzML_positive.csv, brain_positive_POS_NEG_ZF2_brain1_mzML_positive.csv, brain_positive_POS_NEG_ZF2_brain2_mzML_positive.csv, brain_positive_POS_NEG_ZF3_brain1_mzML_positive.csv, brain_positive_POS_NEG_ZF3_brain2_mzML_positive.csv, brain_positive_POS_NEG_ZF4_brain_repeat_mzML_positive.csv, brain_positive_POS_NEG_Z…	10	11111111110	90.9091	SM	C44H89N2O6P	CCCCCCCCCCCCCCCCCCCCCCCCCCCCC(=O)NC(COP([O-])(=O)OCC[N+](C)(C)C)C(O)\C=C\CCCCC	InChI=1S/C44H89N2O6P/c1-6-8-10-12-13-14-15-16-17-18-19-20-21-22-23-24-25-26-27-28-29-30-31-32-34-36-38-44(48)45-42(43(47)37-35-33-11-9-7-2)41-52-53(49,50)51-40-39-46(3,4)5/h35,37,42-43,47H,6-34,36,38-41H2,1-5H3,(H-,45,48,49,50)/b37-35+	SYFODIJVJZJXJB-MHAUTQJVNA-N	LipidBlast2022_565699
SM 10:1;2O/30:0	brain	positive	1,2,3,4,5,6,7,8,9,10	brain_positive_POS_NEG_ZF_brain1_mzML_positive.csv, brain_positive_POS_NEG_ZF_brain2_mzML_positive.csv, brain_positive_POS_NEG_ZF2_brain1_mzML_positive.csv, brain_positive_POS_NEG_ZF2_brain2_mzML_positive.csv, brain_positive_POS_NEG_ZF3_brain1_mzML_positive.csv, brain_positive_POS_NEG_ZF3_brain2_mzML_positive.csv, brain_positive_POS_NEG_ZF4_brain_repeat_mzML_positive.csv, brain_positive_POS_NEG_Z…	10	11111111110	90.9091	SM	C45H91N2O6P	CCCCCCCCCCCCCCCCCCCCCCCCCCCCCC(=O)NC(COP([O-])(=O)OCC[N+](C)(C)C)C(O)\C=C\CCCCC	InChI=1S/C45H91N2O6P/c1-6-8-10-12-13-14-15-16-17-18-19-20-21-22-23-24-25-26-27-28-29-30-31-32-33-35-37-39-45(49)46-43(44(48)38-36-34-11-9-7-2)42-53-54(50,51)52-41-40-47(3,4)5/h36,38,43-44,48H,6-35,37,39-42H2,1-5H3,(H-,46,49,50,51)/b38-36+	VOZBWGPNUIIIKG-BSKJHSHCNA-N	LipidBlast2022_565700
SM 10:1;2O/30:1	brain	positive	1,2,3,4,5,6,7,8,9,10	brain_positive_POS_NEG_ZF_brain1_mzML_positive.csv, brain_positive_POS_NEG_ZF_brain2_mzML_positive.csv, brain_positive_POS_NEG_ZF2_brain1_mzML_positive.csv, brain_positive_POS_NEG_ZF2_brain2_mzML_positive.csv, brain_positive_POS_NEG_ZF3_brain1_mzML_positive.csv, brain_positive_POS_NEG_ZF3_brain2_mzML_positive.csv, brain_positive_POS_NEG_ZF4_brain_repeat_mzML_positive.csv, brain_positive_POS_NEG_Z…	10	11111111110	90.9091	SM	C45H89N2O6P	CCCCCCCCCC\C=C/CCCCCCCCCCCCCCCCCC(=O)NC(COP([O-])(=O)OCC[N+](C)(C)C)C(O)\C=C\CCCCC	InChI=1S/C45H89N2O6P/c1-6-8-10-12-13-14-15-16-17-18-19-20-21-22-23-24-25-26-27-28-29-30-31-32-33-35-37-39-45(49)46-43(44(48)38-36-34-11-9-7-2)42-53-54(50,51)52-41-40-47(3,4)5/h18-19,36,38,43-44,48H,6-17,20-35,37,39-42H2,1-5H3,(H-,46,49,50,51)/b19-18-,38-36+	IQQJIWPELZKUMM-QWRYUXQGNA-N	LipidBlast2022_565701
SM 10:1;2O/30:6	brain	positive	1,2,3,4,5,6,7,8,9,10,11	brain_positive_POS_NEG_ZF_brain1_mzML_positive.csv, brain_positive_POS_NEG_ZF_brain2_mzML_positive.csv, brain_positive_POS_NEG_ZF2_brain1_mzML_positive.csv, brain_positive_POS_NEG_ZF2_brain2_mzML_positive.csv, brain_positive_POS_NEG_ZF3_brain1_mzML_positive.csv, brain_positive_POS_NEG_ZF3_brain2_mzML_positive.csv, brain_positive_POS_NEG_ZF4_brain_repeat_mzML_positive.csv, brain_positive_POS_NEG_Z…	11	11111111111	100	SM	C45H79N2O6P	CCCCC\C=C\C(O)C(COP([O-])(=O)OCC[N+](C)(C)C)NC(=O)CCCCCCCCCC\C=C/C\C=C/C\C=C/C\C=C/C\C=C/C\C=C/CC	InChI=1S/C45H79N2O6P/c1-6-8-10-12-13-14-15-16-17-18-19-20-21-22-23-24-25-26-27-28-29-30-31-32-33-35-37-39-45(49)46-43(44(48)38-36-34-11-9-7-2)42-53-54(50,51)52-41-40-47(3,4)5/h8,10,13-14,16-17,19-20,22-23,25-26,36,38,43-44,48H,6-7,9,11-12,15,18,21,24,27-35,37,39-42H2,1-5H3,(H-,46,49,50,51)/b10-8-,14-13-,17-16-,20-19-,23-22-,26-25-,38-36+	QYIQVNJFOCWJMZ-LBJYSXDYNA-N	LipidBlast2022_565706
SM 10:1;2O/32:1	brain	positive	1,2,4,5,6,7,8,9,10,11	brain_positive_POS_NEG_ZF_brain1_mzML_positive.csv, brain_positive_POS_NEG_ZF_brain2_mzML_positive.csv, brain_positive_POS_NEG_ZF2_brain2_mzML_positive.csv, brain_positive_POS_NEG_ZF3_brain1_mzML_positive.csv, brain_positive_POS_NEG_ZF3_brain2_mzML_positive.csv, brain_positive_POS_NEG_ZF4_brain_repeat_mzML_positive.csv, brain_positive_POS_NEG_ZF4_brain1_mzML_positive.csv, brain_positive_POS_NEG_Z…	10	11011111111	90.9091	SM	C47H93N2O6P	CCCCCCCCCC\C=C/CCCCCCCCCCCCCCCCCCCC(=O)NC(COP([O-])(=O)OCC[N+](C)(C)C)C(O)\C=C\CCCCC	InChI=1S/C47H93N2O6P/c1-6-8-10-12-13-14-15-16-17-18-19-20-21-22-23-24-25-26-27-28-29-30-31-32-33-34-35-37-39-41-47(51)48-45(46(50)40-38-36-11-9-7-2)44-55-56(52,53)54-43-42-49(3,4)5/h18-19,38,40,45-46,50H,6-17,20-37,39,41-44H2,1-5H3,(H-,48,51,52,53)/b19-18-,40-38+	OWZJVISZEHCUKV-BDXCBASSNA-N	LipidBlast2022_565711
SM 11:0;2O/24:6	brain	positive	1,2,3,4,5,6,7,8,9,10	brain_positive_POS_NEG_ZF_brain1_mzML_positive.csv, brain_positive_POS_NEG_ZF_brain2_mzML_positive.csv, brain_positive_POS_NEG_ZF2_brain1_mzML_positive.csv, brain_positive_POS_NEG_ZF2_brain2_mzML_positive.csv, brain_positive_POS_NEG_ZF3_brain1_mzML_positive.csv, brain_positive_POS_NEG_ZF3_brain2_mzML_positive.csv, brain_positive_POS_NEG_ZF4_brain_repeat_mzML_positive.csv, brain_positive_POS_NEG_Z…	10	11111111110	90.9091	SM	C40H71N2O6P	CCCCCCCCC(O)C(COP([O-])(=O)OCC[N+](C)(C)C)NC(=O)CCCC\C=C/C\C=C/C\C=C/C\C=C/C\C=C/C\C=C/CC	InChI=1S/C40H71N2O6P/c1-6-8-10-12-14-15-16-17-18-19-20-21-22-23-24-25-26-27-28-30-32-34-40(44)41-38(39(43)33-31-29-13-11-9-7-2)37-48-49(45,46)47-36-35-42(3,4)5/h8,10,14-15,17-18,20-21,23-24,26-27,38-39,43H,6-7,9,11-13,16,19,22,25,28-37H2,1-5H3,(H-,41,44,45,46)/b10-8-,15-14-,18-17-,21-20-,24-23-,27-26-	FZNCGNYCEUWTSJ-MSXCAIDTSA-N	LipidBlast2022_566053
SM 11:0;2O/26:1	brain	positive	1,2,3,4,5,6,7,8,10	brain_positive_POS_NEG_ZF_brain1_mzML_positive.csv, brain_positive_POS_NEG_ZF_brain2_mzML_positive.csv, brain_positive_POS_NEG_ZF2_brain1_mzML_positive.csv, brain_positive_POS_NEG_ZF2_brain2_mzML_positive.csv, brain_positive_POS_NEG_ZF3_brain1_mzML_positive.csv, brain_positive_POS_NEG_ZF3_brain2_mzML_positive.csv, brain_positive_POS_NEG_ZF4_brain_repeat_mzML_positive.csv, brain_positive_POS_NEG_Z…	9	11111111010	81.8182	SM	C42H85N2O6P	O=C(NC(COP(=O)([O-])OCC[N+](C)(C)C)C(O)CCCCCCCC)CCCCCCCCCCCCCC=CCCCCCCCCCC	InChI=1S/C42H85N2O6P/c1-6-8-10-12-14-15-16-17-18-19-20-21-22-23-24-25-26-27-28-29-30-32-34-36-42(46)43-40(41(45)35-33-31-13-11-9-7-2)39-50-51(47,48)49-38-37-44(3,4)5/h19-20,40-41,45H,6-18,21-39H2,1-5H3,(H-,43,46,47,48)/b20-19-	BBNBNPJHRXJCFV-VXPUYCOJNA-N	LipidBlast2022_566056
SM 11:0;2O/28:1	brain	positive	1,2,3,4,5,6,7,8,9,10	brain_positive_POS_NEG_ZF_brain1_mzML_positive.csv, brain_positive_POS_NEG_ZF_brain2_mzML_positive.csv, brain_positive_POS_NEG_ZF2_brain1_mzML_positive.csv, brain_positive_POS_NEG_ZF2_brain2_mzML_positive.csv, brain_positive_POS_NEG_ZF3_brain1_mzML_positive.csv, brain_positive_POS_NEG_ZF3_brain2_mzML_positive.csv, brain_positive_POS_NEG_ZF4_brain_repeat_mzML_positive.csv, brain_positive_POS_NEG_Z…	10	11111111110	90.9091	SM	C44H89N2O6P	CCCCCCCCCC\C=C/CCCCCCCCCCCCCCCC(=O)NC(COP([O-])(=O)OCC[N+](C)(C)C)C(O)CCCCCCCC	InChI=1S/C44H89N2O6P/c1-6-8-10-12-14-15-16-17-18-19-20-21-22-23-24-25-26-27-28-29-30-31-32-34-36-38-44(48)45-42(43(47)37-35-33-13-11-9-7-2)41-52-53(49,50)51-40-39-46(3,4)5/h19-20,42-43,47H,6-18,21-41H2,1-5H3,(H-,45,48,49,50)/b20-19-	AGURXNQALFHODV-VXPUYCOJNA-N	LipidBlast2022_566065
SM 11:1;2O/23:0	brain	positive	1,2,3,5,6,7,8,10	brain_positive_POS_NEG_ZF_brain1_mzML_positive.csv, brain_positive_POS_NEG_ZF_brain2_mzML_positive.csv, brain_positive_POS_NEG_ZF2_brain1_mzML_positive.csv, brain_positive_POS_NEG_ZF3_brain1_mzML_positive.csv, brain_positive_POS_NEG_ZF3_brain2_mzML_positive.csv, brain_positive_POS_NEG_ZF4_brain_repeat_mzML_positive.csv, brain_positive_POS_NEG_ZF4_brain1_mzML_positive.csv, brain_positive_POS_NEG_Z…	8	11101111010	72.7273	SM	C39H79N2O6P	CCCCCCCCCCCCCCCCCCCCCCC(=O)NC(COP([O-])(=O)OCC[N+](C)(C)C)C(O)\C=C\CCCCCC	InChI=1S/C39H79N2O6P/c1-6-8-10-12-14-15-16-17-18-19-20-21-22-23-24-25-26-27-29-31-33-39(43)40-37(38(42)32-30-28-13-11-9-7-2)36-47-48(44,45)46-35-34-41(3,4)5/h30,32,37-38,42H,6-29,31,33-36H2,1-5H3,(H-,40,43,44,45)/b32-30+	IZZPEKYODFETDV-NHQGMKOONA-N	LipidBlast2022_566419
SM 11:1;2O/24:5	brain	positive	1,2,3,4,5,6,7,8,9,10	brain_positive_POS_NEG_ZF_brain1_mzML_positive.csv, brain_positive_POS_NEG_ZF_brain2_mzML_positive.csv, brain_positive_POS_NEG_ZF2_brain1_mzML_positive.csv, brain_positive_POS_NEG_ZF2_brain2_mzML_positive.csv, brain_positive_POS_NEG_ZF3_brain1_mzML_positive.csv, brain_positive_POS_NEG_ZF3_brain2_mzML_positive.csv, brain_positive_POS_NEG_ZF4_brain_repeat_mzML_positive.csv, brain_positive_POS_NEG_Z…	10	11111111110	90.9091	SM	C40H71N2O6P	CCCCCC\C=C\C(O)C(COP([O-])(=O)OCC[N+](C)(C)C)NC(=O)CCCCCCC\C=C/C\C=C/C\C=C/C\C=C/C\C=C/CC	InChI=1S/C40H71N2O6P/c1-6-8-10-12-14-15-16-17-18-19-20-21-22-23-24-25-26-27-28-30-32-34-40(44)41-38(39(43)33-31-29-13-11-9-7-2)37-48-49(45,46)47-36-35-42(3,4)5/h8,10,14-15,17-18,20-21,23-24,31,33,38-39,43H,6-7,9,11-13,16,19,22,25-30,32,34-37H2,1-5H3,(H-,41,44,45,46)/b10-8-,15-14-,18-17-,21-20-,24-23-,33-31+	LNNBDCWAAJDQCV-VYHTZWLWNA-N	LipidBlast2022_566425
SM 11:1;2O/26:0	brain	positive	1,2,3,4,5,6,7,8,10	brain_positive_POS_NEG_ZF_brain1_mzML_positive.csv, brain_positive_POS_NEG_ZF_brain2_mzML_positive.csv, brain_positive_POS_NEG_ZF2_brain1_mzML_positive.csv, brain_positive_POS_NEG_ZF2_brain2_mzML_positive.csv, brain_positive_POS_NEG_ZF3_brain1_mzML_positive.csv, brain_positive_POS_NEG_ZF3_brain2_mzML_positive.csv, brain_positive_POS_NEG_ZF4_brain_repeat_mzML_positive.csv, brain_positive_POS_NEG_Z…	9	11111111010	81.8182	SM	C42H85N2O6P	CCCCCCCCCCCCCCCCCCCCCCCCCC(=O)NC(COP([O-])(=O)OCC[N+](C)(C)C)C(O)\C=C\CCCCCC	InChI=1S/C42H85N2O6P/c1-6-8-10-12-14-15-16-17-18-19-20-21-22-23-24-25-26-27-28-29-30-32-34-36-42(46)43-40(41(45)35-33-31-13-11-9-7-2)39-50-51(47,48)49-38-37-44(3,4)5/h33,35,40-41,45H,6-32,34,36-39H2,1-5H3,(H-,43,46,47,48)/b35-33+	GJFYRBBGHJKZSC-LAPDZXRHNA-N	LipidBlast2022_566428
SM 11:1;2O/27:0	brain	positive	1,2,3,4,5,6,7,8,9,10	brain_positive_POS_NEG_ZF_brain1_mzML_positive.csv, brain_positive_POS_NEG_ZF_brain2_mzML_positive.csv, brain_positive_POS_NEG_ZF2_brain1_mzML_positive.csv, brain_positive_POS_NEG_ZF2_brain2_mzML_positive.csv, brain_positive_POS_NEG_ZF3_brain1_mzML_positive.csv, brain_positive_POS_NEG_ZF3_brain2_mzML_positive.csv, brain_positive_POS_NEG_ZF4_brain_repeat_mzML_positive.csv, brain_positive_POS_NEG_Z…	10	11111111110	90.9091	SM	C43H87N2O6P	CCCCCCCCCCCCCCCCCCCCCCCCCCC(=O)NC(COP([O-])(=O)OCC[N+](C)(C)C)C(O)\C=C\CCCCCC	InChI=1S/C43H87N2O6P/c1-6-8-10-12-14-15-16-17-18-19-20-21-22-23-24-25-26-27-28-29-30-31-33-35-37-43(47)44-41(42(46)36-34-32-13-11-9-7-2)40-51-52(48,49)50-39-38-45(3,4)5/h34,36,41-42,46H,6-33,35,37-40H2,1-5H3,(H-,44,47,48,49)/b36-34+	UYXYDOORVHPJOA-JMUUFCRMNA-N	LipidBlast2022_566436
SM 11:1;2O/28:0	brain	positive	1,2,3,4,5,6,7,8,9,10	brain_positive_POS_NEG_ZF_brain1_mzML_positive.csv, brain_positive_POS_NEG_ZF_brain2_mzML_positive.csv, brain_positive_POS_NEG_ZF2_brain1_mzML_positive.csv, brain_positive_POS_NEG_ZF2_brain2_mzML_positive.csv, brain_positive_POS_NEG_ZF3_brain1_mzML_positive.csv, brain_positive_POS_NEG_ZF3_brain2_mzML_positive.csv, brain_positive_POS_NEG_ZF4_brain_repeat_mzML_positive.csv, brain_positive_POS_NEG_Z…	10	11111111110	90.9091	SM	C44H89N2O6P	CCCCCCCCCCCCCCCCCCCCCCCCCCCC(=O)NC(COP([O-])(=O)OCC[N+](C)(C)C)C(O)\C=C\CCCCCC	InChI=1S/C44H89N2O6P/c1-6-8-10-12-14-15-16-17-18-19-20-21-22-23-24-25-26-27-28-29-30-31-32-34-36-38-44(48)45-42(43(47)37-35-33-13-11-9-7-2)41-52-53(49,50)51-40-39-46(3,4)5/h35,37,42-43,47H,6-34,36,38-41H2,1-5H3,(H-,45,48,49,50)/b37-35+	QVRXMMLDDCEIDM-MHAUTQJVNA-N	LipidBlast2022_566437
SM 11:1;2O/29:0	brain	positive	1,2,3,4,5,6,7,8,9,10	brain_positive_POS_NEG_ZF_brain1_mzML_positive.csv, brain_positive_POS_NEG_ZF_brain2_mzML_positive.csv, brain_positive_POS_NEG_ZF2_brain1_mzML_positive.csv, brain_positive_POS_NEG_ZF2_brain2_mzML_positive.csv, brain_positive_POS_NEG_ZF3_brain1_mzML_positive.csv, brain_positive_POS_NEG_ZF3_brain2_mzML_positive.csv, brain_positive_POS_NEG_ZF4_brain_repeat_mzML_positive.csv, brain_positive_POS_NEG_Z…	10	11111111110	90.9091	SM	C45H91N2O6P	CCCCCCCCCCCCCCCCCCCCCCCCCCCCC(=O)NC(COP([O-])(=O)OCC[N+](C)(C)C)C(O)\C=C\CCCCCC	InChI=1S/C45H91N2O6P/c1-6-8-10-12-14-15-16-17-18-19-20-21-22-23-24-25-26-27-28-29-30-31-32-33-35-37-39-45(49)46-43(44(48)38-36-34-13-11-9-7-2)42-53-54(50,51)52-41-40-47(3,4)5/h36,38,43-44,48H,6-35,37,39-42H2,1-5H3,(H-,46,49,50,51)/b38-36+	IHLINYPMXRVYBX-BSKJHSHCNA-N	LipidBlast2022_566445
SM 12:0;2O/22:1	brain	positive	1,2,3,5,6,7,8,10	brain_positive_POS_NEG_ZF_brain1_mzML_positive.csv, brain_positive_POS_NEG_ZF_brain2_mzML_positive.csv, brain_positive_POS_NEG_ZF2_brain1_mzML_positive.csv, brain_positive_POS_NEG_ZF3_brain1_mzML_positive.csv, brain_positive_POS_NEG_ZF3_brain2_mzML_positive.csv, brain_positive_POS_NEG_ZF4_brain_repeat_mzML_positive.csv, brain_positive_POS_NEG_ZF4_brain1_mzML_positive.csv, brain_positive_POS_NEG_Z…	8	11101111010	72.7273	SM	C39H79N2O6P	CCCCCCCCCC(O)C(COP([O-])(=O)OCC[N+](C)(C)C)NC(=O)CCCCCCCCCCC\C=C/CCCCCCCC	InChI=1S/C39H79N2O6P/c1-6-8-10-12-14-15-16-17-18-19-20-21-22-23-24-25-27-29-31-33-39(43)40-37(38(42)32-30-28-26-13-11-9-7-2)36-47-48(44,45)46-35-34-41(3,4)5/h17-18,37-38,42H,6-16,19-36H2,1-5H3,(H-,40,43,44,45)/b18-17-	LASLXAVGQOLWMN-ZCXUNETKNA-N	LipidBlast2022_566586
SM 12:0;2O/26:1	brain	positive	1,2,3,4,5,6,7,8,9,10	brain_positive_POS_NEG_ZF_brain1_mzML_positive.csv, brain_positive_POS_NEG_ZF_brain2_mzML_positive.csv, brain_positive_POS_NEG_ZF2_brain1_mzML_positive.csv, brain_positive_POS_NEG_ZF2_brain2_mzML_positive.csv, brain_positive_POS_NEG_ZF3_brain1_mzML_positive.csv, brain_positive_POS_NEG_ZF3_brain2_mzML_positive.csv, brain_positive_POS_NEG_ZF4_brain_repeat_mzML_positive.csv, brain_positive_POS_NEG_Z…	10	11111111110	90.9091	SM	C43H87N2O6P	CCCCCCCCCC\C=C/CCCCCCCCCCCCCC(=O)NC(COP([O-])(=O)OCC[N+](C)(C)C)C(O)CCCCCCCCC	InChI=1S/C43H87N2O6P/c1-6-8-10-12-14-15-16-17-18-19-20-21-22-23-24-25-26-27-28-29-31-33-35-37-43(47)44-41(42(46)36-34-32-30-13-11-9-7-2)40-51-52(48,49)50-39-38-45(3,4)5/h19-20,41-42,46H,6-18,21-40H2,1-5H3,(H-,44,47,48,49)/b20-19-	ZERJUJCATGTVEB-VXPUYCOJNA-N	LipidBlast2022_566802
SM 12:0;2O/28:1	brain	positive	1,2,3,4,5,6,7,8,9,10	brain_positive_POS_NEG_ZF_brain1_mzML_positive.csv, brain_positive_POS_NEG_ZF_brain2_mzML_positive.csv, brain_positive_POS_NEG_ZF2_brain1_mzML_positive.csv, brain_positive_POS_NEG_ZF2_brain2_mzML_positive.csv, brain_positive_POS_NEG_ZF3_brain1_mzML_positive.csv, brain_positive_POS_NEG_ZF3_brain2_mzML_positive.csv, brain_positive_POS_NEG_ZF4_brain_repeat_mzML_positive.csv, brain_positive_POS_NEG_Z…	10	11111111110	90.9091	SM	C45H91N2O6P	CCCCCCCCCC\C=C/CCCCCCCCCCCCCCCC(=O)NC(COP([O-])(=O)OCC[N+](C)(C)C)C(O)CCCCCCCCC	InChI=1S/C45H91N2O6P/c1-6-8-10-12-14-15-16-17-18-19-20-21-22-23-24-25-26-27-28-29-30-31-33-35-37-39-45(49)46-43(44(48)38-36-34-32-13-11-9-7-2)42-53-54(50,51)52-41-40-47(3,4)5/h19-20,43-44,48H,6-18,21-42H2,1-5H3,(H-,46,49,50,51)/b20-19-	BHJZNYHEICAJCV-VXPUYCOJNA-N	LipidBlast2022_566811
SM 12:0;2O/28:2	brain	positive	1,2,3,4,5,6,7,8,9,10	brain_positive_POS_NEG_ZF_brain1_mzML_positive.csv, brain_positive_POS_NEG_ZF_brain2_mzML_positive.csv, brain_positive_POS_NEG_ZF2_brain1_mzML_positive.csv, brain_positive_POS_NEG_ZF2_brain2_mzML_positive.csv, brain_positive_POS_NEG_ZF3_brain1_mzML_positive.csv, brain_positive_POS_NEG_ZF3_brain2_mzML_positive.csv, brain_positive_POS_NEG_ZF4_brain_repeat_mzML_positive.csv, brain_positive_POS_NEG_Z…	10	11111111110	90.9091	SM	C45H89N2O6P	CCCCCCCCCC(O)C(COP([O-])(=O)OCC[N+](C)(C)C)NC(=O)CCCCCCCCCCCCCCC\C=C/C\C=C/CCCCCCC	InChI=1S/C45H89N2O6P/c1-6-8-10-12-14-15-16-17-18-19-20-21-22-23-24-25-26-27-28-29-30-31-33-35-37-39-45(49)46-43(44(48)38-36-34-32-13-11-9-7-2)42-53-54(50,51)52-41-40-47(3,4)5/h16-17,19-20,43-44,48H,6-15,18,21-42H2,1-5H3,(H-,46,49,50,51)/b17-16-,20-19-	QIBJSDVCUHZUEL-LTXDKZCQNA-N	LipidBlast2022_566812
SM 12:0;2O/28:7	brain	positive	1,2,3,4,5,6,7,8,9,10,11	brain_positive_POS_NEG_ZF_brain1_mzML_positive.csv, brain_positive_POS_NEG_ZF_brain2_mzML_positive.csv, brain_positive_POS_NEG_ZF2_brain1_mzML_positive.csv, brain_positive_POS_NEG_ZF2_brain2_mzML_positive.csv, brain_positive_POS_NEG_ZF3_brain1_mzML_positive.csv, brain_positive_POS_NEG_ZF3_brain2_mzML_positive.csv, brain_positive_POS_NEG_ZF4_brain_repeat_mzML_positive.csv, brain_positive_POS_NEG_Z…	11	11111111111	100	SM	C45H79N2O6P	CCCCCCCCCC(O)C(COP([O-])(=O)OCC[N+](C)(C)C)NC(=O)CCCCC\C=C/C\C=C/C\C=C/C\C=C/C\C=C/C\C=C/C\C=C/CC	InChI=1S/C45H79N2O6P/c1-6-8-10-12-14-15-16-17-18-19-20-21-22-23-24-25-26-27-28-29-30-31-33-35-37-39-45(49)46-43(44(48)38-36-34-32-13-11-9-7-2)42-53-54(50,51)52-41-40-47(3,4)5/h8,10,14-15,17-18,20-21,23-24,26-27,29-30,43-44,48H,6-7,9,11-13,16,19,22,25,28,31-42H2,1-5H3,(H-,46,49,50,51)/b10-8-,15-14-,18-17-,21-20-,24-23-,27-26-,30-29-	GVQFTFYTFQBPJZ-XXKLZNGKNA-N	LipidBlast2022_566817
SM 12:0;2O/30:2	brain	positive	1,2,4,5,6,7,8,9,10,11	brain_positive_POS_NEG_ZF_brain1_mzML_positive.csv, brain_positive_POS_NEG_ZF_brain2_mzML_positive.csv, brain_positive_POS_NEG_ZF2_brain2_mzML_positive.csv, brain_positive_POS_NEG_ZF3_brain1_mzML_positive.csv, brain_positive_POS_NEG_ZF3_brain2_mzML_positive.csv, brain_positive_POS_NEG_ZF4_brain_repeat_mzML_positive.csv, brain_positive_POS_NEG_ZF4_brain1_mzML_positive.csv, brain_positive_POS_NEG_Z…	10	11011111111	90.9091	SM	C47H93N2O6P	CCCCCCCCCC(O)C(COP([O-])(=O)OCC[N+](C)(C)C)NC(=O)CCCCCCCCCCCCCCCCC\C=C/C\C=C/CCCCCCC	InChI=1S/C47H93N2O6P/c1-6-8-10-12-14-15-16-17-18-19-20-21-22-23-24-25-26-27-28-29-30-31-32-33-35-37-39-41-47(51)48-45(46(50)40-38-36-34-13-11-9-7-2)44-55-56(52,53)54-43-42-49(3,4)5/h16-17,19-20,45-46,50H,6-15,18,21-44H2,1-5H3,(H-,48,51,52,53)/b17-16-,20-19-	SKAZCQFVUFWRRD-LTXDKZCQNA-N	LipidBlast2022_566821
SM 12:1;2O/22:0	brain	positive	1,2,3,5,6,7,8,10	brain_positive_POS_NEG_ZF_brain1_mzML_positive.csv, brain_positive_POS_NEG_ZF_brain2_mzML_positive.csv, brain_positive_POS_NEG_ZF2_brain1_mzML_positive.csv, brain_positive_POS_NEG_ZF3_brain1_mzML_positive.csv, brain_positive_POS_NEG_ZF3_brain2_mzML_positive.csv, brain_positive_POS_NEG_ZF4_brain_repeat_mzML_positive.csv, brain_positive_POS_NEG_ZF4_brain1_mzML_positive.csv, brain_positive_POS_NEG_Z…	8	11101111010	72.7273	SM	C39H79N2O6P	CCCCCCCCCCCCCCCCCCCCCC(=O)NC(COP([O-])(=O)OCC[N+](C)(C)C)C(O)\C=C\CCCCCCC	InChI=1S/C39H79N2O6P/c1-6-8-10-12-14-15-16-17-18-19-20-21-22-23-24-25-27-29-31-33-39(43)40-37(38(42)32-30-28-26-13-11-9-7-2)36-47-48(44,45)46-35-34-41(3,4)5/h30,32,37-38,42H,6-29,31,33-36H2,1-5H3,(H-,40,43,44,45)/b32-30+	ASWNCHFNKSPKBK-NHQGMKOONA-N	LipidBlast2022_566958
SM 12:1;2O/25:0	brain	positive	1,2,3,4,5,6,7,8,10	brain_positive_POS_NEG_ZF_brain1_mzML_positive.csv, brain_positive_POS_NEG_ZF_brain2_mzML_positive.csv, brain_positive_POS_NEG_ZF2_brain1_mzML_positive.csv, brain_positive_POS_NEG_ZF2_brain2_mzML_positive.csv, brain_positive_POS_NEG_ZF3_brain1_mzML_positive.csv, brain_positive_POS_NEG_ZF3_brain2_mzML_positive.csv, brain_positive_POS_NEG_ZF4_brain_repeat_mzML_positive.csv, brain_positive_POS_NEG_Z…	9	11111111010	81.8182	SM	C42H85N2O6P	CCCCCCCCCCCCCCCCCCCCCCCCC(=O)NC(COP([O-])(=O)OCC[N+](C)(C)C)C(O)\C=C\CCCCCCC	InChI=1S/C42H85N2O6P/c1-6-8-10-12-14-15-16-17-18-19-20-21-22-23-24-25-26-27-28-30-32-34-36-42(46)43-40(41(45)35-33-31-29-13-11-9-7-2)39-50-51(47,48)49-38-37-44(3,4)5/h33,35,40-41,45H,6-32,34,36-39H2,1-5H3,(H-,43,46,47,48)/b35-33+	AWIFGOBWPWIAOU-LAPDZXRHNA-N	LipidBlast2022_566973
SM 12:1;2O/26:0	brain	positive	1,2,3,4,5,6,7,8,9,10	brain_positive_POS_NEG_ZF_brain1_mzML_positive.csv, brain_positive_POS_NEG_ZF_brain2_mzML_positive.csv, brain_positive_POS_NEG_ZF2_brain1_mzML_positive.csv, brain_positive_POS_NEG_ZF2_brain2_mzML_positive.csv, brain_positive_POS_NEG_ZF3_brain1_mzML_positive.csv, brain_positive_POS_NEG_ZF3_brain2_mzML_positive.csv, brain_positive_POS_NEG_ZF4_brain_repeat_mzML_positive.csv, brain_positive_POS_NEG_Z…	10	11111111110	90.9091	SM	C43H87N2O6P	CCCCCCCCCCCCCCCCCCCCCCCCCC(=O)NC(COP([O-])(=O)OCC[N+](C)(C)C)C(O)\C=C\CCCCCCC	InChI=1S/C43H87N2O6P/c1-6-8-10-12-14-15-16-17-18-19-20-21-22-23-24-25-26-27-28-29-31-33-35-37-43(47)44-41(42(46)36-34-32-30-13-11-9-7-2)40-51-52(48,49)50-39-38-45(3,4)5/h34,36,41-42,46H,6-33,35,37-40H2,1-5H3,(H-,44,47,48,49)/b36-34+	GJBCRJRMBDUHKZ-JMUUFCRMNA-N	LipidBlast2022_566974
SM 12:1;2O/27:0	brain	positive	1,2,3,4,5,6,7,8,9,10	brain_positive_POS_NEG_ZF_brain1_mzML_positive.csv, brain_positive_POS_NEG_ZF_brain2_mzML_positive.csv, brain_positive_POS_NEG_ZF2_brain1_mzML_positive.csv, brain_positive_POS_NEG_ZF2_brain2_mzML_positive.csv, brain_positive_POS_NEG_ZF3_brain1_mzML_positive.csv, brain_positive_POS_NEG_ZF3_brain2_mzML_positive.csv, brain_positive_POS_NEG_ZF4_brain_repeat_mzML_positive.csv, brain_positive_POS_NEG_Z…	10	11111111110	90.9091	SM	C44H89N2O6P	CCCCCCCCCCCCCCCCCCCCCCCCCCC(=O)NC(COP([O-])(=O)OCC[N+](C)(C)C)C(O)\C=C\CCCCCCC	InChI=1S/C44H89N2O6P/c1-6-8-10-12-14-15-16-17-18-19-20-21-22-23-24-25-26-27-28-29-30-32-34-36-38-44(48)45-42(43(47)37-35-33-31-13-11-9-7-2)41-52-53(49,50)51-40-39-46(3,4)5/h35,37,42-43,47H,6-34,36,38-41H2,1-5H3,(H-,45,48,49,50)/b37-35+	LBBHHYRFVVPTSY-MHAUTQJVNA-N	LipidBlast2022_566982
SM 12:1;2O/28:0	brain	positive	1,2,3,4,5,6,7,8,9,10	brain_positive_POS_NEG_ZF_brain1_mzML_positive.csv, brain_positive_POS_NEG_ZF_brain2_mzML_positive.csv, brain_positive_POS_NEG_ZF2_brain1_mzML_positive.csv, brain_positive_POS_NEG_ZF2_brain2_mzML_positive.csv, brain_positive_POS_NEG_ZF3_brain1_mzML_positive.csv, brain_positive_POS_NEG_ZF3_brain2_mzML_positive.csv, brain_positive_POS_NEG_ZF4_brain_repeat_mzML_positive.csv, brain_positive_POS_NEG_Z…	10	11111111110	90.9091	SM	C45H91N2O6P	CCCCCCCCCCCCCCCCCCCCCCCCCCCC(=O)NC(COP([O-])(=O)OCC[N+](C)(C)C)C(O)\C=C\CCCCCCC	InChI=1S/C45H91N2O6P/c1-6-8-10-12-14-15-16-17-18-19-20-21-22-23-24-25-26-27-28-29-30-31-33-35-37-39-45(49)46-43(44(48)38-36-34-32-13-11-9-7-2)42-53-54(50,51)52-41-40-47(3,4)5/h36,38,43-44,48H,6-35,37,39-42H2,1-5H3,(H-,46,49,50,51)/b38-36+	QHMKUNDEIJYLPC-BSKJHSHCNA-N	LipidBlast2022_566983
SM 12:1;2O/28:1	brain	positive	1,2,3,4,5,6,7,8,9,10	brain_positive_POS_NEG_ZF_brain1_mzML_positive.csv, brain_positive_POS_NEG_ZF_brain2_mzML_positive.csv, brain_positive_POS_NEG_ZF2_brain1_mzML_positive.csv, brain_positive_POS_NEG_ZF2_brain2_mzML_positive.csv, brain_positive_POS_NEG_ZF3_brain1_mzML_positive.csv, brain_positive_POS_NEG_ZF3_brain2_mzML_positive.csv, brain_positive_POS_NEG_ZF4_brain_repeat_mzML_positive.csv, brain_positive_POS_NEG_Z…	10	11111111110	90.9091	SM	C45H89N2O6P	CCCCCCCCCC\C=C/CCCCCCCCCCCCCCCC(=O)NC(COP([O-])(=O)OCC[N+](C)(C)C)C(O)\C=C\CCCCCCC	InChI=1S/C45H89N2O6P/c1-6-8-10-12-14-15-16-17-18-19-20-21-22-23-24-25-26-27-28-29-30-31-33-35-37-39-45(49)46-43(44(48)38-36-34-32-13-11-9-7-2)42-53-54(50,51)52-41-40-47(3,4)5/h19-20,36,38,43-44,48H,6-18,21-35,37,39-42H2,1-5H3,(H-,46,49,50,51)/b20-19-,38-36+	PJNPQSJGQGUEKZ-NZKWQJBINA-N	LipidBlast2022_566984
SM 12:1;2O/28:6	brain	positive	1,2,3,4,5,6,7,8,9,10,11	brain_positive_POS_NEG_ZF_brain1_mzML_positive.csv, brain_positive_POS_NEG_ZF_brain2_mzML_positive.csv, brain_positive_POS_NEG_ZF2_brain1_mzML_positive.csv, brain_positive_POS_NEG_ZF2_brain2_mzML_positive.csv, brain_positive_POS_NEG_ZF3_brain1_mzML_positive.csv, brain_positive_POS_NEG_ZF3_brain2_mzML_positive.csv, brain_positive_POS_NEG_ZF4_brain_repeat_mzML_positive.csv, brain_positive_POS_NEG_Z…	11	11111111111	100	SM	C45H79N2O6P	CCCCCCC\C=C\C(O)C(COP([O-])(=O)OCC[N+](C)(C)C)NC(=O)CCCCCCCC\C=C/C\C=C/C\C=C/C\C=C/C\C=C/C\C=C/CC	InChI=1S/C45H79N2O6P/c1-6-8-10-12-14-15-16-17-18-19-20-21-22-23-24-25-26-27-28-29-30-31-33-35-37-39-45(49)46-43(44(48)38-36-34-32-13-11-9-7-2)42-53-54(50,51)52-41-40-47(3,4)5/h8,10,14-15,17-18,20-21,23-24,26-27,36,38,43-44,48H,6-7,9,11-13,16,19,22,25,28-35,37,39-42H2,1-5H3,(H-,46,49,50,51)/b10-8-,15-14-,18-17-,21-20-,24-23-,27-26-,38-36+	XGVDWYRBZQAZSK-WUZZSXNYNA-N	LipidBlast2022_566989
SM 12:1;2O/30:1	brain	positive	1,2,4,5,6,7,8,9,10,11	brain_positive_POS_NEG_ZF_brain1_mzML_positive.csv, brain_positive_POS_NEG_ZF_brain2_mzML_positive.csv, brain_positive_POS_NEG_ZF2_brain2_mzML_positive.csv, brain_positive_POS_NEG_ZF3_brain1_mzML_positive.csv, brain_positive_POS_NEG_ZF3_brain2_mzML_positive.csv, brain_positive_POS_NEG_ZF4_brain_repeat_mzML_positive.csv, brain_positive_POS_NEG_ZF4_brain1_mzML_positive.csv, brain_positive_POS_NEG_Z…	10	11011111111	90.9091	SM	C47H93N2O6P	CCCCCCCCCC\C=C/CCCCCCCCCCCCCCCCCC(=O)NC(COP([O-])(=O)OCC[N+](C)(C)C)C(O)\C=C\CCCCCCC	InChI=1S/C47H93N2O6P/c1-6-8-10-12-14-15-16-17-18-19-20-21-22-23-24-25-26-27-28-29-30-31-32-33-35-37-39-41-47(51)48-45(46(50)40-38-36-34-13-11-9-7-2)44-55-56(52,53)54-43-42-49(3,4)5/h19-20,38,40,45-46,50H,6-18,21-37,39,41-44H2,1-5H3,(H-,48,51,52,53)/b20-19-,40-38+	SZQCLXFQTJNJDY-QOYAMIFPNA-N	LipidBlast2022_566993
SM 12:2;2O/28:0	brain	positive	1,2,3,4,5,6,7,8,9,10	brain_positive_POS_NEG_ZF_brain1_mzML_positive.csv, brain_positive_POS_NEG_ZF_brain2_mzML_positive.csv, brain_positive_POS_NEG_ZF2_brain1_mzML_positive.csv, brain_positive_POS_NEG_ZF2_brain2_mzML_positive.csv, brain_positive_POS_NEG_ZF3_brain1_mzML_positive.csv, brain_positive_POS_NEG_ZF3_brain2_mzML_positive.csv, brain_positive_POS_NEG_ZF4_brain_repeat_mzML_positive.csv, brain_positive_POS_NEG_Z…	10	11111111110	90.9091	SM	C45H89N2O6P	CCCCCCCCCCCCCCCCCCCCCCCCCCCC(=O)NC(COP([O-])(=O)OCC[N+](C)(C)C)C(O)\C=C\CC\C=C\CCC	InChI=1S/C45H89N2O6P/c1-6-8-10-12-14-15-16-17-18-19-20-21-22-23-24-25-26-27-28-29-30-31-33-35-37-39-45(49)46-43(44(48)38-36-34-32-13-11-9-7-2)42-53-54(50,51)52-41-40-47(3,4)5/h11,13,36,38,43-44,48H,6-10,12,14-35,37,39-42H2,1-5H3,(H-,46,49,50,51)/b13-11+,38-36+	LOSVAISWQKFWAO-PQDNXWPCNA-N	LipidBlast2022_567356
SM 12:2;2O/28:5	brain	positive	1,2,3,4,5,6,7,8,9,10,11	brain_positive_POS_NEG_ZF_brain1_mzML_positive.csv, brain_positive_POS_NEG_ZF_brain2_mzML_positive.csv, brain_positive_POS_NEG_ZF2_brain1_mzML_positive.csv, brain_positive_POS_NEG_ZF2_brain2_mzML_positive.csv, brain_positive_POS_NEG_ZF3_brain1_mzML_positive.csv, brain_positive_POS_NEG_ZF3_brain2_mzML_positive.csv, brain_positive_POS_NEG_ZF4_brain_repeat_mzML_positive.csv, brain_positive_POS_NEG_Z…	11	11111111111	100	SM	C45H79N2O6P	CCC\C=C\CC\C=C\C(O)C(COP([O-])(=O)OCC[N+](C)(C)C)NC(=O)CCCCCCCCCCC\C=C/C\C=C/C\C=C/C\C=C/C\C=C/CC	InChI=1S/C45H79N2O6P/c1-6-8-10-12-14-15-16-17-18-19-20-21-22-23-24-25-26-27-28-29-30-31-33-35-37-39-45(49)46-43(44(48)38-36-34-32-13-11-9-7-2)42-53-54(50,51)52-41-40-47(3,4)5/h8,10-11,13-15,17-18,20-21,23-24,36,38,43-44,48H,6-7,9,12,16,19,22,25-35,37,39-42H2,1-5H3,(H-,46,49,50,51)/b10-8-,13-11+,15-14-,18-17-,21-20-,24-23-,38-36+	HSRJVOAJEWUOPN-OQZKTFKWNA-N	LipidBlast2022_567361
SM 12:2;2O/30:0	brain	positive	1,2,4,5,6,7,8,9,10,11	brain_positive_POS_NEG_ZF_brain1_mzML_positive.csv, brain_positive_POS_NEG_ZF_brain2_mzML_positive.csv, brain_positive_POS_NEG_ZF2_brain2_mzML_positive.csv, brain_positive_POS_NEG_ZF3_brain1_mzML_positive.csv, brain_positive_POS_NEG_ZF3_brain2_mzML_positive.csv, brain_positive_POS_NEG_ZF4_brain_repeat_mzML_positive.csv, brain_positive_POS_NEG_ZF4_brain1_mzML_positive.csv, brain_positive_POS_NEG_Z…	10	11011111111	90.9091	SM	C47H93N2O6P	CCCCCCCCCCCCCCCCCCCCCCCCCCCCCC(=O)NC(COP([O-])(=O)OCC[N+](C)(C)C)C(O)\C=C\CC\C=C\CCC	InChI=1S/C47H93N2O6P/c1-6-8-10-12-14-15-16-17-18-19-20-21-22-23-24-25-26-27-28-29-30-31-32-33-35-37-39-41-47(51)48-45(46(50)40-38-36-34-13-11-9-7-2)44-55-56(52,53)54-43-42-49(3,4)5/h11,13,38,40,45-46,50H,6-10,12,14-37,39,41-44H2,1-5H3,(H-,48,51,52,53)/b13-11+,40-38+	MAHFDADUHLSQTD-BQWBKPSCNA-N	LipidBlast2022_567365
SM 13:0;2O/21:1	brain	positive	1,2,3,5,6,7,8,10	brain_positive_POS_NEG_ZF_brain1_mzML_positive.csv, brain_positive_POS_NEG_ZF_brain2_mzML_positive.csv, brain_positive_POS_NEG_ZF2_brain1_mzML_positive.csv, brain_positive_POS_NEG_ZF3_brain1_mzML_positive.csv, brain_positive_POS_NEG_ZF3_brain2_mzML_positive.csv, brain_positive_POS_NEG_ZF4_brain_repeat_mzML_positive.csv, brain_positive_POS_NEG_ZF4_brain1_mzML_positive.csv, brain_positive_POS_NEG_Z…	8	11101111010	72.7273	SM	C39H79N2O6P	CCCCCCCCCCC(O)C(COP([O-])(=O)OCC[N+](C)(C)C)NC(=O)CCCCCCCCC\C=C/CCCCCCCCC	InChI=1S/C39H79N2O6P/c1-6-8-10-12-14-16-17-18-19-20-21-22-23-24-25-27-29-31-33-39(43)40-37(36-47-48(44,45)46-35-34-41(3,4)5)38(42)32-30-28-26-15-13-11-9-7-2/h19-20,37-38,42H,6-18,21-36H2,1-5H3,(H-,40,43,44,45)/b20-19-	BDFWEIJOXBNDSQ-VXPUYCOJNA-N	LipidBlast2022_567702
SM 13:0;2O/22:6	brain	positive	1,2,3,4,5,6,7,8,9,10	brain_positive_POS_NEG_ZF_brain1_mzML_positive.csv, brain_positive_POS_NEG_ZF_brain2_mzML_positive.csv, brain_positive_POS_NEG_ZF2_brain1_mzML_positive.csv, brain_positive_POS_NEG_ZF2_brain2_mzML_positive.csv, brain_positive_POS_NEG_ZF3_brain1_mzML_positive.csv, brain_positive_POS_NEG_ZF3_brain2_mzML_positive.csv, brain_positive_POS_NEG_ZF4_brain_repeat_mzML_positive.csv, brain_positive_POS_NEG_Z…	10	11111111110	90.9091	SM	C40H71N2O6P	CCCCCCCCCCC(O)C(COP([O-])(=O)OCC[N+](C)(C)C)NC(=O)CC\C=C/C\C=C/C\C=C/C\C=C/C\C=C/C\C=C/CC	InChI=1S/C40H71N2O6P/c1-6-8-10-12-14-16-17-18-19-20-21-22-23-24-25-26-28-30-32-34-40(44)41-38(37-48-49(45,46)47-36-35-42(3,4)5)39(43)33-31-29-27-15-13-11-9-7-2/h8,10,14,16,18-19,21-22,24-25,28,30,38-39,43H,6-7,9,11-13,15,17,20,23,26-27,29,31-37H2,1-5H3,(H-,41,44,45,46)/b10-8-,16-14-,19-18-,22-21-,25-24-,30-28-	JDZLLAHRSYZORO-ICTPBGECNA-N	LipidBlast2022_567710
SM 13:0;2O/24:1	brain	positive	1,2,3,4,5,6,7,8,10	brain_positive_POS_NEG_ZF_brain1_mzML_positive.csv, brain_positive_POS_NEG_ZF_brain2_mzML_positive.csv, brain_positive_POS_NEG_ZF2_brain1_mzML_positive.csv, brain_positive_POS_NEG_ZF2_brain2_mzML_positive.csv, brain_positive_POS_NEG_ZF3_brain1_mzML_positive.csv, brain_positive_POS_NEG_ZF3_brain2_mzML_positive.csv, brain_positive_POS_NEG_ZF4_brain_repeat_mzML_positive.csv, brain_positive_POS_NEG_Z…	9	11111111010	81.8182	SM	C42H85N2O6P	CCCCCCCCCC\C=C/CCCCCCCCCCCC(=O)NC(COP([O-])(=O)OCC[N+](C)(C)C)C(O)CCCCCCCCCC	InChI=1S/C42H85N2O6P/c1-6-8-10-12-14-16-17-18-19-20-21-22-23-24-25-26-27-28-30-32-34-36-42(46)43-40(39-50-51(47,48)49-38-37-44(3,4)5)41(45)35-33-31-29-15-13-11-9-7-2/h20-21,40-41,45H,6-19,22-39H2,1-5H3,(H-,43,46,47,48)/b21-20-	WBYYOGIFKAVALY-MRCUWXFGNA-N	LipidBlast2022_567713
SM 13:0;2O/26:1	brain	positive	1,2,3,4,5,6,7,8,9,10	brain_positive_POS_NEG_ZF_brain1_mzML_positive.csv, brain_positive_POS_NEG_ZF_brain2_mzML_positive.csv, brain_positive_POS_NEG_ZF2_brain1_mzML_positive.csv, brain_positive_POS_NEG_ZF2_brain2_mzML_positive.csv, brain_positive_POS_NEG_ZF3_brain1_mzML_positive.csv, brain_positive_POS_NEG_ZF3_brain2_mzML_positive.csv, brain_positive_POS_NEG_ZF4_brain_repeat_mzML_positive.csv, brain_positive_POS_NEG_Z…	10	11111111110	90.9091	SM	C44H89N2O6P	CCCCCCCCCC\C=C/CCCCCCCCCCCCCC(=O)NC(COP([O-])(=O)OCC[N+](C)(C)C)C(O)CCCCCCCCCC	InChI=1S/C44H89N2O6P/c1-6-8-10-12-14-16-17-18-19-20-21-22-23-24-25-26-27-28-29-30-32-34-36-38-44(48)45-42(41-52-53(49,50)51-40-39-46(3,4)5)43(47)37-35-33-31-15-13-11-9-7-2/h20-21,42-43,47H,6-19,22-41H2,1-5H3,(H-,45,48,49,50)/b21-20-	SBQRHSVTPSIVMG-MRCUWXFGNA-N	LipidBlast2022_567721
SM 13:1;2O/21:0	brain	positive	1,2,3,5,6,7,8,10	brain_positive_POS_NEG_ZF_brain1_mzML_positive.csv, brain_positive_POS_NEG_ZF_brain2_mzML_positive.csv, brain_positive_POS_NEG_ZF2_brain1_mzML_positive.csv, brain_positive_POS_NEG_ZF3_brain1_mzML_positive.csv, brain_positive_POS_NEG_ZF3_brain2_mzML_positive.csv, brain_positive_POS_NEG_ZF4_brain_repeat_mzML_positive.csv, brain_positive_POS_NEG_ZF4_brain1_mzML_positive.csv, brain_positive_POS_NEG_Z…	8	11101111010	72.7273	SM	C39H79N2O6P	CCCCCCCCCCCCCCCCCCCCC(=O)NC(COP([O-])(=O)OCC[N+](C)(C)C)C(O)\C=C\CCCCCCCC	InChI=1S/C39H79N2O6P/c1-6-8-10-12-14-16-17-18-19-20-21-22-23-24-25-27-29-31-33-39(43)40-37(36-47-48(44,45)46-35-34-41(3,4)5)38(42)32-30-28-26-15-13-11-9-7-2/h30,32,37-38,42H,6-29,31,33-36H2,1-5H3,(H-,40,43,44,45)/b32-30+	SHBGLVXJRQRMRW-NHQGMKOONA-N	LipidBlast2022_568074
SM 13:1;2O/22:5	brain	positive	1,2,3,4,5,6,7,8,9,10	brain_positive_POS_NEG_ZF_brain1_mzML_positive.csv, brain_positive_POS_NEG_ZF_brain2_mzML_positive.csv, brain_positive_POS_NEG_ZF2_brain1_mzML_positive.csv, brain_positive_POS_NEG_ZF2_brain2_mzML_positive.csv, brain_positive_POS_NEG_ZF3_brain1_mzML_positive.csv, brain_positive_POS_NEG_ZF3_brain2_mzML_positive.csv, brain_positive_POS_NEG_ZF4_brain_repeat_mzML_positive.csv, brain_positive_POS_NEG_Z…	10	11111111110	90.9091	SM	C40H71N2O6P	CCCCCCCC\C=C\C(O)C(COP([O-])(=O)OCC[N+](C)(C)C)NC(=O)CCCCC\C=C/C\C=C/C\C=C/C\C=C/C\C=C/CC	InChI=1S/C40H71N2O6P/c1-6-8-10-12-14-16-17-18-19-20-21-22-23-24-25-26-28-30-32-34-40(44)41-38(37-48-49(45,46)47-36-35-42(3,4)5)39(43)33-31-29-27-15-13-11-9-7-2/h8,10,14,16,18-19,21-22,24-25,31,33,38-39,43H,6-7,9,11-13,15,17,20,23,26-30,32,34-37H2,1-5H3,(H-,41,44,45,46)/b10-8-,16-14-,19-18-,22-21-,25-24-,33-31+	NVCDTHWEUFFGBS-SHPXSVPKNA-N	LipidBlast2022_568082
SM 13:1;2O/24:0	brain	positive	1,2,3,4,5,6,7,8,10	brain_positive_POS_NEG_ZF_brain1_mzML_positive.csv, brain_positive_POS_NEG_ZF_brain2_mzML_positive.csv, brain_positive_POS_NEG_ZF2_brain1_mzML_positive.csv, brain_positive_POS_NEG_ZF2_brain2_mzML_positive.csv, brain_positive_POS_NEG_ZF3_brain1_mzML_positive.csv, brain_positive_POS_NEG_ZF3_brain2_mzML_positive.csv, brain_positive_POS_NEG_ZF4_brain_repeat_mzML_positive.csv, brain_positive_POS_NEG_Z…	9	11111111010	81.8182	SM	C42H85N2O6P	CCCCCCCCCCCCCCCCCCCCCCCC(=O)NC(COP([O-])(=O)OCC[N+](C)(C)C)C(O)\C=C\CCCCCCCC	InChI=1S/C42H85N2O6P/c1-6-8-10-12-14-16-17-18-19-20-21-22-23-24-25-26-27-28-30-32-34-36-42(46)43-40(39-50-51(47,48)49-38-37-44(3,4)5)41(45)35-33-31-29-15-13-11-9-7-2/h33,35,40-41,45H,6-32,34,36-39H2,1-5H3,(H-,43,46,47,48)/b35-33+	USAYTJNGHWBBIE-LAPDZXRHNA-N	LipidBlast2022_568085
SM 13:1;2O/25:0	brain	positive	1,2,3,4,5,6,7,8,9,10	brain_positive_POS_NEG_ZF_brain1_mzML_positive.csv, brain_positive_POS_NEG_ZF_brain2_mzML_positive.csv, brain_positive_POS_NEG_ZF2_brain1_mzML_positive.csv, brain_positive_POS_NEG_ZF2_brain2_mzML_positive.csv, brain_positive_POS_NEG_ZF3_brain1_mzML_positive.csv, brain_positive_POS_NEG_ZF3_brain2_mzML_positive.csv, brain_positive_POS_NEG_ZF4_brain_repeat_mzML_positive.csv, brain_positive_POS_NEG_Z…	10	11111111110	90.9091	SM	C43H87N2O6P	CCCCCCCCCCCCCCCCCCCCCCCCC(=O)NC(COP([O-])(=O)OCC[N+](C)(C)C)C(O)\C=C\CCCCCCCC	InChI=1S/C43H87N2O6P/c1-6-8-10-12-14-16-17-18-19-20-21-22-23-24-25-26-27-28-29-31-33-35-37-43(47)44-41(40-51-52(48,49)50-39-38-45(3,4)5)42(46)36-34-32-30-15-13-11-9-7-2/h34,36,41-42,46H,6-33,35,37-40H2,1-5H3,(H-,44,47,48,49)/b36-34+	FPLCZYIFKHTAIE-JMUUFCRMNA-N	LipidBlast2022_568092
SM 13:1;2O/26:0	brain	positive	1,2,3,4,5,6,7,8,9,10	brain_positive_POS_NEG_ZF_brain1_mzML_positive.csv, brain_positive_POS_NEG_ZF_brain2_mzML_positive.csv, brain_positive_POS_NEG_ZF2_brain1_mzML_positive.csv, brain_positive_POS_NEG_ZF2_brain2_mzML_positive.csv, brain_positive_POS_NEG_ZF3_brain1_mzML_positive.csv, brain_positive_POS_NEG_ZF3_brain2_mzML_positive.csv, brain_positive_POS_NEG_ZF4_brain_repeat_mzML_positive.csv, brain_positive_POS_NEG_Z…	10	11111111110	90.9091	SM	C44H89N2O6P	CCCCCCCCCCCCCCCCCCCCCCCCCC(=O)NC(COP([O-])(=O)OCC[N+](C)(C)C)C(O)\C=C\CCCCCCCC	InChI=1S/C44H89N2O6P/c1-6-8-10-12-14-16-17-18-19-20-21-22-23-24-25-26-27-28-29-30-32-34-36-38-44(48)45-42(41-52-53(49,50)51-40-39-46(3,4)5)43(47)37-35-33-31-15-13-11-9-7-2/h35,37,42-43,47H,6-34,36,38-41H2,1-5H3,(H-,45,48,49,50)/b37-35+	AIZQZHPHSZXMIT-MHAUTQJVNA-N	LipidBlast2022_568093
SM 13:1;2O/27:0	brain	positive	1,2,3,4,5,6,7,8,9,10	brain_positive_POS_NEG_ZF_brain1_mzML_positive.csv, brain_positive_POS_NEG_ZF_brain2_mzML_positive.csv, brain_positive_POS_NEG_ZF2_brain1_mzML_positive.csv, brain_positive_POS_NEG_ZF2_brain2_mzML_positive.csv, brain_positive_POS_NEG_ZF3_brain1_mzML_positive.csv, brain_positive_POS_NEG_ZF3_brain2_mzML_positive.csv, brain_positive_POS_NEG_ZF4_brain_repeat_mzML_positive.csv, brain_positive_POS_NEG_Z…	10	11111111110	90.9091	SM	C45H91N2O6P	CCCCCCCCCCCCCCCCCCCCCCCCCCC(=O)NC(COP([O-])(=O)OCC[N+](C)(C)C)C(O)\C=C\CCCCCCCC	InChI=1S/C45H91N2O6P/c1-6-8-10-12-14-16-17-18-19-20-21-22-23-24-25-26-27-28-29-30-31-33-35-37-39-45(49)46-43(42-53-54(50,51)52-41-40-47(3,4)5)44(48)38-36-34-32-15-13-11-9-7-2/h36,38,43-44,48H,6-35,37,39-42H2,1-5H3,(H-,46,49,50,51)/b38-36+	IDPSQXNXKCWMBT-BSKJHSHCNA-N	LipidBlast2022_568101
SM 13:2;2O/22:4	brain	positive	1,2,3,4,5,6,7,8,9,10	brain_positive_POS_NEG_ZF_brain1_mzML_positive.csv, brain_positive_POS_NEG_ZF_brain2_mzML_positive.csv, brain_positive_POS_NEG_ZF2_brain1_mzML_positive.csv, brain_positive_POS_NEG_ZF2_brain2_mzML_positive.csv, brain_positive_POS_NEG_ZF3_brain1_mzML_positive.csv, brain_positive_POS_NEG_ZF3_brain2_mzML_positive.csv, brain_positive_POS_NEG_ZF4_brain_repeat_mzML_positive.csv, brain_positive_POS_NEG_Z…	10	11111111110	90.9091	SM	C40H71N2O6P	CCCC\C=C\CC\C=C\C(O)C(COP([O-])(=O)OCC[N+](C)(C)C)NC(=O)CCCCCCCC\C=C/C\C=C/C\C=C/C\C=C/CC	InChI=1S/C40H71N2O6P/c1-6-8-10-12-14-16-17-18-19-20-21-22-23-24-25-26-28-30-32-34-40(44)41-38(37-48-49(45,46)47-36-35-42(3,4)5)39(43)33-31-29-27-15-13-11-9-7-2/h8,10,13-16,18-19,21-22,31,33,38-39,43H,6-7,9,11-12,17,20,23-30,32,34-37H2,1-5H3,(H-,41,44,45,46)/b10-8-,15-13+,16-14-,19-18-,22-21-,33-31+	FLLUADLXOALWFW-RUGVHREANA-N	LipidBlast2022_568454
SM 13:2;2O/27:0	brain	positive	1,2,3,4,5,6,7,8,9,10	brain_positive_POS_NEG_ZF_brain1_mzML_positive.csv, brain_positive_POS_NEG_ZF_brain2_mzML_positive.csv, brain_positive_POS_NEG_ZF2_brain1_mzML_positive.csv, brain_positive_POS_NEG_ZF2_brain2_mzML_positive.csv, brain_positive_POS_NEG_ZF3_brain1_mzML_positive.csv, brain_positive_POS_NEG_ZF3_brain2_mzML_positive.csv, brain_positive_POS_NEG_ZF4_brain_repeat_mzML_positive.csv, brain_positive_POS_NEG_Z…	10	11111111110	90.9091	SM	C45H89N2O6P	CCCCCCCCCCCCCCCCCCCCCCCCCCC(=O)NC(COP([O-])(=O)OCC[N+](C)(C)C)C(O)\C=C\CC\C=C\CCCC	InChI=1S/C45H89N2O6P/c1-6-8-10-12-14-16-17-18-19-20-21-22-23-24-25-26-27-28-29-30-31-33-35-37-39-45(49)46-43(42-53-54(50,51)52-41-40-47(3,4)5)44(48)38-36-34-32-15-13-11-9-7-2/h13,15,36,38,43-44,48H,6-12,14,16-35,37,39-42H2,1-5H3,(H-,46,49,50,51)/b15-13+,38-36+	MQBKGGFDQLISCF-SHWKWRTPNA-N	LipidBlast2022_568474
SM 13:2;2O/29:0	brain	positive	1,2,4,5,6,7,8,9,10,11	brain_positive_POS_NEG_ZF_brain1_mzML_positive.csv, brain_positive_POS_NEG_ZF_brain2_mzML_positive.csv, brain_positive_POS_NEG_ZF2_brain2_mzML_positive.csv, brain_positive_POS_NEG_ZF3_brain1_mzML_positive.csv, brain_positive_POS_NEG_ZF3_brain2_mzML_positive.csv, brain_positive_POS_NEG_ZF4_brain_repeat_mzML_positive.csv, brain_positive_POS_NEG_ZF4_brain1_mzML_positive.csv, brain_positive_POS_NEG_Z…	10	11011111111	90.9091	SM	C47H93N2O6P	CCCCCCCCCCCCCCCCCCCCCCCCCCCCC(=O)NC(COP([O-])(=O)OCC[N+](C)(C)C)C(O)\C=C\CC\C=C\CCCC	InChI=1S/C47H93N2O6P/c1-6-8-10-12-14-16-17-18-19-20-21-22-23-24-25-26-27-28-29-30-31-32-33-35-37-39-41-47(51)48-45(44-55-56(52,53)54-43-42-49(3,4)5)46(50)40-38-36-34-15-13-11-9-7-2/h13,15,38,40,45-46,50H,6-12,14,16-37,39,41-44H2,1-5H3,(H-,48,51,52,53)/b15-13+,40-38+	GUGIFZMGUYJNAU-STDBPSTANA-N	LipidBlast2022_568483
SM 14:0;2O/20:1	brain	positive	1,2,3,5,6,7,8,10	brain_positive_POS_NEG_ZF_brain1_mzML_positive.csv, brain_positive_POS_NEG_ZF_brain2_mzML_positive.csv, brain_positive_POS_NEG_ZF2_brain1_mzML_positive.csv, brain_positive_POS_NEG_ZF3_brain1_mzML_positive.csv, brain_positive_POS_NEG_ZF3_brain2_mzML_positive.csv, brain_positive_POS_NEG_ZF4_brain_repeat_mzML_positive.csv, brain_positive_POS_NEG_ZF4_brain1_mzML_positive.csv, brain_positive_POS_NEG_Z…	8	11101111010	72.7273	SM	C39H79N2O6P	CCCCCCCCCCCC(O)C(COP([O-])(=O)OCC[N+](C)(C)C)NC(=O)CCCCCCCCC\C=C/CCCCCCCC	InChI=1S/C39H79N2O6P/c1-6-8-10-12-14-16-17-18-19-20-21-22-23-25-27-29-31-33-39(43)40-37(36-47-48(44,45)46-35-34-41(3,4)5)38(42)32-30-28-26-24-15-13-11-9-7-2/h18-19,37-38,42H,6-17,20-36H2,1-5H3,(H-,40,43,44,45)/b19-18-	HCRSLJWNMHPOAI-HNENSFHCNA-N	LipidBlast2022_568815
SM 14:0;2O/24:1	brain	positive	1,2,3,4,5,6,7,8,9,10	brain_positive_POS_NEG_ZF_brain1_mzML_positive.csv, brain_positive_POS_NEG_ZF_brain2_mzML_positive.csv, brain_positive_POS_NEG_ZF2_brain1_mzML_positive.csv, brain_positive_POS_NEG_ZF2_brain2_mzML_positive.csv, brain_positive_POS_NEG_ZF3_brain1_mzML_positive.csv, brain_positive_POS_NEG_ZF3_brain2_mzML_positive.csv, brain_positive_POS_NEG_ZF4_brain_repeat_mzML_positive.csv, brain_positive_POS_NEG_Z…	10	11111111110	90.9091	SM	C43H87N2O6P	CCCCCCCCCCCC(O)C(COP([O-])(=O)OCC[N+](C)(C)C)NC(=O)CCCCCCCCCCC\C=C/CCCCCCCCCC	InChI=1S/C43H87N2O6P/c1-6-8-10-12-14-16-17-18-19-20-21-22-23-24-25-26-27-29-31-33-35-37-43(47)44-41(40-51-52(48,49)50-39-38-45(3,4)5)42(46)36-34-32-30-28-15-13-11-9-7-2/h20-21,41-42,46H,6-19,22-40H2,1-5H3,(H-,44,47,48,49)/b21-20-	DGAUWZWNRKFNBM-MRCUWXFGNA-N	LipidBlast2022_568832
SM 14:0;2O/26:1	brain	positive	1,2,3,4,5,6,7,8,9,10	brain_positive_POS_NEG_ZF_brain1_mzML_positive.csv, brain_positive_POS_NEG_ZF_brain2_mzML_positive.csv, brain_positive_POS_NEG_ZF2_brain1_mzML_positive.csv, brain_positive_POS_NEG_ZF2_brain2_mzML_positive.csv, brain_positive_POS_NEG_ZF3_brain1_mzML_positive.csv, brain_positive_POS_NEG_ZF3_brain2_mzML_positive.csv, brain_positive_POS_NEG_ZF4_brain_repeat_mzML_positive.csv, brain_positive_POS_NEG_Z…	10	11111111110	90.9091	SM	C45H91N2O6P	CCCCCCCCCCCC(O)C(COP([O-])(=O)OCC[N+](C)(C)C)NC(=O)CCCCCCCCCCCCC\C=C/CCCCCCCCCC	InChI=1S/C45H91N2O6P/c1-6-8-10-12-14-16-17-18-19-20-21-22-23-24-25-26-27-28-29-31-33-35-37-39-45(49)46-43(42-53-54(50,51)52-41-40-47(3,4)5)44(48)38-36-34-32-30-15-13-11-9-7-2/h20-21,43-44,48H,6-19,22-42H2,1-5H3,(H-,46,49,50,51)/b21-20-	OHHKVVJILACDAH-MRCUWXFGNA-N	LipidBlast2022_568840
SM 14:0;2O/26:2	brain	positive	1,2,3,4,5,6,7,8,9,10	brain_positive_POS_NEG_ZF_brain1_mzML_positive.csv, brain_positive_POS_NEG_ZF_brain2_mzML_positive.csv, brain_positive_POS_NEG_ZF2_brain1_mzML_positive.csv, brain_positive_POS_NEG_ZF2_brain2_mzML_positive.csv, brain_positive_POS_NEG_ZF3_brain1_mzML_positive.csv, brain_positive_POS_NEG_ZF3_brain2_mzML_positive.csv, brain_positive_POS_NEG_ZF4_brain_repeat_mzML_positive.csv, brain_positive_POS_NEG_Z…	10	11111111110	90.9091	SM	C45H89N2O6P	CCCCCCCCCCCC(O)C(COP([O-])(=O)OCC[N+](C)(C)C)NC(=O)CCCCCCCCCCCCC\C=C/C\C=C/CCCCCCC	InChI=1S/C45H89N2O6P/c1-6-8-10-12-14-16-17-18-19-20-21-22-23-24-25-26-27-28-29-31-33-35-37-39-45(49)46-43(42-53-54(50,51)52-41-40-47(3,4)5)44(48)38-36-34-32-30-15-13-11-9-7-2/h17-18,20-21,43-44,48H,6-16,19,22-42H2,1-5H3,(H-,46,49,50,51)/b18-17-,21-20-	NBUBQLCDRQUPJS-KSWDIIKGNA-N	LipidBlast2022_568841
SM 14:0;2O/26:7	brain	positive	1,2,3,4,5,6,7,8,9,10,11	brain_positive_POS_NEG_ZF_brain1_mzML_positive.csv, brain_positive_POS_NEG_ZF_brain2_mzML_positive.csv, brain_positive_POS_NEG_ZF2_brain1_mzML_positive.csv, brain_positive_POS_NEG_ZF2_brain2_mzML_positive.csv, brain_positive_POS_NEG_ZF3_brain1_mzML_positive.csv, brain_positive_POS_NEG_ZF3_brain2_mzML_positive.csv, brain_positive_POS_NEG_ZF4_brain_repeat_mzML_positive.csv, brain_positive_POS_NEG_Z…	11	11111111111	100	SM	C45H79N2O6P	CCCCCCCCCCCC(O)C(COP([O-])(=O)OCC[N+](C)(C)C)NC(=O)CCC\C=C/C\C=C/C\C=C/C\C=C/C\C=C/C\C=C/C\C=C/CC	InChI=1S/C45H79N2O6P/c1-6-8-10-12-14-16-17-18-19-20-21-22-23-24-25-26-27-28-29-31-33-35-37-39-45(49)46-43(42-53-54(50,51)52-41-40-47(3,4)5)44(48)38-36-34-32-30-15-13-11-9-7-2/h8,10,14,16,18-19,21-22,24-25,27-28,31,33,43-44,48H,6-7,9,11-13,15,17,20,23,26,29-30,32,34-42H2,1-5H3,(H-,46,49,50,51)/b10-8-,16-14-,19-18-,22-21-,25-24-,28-27-,33-31-	DQEJTBHUOMGRCW-VRJKKPSQNA-N	LipidBlast2022_568846
SM 14:0;2O/28:2	brain	positive	1,2,4,5,6,7,8,9,10,11	brain_positive_POS_NEG_ZF_brain1_mzML_positive.csv, brain_positive_POS_NEG_ZF_brain2_mzML_positive.csv, brain_positive_POS_NEG_ZF2_brain2_mzML_positive.csv, brain_positive_POS_NEG_ZF3_brain1_mzML_positive.csv, brain_positive_POS_NEG_ZF3_brain2_mzML_positive.csv, brain_positive_POS_NEG_ZF4_brain_repeat_mzML_positive.csv, brain_positive_POS_NEG_ZF4_brain1_mzML_positive.csv, brain_positive_POS_NEG_Z…	10	11011111111	90.9091	SM	C47H93N2O6P	CCCCCCCCCCCC(O)C(COP([O-])(=O)OCC[N+](C)(C)C)NC(=O)CCCCCCCCCCCCCCC\C=C/C\C=C/CCCCCCC	InChI=1S/C47H93N2O6P/c1-6-8-10-12-14-16-17-18-19-20-21-22-23-24-25-26-27-28-29-30-31-33-35-37-39-41-47(51)48-45(44-55-56(52,53)54-43-42-49(3,4)5)46(50)40-38-36-34-32-15-13-11-9-7-2/h17-18,20-21,45-46,50H,6-16,19,22-44H2,1-5H3,(H-,48,51,52,53)/b18-17-,21-20-	VOHOXUNIKLMIPK-KSWDIIKGNA-N	LipidBlast2022_568850
SM 14:1;2O/20:0	brain	positive	1,2,3,5,6,7,8,10	brain_positive_POS_NEG_ZF_brain1_mzML_positive.csv, brain_positive_POS_NEG_ZF_brain2_mzML_positive.csv, brain_positive_POS_NEG_ZF2_brain1_mzML_positive.csv, brain_positive_POS_NEG_ZF3_brain1_mzML_positive.csv, brain_positive_POS_NEG_ZF3_brain2_mzML_positive.csv, brain_positive_POS_NEG_ZF4_brain_repeat_mzML_positive.csv, brain_positive_POS_NEG_ZF4_brain1_mzML_positive.csv, brain_positive_POS_NEG_Z…	8	11101111010	72.7273	SM	C39H79N2O6P	CCCCCCCCCCCCCCCCCCCC(=O)NC(COP([O-])(=O)OCC[N+](C)(C)C)C(O)\C=C\CCCCCCCCC	InChI=1S/C39H79N2O6P/c1-6-8-10-12-14-16-17-18-19-20-21-22-23-25-27-29-31-33-39(43)40-37(36-47-48(44,45)46-35-34-41(3,4)5)38(42)32-30-28-26-24-15-13-11-9-7-2/h30,32,37-38,42H,6-29,31,33-36H2,1-5H3,(H-,40,43,44,45)/b32-30+	MBBZUMZWXWUXOY-NHQGMKOONA-N	LipidBlast2022_568987
SM 14:1;2O/23:0	brain	positive	1,2,3,4,5,6,7,8,10	brain_positive_POS_NEG_ZF_brain1_mzML_positive.csv, brain_positive_POS_NEG_ZF_brain2_mzML_positive.csv, brain_positive_POS_NEG_ZF2_brain1_mzML_positive.csv, brain_positive_POS_NEG_ZF2_brain2_mzML_positive.csv, brain_positive_POS_NEG_ZF3_brain1_mzML_positive.csv, brain_positive_POS_NEG_ZF3_brain2_mzML_positive.csv, brain_positive_POS_NEG_ZF4_brain_repeat_mzML_positive.csv, brain_positive_POS_NEG_Z…	9	11111111010	81.8182	SM	C42H85N2O6P	CCCCCCCCCCCCCCCCCCCCCCC(=O)NC(COP([O-])(=O)OCC[N+](C)(C)C)C(O)\C=C\CCCCCCCCC	InChI=1S/C42H85N2O6P/c1-6-8-10-12-14-16-17-18-19-20-21-22-23-24-25-26-28-30-32-34-36-42(46)43-40(39-50-51(47,48)49-38-37-44(3,4)5)41(45)35-33-31-29-27-15-13-11-9-7-2/h33,35,40-41,45H,6-32,34,36-39H2,1-5H3,(H-,43,46,47,48)/b35-33+	BYXURYBEXBUZQS-LAPDZXRHNA-N	LipidBlast2022_569203
SM 14:1;2O/24:0	brain	positive	1,2,3,4,5,6,7,8,9,10	brain_positive_POS_NEG_ZF_brain1_mzML_positive.csv, brain_positive_POS_NEG_ZF_brain2_mzML_positive.csv, brain_positive_POS_NEG_ZF2_brain1_mzML_positive.csv, brain_positive_POS_NEG_ZF2_brain2_mzML_positive.csv, brain_positive_POS_NEG_ZF3_brain1_mzML_positive.csv, brain_positive_POS_NEG_ZF3_brain2_mzML_positive.csv, brain_positive_POS_NEG_ZF4_brain_repeat_mzML_positive.csv, brain_positive_POS_NEG_Z…	10	11111111110	90.9091	SM	C43H87N2O6P	CCCCCCCCCCCCCCCCCCCCCCCC(=O)NC(COP([O-])(=O)OCC[N+](C)(C)C)C(O)\C=C\CCCCCCCCC	InChI=1S/C43H87N2O6P/c1-6-8-10-12-14-16-17-18-19-20-21-22-23-24-25-26-27-29-31-33-35-37-43(47)44-41(40-51-52(48,49)50-39-38-45(3,4)5)42(46)36-34-32-30-28-15-13-11-9-7-2/h34,36,41-42,46H,6-33,35,37-40H2,1-5H3,(H-,44,47,48,49)/b36-34+	XEJKSGIGYKZCAF-JMUUFCRMNA-N	LipidBlast2022_569204
SM 14:1;2O/25:0	brain	positive	1,2,3,4,5,6,7,8,9,10	brain_positive_POS_NEG_ZF_brain1_mzML_positive.csv, brain_positive_POS_NEG_ZF_brain2_mzML_positive.csv, brain_positive_POS_NEG_ZF2_brain1_mzML_positive.csv, brain_positive_POS_NEG_ZF2_brain2_mzML_positive.csv, brain_positive_POS_NEG_ZF3_brain1_mzML_positive.csv, brain_positive_POS_NEG_ZF3_brain2_mzML_positive.csv, brain_positive_POS_NEG_ZF4_brain_repeat_mzML_positive.csv, brain_positive_POS_NEG_Z…	10	11111111110	90.9091	SM	C44H89N2O6P	CCCCCCCCCCCCCCCCCCCCCCCCC(=O)NC(COP([O-])(=O)OCC[N+](C)(C)C)C(O)\C=C\CCCCCCCCC	InChI=1S/C44H89N2O6P/c1-6-8-10-12-14-16-17-18-19-20-21-22-23-24-25-26-27-28-30-32-34-36-38-44(48)45-42(41-52-53(49,50)51-40-39-46(3,4)5)43(47)37-35-33-31-29-15-13-11-9-7-2/h35,37,42-43,47H,6-34,36,38-41H2,1-5H3,(H-,45,48,49,50)/b37-35+	JOGNOKQOZLLTHF-MHAUTQJVNA-N	LipidBlast2022_569211
SM 14:1;2O/26:0	brain	positive	1,2,3,4,5,6,7,8,9,10	brain_positive_POS_NEG_ZF_brain1_mzML_positive.csv, brain_positive_POS_NEG_ZF_brain2_mzML_positive.csv, brain_positive_POS_NEG_ZF2_brain1_mzML_positive.csv, brain_positive_POS_NEG_ZF2_brain2_mzML_positive.csv, brain_positive_POS_NEG_ZF3_brain1_mzML_positive.csv, brain_positive_POS_NEG_ZF3_brain2_mzML_positive.csv, brain_positive_POS_NEG_ZF4_brain_repeat_mzML_positive.csv, brain_positive_POS_NEG_Z…	10	11111111110	90.9091	SM	C45H91N2O6P	CCCCCCCCCCCCCCCCCCCCCCCCCC(=O)NC(COP([O-])(=O)OCC[N+](C)(C)C)C(O)\C=C\CCCCCCCCC	InChI=1S/C45H91N2O6P/c1-6-8-10-12-14-16-17-18-19-20-21-22-23-24-25-26-27-28-29-31-33-35-37-39-45(49)46-43(42-53-54(50,51)52-41-40-47(3,4)5)44(48)38-36-34-32-30-15-13-11-9-7-2/h36,38,43-44,48H,6-35,37,39-42H2,1-5H3,(H-,46,49,50,51)/b38-36+	TZUYSEPWXQAPDF-BSKJHSHCNA-N	LipidBlast2022_569212
SM 14:1;2O/26:1	brain	positive	1,2,3,4,5,6,7,8,9,10	brain_positive_POS_NEG_ZF_brain1_mzML_positive.csv, brain_positive_POS_NEG_ZF_brain2_mzML_positive.csv, brain_positive_POS_NEG_ZF2_brain1_mzML_positive.csv, brain_positive_POS_NEG_ZF2_brain2_mzML_positive.csv, brain_positive_POS_NEG_ZF3_brain1_mzML_positive.csv, brain_positive_POS_NEG_ZF3_brain2_mzML_positive.csv, brain_positive_POS_NEG_ZF4_brain_repeat_mzML_positive.csv, brain_positive_POS_NEG_Z…	10	11111111110	90.9091	SM	C45H89N2O6P	CCCCCCCCCC\C=C/CCCCCCCCCCCCCC(=O)NC(COP([O-])(=O)OCC[N+](C)(C)C)C(O)\C=C\CCCCCCCCC	InChI=1S/C45H89N2O6P/c1-6-8-10-12-14-16-17-18-19-20-21-22-23-24-25-26-27-28-29-31-33-35-37-39-45(49)46-43(42-53-54(50,51)52-41-40-47(3,4)5)44(48)38-36-34-32-30-15-13-11-9-7-2/h20-21,36,38,43-44,48H,6-19,22-35,37,39-42H2,1-5H3,(H-,46,49,50,51)/b21-20-,38-36+	XEGVREXCEOPMNC-JLONJYIXNA-N	LipidBlast2022_569213
SM 14:1;2O/26:6	brain	positive	1,2,3,4,5,6,7,8,9,10,11	brain_positive_POS_NEG_ZF_brain1_mzML_positive.csv, brain_positive_POS_NEG_ZF_brain2_mzML_positive.csv, brain_positive_POS_NEG_ZF2_brain1_mzML_positive.csv, brain_positive_POS_NEG_ZF2_brain2_mzML_positive.csv, brain_positive_POS_NEG_ZF3_brain1_mzML_positive.csv, brain_positive_POS_NEG_ZF3_brain2_mzML_positive.csv, brain_positive_POS_NEG_ZF4_brain_repeat_mzML_positive.csv, brain_positive_POS_NEG_Z…	11	11111111111	100	SM	C45H79N2O6P	CCCCCCCCC\C=C\C(O)C(COP([O-])(=O)OCC[N+](C)(C)C)NC(=O)CCCCCC\C=C/C\C=C/C\C=C/C\C=C/C\C=C/C\C=C/CC	InChI=1S/C45H79N2O6P/c1-6-8-10-12-14-16-17-18-19-20-21-22-23-24-25-26-27-28-29-31-33-35-37-39-45(49)46-43(42-53-54(50,51)52-41-40-47(3,4)5)44(48)38-36-34-32-30-15-13-11-9-7-2/h8,10,14,16,18-19,21-22,24-25,27-28,36,38,43-44,48H,6-7,9,11-13,15,17,20,23,26,29-35,37,39-42H2,1-5H3,(H-,46,49,50,51)/b10-8-,16-14-,19-18-,22-21-,25-24-,28-27-,38-36+	DVNMFKCWBYTHMT-ZRKSKAMDNA-N	LipidBlast2022_569218
SM 14:1;2O/28:1	brain	positive	1,2,4,5,6,7,8,9,10,11	brain_positive_POS_NEG_ZF_brain1_mzML_positive.csv, brain_positive_POS_NEG_ZF_brain2_mzML_positive.csv, brain_positive_POS_NEG_ZF2_brain2_mzML_positive.csv, brain_positive_POS_NEG_ZF3_brain1_mzML_positive.csv, brain_positive_POS_NEG_ZF3_brain2_mzML_positive.csv, brain_positive_POS_NEG_ZF4_brain_repeat_mzML_positive.csv, brain_positive_POS_NEG_ZF4_brain1_mzML_positive.csv, brain_positive_POS_NEG_Z…	10	11011111111	90.9091	SM	C47H93N2O6P	CCCCCCCCCC\C=C/CCCCCCCCCCCCCCCC(=O)NC(COP([O-])(=O)OCC[N+](C)(C)C)C(O)\C=C\CCCCCCCCC	InChI=1S/C47H93N2O6P/c1-6-8-10-12-14-16-17-18-19-20-21-22-23-24-25-26-27-28-29-30-31-33-35-37-39-41-47(51)48-45(44-55-56(52,53)54-43-42-49(3,4)5)46(50)40-38-36-34-32-15-13-11-9-7-2/h20-21,38,40,45-46,50H,6-19,22-37,39,41-44H2,1-5H3,(H-,48,51,52,53)/b21-20-,40-38+	NXIXPQLZYFLNEK-YPUOGGDMNA-N	LipidBlast2022_569222
SM 14:2;2O/26:0	brain	positive	1,2,3,4,5,6,7,8,9,10	brain_positive_POS_NEG_ZF_brain1_mzML_positive.csv, brain_positive_POS_NEG_ZF_brain2_mzML_positive.csv, brain_positive_POS_NEG_ZF2_brain1_mzML_positive.csv, brain_positive_POS_NEG_ZF2_brain2_mzML_positive.csv, brain_positive_POS_NEG_ZF3_brain1_mzML_positive.csv, brain_positive_POS_NEG_ZF3_brain2_mzML_positive.csv, brain_positive_POS_NEG_ZF4_brain_repeat_mzML_positive.csv, brain_positive_POS_NEG_Z…	10	11111111110	90.9091	SM	C45H89N2O6P	CCCCCCCCCCCCCCCCCCCCCCCCCC(=O)NC(COP([O-])(=O)OCC[N+](C)(C)C)C(O)\C=C\CC\C=C\CCCCC	InChI=1S/C45H89N2O6P/c1-6-8-10-12-14-16-17-18-19-20-21-22-23-24-25-26-27-28-29-31-33-35-37-39-45(49)46-43(42-53-54(50,51)52-41-40-47(3,4)5)44(48)38-36-34-32-30-15-13-11-9-7-2/h15,30,36,38,43-44,48H,6-14,16-29,31-35,37,39-42H2,1-5H3,(H-,46,49,50,51)/b30-15+,38-36+	UDQOOWDOKYIZIL-OQEKBAOYNA-N	LipidBlast2022_569385
SM 14:2;2O/26:5	brain	positive	1,2,3,4,5,6,7,8,9,10,11	brain_positive_POS_NEG_ZF_brain1_mzML_positive.csv, brain_positive_POS_NEG_ZF_brain2_mzML_positive.csv, brain_positive_POS_NEG_ZF2_brain1_mzML_positive.csv, brain_positive_POS_NEG_ZF2_brain2_mzML_positive.csv, brain_positive_POS_NEG_ZF3_brain1_mzML_positive.csv, brain_positive_POS_NEG_ZF3_brain2_mzML_positive.csv, brain_positive_POS_NEG_ZF4_brain_repeat_mzML_positive.csv, brain_positive_POS_NEG_Z…	11	11111111111	100	SM	C45H79N2O6P	CCCCC\C=C\CC\C=C\C(O)C(COP([O-])(=O)OCC[N+](C)(C)C)NC(=O)CCCCCCCCC\C=C/C\C=C/C\C=C/C\C=C/C\C=C/CC	InChI=1S/C45H79N2O6P/c1-6-8-10-12-14-16-17-18-19-20-21-22-23-24-25-26-27-28-29-31-33-35-37-39-45(49)46-43(42-53-54(50,51)52-41-40-47(3,4)5)44(48)38-36-34-32-30-15-13-11-9-7-2/h8,10,14-16,18-19,21-22,24-25,30,36,38,43-44,48H,6-7,9,11-13,17,20,23,26-29,31-35,37,39-42H2,1-5H3,(H-,46,49,50,51)/b10-8-,16-14-,19-18-,22-21-,25-24-,30-15+,38-36+	FTOSBFNGVNMBTQ-NCHKCPSFNA-N	LipidBlast2022_569390
SM 14:2;2O/28:0	brain	positive	1,2,4,5,6,7,8,9,10,11	brain_positive_POS_NEG_ZF_brain1_mzML_positive.csv, brain_positive_POS_NEG_ZF_brain2_mzML_positive.csv, brain_positive_POS_NEG_ZF2_brain2_mzML_positive.csv, brain_positive_POS_NEG_ZF3_brain1_mzML_positive.csv, brain_positive_POS_NEG_ZF3_brain2_mzML_positive.csv, brain_positive_POS_NEG_ZF4_brain_repeat_mzML_positive.csv, brain_positive_POS_NEG_ZF4_brain1_mzML_positive.csv, brain_positive_POS_NEG_Z…	10	11011111111	90.9091	SM	C47H93N2O6P	CCCCCCCCCCCCCCCCCCCCCCCCCCCC(=O)NC(COP([O-])(=O)OCC[N+](C)(C)C)C(O)\C=C\CC\C=C\CCCCC	InChI=1S/C47H93N2O6P/c1-6-8-10-12-14-16-17-18-19-20-21-22-23-24-25-26-27-28-29-30-31-33-35-37-39-41-47(51)48-45(44-55-56(52,53)54-43-42-49(3,4)5)46(50)40-38-36-34-32-15-13-11-9-7-2/h15,32,38,40,45-46,50H,6-14,16-31,33-37,39,41-44H2,1-5H3,(H-,48,51,52,53)/b32-15+,40-38+	PKIKDCXYPZXCJK-XJCNIFQPNA-N	LipidBlast2022_569394
SM 14:3;2O/26:4	brain	positive	1,2,3,4,5,6,7,8,9,10,11	brain_positive_POS_NEG_ZF_brain1_mzML_positive.csv, brain_positive_POS_NEG_ZF_brain2_mzML_positive.csv, brain_positive_POS_NEG_ZF2_brain1_mzML_positive.csv, brain_positive_POS_NEG_ZF2_brain2_mzML_positive.csv, brain_positive_POS_NEG_ZF3_brain1_mzML_positive.csv, brain_positive_POS_NEG_ZF3_brain2_mzML_positive.csv, brain_positive_POS_NEG_ZF4_brain_repeat_mzML_positive.csv, brain_positive_POS_NEG_Z…	11	11111111111	100	SM	C45H79N2O6P	CC\C=C/C\C=C/C\C=C/C\C=C/CCCCCCCCCCCCC(=O)NC(COP([O-])(=O)OCC[N+](C)(C)C)C(O)\C=C\CC\C=C\CC\C=C\C	InChI=1S/C45H79N2O6P/c1-6-8-10-12-14-16-17-18-19-20-21-22-23-24-25-26-27-28-29-31-33-35-37-39-45(49)46-43(42-53-54(50,51)52-41-40-47(3,4)5)44(48)38-36-34-32-30-15-13-11-9-7-2/h7-10,14-16,18-19,21-22,30,36,38,43-44,48H,6,11-13,17,20,23-29,31-35,37,39-42H2,1-5H3,(H-,46,49,50,51)/b9-7+,10-8-,16-14-,19-18-,22-21-,30-15+,38-36+	PUQFAYVIRASYNR-APMXCTJZNA-N	LipidBlast2022_569762
SM 15:0;2O/19:1	brain	positive	1,2,3,5,6,7,8,10	brain_positive_POS_NEG_ZF_brain1_mzML_positive.csv, brain_positive_POS_NEG_ZF_brain2_mzML_positive.csv, brain_positive_POS_NEG_ZF2_brain1_mzML_positive.csv, brain_positive_POS_NEG_ZF3_brain1_mzML_positive.csv, brain_positive_POS_NEG_ZF3_brain2_mzML_positive.csv, brain_positive_POS_NEG_ZF4_brain_repeat_mzML_positive.csv, brain_positive_POS_NEG_ZF4_brain1_mzML_positive.csv, brain_positive_POS_NEG_Z…	8	11101111010	72.7273	SM	C39H79N2O6P	CCCCCCCCCCCCC(O)C(COP([O-])(=O)OCC[N+](C)(C)C)NC(=O)CCCCCCC\C=C/CCCCCCCCC	InChI=1S/C39H79N2O6P/c1-6-8-10-12-14-16-18-19-20-21-22-23-25-27-29-31-33-39(43)40-37(36-47-48(44,45)46-35-34-41(3,4)5)38(42)32-30-28-26-24-17-15-13-11-9-7-2/h20-21,37-38,42H,6-19,22-36H2,1-5H3,(H-,40,43,44,45)/b21-20-	IQPKFSQEDLRFKW-MRCUWXFGNA-N	LipidBlast2022_570104
SM 15:0;2O/22:1	brain	positive	1,2,3,4,5,6,7,8,10	brain_positive_POS_NEG_ZF_brain1_mzML_positive.csv, brain_positive_POS_NEG_ZF_brain2_mzML_positive.csv, brain_positive_POS_NEG_ZF2_brain1_mzML_positive.csv, brain_positive_POS_NEG_ZF2_brain2_mzML_positive.csv, brain_positive_POS_NEG_ZF3_brain1_mzML_positive.csv, brain_positive_POS_NEG_ZF3_brain2_mzML_positive.csv, brain_positive_POS_NEG_ZF4_brain_repeat_mzML_positive.csv, brain_positive_POS_NEG_Z…	9	11111111010	81.8182	SM	C42H85N2O6P	CCCCCCCCCCCCC(O)C(COP([O-])(=O)OCC[N+](C)(C)C)NC(=O)CCCCCCCCCCC\C=C/CCCCCCCC	InChI=1S/C42H85N2O6P/c1-6-8-10-12-14-16-18-19-20-21-22-23-24-25-26-28-30-32-34-36-42(46)43-40(39-50-51(47,48)49-38-37-44(3,4)5)41(45)35-33-31-29-27-17-15-13-11-9-7-2/h19-20,40-41,45H,6-18,21-39H2,1-5H3,(H-,43,46,47,48)/b20-19-	NZUVYFCYOYOIPQ-VXPUYCOJNA-N	LipidBlast2022_570116
SM 15:0;2O/24:1	brain	positive	1,2,3,4,5,6,7,8,9,10	brain_positive_POS_NEG_ZF_brain1_mzML_positive.csv, brain_positive_POS_NEG_ZF_brain2_mzML_positive.csv, brain_positive_POS_NEG_ZF2_brain1_mzML_positive.csv, brain_positive_POS_NEG_ZF2_brain2_mzML_positive.csv, brain_positive_POS_NEG_ZF3_brain1_mzML_positive.csv, brain_positive_POS_NEG_ZF3_brain2_mzML_positive.csv, brain_positive_POS_NEG_ZF4_brain_repeat_mzML_positive.csv, brain_positive_POS_NEG_Z…	10	11111111110	90.9091	SM	C44H89N2O6P	CCCCCCCCCCCCC(O)C(COP([O-])(=O)OCC[N+](C)(C)C)NC(=O)CCCCCCCCCCC\C=C/CCCCCCCCCC	InChI=1S/C44H89N2O6P/c1-6-8-10-12-14-16-18-19-20-21-22-23-24-25-26-27-28-30-32-34-36-38-44(48)45-42(41-52-53(49,50)51-40-39-46(3,4)5)43(47)37-35-33-31-29-17-15-13-11-9-7-2/h21-22,42-43,47H,6-20,23-41H2,1-5H3,(H-,45,48,49,50)/b22-21-	LDOYDZHOCMEVMM-DQRAZIAONA-N	LipidBlast2022_570124
SM 15:1;2O/19:0	brain	positive	1,2,3,5,6,7,8,10	brain_positive_POS_NEG_ZF_brain1_mzML_positive.csv, brain_positive_POS_NEG_ZF_brain2_mzML_positive.csv, brain_positive_POS_NEG_ZF2_brain1_mzML_positive.csv, brain_positive_POS_NEG_ZF3_brain1_mzML_positive.csv, brain_positive_POS_NEG_ZF3_brain2_mzML_positive.csv, brain_positive_POS_NEG_ZF4_brain_repeat_mzML_positive.csv, brain_positive_POS_NEG_ZF4_brain1_mzML_positive.csv, brain_positive_POS_NEG_Z…	8	11101111010	72.7273	SM	C39H79N2O6P	CCCCCCCCCCCCCCCCCCC(=O)NC(COP([O-])(=O)OCC[N+](C)(C)C)C(O)\C=C\CCCCCCCCCC	InChI=1S/C39H79N2O6P/c1-6-8-10-12-14-16-18-19-20-21-22-23-25-27-29-31-33-39(43)40-37(36-47-48(44,45)46-35-34-41(3,4)5)38(42)32-30-28-26-24-17-15-13-11-9-7-2/h30,32,37-38,42H,6-29,31,33-36H2,1-5H3,(H-,40,43,44,45)/b32-30+	YPSVENCYWSTYEC-NHQGMKOONA-N	LipidBlast2022_570476
SM 15:1;2O/20:5	brain	positive	1,2,3,4,5,6,7,8,9,10	brain_positive_POS_NEG_ZF_brain1_mzML_positive.csv, brain_positive_POS_NEG_ZF_brain2_mzML_positive.csv, brain_positive_POS_NEG_ZF2_brain1_mzML_positive.csv, brain_positive_POS_NEG_ZF2_brain2_mzML_positive.csv, brain_positive_POS_NEG_ZF3_brain1_mzML_positive.csv, brain_positive_POS_NEG_ZF3_brain2_mzML_positive.csv, brain_positive_POS_NEG_ZF4_brain_repeat_mzML_positive.csv, brain_positive_POS_NEG_Z…	10	11111111110	90.9091	SM	C40H71N2O6P	CCCCCCCCCC\C=C\C(O)C(COP([O-])(=O)OCC[N+](C)(C)C)NC(=O)CCC\C=C/C\C=C/C\C=C/C\C=C/C\C=C/CC	InChI=1S/C40H71N2O6P/c1-6-8-10-12-14-16-18-19-20-21-22-23-24-26-28-30-32-34-40(44)41-38(37-48-49(45,46)47-36-35-42(3,4)5)39(43)33-31-29-27-25-17-15-13-11-9-7-2/h8,10,14,16,19-20,22-23,26,28,31,33,38-39,43H,6-7,9,11-13,15,17-18,21,24-25,27,29-30,32,34-37H2,1-5H3,(H-,41,44,45,46)/b10-8-,16-14-,20-19-,23-22-,28-26-,33-31+	DSQIHENZZOEKND-PNKAJPPXNA-N	LipidBlast2022_570484
SM 15:1;2O/22:0	brain	positive	1,2,3,4,5,6,7,8,10	brain_positive_POS_NEG_ZF_brain1_mzML_positive.csv, brain_positive_POS_NEG_ZF_brain2_mzML_positive.csv, brain_positive_POS_NEG_ZF2_brain1_mzML_positive.csv, brain_positive_POS_NEG_ZF2_brain2_mzML_positive.csv, brain_positive_POS_NEG_ZF3_brain1_mzML_positive.csv, brain_positive_POS_NEG_ZF3_brain2_mzML_positive.csv, brain_positive_POS_NEG_ZF4_brain_repeat_mzML_positive.csv, brain_positive_POS_NEG_Z…	9	11111111010	81.8182	SM	C42H85N2O6P	O=C(NC(COP(=O)([O-])OCC[N+](C)(C)C)C(O)C=CCCCCCCCCCC)CCCCCCCCCCCCCCCCCCCCC	InChI=1S/C42H85N2O6P/c1-6-8-10-12-14-16-18-19-20-21-22-23-24-25-26-28-30-32-34-36-42(46)43-40(39-50-51(47,48)49-38-37-44(3,4)5)41(45)35-33-31-29-27-17-15-13-11-9-7-2/h33,35,40-41,45H,6-32,34,36-39H2,1-5H3,(H-,43,46,47,48)/b35-33+	XSVHPQOIGWWKII-LAPDZXRHNA-N	LipidBlast2022_570488
SM 15:1;2O/23:0	brain	positive	1,2,3,4,5,6,7,8,9,10	brain_positive_POS_NEG_ZF_brain1_mzML_positive.csv, brain_positive_POS_NEG_ZF_brain2_mzML_positive.csv, brain_positive_POS_NEG_ZF2_brain1_mzML_positive.csv, brain_positive_POS_NEG_ZF2_brain2_mzML_positive.csv, brain_positive_POS_NEG_ZF3_brain1_mzML_positive.csv, brain_positive_POS_NEG_ZF3_brain2_mzML_positive.csv, brain_positive_POS_NEG_ZF4_brain_repeat_mzML_positive.csv, brain_positive_POS_NEG_Z…	10	11111111110	90.9091	SM	C43H87N2O6P	CCCCCCCCCCCCCCCCCCCCCCC(=O)NC(COP([O-])(=O)OCC[N+](C)(C)C)C(O)\C=C\CCCCCCCCCC	InChI=1S/C43H87N2O6P/c1-6-8-10-12-14-16-18-19-20-21-22-23-24-25-26-27-29-31-33-35-37-43(47)44-41(40-51-52(48,49)50-39-38-45(3,4)5)42(46)36-34-32-30-28-17-15-13-11-9-7-2/h34,36,41-42,46H,6-33,35,37-40H2,1-5H3,(H-,44,47,48,49)/b36-34+	ZAOVQYXMXMYHEY-JMUUFCRMNA-N	LipidBlast2022_570495
SM 15:1;2O/24:0	brain	positive	1,2,3,4,5,6,7,8,9,10	brain_positive_POS_NEG_ZF_brain1_mzML_positive.csv, brain_positive_POS_NEG_ZF_brain2_mzML_positive.csv, brain_positive_POS_NEG_ZF2_brain1_mzML_positive.csv, brain_positive_POS_NEG_ZF2_brain2_mzML_positive.csv, brain_positive_POS_NEG_ZF3_brain1_mzML_positive.csv, brain_positive_POS_NEG_ZF3_brain2_mzML_positive.csv, brain_positive_POS_NEG_ZF4_brain_repeat_mzML_positive.csv, brain_positive_POS_NEG_Z…	10	11111111110	90.9091	SM	C44H89N2O6P	CCCCCCCCCCCCCCCCCCCCCCCC(=O)NC(COP([O-])(=O)OCC[N+](C)(C)C)C(O)\C=C\CCCCCCCCCC	InChI=1S/C44H89N2O6P/c1-6-8-10-12-14-16-18-19-20-21-22-23-24-25-26-27-28-30-32-34-36-38-44(48)45-42(41-52-53(49,50)51-40-39-46(3,4)5)43(47)37-35-33-31-29-17-15-13-11-9-7-2/h35,37,42-43,47H,6-34,36,38-41H2,1-5H3,(H-,45,48,49,50)/b37-35+	ADSHUZLWUIOXST-MHAUTQJVNA-N	LipidBlast2022_570496
SM 15:1;2O/25:0	brain	positive	1,2,3,4,5,6,7,8,9,10	brain_positive_POS_NEG_ZF_brain1_mzML_positive.csv, brain_positive_POS_NEG_ZF_brain2_mzML_positive.csv, brain_positive_POS_NEG_ZF2_brain1_mzML_positive.csv, brain_positive_POS_NEG_ZF2_brain2_mzML_positive.csv, brain_positive_POS_NEG_ZF3_brain1_mzML_positive.csv, brain_positive_POS_NEG_ZF3_brain2_mzML_positive.csv, brain_positive_POS_NEG_ZF4_brain_repeat_mzML_positive.csv, brain_positive_POS_NEG_Z…	10	11111111110	90.9091	SM	C45H91N2O6P	CCCCCCCCCCCCCCCCCCCCCCCCC(=O)NC(COP([O-])(=O)OCC[N+](C)(C)C)C(O)\C=C\CCCCCCCCCC	InChI=1S/C45H91N2O6P/c1-6-8-10-12-14-16-18-19-20-21-22-23-24-25-26-27-28-29-31-33-35-37-39-45(49)46-43(42-53-54(50,51)52-41-40-47(3,4)5)44(48)38-36-34-32-30-17-15-13-11-9-7-2/h36,38,43-44,48H,6-35,37,39-42H2,1-5H3,(H-,46,49,50,51)/b38-36+	PPOQWIGSJHNDRR-BSKJHSHCNA-N	LipidBlast2022_570503
SM 15:2;2O/20:4	brain	positive	1,2,3,4,5,6,7,8,9,10	brain_positive_POS_NEG_ZF_brain1_mzML_positive.csv, brain_positive_POS_NEG_ZF_brain2_mzML_positive.csv, brain_positive_POS_NEG_ZF2_brain1_mzML_positive.csv, brain_positive_POS_NEG_ZF2_brain2_mzML_positive.csv, brain_positive_POS_NEG_ZF3_brain1_mzML_positive.csv, brain_positive_POS_NEG_ZF3_brain2_mzML_positive.csv, brain_positive_POS_NEG_ZF4_brain_repeat_mzML_positive.csv, brain_positive_POS_NEG_Z…	10	11111111110	90.9091	SM	C40H71N2O6P	CCCCCC\C=C\CC\C=C\C(O)C(COP([O-])(=O)OCC[N+](C)(C)C)NC(=O)CCCCCC\C=C/C\C=C/C\C=C/C\C=C/CC	InChI=1S/C40H71N2O6P/c1-6-8-10-12-14-16-18-19-20-21-22-23-24-26-28-30-32-34-40(44)41-38(37-48-49(45,46)47-36-35-42(3,4)5)39(43)33-31-29-27-25-17-15-13-11-9-7-2/h8,10,14,16-17,19-20,22-23,25,31,33,38-39,43H,6-7,9,11-13,15,18,21,24,26-30,32,34-37H2,1-5H3,(H-,41,44,45,46)/b10-8-,16-14-,20-19-,23-22-,25-17+,33-31+	VNEAXVDSYHZYIZ-DKAHBECYNA-N	LipidBlast2022_570856
SM 15:2;2O/25:0	brain	positive	1,2,3,4,5,6,7,8,9,10	brain_positive_POS_NEG_ZF_brain1_mzML_positive.csv, brain_positive_POS_NEG_ZF_brain2_mzML_positive.csv, brain_positive_POS_NEG_ZF2_brain1_mzML_positive.csv, brain_positive_POS_NEG_ZF2_brain2_mzML_positive.csv, brain_positive_POS_NEG_ZF3_brain1_mzML_positive.csv, brain_positive_POS_NEG_ZF3_brain2_mzML_positive.csv, brain_positive_POS_NEG_ZF4_brain_repeat_mzML_positive.csv, brain_positive_POS_NEG_Z…	10	11111111110	90.9091	SM	C45H89N2O6P	CCCCCCCCCCCCCCCCCCCCCCCCC(=O)NC(COP([O-])(=O)OCC[N+](C)(C)C)C(O)\C=C\CC\C=C\CCCCCC	InChI=1S/C45H89N2O6P/c1-6-8-10-12-14-16-18-19-20-21-22-23-24-25-26-27-28-29-31-33-35-37-39-45(49)46-43(42-53-54(50,51)52-41-40-47(3,4)5)44(48)38-36-34-32-30-17-15-13-11-9-7-2/h17,30,36,38,43-44,48H,6-16,18-29,31-35,37,39-42H2,1-5H3,(H-,46,49,50,51)/b30-17+,38-36+	DUVPRFTVOFHBML-QNDBRXHXNA-N	LipidBlast2022_570876
SM 15:2;2O/27:0	brain	positive	1,2,4,5,6,7,8,9,10,11	brain_positive_POS_NEG_ZF_brain1_mzML_positive.csv, brain_positive_POS_NEG_ZF_brain2_mzML_positive.csv, brain_positive_POS_NEG_ZF2_brain2_mzML_positive.csv, brain_positive_POS_NEG_ZF3_brain1_mzML_positive.csv, brain_positive_POS_NEG_ZF3_brain2_mzML_positive.csv, brain_positive_POS_NEG_ZF4_brain_repeat_mzML_positive.csv, brain_positive_POS_NEG_ZF4_brain1_mzML_positive.csv, brain_positive_POS_NEG_Z…	10	11011111111	90.9091	SM	C47H93N2O6P	CCCCCCCCCCCCCCCCCCCCCCCCCCC(=O)NC(COP([O-])(=O)OCC[N+](C)(C)C)C(O)\C=C\CC\C=C\CCCCCC	InChI=1S/C47H93N2O6P/c1-6-8-10-12-14-16-18-19-20-21-22-23-24-25-26-27-28-29-30-31-33-35-37-39-41-47(51)48-45(44-55-56(52,53)54-43-42-49(3,4)5)46(50)40-38-36-34-32-17-15-13-11-9-7-2/h17,32,38,40,45-46,50H,6-16,18-31,33-37,39,41-44H2,1-5H3,(H-,48,51,52,53)/b32-17+,40-38+	QUTVJUGSSLITQQ-VONLWCOVNA-N	LipidBlast2022_570885
SM 15:3;2O/20:3	brain	positive	1,2,3,4,5,6,7,8,9,10	brain_positive_POS_NEG_ZF_brain1_mzML_positive.csv, brain_positive_POS_NEG_ZF_brain2_mzML_positive.csv, brain_positive_POS_NEG_ZF2_brain1_mzML_positive.csv, brain_positive_POS_NEG_ZF2_brain2_mzML_positive.csv, brain_positive_POS_NEG_ZF3_brain1_mzML_positive.csv, brain_positive_POS_NEG_ZF3_brain2_mzML_positive.csv, brain_positive_POS_NEG_ZF4_brain_repeat_mzML_positive.csv, brain_positive_POS_NEG_Z…	10	11111111110	90.9091	SM	C40H71N2O6P	CC\C=C\CC\C=C\CC\C=C\C(O)C(COP([O-])(=O)OCC[N+](C)(C)C)NC(=O)CCCCCCCCC\C=C/C\C=C/C\C=C/CC	InChI=1S/C40H71N2O6P/c1-6-8-10-12-14-16-18-19-20-21-22-23-24-26-28-30-32-34-40(44)41-38(37-48-49(45,46)47-36-35-42(3,4)5)39(43)33-31-29-27-25-17-15-13-11-9-7-2/h8-11,14,16-17,19-20,25,31,33,38-39,43H,6-7,12-13,15,18,21-24,26-30,32,34-37H2,1-5H3,(H-,41,44,45,46)/b10-8-,11-9+,16-14-,20-19-,25-17+,33-31+	QOPYPONAXJVMCH-RNQDQARUNA-N	LipidBlast2022_571228
SM 16:0;2O/18:1	brain	positive	1,2,3,5,6,7,8,10	brain_positive_POS_NEG_ZF_brain1_mzML_positive.csv, brain_positive_POS_NEG_ZF_brain2_mzML_positive.csv, brain_positive_POS_NEG_ZF2_brain1_mzML_positive.csv, brain_positive_POS_NEG_ZF3_brain1_mzML_positive.csv, brain_positive_POS_NEG_ZF3_brain2_mzML_positive.csv, brain_positive_POS_NEG_ZF4_brain_repeat_mzML_positive.csv, brain_positive_POS_NEG_ZF4_brain1_mzML_positive.csv, brain_positive_POS_NEG_Z…	8	11101111010	72.7273	SM	C39H79N2O6P	CCCCCCCCCCCCCC(O)C(COP([O-])(=O)OCC[N+](C)(C)C)NC(=O)CCCCCCC\C=C/CCCCCCCC	InChI=1S/C39H79N2O6P/c1-6-8-10-12-14-16-18-19-20-21-23-25-27-29-31-33-39(43)40-37(36-47-48(44,45)46-35-34-41(3,4)5)38(42)32-30-28-26-24-22-17-15-13-11-9-7-2/h19-20,37-38,42H,6-18,21-36H2,1-5H3,(H-,40,43,44,45)/b20-19-	XCAJSUVWICMKCH-VXPUYCOJNA-N	LipidBlast2022_571390
SM 16:0;2O/21:1	brain	positive	1,2,3,4,5,6,7,8,10	brain_positive_POS_NEG_ZF_brain1_mzML_positive.csv, brain_positive_POS_NEG_ZF_brain2_mzML_positive.csv, brain_positive_POS_NEG_ZF2_brain1_mzML_positive.csv, brain_positive_POS_NEG_ZF2_brain2_mzML_positive.csv, brain_positive_POS_NEG_ZF3_brain1_mzML_positive.csv, brain_positive_POS_NEG_ZF3_brain2_mzML_positive.csv, brain_positive_POS_NEG_ZF4_brain_repeat_mzML_positive.csv, brain_positive_POS_NEG_Z…	9	11111111010	81.8182	SM	C42H85N2O6P	CCCCCCCCCCCCCC(O)C(COP([O-])(=O)OCC[N+](C)(C)C)NC(=O)CCCCCCCCC\C=C/CCCCCCCCC	InChI=1S/C42H85N2O6P/c1-6-8-10-12-14-16-18-19-20-21-22-23-24-26-28-30-32-34-36-42(46)43-40(39-50-51(47,48)49-38-37-44(3,4)5)41(45)35-33-31-29-27-25-17-15-13-11-9-7-2/h20-21,40-41,45H,6-19,22-39H2,1-5H3,(H-,43,46,47,48)/b21-20-	NWIJYOKRAOKYLB-MRCUWXFGNA-N	LipidBlast2022_571605
SM 16:0;2O/22:1	brain	positive	1,2,3,4,5,6,7,8,9,10	brain_positive_POS_NEG_ZF_brain1_mzML_positive.csv, brain_positive_POS_NEG_ZF_brain2_mzML_positive.csv, brain_positive_POS_NEG_ZF2_brain1_mzML_positive.csv, brain_positive_POS_NEG_ZF2_brain2_mzML_positive.csv, brain_positive_POS_NEG_ZF3_brain1_mzML_positive.csv, brain_positive_POS_NEG_ZF3_brain2_mzML_positive.csv, brain_positive_POS_NEG_ZF4_brain_repeat_mzML_positive.csv, brain_positive_POS_NEG_Z…	10	11111111110	90.9091	SM	C43H87N2O6P	O=C(NC(COP(=O)([O-])OCC[N+](C)(C)C)C(O)CCCCCCCCCCCCC)CCCCCCCCCCCC=CCCCCCCCC	InChI=1S/C43H87N2O6P/c1-6-8-10-12-14-16-18-19-20-21-22-23-24-25-27-29-31-33-35-37-43(47)44-41(40-51-52(48,49)50-39-38-45(3,4)5)42(46)36-34-32-30-28-26-17-15-13-11-9-7-2/h19-20,41-42,46H,6-18,21-40H2,1-5H3,(H-,44,47,48,49)/b20-19-	OLSNBXYFWAGDNX-VXPUYCOJNA-N	LipidBlast2022_571608
SM 16:0;2O/24:1	brain	positive	1,2,3,4,5,6,7,8,9,10	brain_positive_POS_NEG_ZF_brain1_mzML_positive.csv, brain_positive_POS_NEG_ZF_brain2_mzML_positive.csv, brain_positive_POS_NEG_ZF2_brain1_mzML_positive.csv, brain_positive_POS_NEG_ZF2_brain2_mzML_positive.csv, brain_positive_POS_NEG_ZF3_brain1_mzML_positive.csv, brain_positive_POS_NEG_ZF3_brain2_mzML_positive.csv, brain_positive_POS_NEG_ZF4_brain_repeat_mzML_positive.csv, brain_positive_POS_NEG_Z…	10	11111111110	90.9091	SM	C45H91N2O6P	CCCCCCCCCCCCCC(O)C(COP([O-])(=O)OCC[N+](C)(C)C)NC(=O)CCCCCCCCCCC\C=C/CCCCCCCCCC	InChI=1S/C45H91N2O6P/c1-6-8-10-12-14-16-18-19-20-21-22-23-24-25-26-27-29-31-33-35-37-39-45(49)46-43(42-53-54(50,51)52-41-40-47(3,4)5)44(48)38-36-34-32-30-28-17-15-13-11-9-7-2/h21-22,43-44,48H,6-20,23-42H2,1-5H3,(H-,46,49,50,51)/b22-21-	LBLMNZUURGBAPM-DQRAZIAONA-N	LipidBlast2022_571616
SM 16:0;2O/24:2	brain	positive	1,2,3,4,5,6,7,8,9,10	brain_positive_POS_NEG_ZF_brain1_mzML_positive.csv, brain_positive_POS_NEG_ZF_brain2_mzML_positive.csv, brain_positive_POS_NEG_ZF2_brain1_mzML_positive.csv, brain_positive_POS_NEG_ZF2_brain2_mzML_positive.csv, brain_positive_POS_NEG_ZF3_brain1_mzML_positive.csv, brain_positive_POS_NEG_ZF3_brain2_mzML_positive.csv, brain_positive_POS_NEG_ZF4_brain_repeat_mzML_positive.csv, brain_positive_POS_NEG_Z…	10	11111111110	90.9091	SM	C45H89N2O6P	CCCCCCCCCCCCCC(O)C(COP([O-])(=O)OCC[N+](C)(C)C)NC(=O)CCCCCCCCCCC\C=C/C\C=C/CCCCCCC	InChI=1S/C45H89N2O6P/c1-6-8-10-12-14-16-18-19-20-21-22-23-24-25-26-27-29-31-33-35-37-39-45(49)46-43(42-53-54(50,51)52-41-40-47(3,4)5)44(48)38-36-34-32-30-28-17-15-13-11-9-7-2/h18-19,21-22,43-44,48H,6-17,20,23-42H2,1-5H3,(H-,46,49,50,51)/b19-18-,22-21-	RITCYRVPWXROQL-VYEFPUSRNA-N	LipidBlast2022_571617
SM 16:0;2O/26:2	brain	positive	1,2,4,5,6,7,8,9,10,11	brain_positive_POS_NEG_ZF_brain1_mzML_positive.csv, brain_positive_POS_NEG_ZF_brain2_mzML_positive.csv, brain_positive_POS_NEG_ZF2_brain2_mzML_positive.csv, brain_positive_POS_NEG_ZF3_brain1_mzML_positive.csv, brain_positive_POS_NEG_ZF3_brain2_mzML_positive.csv, brain_positive_POS_NEG_ZF4_brain_repeat_mzML_positive.csv, brain_positive_POS_NEG_ZF4_brain1_mzML_positive.csv, brain_positive_POS_NEG_Z…	10	11011111111	90.9091	SM	C47H93N2O6P	CCCCCCCCCCCCCC(O)C(COP([O-])(=O)OCC[N+](C)(C)C)NC(=O)CCCCCCCCCCCCC\C=C/C\C=C/CCCCCCC	InChI=1S/C47H93N2O6P/c1-6-8-10-12-14-16-18-19-20-21-22-23-24-25-26-27-28-29-31-33-35-37-39-41-47(51)48-45(44-55-56(52,53)54-43-42-49(3,4)5)46(50)40-38-36-34-32-30-17-15-13-11-9-7-2/h18-19,21-22,45-46,50H,6-17,20,23-44H2,1-5H3,(H-,48,51,52,53)/b19-18-,22-21-	AMLRBSSNLANIHX-VYEFPUSRNA-N	LipidBlast2022_571625
SM 16:1;2O/18:0	brain	positive	1,2,3,5,6,7,8,10	brain_positive_POS_NEG_ZF_brain1_mzML_positive.csv, brain_positive_POS_NEG_ZF_brain2_mzML_positive.csv, brain_positive_POS_NEG_ZF2_brain1_mzML_positive.csv, brain_positive_POS_NEG_ZF3_brain1_mzML_positive.csv, brain_positive_POS_NEG_ZF3_brain2_mzML_positive.csv, brain_positive_POS_NEG_ZF4_brain_repeat_mzML_positive.csv, brain_positive_POS_NEG_ZF4_brain1_mzML_positive.csv, brain_positive_POS_NEG_Z…	8	11101111010	72.7273	SM	C39H79N2O6P	CCCCCCCCCCCCCCCCCC(=O)NC(COP([O-])(=O)OCC[N+](C)(C)C)C(O)\C=C\CCCCCCCCCCC	InChI=1S/C39H79N2O6P/c1-6-8-10-12-14-16-18-19-20-21-23-25-27-29-31-33-39(43)40-37(36-47-48(44,45)46-35-34-41(3,4)5)38(42)32-30-28-26-24-22-17-15-13-11-9-7-2/h30,32,37-38,42H,6-29,31,33-36H2,1-5H3,(H-,40,43,44,45)/b32-30+	OQCPQFVKIYWGRP-NHQGMKOONA-N	LipidBlast2022_571762
SM 16:1;2O/21:0	brain	positive	1,2,3,4,5,6,7,8,10	brain_positive_POS_NEG_ZF_brain1_mzML_positive.csv, brain_positive_POS_NEG_ZF_brain2_mzML_positive.csv, brain_positive_POS_NEG_ZF2_brain1_mzML_positive.csv, brain_positive_POS_NEG_ZF2_brain2_mzML_positive.csv, brain_positive_POS_NEG_ZF3_brain1_mzML_positive.csv, brain_positive_POS_NEG_ZF3_brain2_mzML_positive.csv, brain_positive_POS_NEG_ZF4_brain_repeat_mzML_positive.csv, brain_positive_POS_NEG_Z…	9	11111111010	81.8182	SM	C42H85N2O6P	CCCCCCCCCCCCCCCCCCCCC(=O)NC(COP([O-])(=O)OCC[N+](C)(C)C)C(O)\C=C\CCCCCCCCCCC	InChI=1S/C42H85N2O6P/c1-6-8-10-12-14-16-18-19-20-21-22-23-24-26-28-30-32-34-36-42(46)43-40(39-50-51(47,48)49-38-37-44(3,4)5)41(45)35-33-31-29-27-25-17-15-13-11-9-7-2/h33,35,40-41,45H,6-32,34,36-39H2,1-5H3,(H-,43,46,47,48)/b35-33+	VYIOIWCYTYPCBV-LAPDZXRHNA-N	LipidBlast2022_571777
SM 16:1;2O/22:0	brain	positive	1,2,3,4,5,6,7,8,9,10	brain_positive_POS_NEG_ZF_brain1_mzML_positive.csv, brain_positive_POS_NEG_ZF_brain2_mzML_positive.csv, brain_positive_POS_NEG_ZF2_brain1_mzML_positive.csv, brain_positive_POS_NEG_ZF2_brain2_mzML_positive.csv, brain_positive_POS_NEG_ZF3_brain1_mzML_positive.csv, brain_positive_POS_NEG_ZF3_brain2_mzML_positive.csv, brain_positive_POS_NEG_ZF4_brain_repeat_mzML_positive.csv, brain_positive_POS_NEG_Z…	10	11111111110	90.9091	SM	C43H87N2O6P	CCCCCCCCCCCCCCCCCCCCCC(=O)NC(COP([O-])(=O)OCC[N+](C)(C)C)C(O)\C=C\CCCCCCCCCCC	InChI=1S/C43H87N2O6P/c1-6-8-10-12-14-16-18-19-20-21-22-23-24-25-27-29-31-33-35-37-43(47)44-41(40-51-52(48,49)50-39-38-45(3,4)5)42(46)36-34-32-30-28-26-17-15-13-11-9-7-2/h34,36,41-42,46H,6-33,35,37-40H2,1-5H3,(H-,44,47,48,49)/b36-34+	XNBRFUCJENKXCT-JMUUFCRMNA-N	LipidBlast2022_571780
SM 16:1;2O/23:0	brain	positive	1,2,3,4,5,6,7,8,9,10	brain_positive_POS_NEG_ZF_brain1_mzML_positive.csv, brain_positive_POS_NEG_ZF_brain2_mzML_positive.csv, brain_positive_POS_NEG_ZF2_brain1_mzML_positive.csv, brain_positive_POS_NEG_ZF2_brain2_mzML_positive.csv, brain_positive_POS_NEG_ZF3_brain1_mzML_positive.csv, brain_positive_POS_NEG_ZF3_brain2_mzML_positive.csv, brain_positive_POS_NEG_ZF4_brain_repeat_mzML_positive.csv, brain_positive_POS_NEG_Z…	10	11111111110	90.9091	SM	C44H89N2O6P	CCCCCCCCCCCCCCCCCCCCCCC(=O)NC(COP([O-])(=O)OCC[N+](C)(C)C)C(O)\C=C\CCCCCCCCCCC	InChI=1S/C44H89N2O6P/c1-6-8-10-12-14-16-18-19-20-21-22-23-24-25-26-28-30-32-34-36-38-44(48)45-42(41-52-53(49,50)51-40-39-46(3,4)5)43(47)37-35-33-31-29-27-17-15-13-11-9-7-2/h35,37,42-43,47H,6-34,36,38-41H2,1-5H3,(H-,45,48,49,50)/b37-35+	DZDNLWWCTCDASI-MHAUTQJVNA-N	LipidBlast2022_571787
SM 16:1;2O/24:0	brain	positive	1,2,3,4,5,6,7,8,9,10	brain_positive_POS_NEG_ZF_brain1_mzML_positive.csv, brain_positive_POS_NEG_ZF_brain2_mzML_positive.csv, brain_positive_POS_NEG_ZF2_brain1_mzML_positive.csv, brain_positive_POS_NEG_ZF2_brain2_mzML_positive.csv, brain_positive_POS_NEG_ZF3_brain1_mzML_positive.csv, brain_positive_POS_NEG_ZF3_brain2_mzML_positive.csv, brain_positive_POS_NEG_ZF4_brain_repeat_mzML_positive.csv, brain_positive_POS_NEG_Z…	10	11111111110	90.9091	SM	C45H91N2O6P	CCCCCCCCCCCCCCCCCCCCCCCC(=O)NC(COP([O-])(=O)OCC[N+](C)(C)C)C(O)\C=C\CCCCCCCCCCC	InChI=1S/C45H91N2O6P/c1-6-8-10-12-14-16-18-19-20-21-22-23-24-25-26-27-29-31-33-35-37-39-45(49)46-43(42-53-54(50,51)52-41-40-47(3,4)5)44(48)38-36-34-32-30-28-17-15-13-11-9-7-2/h36,38,43-44,48H,6-35,37,39-42H2,1-5H3,(H-,46,49,50,51)/b38-36+	ZMVICCPXQQIKAC-BSKJHSHCNA-N	LipidBlast2022_571788
SM 16:1;2O/24:1	brain	positive	1,2,3,4,5,6,7,8,9,10	brain_positive_POS_NEG_ZF_brain1_mzML_positive.csv, brain_positive_POS_NEG_ZF_brain2_mzML_positive.csv, brain_positive_POS_NEG_ZF2_brain1_mzML_positive.csv, brain_positive_POS_NEG_ZF2_brain2_mzML_positive.csv, brain_positive_POS_NEG_ZF3_brain1_mzML_positive.csv, brain_positive_POS_NEG_ZF3_brain2_mzML_positive.csv, brain_positive_POS_NEG_ZF4_brain_repeat_mzML_positive.csv, brain_positive_POS_NEG_Z…	10	11111111110	90.9091	SM	C45H89N2O6P	CCCCCCCCCCC\C=C\C(O)C(COP([O-])(=O)OCC[N+](C)(C)C)NC(=O)CCCCCCCCCCC\C=C/CCCCCCCCCC	InChI=1S/C45H89N2O6P/c1-6-8-10-12-14-16-18-19-20-21-22-23-24-25-26-27-29-31-33-35-37-39-45(49)46-43(42-53-54(50,51)52-41-40-47(3,4)5)44(48)38-36-34-32-30-28-17-15-13-11-9-7-2/h21-22,36,38,43-44,48H,6-20,23-35,37,39-42H2,1-5H3,(H-,46,49,50,51)/b22-21-,38-36+	LCXCLEXQUUUFNL-TWCFYHPSNA-N	LipidBlast2022_571789
SM 16:1;2O/24:6	brain	positive	1,2,3,4,5,6,7,8,9,10,11	brain_positive_POS_NEG_ZF_brain1_mzML_positive.csv, brain_positive_POS_NEG_ZF_brain2_mzML_positive.csv, brain_positive_POS_NEG_ZF2_brain1_mzML_positive.csv, brain_positive_POS_NEG_ZF2_brain2_mzML_positive.csv, brain_positive_POS_NEG_ZF3_brain1_mzML_positive.csv, brain_positive_POS_NEG_ZF3_brain2_mzML_positive.csv, brain_positive_POS_NEG_ZF4_brain_repeat_mzML_positive.csv, brain_positive_POS_NEG_Z…	11	11111111111	100	SM	C45H79N2O6P	CCCCCCCCCCC\C=C\C(O)C(COP([O-])(=O)OCC[N+](C)(C)C)NC(=O)CCCC\C=C/C\C=C/C\C=C/C\C=C/C\C=C/C\C=C/CC	InChI=1S/C45H79N2O6P/c1-6-8-10-12-14-16-18-19-20-21-22-23-24-25-26-27-29-31-33-35-37-39-45(49)46-43(42-53-54(50,51)52-41-40-47(3,4)5)44(48)38-36-34-32-30-28-17-15-13-11-9-7-2/h8,10,14,16,19-20,22-23,25-26,29,31,36,38,43-44,48H,6-7,9,11-13,15,17-18,21,24,27-28,30,32-35,37,39-42H2,1-5H3,(H-,46,49,50,51)/b10-8-,16-14-,20-19-,23-22-,26-25-,31-29-,38-36+	CDQBZICDJCIPBF-XMEOTLBXNA-N	LipidBlast2022_571794
SM 16:1;2O/26:1	brain	positive	1,2,4,5,6,7,8,9,10,11	brain_positive_POS_NEG_ZF_brain1_mzML_positive.csv, brain_positive_POS_NEG_ZF_brain2_mzML_positive.csv, brain_positive_POS_NEG_ZF2_brain2_mzML_positive.csv, brain_positive_POS_NEG_ZF3_brain1_mzML_positive.csv, brain_positive_POS_NEG_ZF3_brain2_mzML_positive.csv, brain_positive_POS_NEG_ZF4_brain_repeat_mzML_positive.csv, brain_positive_POS_NEG_ZF4_brain1_mzML_positive.csv, brain_positive_POS_NEG_Z…	10	11011111111	90.9091	SM	C47H93N2O6P	CCCCCCCCCCC\C=C\C(O)C(COP([O-])(=O)OCC[N+](C)(C)C)NC(=O)CCCCCCCCCCCCC\C=C/CCCCCCCCCC	InChI=1S/C47H93N2O6P/c1-6-8-10-12-14-16-18-19-20-21-22-23-24-25-26-27-28-29-31-33-35-37-39-41-47(51)48-45(44-55-56(52,53)54-43-42-49(3,4)5)46(50)40-38-36-34-32-30-17-15-13-11-9-7-2/h21-22,38,40,45-46,50H,6-20,23-37,39,41-44H2,1-5H3,(H-,48,51,52,53)/b22-21-,40-38+	GCLVTWCJRSHHGX-WODFUBKKNA-N	LipidBlast2022_571797
SM 16:2;2O/24:0	brain	positive	1,2,3,4,5,6,7,8,9,10	brain_positive_POS_NEG_ZF_brain1_mzML_positive.csv, brain_positive_POS_NEG_ZF_brain2_mzML_positive.csv, brain_positive_POS_NEG_ZF2_brain1_mzML_positive.csv, brain_positive_POS_NEG_ZF2_brain2_mzML_positive.csv, brain_positive_POS_NEG_ZF3_brain1_mzML_positive.csv, brain_positive_POS_NEG_ZF3_brain2_mzML_positive.csv, brain_positive_POS_NEG_ZF4_brain_repeat_mzML_positive.csv, brain_positive_POS_NEG_Z…	10	11111111110	90.9091	SM	C45H89N2O6P	CCCCCCCCCCCCCCCCCCCCCCCC(=O)NC(COP([O-])(=O)OCC[N+](C)(C)C)C(O)\C=C\CC\C=C\CCCCCCC	InChI=1S/C45H89N2O6P/c1-6-8-10-12-14-16-18-19-20-21-22-23-24-25-26-27-29-31-33-35-37-39-45(49)46-43(42-53-54(50,51)52-41-40-47(3,4)5)44(48)38-36-34-32-30-28-17-15-13-11-9-7-2/h28,30,36,38,43-44,48H,6-27,29,31-35,37,39-42H2,1-5H3,(H-,46,49,50,51)/b30-28+,38-36+	MHKSLDDJXRVGGV-INARCNGINA-N	LipidBlast2022_572161
SM 16:2;2O/24:5	brain	positive	1,2,3,4,5,6,7,8,9,10,11	brain_positive_POS_NEG_ZF_brain1_mzML_positive.csv, brain_positive_POS_NEG_ZF_brain2_mzML_positive.csv, brain_positive_POS_NEG_ZF2_brain1_mzML_positive.csv, brain_positive_POS_NEG_ZF2_brain2_mzML_positive.csv, brain_positive_POS_NEG_ZF3_brain1_mzML_positive.csv, brain_positive_POS_NEG_ZF3_brain2_mzML_positive.csv, brain_positive_POS_NEG_ZF4_brain_repeat_mzML_positive.csv, brain_positive_POS_NEG_Z…	11	11111111111	100	SM	C45H79N2O6P	CCCCCCC\C=C\CC\C=C\C(O)C(COP([O-])(=O)OCC[N+](C)(C)C)NC(=O)CCCCCCC\C=C/C\C=C/C\C=C/C\C=C/C\C=C/CC	InChI=1S/C45H79N2O6P/c1-6-8-10-12-14-16-18-19-20-21-22-23-24-25-26-27-29-31-33-35-37-39-45(49)46-43(42-53-54(50,51)52-41-40-47(3,4)5)44(48)38-36-34-32-30-28-17-15-13-11-9-7-2/h8,10,14,16,19-20,22-23,25-26,28,30,36,38,43-44,48H,6-7,9,11-13,15,17-18,21,24,27,29,31-35,37,39-42H2,1-5H3,(H-,46,49,50,51)/b10-8-,16-14-,20-19-,23-22-,26-25-,30-28+,38-36+	VYFPDSMTTQUTJK-YMMRRTDDNA-N	LipidBlast2022_572166
SM 16:2;2O/26:0	brain	positive	1,2,4,5,6,7,8,9,10,11	brain_positive_POS_NEG_ZF_brain1_mzML_positive.csv, brain_positive_POS_NEG_ZF_brain2_mzML_positive.csv, brain_positive_POS_NEG_ZF2_brain2_mzML_positive.csv, brain_positive_POS_NEG_ZF3_brain1_mzML_positive.csv, brain_positive_POS_NEG_ZF3_brain2_mzML_positive.csv, brain_positive_POS_NEG_ZF4_brain_repeat_mzML_positive.csv, brain_positive_POS_NEG_ZF4_brain1_mzML_positive.csv, brain_positive_POS_NEG_Z…	10	11011111111	90.9091	SM	C47H93N2O6P	CCCCCCCCCCCCCCCCCCCCCCCCCC(=O)NC(COP([O-])(=O)OCC[N+](C)(C)C)C(O)\C=C\CC\C=C\CCCCCCC	InChI=1S/C47H93N2O6P/c1-6-8-10-12-14-16-18-19-20-21-22-23-24-25-26-27-28-29-31-33-35-37-39-41-47(51)48-45(44-55-56(52,53)54-43-42-49(3,4)5)46(50)40-38-36-34-32-30-17-15-13-11-9-7-2/h30,32,38,40,45-46,50H,6-29,31,33-37,39,41-44H2,1-5H3,(H-,48,51,52,53)/b32-30+,40-38+	LQSIAFORNQJWGA-MFZOHDJKNA-N	LipidBlast2022_572169
SM 16:3;2O/24:4	brain	positive	1,2,3,4,5,6,7,8,9,10,11	brain_positive_POS_NEG_ZF_brain1_mzML_positive.csv, brain_positive_POS_NEG_ZF_brain2_mzML_positive.csv, brain_positive_POS_NEG_ZF2_brain1_mzML_positive.csv, brain_positive_POS_NEG_ZF2_brain2_mzML_positive.csv, brain_positive_POS_NEG_ZF3_brain1_mzML_positive.csv, brain_positive_POS_NEG_ZF3_brain2_mzML_positive.csv, brain_positive_POS_NEG_ZF4_brain_repeat_mzML_positive.csv, brain_positive_POS_NEG_Z…	11	11111111111	100	SM	C45H79N2O6P	CCC\C=C\CC\C=C\CC\C=C\C(O)C(COP([O-])(=O)OCC[N+](C)(C)C)NC(=O)CCCCCCCCCC\C=C/C\C=C/C\C=C/C\C=C/CC	InChI=1S/C45H79N2O6P/c1-6-8-10-12-14-16-18-19-20-21-22-23-24-25-26-27-29-31-33-35-37-39-45(49)46-43(42-53-54(50,51)52-41-40-47(3,4)5)44(48)38-36-34-32-30-28-17-15-13-11-9-7-2/h8,10-11,13-14,16,19-20,22-23,28,30,36,38,43-44,48H,6-7,9,12,15,17-18,21,24-27,29,31-35,37,39-42H2,1-5H3,(H-,46,49,50,51)/b10-8-,13-11+,16-14-,20-19-,23-22-,30-28+,38-36+	FPRPXCHRCVYWAZ-YLLJNIBRNA-N	LipidBlast2022_572538
SM 17:0;2O/17:1	brain	positive	1,2,3,5,6,7,8,10	brain_positive_POS_NEG_ZF_brain1_mzML_positive.csv, brain_positive_POS_NEG_ZF_brain2_mzML_positive.csv, brain_positive_POS_NEG_ZF2_brain1_mzML_positive.csv, brain_positive_POS_NEG_ZF3_brain1_mzML_positive.csv, brain_positive_POS_NEG_ZF3_brain2_mzML_positive.csv, brain_positive_POS_NEG_ZF4_brain_repeat_mzML_positive.csv, brain_positive_POS_NEG_ZF4_brain1_mzML_positive.csv, brain_positive_POS_NEG_Z…	8	11101111010	72.7273	SM	C39H79N2O6P	CCCCCCCCCCCCCCC(O)C(COP([O-])(=O)OCC[N+](C)(C)C)NC(=O)CCCCCCC\C=C/CCCCCCC	InChI=1S/C39H79N2O6P/c1-6-8-10-12-14-16-18-20-21-23-25-27-29-31-33-39(43)40-37(36-47-48(44,45)46-35-34-41(3,4)5)38(42)32-30-28-26-24-22-19-17-15-13-11-9-7-2/h18,20,37-38,42H,6-17,19,21-36H2,1-5H3,(H-,40,43,44,45)/b20-18-	VMYRGDCWEVYLPC-ZZEZOPTANA-N	LipidBlast2022_572879
SM 17:0;2O/20:1	brain	positive	1,2,3,4,5,6,7,8,10	brain_positive_POS_NEG_ZF_brain1_mzML_positive.csv, brain_positive_POS_NEG_ZF_brain2_mzML_positive.csv, brain_positive_POS_NEG_ZF2_brain1_mzML_positive.csv, brain_positive_POS_NEG_ZF2_brain2_mzML_positive.csv, brain_positive_POS_NEG_ZF3_brain1_mzML_positive.csv, brain_positive_POS_NEG_ZF3_brain2_mzML_positive.csv, brain_positive_POS_NEG_ZF4_brain_repeat_mzML_positive.csv, brain_positive_POS_NEG_Z…	9	11111111010	81.8182	SM	C42H85N2O6P	CCCCCCCCCCCCCCC(O)C(COP([O-])(=O)OCC[N+](C)(C)C)NC(=O)CCCCCCCCC\C=C/CCCCCCCC	InChI=1S/C42H85N2O6P/c1-6-8-10-12-14-16-18-20-21-22-23-24-26-28-30-32-34-36-42(46)43-40(39-50-51(47,48)49-38-37-44(3,4)5)41(45)35-33-31-29-27-25-19-17-15-13-11-9-7-2/h20-21,40-41,45H,6-19,22-39H2,1-5H3,(H-,43,46,47,48)/b21-20-	ABZDSFCXMKVECC-MRCUWXFGNA-N	LipidBlast2022_572891
SM 17:0;2O/21:1	brain	positive	1,2,3,4,5,6,7,8,9,10	brain_positive_POS_NEG_ZF_brain1_mzML_positive.csv, brain_positive_POS_NEG_ZF_brain2_mzML_positive.csv, brain_positive_POS_NEG_ZF2_brain1_mzML_positive.csv, brain_positive_POS_NEG_ZF2_brain2_mzML_positive.csv, brain_positive_POS_NEG_ZF3_brain1_mzML_positive.csv, brain_positive_POS_NEG_ZF3_brain2_mzML_positive.csv, brain_positive_POS_NEG_ZF4_brain_repeat_mzML_positive.csv, brain_positive_POS_NEG_Z…	10	11111111110	90.9091	SM	C43H87N2O6P	CCCCCCCCCCCCCCC(O)C(COP([O-])(=O)OCC[N+](C)(C)C)NC(=O)CCCCCCCCC\C=C/CCCCCCCCC	InChI=1S/C43H87N2O6P/c1-6-8-10-12-14-16-18-20-21-22-23-24-25-27-29-31-33-35-37-43(47)44-41(40-51-52(48,49)50-39-38-45(3,4)5)42(46)36-34-32-30-28-26-19-17-15-13-11-9-7-2/h21-22,41-42,46H,6-20,23-40H2,1-5H3,(H-,44,47,48,49)/b22-21-	FPXDATZFQRKSLL-DQRAZIAONA-N	LipidBlast2022_572897
SM 17:0;2O/22:1	brain	positive	1,2,3,4,5,6,7,8,9,10	brain_positive_POS_NEG_ZF_brain1_mzML_positive.csv, brain_positive_POS_NEG_ZF_brain2_mzML_positive.csv, brain_positive_POS_NEG_ZF2_brain1_mzML_positive.csv, brain_positive_POS_NEG_ZF2_brain2_mzML_positive.csv, brain_positive_POS_NEG_ZF3_brain1_mzML_positive.csv, brain_positive_POS_NEG_ZF3_brain2_mzML_positive.csv, brain_positive_POS_NEG_ZF4_brain_repeat_mzML_positive.csv, brain_positive_POS_NEG_Z…	10	11111111110	90.9091	SM	C44H89N2O6P	CCCCCCCCCCCCCCC(O)C(COP([O-])(=O)OCC[N+](C)(C)C)NC(=O)CCCCCCCCCCC\C=C/CCCCCCCC	InChI=1S/C44H89N2O6P/c1-6-8-10-12-14-16-18-20-21-22-23-24-25-26-28-30-32-34-36-38-44(48)45-42(41-52-53(49,50)51-40-39-46(3,4)5)43(47)37-35-33-31-29-27-19-17-15-13-11-9-7-2/h20-21,42-43,47H,6-19,22-41H2,1-5H3,(H-,45,48,49,50)/b21-20-	LCZQLDVNZNVGEB-MRCUWXFGNA-N	LipidBlast2022_572900
SM 17:1;2O/17:0	brain	positive	1,2,3,5,6,7,8,10	brain_positive_POS_NEG_ZF_brain1_mzML_positive.csv, brain_positive_POS_NEG_ZF_brain2_mzML_positive.csv, brain_positive_POS_NEG_ZF2_brain1_mzML_positive.csv, brain_positive_POS_NEG_ZF3_brain1_mzML_positive.csv, brain_positive_POS_NEG_ZF3_brain2_mzML_positive.csv, brain_positive_POS_NEG_ZF4_brain_repeat_mzML_positive.csv, brain_positive_POS_NEG_ZF4_brain1_mzML_positive.csv, brain_positive_POS_NEG_Z…	8	11101111010	72.7273	SM	C39H79N2O6P	CCCCCCCCCCCCCCCCC(=O)NC(COP([O-])(=O)OCC[N+](C)(C)C)C(O)\C=C\CCCCCCCCCCCC	InChI=1S/C39H79N2O6P/c1-6-8-10-12-14-16-18-20-21-23-25-27-29-31-33-39(43)40-37(36-47-48(44,45)46-35-34-41(3,4)5)38(42)32-30-28-26-24-22-19-17-15-13-11-9-7-2/h30,32,37-38,42H,6-29,31,33-36H2,1-5H3,(H-,40,43,44,45)/b32-30+	VJLGWXPICWQEGB-NHQGMKOONA-N	LipidBlast2022_573251
SM 17:1;2O/18:5	brain	positive	1,2,3,4,5,6,7,8,9,10	brain_positive_POS_NEG_ZF_brain1_mzML_positive.csv, brain_positive_POS_NEG_ZF_brain2_mzML_positive.csv, brain_positive_POS_NEG_ZF2_brain1_mzML_positive.csv, brain_positive_POS_NEG_ZF2_brain2_mzML_positive.csv, brain_positive_POS_NEG_ZF3_brain1_mzML_positive.csv, brain_positive_POS_NEG_ZF3_brain2_mzML_positive.csv, brain_positive_POS_NEG_ZF4_brain_repeat_mzML_positive.csv, brain_positive_POS_NEG_Z…	10	11111111110	90.9091	SM	C40H71N2O6P	CCCCCCCCCCCC\C=C\C(O)C(COP([O-])(=O)OCC[N+](C)(C)C)NC(=O)C\C=C/C\C=C/C\C=C/C\C=C/C\C=C/CC	InChI=1S/C40H71N2O6P/c1-6-8-10-12-14-16-18-20-21-22-24-26-28-30-32-34-40(44)41-38(37-48-49(45,46)47-36-35-42(3,4)5)39(43)33-31-29-27-25-23-19-17-15-13-11-9-7-2/h8,10,14,16,20-21,24,26,30-33,38-39,43H,6-7,9,11-13,15,17-19,22-23,25,27-29,34-37H2,1-5H3,(H-,41,44,45,46)/b10-8-,16-14-,21-20-,26-24-,32-30-,33-31+	ZHZDTSQTQGEGBW-VGNVISBENA-N	LipidBlast2022_573259
SM 17:1;2O/20:0	brain	positive	1,2,3,4,5,6,7,8,10	brain_positive_POS_NEG_ZF_brain1_mzML_positive.csv, brain_positive_POS_NEG_ZF_brain2_mzML_positive.csv, brain_positive_POS_NEG_ZF2_brain1_mzML_positive.csv, brain_positive_POS_NEG_ZF2_brain2_mzML_positive.csv, brain_positive_POS_NEG_ZF3_brain1_mzML_positive.csv, brain_positive_POS_NEG_ZF3_brain2_mzML_positive.csv, brain_positive_POS_NEG_ZF4_brain_repeat_mzML_positive.csv, brain_positive_POS_NEG_Z…	9	11111111010	81.8182	SM	C42H85N2O6P	CCCCCCCCCCCCCCCCCCCC(=O)NC(COP([O-])(=O)OCC[N+](C)(C)C)C(O)\C=C\CCCCCCCCCCCC	InChI=1S/C42H85N2O6P/c1-6-8-10-12-14-16-18-20-21-22-23-24-26-28-30-32-34-36-42(46)43-40(39-50-51(47,48)49-38-37-44(3,4)5)41(45)35-33-31-29-27-25-19-17-15-13-11-9-7-2/h33,35,40-41,45H,6-32,34,36-39H2,1-5H3,(H-,43,46,47,48)/b35-33+	ICPZABFQVIZEEL-LAPDZXRHNA-N	LipidBlast2022_573263
SM 17:1;2O/21:0	brain	positive	1,2,3,4,5,6,7,8,9,10	brain_positive_POS_NEG_ZF_brain1_mzML_positive.csv, brain_positive_POS_NEG_ZF_brain2_mzML_positive.csv, brain_positive_POS_NEG_ZF2_brain1_mzML_positive.csv, brain_positive_POS_NEG_ZF2_brain2_mzML_positive.csv, brain_positive_POS_NEG_ZF3_brain1_mzML_positive.csv, brain_positive_POS_NEG_ZF3_brain2_mzML_positive.csv, brain_positive_POS_NEG_ZF4_brain_repeat_mzML_positive.csv, brain_positive_POS_NEG_Z…	10	11111111110	90.9091	SM	C43H87N2O6P	CCCCCCCCCCCCCCCCCCCCC(=O)NC(COP([O-])(=O)OCC[N+](C)(C)C)C(O)\C=C\CCCCCCCCCCCC	InChI=1S/C43H87N2O6P/c1-6-8-10-12-14-16-18-20-21-22-23-24-25-27-29-31-33-35-37-43(47)44-41(40-51-52(48,49)50-39-38-45(3,4)5)42(46)36-34-32-30-28-26-19-17-15-13-11-9-7-2/h34,36,41-42,46H,6-33,35,37-40H2,1-5H3,(H-,44,47,48,49)/b36-34+	DXPIJONMMXQMIO-JMUUFCRMNA-N	LipidBlast2022_573269
SM 17:1;2O/22:0	brain	positive	1,2,3,4,5,6,7,8,9,10	brain_positive_POS_NEG_ZF_brain1_mzML_positive.csv, brain_positive_POS_NEG_ZF_brain2_mzML_positive.csv, brain_positive_POS_NEG_ZF2_brain1_mzML_positive.csv, brain_positive_POS_NEG_ZF2_brain2_mzML_positive.csv, brain_positive_POS_NEG_ZF3_brain1_mzML_positive.csv, brain_positive_POS_NEG_ZF3_brain2_mzML_positive.csv, brain_positive_POS_NEG_ZF4_brain_repeat_mzML_positive.csv, brain_positive_POS_NEG_Z…	10	11111111110	90.9091	SM	C44H89N2O6P	CCCCCCCCCCCCCCCCCCCCCC(=O)NC(COP([O-])(=O)OCC[N+](C)(C)C)C(O)\C=C\CCCCCCCCCCCC	InChI=1S/C44H89N2O6P/c1-6-8-10-12-14-16-18-20-21-22-23-24-25-26-28-30-32-34-36-38-44(48)45-42(41-52-53(49,50)51-40-39-46(3,4)5)43(47)37-35-33-31-29-27-19-17-15-13-11-9-7-2/h35,37,42-43,47H,6-34,36,38-41H2,1-5H3,(H-,45,48,49,50)/b37-35+	BEHLQMQPYDCEFC-MHAUTQJVNA-N	LipidBlast2022_573272
SM 17:1;2O/23:0	brain	positive	1,2,3,4,5,6,7,8,9,10	brain_positive_POS_NEG_ZF_brain1_mzML_positive.csv, brain_positive_POS_NEG_ZF_brain2_mzML_positive.csv, brain_positive_POS_NEG_ZF2_brain1_mzML_positive.csv, brain_positive_POS_NEG_ZF2_brain2_mzML_positive.csv, brain_positive_POS_NEG_ZF3_brain1_mzML_positive.csv, brain_positive_POS_NEG_ZF3_brain2_mzML_positive.csv, brain_positive_POS_NEG_ZF4_brain_repeat_mzML_positive.csv, brain_positive_POS_NEG_Z…	10	11111111110	90.9091	SM	C45H91N2O6P	CCCCCCCCCCCCCCCCCCCCCCC(=O)NC(COP([O-])(=O)OCC[N+](C)(C)C)C(O)\C=C\CCCCCCCCCCCC	InChI=1S/C45H91N2O6P/c1-6-8-10-12-14-16-18-20-21-22-23-24-25-26-27-29-31-33-35-37-39-45(49)46-43(42-53-54(50,51)52-41-40-47(3,4)5)44(48)38-36-34-32-30-28-19-17-15-13-11-9-7-2/h36,38,43-44,48H,6-35,37,39-42H2,1-5H3,(H-,46,49,50,51)/b38-36+	RYKBJFJPRRMHSZ-BSKJHSHCNA-N	LipidBlast2022_573279
SM 17:2;2O/18:4	brain	positive	1,2,3,4,5,6,7,8,9,10	brain_positive_POS_NEG_ZF_brain1_mzML_positive.csv, brain_positive_POS_NEG_ZF_brain2_mzML_positive.csv, brain_positive_POS_NEG_ZF2_brain1_mzML_positive.csv, brain_positive_POS_NEG_ZF2_brain2_mzML_positive.csv, brain_positive_POS_NEG_ZF3_brain1_mzML_positive.csv, brain_positive_POS_NEG_ZF3_brain2_mzML_positive.csv, brain_positive_POS_NEG_ZF4_brain_repeat_mzML_positive.csv, brain_positive_POS_NEG_Z…	10	11111111110	90.9091	SM	C40H71N2O6P	CCCCCCCC\C=C\CC\C=C\C(O)C(COP([O-])(=O)OCC[N+](C)(C)C)NC(=O)CCCC\C=C/C\C=C/C\C=C/C\C=C/CC	InChI=1S/C40H71N2O6P/c1-6-8-10-12-14-16-18-20-21-22-24-26-28-30-32-34-40(44)41-38(37-48-49(45,46)47-36-35-42(3,4)5)39(43)33-31-29-27-25-23-19-17-15-13-11-9-7-2/h8,10,14,16,20-21,23-26,31,33,38-39,43H,6-7,9,11-13,15,17-19,22,27-30,32,34-37H2,1-5H3,(H-,41,44,45,46)/b10-8-,16-14-,21-20-,25-23+,26-24-,33-31+	RFMKIPGZJFXWFD-PMKJQUDRNA-N	LipidBlast2022_573631
SM 17:2;2O/23:0	brain	positive	1,2,3,4,5,6,7,8,9,10	brain_positive_POS_NEG_ZF_brain1_mzML_positive.csv, brain_positive_POS_NEG_ZF_brain2_mzML_positive.csv, brain_positive_POS_NEG_ZF2_brain1_mzML_positive.csv, brain_positive_POS_NEG_ZF2_brain2_mzML_positive.csv, brain_positive_POS_NEG_ZF3_brain1_mzML_positive.csv, brain_positive_POS_NEG_ZF3_brain2_mzML_positive.csv, brain_positive_POS_NEG_ZF4_brain_repeat_mzML_positive.csv, brain_positive_POS_NEG_Z…	10	11111111110	90.9091	SM	C45H89N2O6P	CCCCCCCCCCCCCCCCCCCCCCC(=O)NC(COP([O-])(=O)OCC[N+](C)(C)C)C(O)\C=C\CC\C=C\CCCCCCCC	InChI=1S/C45H89N2O6P/c1-6-8-10-12-14-16-18-20-21-22-23-24-25-26-27-29-31-33-35-37-39-45(49)46-43(42-53-54(50,51)52-41-40-47(3,4)5)44(48)38-36-34-32-30-28-19-17-15-13-11-9-7-2/h28,30,36,38,43-44,48H,6-27,29,31-35,37,39-42H2,1-5H3,(H-,46,49,50,51)/b30-28+,38-36+	USYXSCIPPICKGT-INARCNGINA-N	LipidBlast2022_573652
SM 17:2;2O/25:0	brain	positive	1,2,4,5,6,7,8,9,10,11	brain_positive_POS_NEG_ZF_brain1_mzML_positive.csv, brain_positive_POS_NEG_ZF_brain2_mzML_positive.csv, brain_positive_POS_NEG_ZF2_brain2_mzML_positive.csv, brain_positive_POS_NEG_ZF3_brain1_mzML_positive.csv, brain_positive_POS_NEG_ZF3_brain2_mzML_positive.csv, brain_positive_POS_NEG_ZF4_brain_repeat_mzML_positive.csv, brain_positive_POS_NEG_ZF4_brain1_mzML_positive.csv, brain_positive_POS_NEG_Z…	10	11011111111	90.9091	SM	C47H93N2O6P	CCCCCCCCCCCCCCCCCCCCCCCCC(=O)NC(COP([O-])(=O)OCC[N+](C)(C)C)C(O)\C=C\CC\C=C\CCCCCCCC	InChI=1S/C47H93N2O6P/c1-6-8-10-12-14-16-18-20-21-22-23-24-25-26-27-28-29-31-33-35-37-39-41-47(51)48-45(44-55-56(52,53)54-43-42-49(3,4)5)46(50)40-38-36-34-32-30-19-17-15-13-11-9-7-2/h30,32,38,40,45-46,50H,6-29,31,33-37,39,41-44H2,1-5H3,(H-,48,51,52,53)/b32-30+,40-38+	VJOCUWXNGSLISP-MFZOHDJKNA-N	LipidBlast2022_573660
SM 17:3;2O/18:3	brain	positive	1,2,3,4,5,6,7,8,9,10	brain_positive_POS_NEG_ZF_brain1_mzML_positive.csv, brain_positive_POS_NEG_ZF_brain2_mzML_positive.csv, brain_positive_POS_NEG_ZF2_brain1_mzML_positive.csv, brain_positive_POS_NEG_ZF2_brain2_mzML_positive.csv, brain_positive_POS_NEG_ZF3_brain1_mzML_positive.csv, brain_positive_POS_NEG_ZF3_brain2_mzML_positive.csv, brain_positive_POS_NEG_ZF4_brain_repeat_mzML_positive.csv, brain_positive_POS_NEG_Z…	10	11111111110	90.9091	SM	C40H71N2O6P	CCCC\C=C\CC\C=C\CC\C=C\C(O)C(COP([O-])(=O)OCC[N+](C)(C)C)NC(=O)CCCCCCC\C=C/C\C=C/C\C=C/CC	InChI=1S/C40H71N2O6P/c1-6-8-10-12-14-16-18-20-21-22-24-26-28-30-32-34-40(44)41-38(37-48-49(45,46)47-36-35-42(3,4)5)39(43)33-31-29-27-25-23-19-17-15-13-11-9-7-2/h8,10,13-16,20-21,23,25,31,33,38-39,43H,6-7,9,11-12,17-19,22,24,26-30,32,34-37H2,1-5H3,(H-,41,44,45,46)/b10-8-,15-13+,16-14-,21-20-,25-23+,33-31+	AYBOBVWPTHDUAH-NWQOXNJHNA-N	LipidBlast2022_574003
SM 18:0;2O/16:1	brain	positive	1,2,3,5,6,7,8,9,10	brain_positive_POS_NEG_ZF_brain1_mzML_positive.csv, brain_positive_POS_NEG_ZF_brain2_mzML_positive.csv, brain_positive_POS_NEG_ZF2_brain1_mzML_positive.csv, brain_positive_POS_NEG_ZF3_brain1_mzML_positive.csv, brain_positive_POS_NEG_ZF3_brain2_mzML_positive.csv, brain_positive_POS_NEG_ZF4_brain_repeat_mzML_positive.csv, brain_positive_POS_NEG_ZF4_brain1_mzML_positive.csv, brain_positive_POS_NEG_Z…	9	11101111110	81.8182	SM	C39H79N2O6P	CCCCCCCCCCCCCCCC(O)C(COP([O-])(=O)OCC[N+](C)(C)C)NC(=O)CCCCCCC\C=C/CCCCCC	InChI=1S/C39H79N2O6P/c1-6-8-10-12-14-16-18-20-22-24-26-28-30-32-38(42)37(36-47-48(44,45)46-35-34-41(3,4)5)40-39(43)33-31-29-27-25-23-21-19-17-15-13-11-9-7-2/h17,19,37-38,42H,6-16,18,20-36H2,1-5H3,(H-,40,43,44,45)/b19-17-	CGVOQSQIYSUXAT-ZPHPHTNENA-N	LipidBlast2022_574166
SM 18:0;2O/19:1	brain	positive	1,2,3,4,5,6,7,8,10	brain_positive_POS_NEG_ZF_brain1_mzML_positive.csv, brain_positive_POS_NEG_ZF_brain2_mzML_positive.csv, brain_positive_POS_NEG_ZF2_brain1_mzML_positive.csv, brain_positive_POS_NEG_ZF2_brain2_mzML_positive.csv, brain_positive_POS_NEG_ZF3_brain1_mzML_positive.csv, brain_positive_POS_NEG_ZF3_brain2_mzML_positive.csv, brain_positive_POS_NEG_ZF4_brain_repeat_mzML_positive.csv, brain_positive_POS_NEG_Z…	9	11111111010	81.8182	SM	C42H85N2O6P	CCCCCCCCCCCCCCCC(O)C(COP([O-])(=O)OCC[N+](C)(C)C)NC(=O)CCCCCCC\C=C/CCCCCCCCC	InChI=1S/C42H85N2O6P/c1-6-8-10-12-14-16-18-20-21-22-24-26-28-30-32-34-36-42(46)43-40(39-50-51(47,48)49-38-37-44(3,4)5)41(45)35-33-31-29-27-25-23-19-17-15-13-11-9-7-2/h21-22,40-41,45H,6-20,23-39H2,1-5H3,(H-,43,46,47,48)/b22-21-	YRNIUESKLNJVGU-DQRAZIAONA-N	LipidBlast2022_574180
SM 18:0;2O/20:1	brain	positive	1,2,3,4,5,6,7,8,9,10	brain_positive_POS_NEG_ZF_brain1_mzML_positive.csv, brain_positive_POS_NEG_ZF_brain2_mzML_positive.csv, brain_positive_POS_NEG_ZF2_brain1_mzML_positive.csv, brain_positive_POS_NEG_ZF2_brain2_mzML_positive.csv, brain_positive_POS_NEG_ZF3_brain1_mzML_positive.csv, brain_positive_POS_NEG_ZF3_brain2_mzML_positive.csv, brain_positive_POS_NEG_ZF4_brain_repeat_mzML_positive.csv, brain_positive_POS_NEG_Z…	10	11111111110	90.9091	SM	C43H87N2O6P	CCCCCCCCCCCCCCCC(O)C(COP([O-])(=O)OCC[N+](C)(C)C)NC(=O)CCCCCCCCC\C=C/CCCCCCCC	InChI=1S/C43H87N2O6P/c1-6-8-10-12-14-16-18-20-21-22-23-25-27-29-31-33-35-37-43(47)44-41(40-51-52(48,49)50-39-38-45(3,4)5)42(46)36-34-32-30-28-26-24-19-17-15-13-11-9-7-2/h20-21,41-42,46H,6-19,22-40H2,1-5H3,(H-,44,47,48,49)/b21-20-	ACLFOVVHBPFNAN-MRCUWXFGNA-N	LipidBlast2022_574183
SM 18:0;2O/21:1	brain	positive	1,2,3,4,5,6,7,8,9,10	brain_positive_POS_NEG_ZF_brain1_mzML_positive.csv, brain_positive_POS_NEG_ZF_brain2_mzML_positive.csv, brain_positive_POS_NEG_ZF2_brain1_mzML_positive.csv, brain_positive_POS_NEG_ZF2_brain2_mzML_positive.csv, brain_positive_POS_NEG_ZF3_brain1_mzML_positive.csv, brain_positive_POS_NEG_ZF3_brain2_mzML_positive.csv, brain_positive_POS_NEG_ZF4_brain_repeat_mzML_positive.csv, brain_positive_POS_NEG_Z…	10	11111111110	90.9091	SM	C44H89N2O6P	CCCCCCCCCCCCCCCC(O)C(COP([O-])(=O)OCC[N+](C)(C)C)NC(=O)CCCCCCCCC\C=C/CCCCCCCCC	InChI=1S/C44H89N2O6P/c1-6-8-10-12-14-16-18-20-21-22-23-24-26-28-30-32-34-36-38-44(48)45-42(41-52-53(49,50)51-40-39-46(3,4)5)43(47)37-35-33-31-29-27-25-19-17-15-13-11-9-7-2/h21-22,42-43,47H,6-20,23-41H2,1-5H3,(H-,45,48,49,50)/b22-21-	YGCZCMPSHATLCV-DQRAZIAONA-N	LipidBlast2022_574189
SM 18:0;2O/22:1	brain	positive	1,2,3,4,5,6,7,8,9,10	brain_positive_POS_NEG_ZF_brain1_mzML_positive.csv, brain_positive_POS_NEG_ZF_brain2_mzML_positive.csv, brain_positive_POS_NEG_ZF2_brain1_mzML_positive.csv, brain_positive_POS_NEG_ZF2_brain2_mzML_positive.csv, brain_positive_POS_NEG_ZF3_brain1_mzML_positive.csv, brain_positive_POS_NEG_ZF3_brain2_mzML_positive.csv, brain_positive_POS_NEG_ZF4_brain_repeat_mzML_positive.csv, brain_positive_POS_NEG_Z…	10	11111111110	90.9091	SM	C45H91N2O6P	CCCCCCCCCCCCCCCC(O)C(COP([O-])(=O)OCC[N+](C)(C)C)NC(=O)CCCCCCCCCCC\C=C/CCCCCCCC	InChI=1S/C45H91N2O6P/c1-6-8-10-12-14-16-18-20-21-22-23-24-25-27-29-31-33-35-37-39-45(49)46-43(42-53-54(50,51)52-41-40-47(3,4)5)44(48)38-36-34-32-30-28-26-19-17-15-13-11-9-7-2/h20-21,43-44,48H,6-19,22-42H2,1-5H3,(H-,46,49,50,51)/b21-20-	DLCISSOZWVGBGP-MRCUWXFGNA-N	LipidBlast2022_574192
SM 18:0;2O/22:2	brain	positive	1,2,3,4,5,6,7,8,9,10	brain_positive_POS_NEG_ZF_brain1_mzML_positive.csv, brain_positive_POS_NEG_ZF_brain2_mzML_positive.csv, brain_positive_POS_NEG_ZF2_brain1_mzML_positive.csv, brain_positive_POS_NEG_ZF2_brain2_mzML_positive.csv, brain_positive_POS_NEG_ZF3_brain1_mzML_positive.csv, brain_positive_POS_NEG_ZF3_brain2_mzML_positive.csv, brain_positive_POS_NEG_ZF4_brain_repeat_mzML_positive.csv, brain_positive_POS_NEG_Z…	10	11111111110	90.9091	SM	C45H89N2O6P	CCCCCCCCCCCCCCCC(O)C(COP([O-])(=O)OCC[N+](C)(C)C)NC(=O)CCCCCCCCCCC\C=C/C\C=C/CCCCC	InChI=1S/C45H89N2O6P/c1-6-8-10-12-14-16-18-20-21-22-23-24-25-27-29-31-33-35-37-39-45(49)46-43(42-53-54(50,51)52-41-40-47(3,4)5)44(48)38-36-34-32-30-28-26-19-17-15-13-11-9-7-2/h14,16,20-21,43-44,48H,6-13,15,17-19,22-42H2,1-5H3,(H-,46,49,50,51)/b16-14-,21-20-	RWWMMMIDPRTRLL-AKMCNLDWNA-N	LipidBlast2022_574193
SM 18:0;2O/24:2	brain	positive	1,2,4,5,6,7,8,9,10,11	brain_positive_POS_NEG_ZF_brain1_mzML_positive.csv, brain_positive_POS_NEG_ZF_brain2_mzML_positive.csv, brain_positive_POS_NEG_ZF2_brain2_mzML_positive.csv, brain_positive_POS_NEG_ZF3_brain1_mzML_positive.csv, brain_positive_POS_NEG_ZF3_brain2_mzML_positive.csv, brain_positive_POS_NEG_ZF4_brain_repeat_mzML_positive.csv, brain_positive_POS_NEG_ZF4_brain1_mzML_positive.csv, brain_positive_POS_NEG_Z…	10	11011111111	90.9091	SM	C47H93N2O6P	CCCCCCCCCCCCCCCC(O)C(COP([O-])(=O)OCC[N+](C)(C)C)NC(=O)CCCCCCCCCCC\C=C/C\C=C/CCCCCCC	InChI=1S/C47H93N2O6P/c1-6-8-10-12-14-16-18-20-21-22-23-24-25-26-27-29-31-33-35-37-39-41-47(51)48-45(44-55-56(52,53)54-43-42-49(3,4)5)46(50)40-38-36-34-32-30-28-19-17-15-13-11-9-7-2/h18,20,22-23,45-46,50H,6-17,19,21,24-44H2,1-5H3,(H-,48,51,52,53)/b20-18-,23-22-	GONWMDUGCXGZOW-AKXWPXBYNA-N	LipidBlast2022_574401
SM 18:1;2O/16:0	brain	positive	1,2,3,5,6,7,8,10	brain_positive_POS_NEG_ZF_brain1_mzML_positive.csv, brain_positive_POS_NEG_ZF_brain2_mzML_positive.csv, brain_positive_POS_NEG_ZF2_brain1_mzML_positive.csv, brain_positive_POS_NEG_ZF3_brain1_mzML_positive.csv, brain_positive_POS_NEG_ZF3_brain2_mzML_positive.csv, brain_positive_POS_NEG_ZF4_brain_repeat_mzML_positive.csv, brain_positive_POS_NEG_ZF4_brain1_mzML_positive.csv, brain_positive_POS_NEG_Z…	8	11101111010	72.7273	SM	C39H79N2O6P	CCCCCCCCCCCCCCCC(=O)NC(COP([O-])(=O)OCC[N+](C)(C)C)C(O)\C=C\CCCCCCCCCCCCC	InChI=1S/C39H79N2O6P/c1-6-8-10-12-14-16-18-20-22-24-26-28-30-32-38(42)37(36-47-48(44,45)46-35-34-41(3,4)5)40-39(43)33-31-29-27-25-23-21-19-17-15-13-11-9-7-2/h30,32,37-38,42H,6-29,31,33-36H2,1-5H3,(H-,40,43,44,45)/b32-30+	RWKUXQNLWDTSLO-NHQGMKOONA-N	LipidBlast2022_574538
SM 18:1;2O/19:0	brain	positive	1,2,3,4,5,6,7,8,10	brain_positive_POS_NEG_ZF_brain1_mzML_positive.csv, brain_positive_POS_NEG_ZF_brain2_mzML_positive.csv, brain_positive_POS_NEG_ZF2_brain1_mzML_positive.csv, brain_positive_POS_NEG_ZF2_brain2_mzML_positive.csv, brain_positive_POS_NEG_ZF3_brain1_mzML_positive.csv, brain_positive_POS_NEG_ZF3_brain2_mzML_positive.csv, brain_positive_POS_NEG_ZF4_brain_repeat_mzML_positive.csv, brain_positive_POS_NEG_Z…	9	11111111010	81.8182	SM	C42H85N2O6P	CCCCCCCCCCCCCCCCCCC(=O)NC(COP([O-])(=O)OCC[N+](C)(C)C)C(O)\C=C\CCCCCCCCCCCCC	InChI=1S/C42H85N2O6P/c1-6-8-10-12-14-16-18-20-21-22-24-26-28-30-32-34-36-42(46)43-40(39-50-51(47,48)49-38-37-44(3,4)5)41(45)35-33-31-29-27-25-23-19-17-15-13-11-9-7-2/h33,35,40-41,45H,6-32,34,36-39H2,1-5H3,(H-,43,46,47,48)/b35-33+	HAFQHLHNPJDAGB-LAPDZXRHNA-N	LipidBlast2022_574552
SM 18:1;2O/20:0	brain	positive	1,2,3,4,5,6,7,8,9,10	brain_positive_POS_NEG_ZF_brain1_mzML_positive.csv, brain_positive_POS_NEG_ZF_brain2_mzML_positive.csv, brain_positive_POS_NEG_ZF2_brain1_mzML_positive.csv, brain_positive_POS_NEG_ZF2_brain2_mzML_positive.csv, brain_positive_POS_NEG_ZF3_brain1_mzML_positive.csv, brain_positive_POS_NEG_ZF3_brain2_mzML_positive.csv, brain_positive_POS_NEG_ZF4_brain_repeat_mzML_positive.csv, brain_positive_POS_NEG_Z…	10	11111111110	90.9091	SM	C43H87N2O6P	CCCCCCCCCCCCCCCCCCCC(=O)NC(COP([O-])(=O)OCC[N+](C)(C)C)C(O)\C=C\CCCCCCCCCCCCC	InChI=1S/C43H87N2O6P/c1-6-8-10-12-14-16-18-20-21-22-23-25-27-29-31-33-35-37-43(47)44-41(40-51-52(48,49)50-39-38-45(3,4)5)42(46)36-34-32-30-28-26-24-19-17-15-13-11-9-7-2/h34,36,41-42,46H,6-33,35,37-40H2,1-5H3,(H-,44,47,48,49)/b36-34+	AADLTHQNYQJHQV-JMUUFCRMNA-N	LipidBlast2022_574555
SM 18:1;2O/21:0	brain	positive	1,2,3,4,5,6,7,8,9,10	brain_positive_POS_NEG_ZF_brain1_mzML_positive.csv, brain_positive_POS_NEG_ZF_brain2_mzML_positive.csv, brain_positive_POS_NEG_ZF2_brain1_mzML_positive.csv, brain_positive_POS_NEG_ZF2_brain2_mzML_positive.csv, brain_positive_POS_NEG_ZF3_brain1_mzML_positive.csv, brain_positive_POS_NEG_ZF3_brain2_mzML_positive.csv, brain_positive_POS_NEG_ZF4_brain_repeat_mzML_positive.csv, brain_positive_POS_NEG_Z…	10	11111111110	90.9091	SM	C44H89N2O6P	CCCCCCCCCCCCCCCCCCCCC(=O)NC(COP([O-])(=O)OCC[N+](C)(C)C)C(O)\C=C\CCCCCCCCCCCCC	InChI=1S/C44H89N2O6P/c1-6-8-10-12-14-16-18-20-21-22-23-24-26-28-30-32-34-36-38-44(48)45-42(41-52-53(49,50)51-40-39-46(3,4)5)43(47)37-35-33-31-29-27-25-19-17-15-13-11-9-7-2/h35,37,42-43,47H,6-34,36,38-41H2,1-5H3,(H-,45,48,49,50)/b37-35+	YXSZOBWVQJIWNE-MHAUTQJVNA-N	LipidBlast2022_574561
SM 18:1;2O/22:0	brain	positive	1,2,3,4,5,6,7,8,9,10	brain_positive_POS_NEG_ZF_brain1_mzML_positive.csv, brain_positive_POS_NEG_ZF_brain2_mzML_positive.csv, brain_positive_POS_NEG_ZF2_brain1_mzML_positive.csv, brain_positive_POS_NEG_ZF2_brain2_mzML_positive.csv, brain_positive_POS_NEG_ZF3_brain1_mzML_positive.csv, brain_positive_POS_NEG_ZF3_brain2_mzML_positive.csv, brain_positive_POS_NEG_ZF4_brain_repeat_mzML_positive.csv, brain_positive_POS_NEG_Z…	10	11111111110	90.9091	SM	C45H91N2O6P	CCCCCCCCCCCCCCCCCCCCCC(=O)NC(COP([O-])(=O)OCC[N+](C)(C)C)C(O)\C=C\CCCCCCCCCCCCC	InChI=1S/C45H91N2O6P/c1-6-8-10-12-14-16-18-20-21-22-23-24-25-27-29-31-33-35-37-39-45(49)46-43(42-53-54(50,51)52-41-40-47(3,4)5)44(48)38-36-34-32-30-28-26-19-17-15-13-11-9-7-2/h36,38,43-44,48H,6-35,37,39-42H2,1-5H3,(H-,46,49,50,51)/b38-36+	FJJANLYCZUNFSE-BSKJHSHCNA-N	LipidBlast2022_574564
SM 18:1;2O/22:1	brain	positive	1,2,3,4,5,6,7,8,9,10	brain_positive_POS_NEG_ZF_brain1_mzML_positive.csv, brain_positive_POS_NEG_ZF_brain2_mzML_positive.csv, brain_positive_POS_NEG_ZF2_brain1_mzML_positive.csv, brain_positive_POS_NEG_ZF2_brain2_mzML_positive.csv, brain_positive_POS_NEG_ZF3_brain1_mzML_positive.csv, brain_positive_POS_NEG_ZF3_brain2_mzML_positive.csv, brain_positive_POS_NEG_ZF4_brain_repeat_mzML_positive.csv, brain_positive_POS_NEG_Z…	10	11111111110	90.9091	SM	C45H89N2O6P	CCCCCCCCCCCCC\C=C\C(O)C(COP([O-])(=O)OCC[N+](C)(C)C)NC(=O)CCCCCCCCCCC\C=C/CCCCCCCC	InChI=1S/C45H89N2O6P/c1-6-8-10-12-14-16-18-20-21-22-23-24-25-27-29-31-33-35-37-39-45(49)46-43(42-53-54(50,51)52-41-40-47(3,4)5)44(48)38-36-34-32-30-28-26-19-17-15-13-11-9-7-2/h20-21,36,38,43-44,48H,6-19,22-35,37,39-42H2,1-5H3,(H-,46,49,50,51)/b21-20-,38-36+	VBFKEZGCUWHGSK-JLONJYIXNA-N	LipidBlast2022_574565
SM 18:1;2O/22:6	brain	positive	1,2,3,4,5,6,7,8,9,10,11	brain_positive_POS_NEG_ZF_brain1_mzML_positive.csv, brain_positive_POS_NEG_ZF_brain2_mzML_positive.csv, brain_positive_POS_NEG_ZF2_brain1_mzML_positive.csv, brain_positive_POS_NEG_ZF2_brain2_mzML_positive.csv, brain_positive_POS_NEG_ZF3_brain1_mzML_positive.csv, brain_positive_POS_NEG_ZF3_brain2_mzML_positive.csv, brain_positive_POS_NEG_ZF4_brain_repeat_mzML_positive.csv, brain_positive_POS_NEG_Z…	11	11111111111	100	SM	C45H79N2O6P	CCCCCCCCCCCCC\C=C\C(O)C(COP([O-])(=O)OCC[N+](C)(C)C)NC(=O)CC\C=C/C\C=C/C\C=C/C\C=C/C\C=C/C\C=C/CC	InChI=1S/C45H79N2O6P/c1-6-8-10-12-14-16-18-20-21-22-23-24-25-27-29-31-33-35-37-39-45(49)46-43(42-53-54(50,51)52-41-40-47(3,4)5)44(48)38-36-34-32-30-28-26-19-17-15-13-11-9-7-2/h8,10,14,16,20-21,23-24,27,29,33,35-36,38,43-44,48H,6-7,9,11-13,15,17-19,22,25-26,28,30-32,34,37,39-42H2,1-5H3,(H-,46,49,50,51)/b10-8-,16-14-,21-20-,24-23-,29-27-,35-33-,38-36+	MUOHCZJDMNPDLS-IPTQPWLUNA-N	LipidBlast2022_574570
SM 18:1;2O/24:1	brain	positive	1,2,3,4,5,6,7,8,9,10,11	brain_positive_POS_NEG_ZF_brain1_mzML_positive.csv, brain_positive_POS_NEG_ZF_brain2_mzML_positive.csv, brain_positive_POS_NEG_ZF2_brain1_mzML_positive.csv, brain_positive_POS_NEG_ZF2_brain2_mzML_positive.csv, brain_positive_POS_NEG_ZF3_brain1_mzML_positive.csv, brain_positive_POS_NEG_ZF3_brain2_mzML_positive.csv, brain_positive_POS_NEG_ZF4_brain_repeat_mzML_positive.csv, brain_positive_POS_NEG_Z…	11	11111111111	100	SM	C47H93N2O6P	CCCCCCCCCCCCC\C=C\C(O)C(COP([O-])(=O)OCC[N+](C)(C)C)NC(=O)CCCCCCCCCCC\C=C/CCCCCCCCCC	InChI=1S/C47H93N2O6P/c1-6-8-10-12-14-16-18-20-21-22-23-24-25-26-27-29-31-33-35-37-39-41-47(51)48-45(44-55-56(52,53)54-43-42-49(3,4)5)46(50)40-38-36-34-32-30-28-19-17-15-13-11-9-7-2/h22-23,38,40,45-46,50H,6-21,24-37,39,41-44H2,1-5H3,(H-,48,51,52,53)/b23-22-,40-38+	ZJDDNEXGXYLHDF-AMDQDZSZNA-N	LipidBlast2022_574573
SM 18:2;2O/22:0	brain	positive	1,2,3,4,5,6,7,8,9,10	brain_positive_POS_NEG_ZF_brain1_mzML_positive.csv, brain_positive_POS_NEG_ZF_brain2_mzML_positive.csv, brain_positive_POS_NEG_ZF2_brain1_mzML_positive.csv, brain_positive_POS_NEG_ZF2_brain2_mzML_positive.csv, brain_positive_POS_NEG_ZF3_brain1_mzML_positive.csv, brain_positive_POS_NEG_ZF3_brain2_mzML_positive.csv, brain_positive_POS_NEG_ZF4_brain_repeat_mzML_positive.csv, brain_positive_POS_NEG_Z…	10	11111111110	90.9091	SM	C45H89N2O6P	CCCCCCCCCCCCCCCCCCCCCC(=O)NC(COP([O-])(=O)OCC[N+](C)(C)C)C(O)\C=C\CC\C=C\CCCCCCCCC	InChI=1S/C45H89N2O6P/c1-6-8-10-12-14-16-18-20-21-22-23-24-25-27-29-31-33-35-37-39-45(49)46-43(42-53-54(50,51)52-41-40-47(3,4)5)44(48)38-36-34-32-30-28-26-19-17-15-13-11-9-7-2/h28,30,36,38,43-44,48H,6-27,29,31-35,37,39-42H2,1-5H3,(H-,46,49,50,51)/b30-28+,38-36+	UCLWWTCDZKLHGY-INARCNGINA-N	LipidBlast2022_574937
SM 18:2;2O/22:5	brain	positive	1,2,3,4,5,6,7,8,9,10,11	brain_positive_POS_NEG_ZF_brain1_mzML_positive.csv, brain_positive_POS_NEG_ZF_brain2_mzML_positive.csv, brain_positive_POS_NEG_ZF2_brain1_mzML_positive.csv, brain_positive_POS_NEG_ZF2_brain2_mzML_positive.csv, brain_positive_POS_NEG_ZF3_brain1_mzML_positive.csv, brain_positive_POS_NEG_ZF3_brain2_mzML_positive.csv, brain_positive_POS_NEG_ZF4_brain_repeat_mzML_positive.csv, brain_positive_POS_NEG_Z…	11	11111111111	100	SM	C45H79N2O6P	CCCCCCCCC\C=C\CC\C=C\C(O)C(COP([O-])(=O)OCC[N+](C)(C)C)NC(=O)CCCCC\C=C/C\C=C/C\C=C/C\C=C/C\C=C/CC	InChI=1S/C45H79N2O6P/c1-6-8-10-12-14-16-18-20-21-22-23-24-25-27-29-31-33-35-37-39-45(49)46-43(42-53-54(50,51)52-41-40-47(3,4)5)44(48)38-36-34-32-30-28-26-19-17-15-13-11-9-7-2/h8,10,14,16,20-21,23-24,27-30,36,38,43-44,48H,6-7,9,11-13,15,17-19,22,25-26,31-35,37,39-42H2,1-5H3,(H-,46,49,50,51)/b10-8-,16-14-,21-20-,24-23-,29-27-,30-28+,38-36+	WKMMXKZMDLLHGR-WLGOBXONNA-N	LipidBlast2022_574942
SM 18:2;2O/24:0	brain	positive	1,2,4,5,6,7,8,9,10,11	brain_positive_POS_NEG_ZF_brain1_mzML_positive.csv, brain_positive_POS_NEG_ZF_brain2_mzML_positive.csv, brain_positive_POS_NEG_ZF2_brain2_mzML_positive.csv, brain_positive_POS_NEG_ZF3_brain1_mzML_positive.csv, brain_positive_POS_NEG_ZF3_brain2_mzML_positive.csv, brain_positive_POS_NEG_ZF4_brain_repeat_mzML_positive.csv, brain_positive_POS_NEG_ZF4_brain1_mzML_positive.csv, brain_positive_POS_NEG_Z…	10	11011111111	90.9091	SM	C47H93N2O6P	CCCCCCCCCCCCCCCCCCCCCCCC(=O)NC(COP([O-])(=O)OCC[N+](C)(C)C)C(O)\C=C\CC\C=C\CCCCCCCCC	InChI=1S/C47H93N2O6P/c1-6-8-10-12-14-16-18-20-21-22-23-24-25-26-27-29-31-33-35-37-39-41-47(51)48-45(44-55-56(52,53)54-43-42-49(3,4)5)46(50)40-38-36-34-32-30-28-19-17-15-13-11-9-7-2/h30,32,38,40,45-46,50H,6-29,31,33-37,39,41-44H2,1-5H3,(H-,48,51,52,53)/b32-30+,40-38+	NNJDQABSYHSWLL-MFZOHDJKNA-N	LipidBlast2022_574945
SM 18:3;2O/22:4	brain	positive	1,2,3,4,5,6,7,8,9,10,11	brain_positive_POS_NEG_ZF_brain1_mzML_positive.csv, brain_positive_POS_NEG_ZF_brain2_mzML_positive.csv, brain_positive_POS_NEG_ZF2_brain1_mzML_positive.csv, brain_positive_POS_NEG_ZF2_brain2_mzML_positive.csv, brain_positive_POS_NEG_ZF3_brain1_mzML_positive.csv, brain_positive_POS_NEG_ZF3_brain2_mzML_positive.csv, brain_positive_POS_NEG_ZF4_brain_repeat_mzML_positive.csv, brain_positive_POS_NEG_Z…	11	11111111111	100	SM	C45H79N2O6P	CCCCC\C=C\CC\C=C\CC\C=C\C(O)C(COP([O-])(=O)OCC[N+](C)(C)C)NC(=O)CCCCCCCC\C=C/C\C=C/C\C=C/C\C=C/CC	InChI=1S/C45H79N2O6P/c1-6-8-10-12-14-16-18-20-21-22-23-24-25-27-29-31-33-35-37-39-45(49)46-43(42-53-54(50,51)52-41-40-47(3,4)5)44(48)38-36-34-32-30-28-26-19-17-15-13-11-9-7-2/h8,10,14-17,20-21,23-24,28,30,36,38,43-44,48H,6-7,9,11-13,18-19,22,25-27,29,31-35,37,39-42H2,1-5H3,(H-,46,49,50,51)/b10-8-,16-14-,17-15+,21-20-,24-23-,30-28+,38-36+	TXPHZVQOSUUACE-FYRKZJAQNA-N	LipidBlast2022_575314
SM 19:0;2O/15:1	brain	positive	1,2,3,5,6,7,8,10	brain_positive_POS_NEG_ZF_brain1_mzML_positive.csv, brain_positive_POS_NEG_ZF_brain2_mzML_positive.csv, brain_positive_POS_NEG_ZF2_brain1_mzML_positive.csv, brain_positive_POS_NEG_ZF3_brain1_mzML_positive.csv, brain_positive_POS_NEG_ZF3_brain2_mzML_positive.csv, brain_positive_POS_NEG_ZF4_brain_repeat_mzML_positive.csv, brain_positive_POS_NEG_ZF4_brain1_mzML_positive.csv, brain_positive_POS_NEG_Z…	8	11101111010	72.7273	SM	C39H79N2O6P	CCCCCCCCCCCCCCCCC(O)C(COP([O-])(=O)OCC[N+](C)(C)C)NC(=O)CCCCCCC\C=C/CCCCC	InChI=1S/C39H79N2O6P/c1-6-8-10-12-14-16-18-20-21-22-24-26-28-30-32-38(42)37(36-47-48(44,45)46-35-34-41(3,4)5)40-39(43)33-31-29-27-25-23-19-17-15-13-11-9-7-2/h15,17,37-38,42H,6-14,16,18-36H2,1-5H3,(H-,40,43,44,45)/b17-15-	IOJCBZREJXOCFX-ICFOKQHNNA-N	LipidBlast2022_575656
SM 19:0;2O/18:1	brain	positive	1,2,3,4,5,6,7,8,10	brain_positive_POS_NEG_ZF_brain1_mzML_positive.csv, brain_positive_POS_NEG_ZF_brain2_mzML_positive.csv, brain_positive_POS_NEG_ZF2_brain1_mzML_positive.csv, brain_positive_POS_NEG_ZF2_brain2_mzML_positive.csv, brain_positive_POS_NEG_ZF3_brain1_mzML_positive.csv, brain_positive_POS_NEG_ZF3_brain2_mzML_positive.csv, brain_positive_POS_NEG_ZF4_brain_repeat_mzML_positive.csv, brain_positive_POS_NEG_Z…	9	11111111010	81.8182	SM	C42H85N2O6P	CCCCCCCCCCCCCCCCC(O)C(COP([O-])(=O)OCC[N+](C)(C)C)NC(=O)CCCCCCC\C=C/CCCCCCCC	InChI=1S/C42H85N2O6P/c1-6-8-10-12-14-16-18-20-22-24-26-28-30-32-34-36-42(46)43-40(39-50-51(47,48)49-38-37-44(3,4)5)41(45)35-33-31-29-27-25-23-21-19-17-15-13-11-9-7-2/h20,22,40-41,45H,6-19,21,23-39H2,1-5H3,(H-,43,46,47,48)/b22-20-	APZARXNRNDUTLN-XDOYNYLZNA-N	LipidBlast2022_575666
SM 19:0;2O/19:1	brain	positive	1,2,3,4,5,6,7,8,9,10	brain_positive_POS_NEG_ZF_brain1_mzML_positive.csv, brain_positive_POS_NEG_ZF_brain2_mzML_positive.csv, brain_positive_POS_NEG_ZF2_brain1_mzML_positive.csv, brain_positive_POS_NEG_ZF2_brain2_mzML_positive.csv, brain_positive_POS_NEG_ZF3_brain1_mzML_positive.csv, brain_positive_POS_NEG_ZF3_brain2_mzML_positive.csv, brain_positive_POS_NEG_ZF4_brain_repeat_mzML_positive.csv, brain_positive_POS_NEG_Z…	10	11111111110	90.9091	SM	C43H87N2O6P	CCCCCCCCCCCCCCCCC(O)C(COP([O-])(=O)OCC[N+](C)(C)C)NC(=O)CCCCCCC\C=C/CCCCCCCCC	InChI=1S/C43H87N2O6P/c1-6-8-10-12-14-16-18-20-22-23-25-27-29-31-33-35-37-43(47)44-41(40-51-52(48,49)50-39-38-45(3,4)5)42(46)36-34-32-30-28-26-24-21-19-17-15-13-11-9-7-2/h22-23,41-42,46H,6-21,24-40H2,1-5H3,(H-,44,47,48,49)/b23-22-	KTEJGFRHLMYIGY-FCQUAONHNA-N	LipidBlast2022_575672
SM 19:0;2O/20:1	brain	positive	1,2,3,4,5,6,7,8,9,10	brain_positive_POS_NEG_ZF_brain1_mzML_positive.csv, brain_positive_POS_NEG_ZF_brain2_mzML_positive.csv, brain_positive_POS_NEG_ZF2_brain1_mzML_positive.csv, brain_positive_POS_NEG_ZF2_brain2_mzML_positive.csv, brain_positive_POS_NEG_ZF3_brain1_mzML_positive.csv, brain_positive_POS_NEG_ZF3_brain2_mzML_positive.csv, brain_positive_POS_NEG_ZF4_brain_repeat_mzML_positive.csv, brain_positive_POS_NEG_Z…	10	11111111110	90.9091	SM	C44H89N2O6P	CCCCCCCCCCCCCCCCC(O)C(COP([O-])(=O)OCC[N+](C)(C)C)NC(=O)CCCCCCCCC\C=C/CCCCCCCC	InChI=1S/C44H89N2O6P/c1-6-8-10-12-14-16-18-20-22-23-24-26-28-30-32-34-36-38-44(48)45-42(41-52-53(49,50)51-40-39-46(3,4)5)43(47)37-35-33-31-29-27-25-21-19-17-15-13-11-9-7-2/h20,22,42-43,47H,6-19,21,23-41H2,1-5H3,(H-,45,48,49,50)/b22-20-	CRQYVUQPALJDFY-XDOYNYLZNA-N	LipidBlast2022_575675
SM 19:0;2O/21:1	brain	positive	1,2,3,4,5,6,7,8,9,10	brain_positive_POS_NEG_ZF_brain1_mzML_positive.csv, brain_positive_POS_NEG_ZF_brain2_mzML_positive.csv, brain_positive_POS_NEG_ZF2_brain1_mzML_positive.csv, brain_positive_POS_NEG_ZF2_brain2_mzML_positive.csv, brain_positive_POS_NEG_ZF3_brain1_mzML_positive.csv, brain_positive_POS_NEG_ZF3_brain2_mzML_positive.csv, brain_positive_POS_NEG_ZF4_brain_repeat_mzML_positive.csv, brain_positive_POS_NEG_Z…	10	11111111110	90.9091	SM	C45H91N2O6P	CCCCCCCCCCCCCCCCC(O)C(COP([O-])(=O)OCC[N+](C)(C)C)NC(=O)CCCCCCCCC\C=C/CCCCCCCCC	InChI=1S/C45H91N2O6P/c1-6-8-10-12-14-16-18-20-22-23-24-25-27-29-31-33-35-37-39-45(49)46-43(42-53-54(50,51)52-41-40-47(3,4)5)44(48)38-36-34-32-30-28-26-21-19-17-15-13-11-9-7-2/h22-23,43-44,48H,6-21,24-42H2,1-5H3,(H-,46,49,50,51)/b23-22-	RMCVGSNOPSGBGP-FCQUAONHNA-N	LipidBlast2022_575681
SM 19:0;2O/21:2	brain	positive	1,2,3,4,5,6,7,8,9,10	brain_positive_POS_NEG_ZF_brain1_mzML_positive.csv, brain_positive_POS_NEG_ZF_brain2_mzML_positive.csv, brain_positive_POS_NEG_ZF2_brain1_mzML_positive.csv, brain_positive_POS_NEG_ZF2_brain2_mzML_positive.csv, brain_positive_POS_NEG_ZF3_brain1_mzML_positive.csv, brain_positive_POS_NEG_ZF3_brain2_mzML_positive.csv, brain_positive_POS_NEG_ZF4_brain_repeat_mzML_positive.csv, brain_positive_POS_NEG_Z…	10	11111111110	90.9091	SM	C45H89N2O6P	CCCCCCCCCCCCCCCCC(O)C(COP([O-])(=O)OCC[N+](C)(C)C)NC(=O)CCCCCCCCC\C=C/C\C=C/CCCCCC	InChI=1S/C45H89N2O6P/c1-6-8-10-12-14-16-18-20-22-23-24-25-27-29-31-33-35-37-39-45(49)46-43(42-53-54(50,51)52-41-40-47(3,4)5)44(48)38-36-34-32-30-28-26-21-19-17-15-13-11-9-7-2/h16,18,22-23,43-44,48H,6-15,17,19-21,24-42H2,1-5H3,(H-,46,49,50,51)/b18-16-,23-22-	YSWONLJLWUKCIR-TVHMIOOGNA-N	LipidBlast2022_575682
SM 19:1;2O/15:0	brain	positive	1,2,3,5,6,7,8,10	brain_positive_POS_NEG_ZF_brain1_mzML_positive.csv, brain_positive_POS_NEG_ZF_brain2_mzML_positive.csv, brain_positive_POS_NEG_ZF2_brain1_mzML_positive.csv, brain_positive_POS_NEG_ZF3_brain1_mzML_positive.csv, brain_positive_POS_NEG_ZF3_brain2_mzML_positive.csv, brain_positive_POS_NEG_ZF4_brain_repeat_mzML_positive.csv, brain_positive_POS_NEG_ZF4_brain1_mzML_positive.csv, brain_positive_POS_NEG_Z…	8	11101111010	72.7273	SM	C39H79N2O6P	CCCCCCCCCCCCCC\C=C\C(O)C(COP([O-])(=O)OCC[N+](C)(C)C)NC(=O)CCCCCCCCCCCCCC	InChI=1S/C39H79N2O6P/c1-6-8-10-12-14-16-18-20-21-22-24-26-28-30-32-38(42)37(36-47-48(44,45)46-35-34-41(3,4)5)40-39(43)33-31-29-27-25-23-19-17-15-13-11-9-7-2/h30,32,37-38,42H,6-29,31,33-36H2,1-5H3,(H-,40,43,44,45)/b32-30+	IYWRCQQVZRMLMK-NHQGMKOONA-N	LipidBlast2022_576028
SM 19:1;2O/18:0	brain	positive	1,2,3,4,5,6,7,8,10	brain_positive_POS_NEG_ZF_brain1_mzML_positive.csv, brain_positive_POS_NEG_ZF_brain2_mzML_positive.csv, brain_positive_POS_NEG_ZF2_brain1_mzML_positive.csv, brain_positive_POS_NEG_ZF2_brain2_mzML_positive.csv, brain_positive_POS_NEG_ZF3_brain1_mzML_positive.csv, brain_positive_POS_NEG_ZF3_brain2_mzML_positive.csv, brain_positive_POS_NEG_ZF4_brain_repeat_mzML_positive.csv, brain_positive_POS_NEG_Z…	9	11111111010	81.8182	SM	C42H85N2O6P	CCCCCCCCCCCCCCCCCC(=O)NC(COP([O-])(=O)OCC[N+](C)(C)C)C(O)\C=C\CCCCCCCCCCCCCC	InChI=1S/C42H85N2O6P/c1-6-8-10-12-14-16-18-20-22-24-26-28-30-32-34-36-42(46)43-40(39-50-51(47,48)49-38-37-44(3,4)5)41(45)35-33-31-29-27-25-23-21-19-17-15-13-11-9-7-2/h33,35,40-41,45H,6-32,34,36-39H2,1-5H3,(H-,43,46,47,48)/b35-33+	NOYQZHGWDLGLMO-LAPDZXRHNA-N	LipidBlast2022_576038
SM 19:1;2O/19:0	brain	positive	1,2,3,4,5,6,7,8,9,10	brain_positive_POS_NEG_ZF_brain1_mzML_positive.csv, brain_positive_POS_NEG_ZF_brain2_mzML_positive.csv, brain_positive_POS_NEG_ZF2_brain1_mzML_positive.csv, brain_positive_POS_NEG_ZF2_brain2_mzML_positive.csv, brain_positive_POS_NEG_ZF3_brain1_mzML_positive.csv, brain_positive_POS_NEG_ZF3_brain2_mzML_positive.csv, brain_positive_POS_NEG_ZF4_brain_repeat_mzML_positive.csv, brain_positive_POS_NEG_Z…	10	11111111110	90.9091	SM	C43H87N2O6P	CCCCCCCCCCCCCCCCCCC(=O)NC(COP([O-])(=O)OCC[N+](C)(C)C)C(O)\C=C\CCCCCCCCCCCCCC	InChI=1S/C43H87N2O6P/c1-6-8-10-12-14-16-18-20-22-23-25-27-29-31-33-35-37-43(47)44-41(40-51-52(48,49)50-39-38-45(3,4)5)42(46)36-34-32-30-28-26-24-21-19-17-15-13-11-9-7-2/h34,36,41-42,46H,6-33,35,37-40H2,1-5H3,(H-,44,47,48,49)/b36-34+	VLPJUAGOWJJRHC-JMUUFCRMNA-N	LipidBlast2022_576044
SM 19:1;2O/20:0	brain	positive	1,2,3,4,5,6,7,8,9,10	brain_positive_POS_NEG_ZF_brain1_mzML_positive.csv, brain_positive_POS_NEG_ZF_brain2_mzML_positive.csv, brain_positive_POS_NEG_ZF2_brain1_mzML_positive.csv, brain_positive_POS_NEG_ZF2_brain2_mzML_positive.csv, brain_positive_POS_NEG_ZF3_brain1_mzML_positive.csv, brain_positive_POS_NEG_ZF3_brain2_mzML_positive.csv, brain_positive_POS_NEG_ZF4_brain_repeat_mzML_positive.csv, brain_positive_POS_NEG_Z…	10	11111111110	90.9091	SM	C44H89N2O6P	CCCCCCCCCCCCCCCCCCCC(=O)NC(COP([O-])(=O)OCC[N+](C)(C)C)C(O)\C=C\CCCCCCCCCCCCCC	InChI=1S/C44H89N2O6P/c1-6-8-10-12-14-16-18-20-22-23-24-26-28-30-32-34-36-38-44(48)45-42(41-52-53(49,50)51-40-39-46(3,4)5)43(47)37-35-33-31-29-27-25-21-19-17-15-13-11-9-7-2/h35,37,42-43,47H,6-34,36,38-41H2,1-5H3,(H-,45,48,49,50)/b37-35+	JZLHFUHATYARJO-MHAUTQJVNA-N	LipidBlast2022_576047
SM 19:1;2O/21:0	brain	positive	1,2,3,4,5,6,7,8,9,10	brain_positive_POS_NEG_ZF_brain1_mzML_positive.csv, brain_positive_POS_NEG_ZF_brain2_mzML_positive.csv, brain_positive_POS_NEG_ZF2_brain1_mzML_positive.csv, brain_positive_POS_NEG_ZF2_brain2_mzML_positive.csv, brain_positive_POS_NEG_ZF3_brain1_mzML_positive.csv, brain_positive_POS_NEG_ZF3_brain2_mzML_positive.csv, brain_positive_POS_NEG_ZF4_brain_repeat_mzML_positive.csv, brain_positive_POS_NEG_Z…	10	11111111110	90.9091	SM	C45H91N2O6P	CCCCCCCCCCCCCCCCCCCCC(=O)NC(COP([O-])(=O)OCC[N+](C)(C)C)C(O)\C=C\CCCCCCCCCCCCCC	InChI=1S/C45H91N2O6P/c1-6-8-10-12-14-16-18-20-22-23-24-25-27-29-31-33-35-37-39-45(49)46-43(42-53-54(50,51)52-41-40-47(3,4)5)44(48)38-36-34-32-30-28-26-21-19-17-15-13-11-9-7-2/h36,38,43-44,48H,6-35,37,39-42H2,1-5H3,(H-,46,49,50,51)/b38-36+	GAEIZQQPJHTIOS-BSKJHSHCNA-N	LipidBlast2022_576053
SM 19:1;2O/21:1	brain	positive	1,2,3,4,5,6,7,8,9,10	brain_positive_POS_NEG_ZF_brain1_mzML_positive.csv, brain_positive_POS_NEG_ZF_brain2_mzML_positive.csv, brain_positive_POS_NEG_ZF2_brain1_mzML_positive.csv, brain_positive_POS_NEG_ZF2_brain2_mzML_positive.csv, brain_positive_POS_NEG_ZF3_brain1_mzML_positive.csv, brain_positive_POS_NEG_ZF3_brain2_mzML_positive.csv, brain_positive_POS_NEG_ZF4_brain_repeat_mzML_positive.csv, brain_positive_POS_NEG_Z…	10	11111111110	90.9091	SM	C45H89N2O6P	CCCCCCCCCCCCCC\C=C\C(O)C(COP([O-])(=O)OCC[N+](C)(C)C)NC(=O)CCCCCCCCC\C=C/CCCCCCCCC	InChI=1S/C45H89N2O6P/c1-6-8-10-12-14-16-18-20-22-23-24-25-27-29-31-33-35-37-39-45(49)46-43(42-53-54(50,51)52-41-40-47(3,4)5)44(48)38-36-34-32-30-28-26-21-19-17-15-13-11-9-7-2/h22-23,36,38,43-44,48H,6-21,24-35,37,39-42H2,1-5H3,(H-,46,49,50,51)/b23-22-,38-36+	JDTBAZCMJNFMBT-HVZKQDKLNA-N	LipidBlast2022_576054
SM 19:2;2O/16:4	brain	positive	1,2,3,4,5,6,7,8,9,10	brain_positive_POS_NEG_ZF_brain1_mzML_positive.csv, brain_positive_POS_NEG_ZF_brain2_mzML_positive.csv, brain_positive_POS_NEG_ZF2_brain1_mzML_positive.csv, brain_positive_POS_NEG_ZF2_brain2_mzML_positive.csv, brain_positive_POS_NEG_ZF3_brain1_mzML_positive.csv, brain_positive_POS_NEG_ZF3_brain2_mzML_positive.csv, brain_positive_POS_NEG_ZF4_brain_repeat_mzML_positive.csv, brain_positive_POS_NEG_Z…	10	11111111110	90.9091	SM	C40H71N2O6P	CCCCCCCCCC\C=C\CC\C=C\C(O)C(COP([O-])(=O)OCC[N+](C)(C)C)NC(=O)CC\C=C/C\C=C/C\C=C/C\C=C/CC	InChI=1S/C40H71N2O6P/c1-6-8-10-12-14-16-18-20-22-23-25-27-29-31-33-39(43)38(37-48-49(45,46)47-36-35-42(3,4)5)41-40(44)34-32-30-28-26-24-21-19-17-15-13-11-9-7-2/h9,11,15,17,21,23-25,28,30-31,33,38-39,43H,6-8,10,12-14,16,18-20,22,26-27,29,32,34-37H2,1-5H3,(H-,41,44,45,46)/b11-9-,17-15-,24-21-,25-23+,30-28-,33-31+	LAKDUDKNQDBRHH-YSJVSFPENA-N	LipidBlast2022_576407
SM 19:2;2O/21:0	brain	positive	1,2,3,4,5,6,7,8,9,10	brain_positive_POS_NEG_ZF_brain1_mzML_positive.csv, brain_positive_POS_NEG_ZF_brain2_mzML_positive.csv, brain_positive_POS_NEG_ZF2_brain1_mzML_positive.csv, brain_positive_POS_NEG_ZF2_brain2_mzML_positive.csv, brain_positive_POS_NEG_ZF3_brain1_mzML_positive.csv, brain_positive_POS_NEG_ZF3_brain2_mzML_positive.csv, brain_positive_POS_NEG_ZF4_brain_repeat_mzML_positive.csv, brain_positive_POS_NEG_Z…	10	11111111110	90.9091	SM	C45H89N2O6P	CCCCCCCCCCCCCCCCCCCCC(=O)NC(COP([O-])(=O)OCC[N+](C)(C)C)C(O)\C=C\CC\C=C\CCCCCCCCCC	InChI=1S/C45H89N2O6P/c1-6-8-10-12-14-16-18-20-22-23-24-25-27-29-31-33-35-37-39-45(49)46-43(42-53-54(50,51)52-41-40-47(3,4)5)44(48)38-36-34-32-30-28-26-21-19-17-15-13-11-9-7-2/h28,30,36,38,43-44,48H,6-27,29,31-35,37,39-42H2,1-5H3,(H-,46,49,50,51)/b30-28+,38-36+	AVQAPVIDAWZWMI-INARCNGINA-N	LipidBlast2022_576426
SM 19:2;2O/23:0	brain	positive	1,2,4,5,6,7,8,9,10,11	brain_positive_POS_NEG_ZF_brain1_mzML_positive.csv, brain_positive_POS_NEG_ZF_brain2_mzML_positive.csv, brain_positive_POS_NEG_ZF2_brain2_mzML_positive.csv, brain_positive_POS_NEG_ZF3_brain1_mzML_positive.csv, brain_positive_POS_NEG_ZF3_brain2_mzML_positive.csv, brain_positive_POS_NEG_ZF4_brain_repeat_mzML_positive.csv, brain_positive_POS_NEG_ZF4_brain1_mzML_positive.csv, brain_positive_POS_NEG_Z…	10	11011111111	90.9091	SM	C47H93N2O6P	CCCCCCCCCCCCCCCCCCCCCCC(=O)NC(COP([O-])(=O)OCC[N+](C)(C)C)C(O)\C=C\CC\C=C\CCCCCCCCCC	InChI=1S/C47H93N2O6P/c1-6-8-10-12-14-16-18-20-22-23-24-25-26-27-29-31-33-35-37-39-41-47(51)48-45(44-55-56(52,53)54-43-42-49(3,4)5)46(50)40-38-36-34-32-30-28-21-19-17-15-13-11-9-7-2/h30,32,38,40,45-46,50H,6-29,31,33-37,39,41-44H2,1-5H3,(H-,48,51,52,53)/b32-30+,40-38+	KZVYHLVKXQDXPL-MFZOHDJKNA-N	LipidBlast2022_576436
SM 19:3;2O/16:3	brain	positive	1,2,3,4,5,6,7,8,9,10	brain_positive_POS_NEG_ZF_brain1_mzML_positive.csv, brain_positive_POS_NEG_ZF_brain2_mzML_positive.csv, brain_positive_POS_NEG_ZF2_brain1_mzML_positive.csv, brain_positive_POS_NEG_ZF2_brain2_mzML_positive.csv, brain_positive_POS_NEG_ZF3_brain1_mzML_positive.csv, brain_positive_POS_NEG_ZF3_brain2_mzML_positive.csv, brain_positive_POS_NEG_ZF4_brain_repeat_mzML_positive.csv, brain_positive_POS_NEG_Z…	10	11111111110	90.9091	SM	C40H71N2O6P	CCCCCC\C=C\CC\C=C\CC\C=C\C(O)C(COP([O-])(=O)OCC[N+](C)(C)C)NC(=O)CCCCC\C=C/C\C=C/C\C=C/CC	InChI=1S/C40H71N2O6P/c1-6-8-10-12-14-16-18-20-22-23-25-27-29-31-33-39(43)38(37-48-49(45,46)47-36-35-42(3,4)5)41-40(44)34-32-30-28-26-24-21-19-17-15-13-11-9-7-2/h9,11,15-18,21,23-25,31,33,38-39,43H,6-8,10,12-14,19-20,22,26-30,32,34-37H2,1-5H3,(H-,41,44,45,46)/b11-9-,17-15-,18-16+,24-21-,25-23+,33-31+	OIFZLWQIOIUWOP-YSVFZKSUNA-N	LipidBlast2022_576579
SM 20:0;2O/14:1	brain	positive	1,2,3,5,6,7,8,10	brain_positive_POS_NEG_ZF_brain1_mzML_positive.csv, brain_positive_POS_NEG_ZF_brain2_mzML_positive.csv, brain_positive_POS_NEG_ZF2_brain1_mzML_positive.csv, brain_positive_POS_NEG_ZF3_brain1_mzML_positive.csv, brain_positive_POS_NEG_ZF3_brain2_mzML_positive.csv, brain_positive_POS_NEG_ZF4_brain_repeat_mzML_positive.csv, brain_positive_POS_NEG_ZF4_brain1_mzML_positive.csv, brain_positive_POS_NEG_Z…	8	11101111010	72.7273	SM	C39H79N2O6P	CCCCCCCCCCCCCCCCCC(O)C(COP([O-])(=O)OCC[N+](C)(C)C)NC(=O)CCCCCCC\C=C/CCCC	InChI=1S/C39H79N2O6P/c1-6-8-10-12-14-16-18-19-20-21-23-24-26-28-30-32-38(42)37(36-47-48(44,45)46-35-34-41(3,4)5)40-39(43)33-31-29-27-25-22-17-15-13-11-9-7-2/h13,15,37-38,42H,6-12,14,16-36H2,1-5H3,(H-,40,43,44,45)/b15-13-	GFXQRVSOMONOEB-SQFISAMPNA-N	LipidBlast2022_576946
SM 20:0;2O/17:1	brain	positive	1,2,3,4,5,6,7,8,10	brain_positive_POS_NEG_ZF_brain1_mzML_positive.csv, brain_positive_POS_NEG_ZF_brain2_mzML_positive.csv, brain_positive_POS_NEG_ZF2_brain1_mzML_positive.csv, brain_positive_POS_NEG_ZF2_brain2_mzML_positive.csv, brain_positive_POS_NEG_ZF3_brain1_mzML_positive.csv, brain_positive_POS_NEG_ZF3_brain2_mzML_positive.csv, brain_positive_POS_NEG_ZF4_brain_repeat_mzML_positive.csv, brain_positive_POS_NEG_Z…	9	11111111010	81.8182	SM	C42H85N2O6P	CCCCCCCCCCCCCCCCCC(O)C(COP([O-])(=O)OCC[N+](C)(C)C)NC(=O)CCCCCCC\C=C/CCCCCCC	InChI=1S/C42H85N2O6P/c1-6-8-10-12-14-16-18-20-22-23-25-27-29-31-33-35-41(45)40(39-50-51(47,48)49-38-37-44(3,4)5)43-42(46)36-34-32-30-28-26-24-21-19-17-15-13-11-9-7-2/h19,21,40-41,45H,6-18,20,22-39H2,1-5H3,(H-,43,46,47,48)/b21-19-	WLAWPILVKHUZQR-VZCXRCSSNA-N	LipidBlast2022_576955
SM 20:0;2O/18:1	brain	positive	1,2,3,4,5,6,7,8,9,10	brain_positive_POS_NEG_ZF_brain1_mzML_positive.csv, brain_positive_POS_NEG_ZF_brain2_mzML_positive.csv, brain_positive_POS_NEG_ZF2_brain1_mzML_positive.csv, brain_positive_POS_NEG_ZF2_brain2_mzML_positive.csv, brain_positive_POS_NEG_ZF3_brain1_mzML_positive.csv, brain_positive_POS_NEG_ZF3_brain2_mzML_positive.csv, brain_positive_POS_NEG_ZF4_brain_repeat_mzML_positive.csv, brain_positive_POS_NEG_Z…	10	11111111110	90.9091	SM	C43H87N2O6P	CCCCCCCCCCCCCCCCCC(O)C(COP([O-])(=O)OCC[N+](C)(C)C)NC(=O)CCCCCCC\C=C/CCCCCCCC	InChI=1S/C43H87N2O6P/c1-6-8-10-12-14-16-18-20-22-24-26-28-30-32-34-36-42(46)41(40-51-52(48,49)50-39-38-45(3,4)5)44-43(47)37-35-33-31-29-27-25-23-21-19-17-15-13-11-9-7-2/h21,23,41-42,46H,6-20,22,24-40H2,1-5H3,(H-,44,47,48,49)/b23-21-	RKQRUXBLFPOWAG-LNVKXUELNA-N	LipidBlast2022_576958
SM 20:0;2O/19:1	brain	positive	1,2,3,4,5,6,7,8,9,10	brain_positive_POS_NEG_ZF_brain1_mzML_positive.csv, brain_positive_POS_NEG_ZF_brain2_mzML_positive.csv, brain_positive_POS_NEG_ZF2_brain1_mzML_positive.csv, brain_positive_POS_NEG_ZF2_brain2_mzML_positive.csv, brain_positive_POS_NEG_ZF3_brain1_mzML_positive.csv, brain_positive_POS_NEG_ZF3_brain2_mzML_positive.csv, brain_positive_POS_NEG_ZF4_brain_repeat_mzML_positive.csv, brain_positive_POS_NEG_Z…	10	11111111110	90.9091	SM	C44H89N2O6P	CCCCCCCCCCCCCCCCCC(O)C(COP([O-])(=O)OCC[N+](C)(C)C)NC(=O)CCCCCCC\C=C/CCCCCCCCC	InChI=1S/C44H89N2O6P/c1-6-8-10-12-14-16-18-20-22-24-26-28-30-32-34-36-38-44(48)45-42(41-52-53(49,50)51-40-39-46(3,4)5)43(47)37-35-33-31-29-27-25-23-21-19-17-15-13-11-9-7-2/h22,24,42-43,47H,6-21,23,25-41H2,1-5H3,(H-,45,48,49,50)/b24-22-	DOHFFQZKJIJPKA-GYHWCHFENA-N	LipidBlast2022_576964
SM 20:0;2O/20:1	brain	positive	1,2,3,4,5,6,7,8,9,10	brain_positive_POS_NEG_ZF_brain1_mzML_positive.csv, brain_positive_POS_NEG_ZF_brain2_mzML_positive.csv, brain_positive_POS_NEG_ZF2_brain1_mzML_positive.csv, brain_positive_POS_NEG_ZF2_brain2_mzML_positive.csv, brain_positive_POS_NEG_ZF3_brain1_mzML_positive.csv, brain_positive_POS_NEG_ZF3_brain2_mzML_positive.csv, brain_positive_POS_NEG_ZF4_brain_repeat_mzML_positive.csv, brain_positive_POS_NEG_Z…	10	11111111110	90.9091	SM	C45H91N2O6P	CCCCCCCCCCCCCCCCCC(O)C(COP([O-])(=O)OCC[N+](C)(C)C)NC(=O)CCCCCCCCC\C=C/CCCCCCCC	InChI=1S/C45H91N2O6P/c1-6-8-10-12-14-16-18-20-22-23-25-27-29-31-33-35-37-39-45(49)46-43(42-53-54(50,51)52-41-40-47(3,4)5)44(48)38-36-34-32-30-28-26-24-21-19-17-15-13-11-9-7-2/h20,22,43-44,48H,6-19,21,23-42H2,1-5H3,(H-,46,49,50,51)/b22-20-	NZAGOXIIJKKTMN-XDOYNYLZNA-N	LipidBlast2022_576967
SM 20:0;2O/20:2	brain	positive	1,2,3,4,5,6,7,8,9,10	brain_positive_POS_NEG_ZF_brain1_mzML_positive.csv, brain_positive_POS_NEG_ZF_brain2_mzML_positive.csv, brain_positive_POS_NEG_ZF2_brain1_mzML_positive.csv, brain_positive_POS_NEG_ZF2_brain2_mzML_positive.csv, brain_positive_POS_NEG_ZF3_brain1_mzML_positive.csv, brain_positive_POS_NEG_ZF3_brain2_mzML_positive.csv, brain_positive_POS_NEG_ZF4_brain_repeat_mzML_positive.csv, brain_positive_POS_NEG_Z…	10	11111111110	90.9091	SM	C45H89N2O6P	CCCCCCCCCCCCCCCCCC(O)C(COP([O-])(=O)OCC[N+](C)(C)C)NC(=O)CCCCCCCCC\C=C/C\C=C/CCCCC	InChI=1S/C45H89N2O6P/c1-6-8-10-12-14-16-18-20-22-23-25-27-29-31-33-35-37-39-45(49)46-43(42-53-54(50,51)52-41-40-47(3,4)5)44(48)38-36-34-32-30-28-26-24-21-19-17-15-13-11-9-7-2/h14,16,20,22,43-44,48H,6-13,15,17-19,21,23-42H2,1-5H3,(H-,46,49,50,51)/b16-14-,22-20-	FVXMYXRHWGOMDL-DYMXKLMANA-N	LipidBlast2022_576968
SM 20:0;2O/22:2	brain	positive	1,2,4,5,6,7,8,9,10,11	brain_positive_POS_NEG_ZF_brain1_mzML_positive.csv, brain_positive_POS_NEG_ZF_brain2_mzML_positive.csv, brain_positive_POS_NEG_ZF2_brain2_mzML_positive.csv, brain_positive_POS_NEG_ZF3_brain1_mzML_positive.csv, brain_positive_POS_NEG_ZF3_brain2_mzML_positive.csv, brain_positive_POS_NEG_ZF4_brain_repeat_mzML_positive.csv, brain_positive_POS_NEG_ZF4_brain1_mzML_positive.csv, brain_positive_POS_NEG_Z…	10	11011111111	90.9091	SM	C47H93N2O6P	CCCCCCCCCCCCCCCCCC(O)C(COP([O-])(=O)OCC[N+](C)(C)C)NC(=O)CCCCCCCCCCC\C=C/C\C=C/CCCCC	InChI=1S/C47H93N2O6P/c1-6-8-10-12-14-16-18-20-22-23-24-25-27-29-31-33-35-37-39-41-47(51)48-45(44-55-56(52,53)54-43-42-49(3,4)5)46(50)40-38-36-34-32-30-28-26-21-19-17-15-13-11-9-7-2/h14,16,20,22,45-46,50H,6-13,15,17-19,21,23-44H2,1-5H3,(H-,48,51,52,53)/b16-14-,22-20-	ZHFNQCPLGAKKDL-DYMXKLMASA-N	LipidBlast2022_576977
SM 20:1;2O/14:0	brain	positive	1,2,3,5,6,7,8,10	brain_positive_POS_NEG_ZF_brain1_mzML_positive.csv, brain_positive_POS_NEG_ZF_brain2_mzML_positive.csv, brain_positive_POS_NEG_ZF2_brain1_mzML_positive.csv, brain_positive_POS_NEG_ZF3_brain1_mzML_positive.csv, brain_positive_POS_NEG_ZF3_brain2_mzML_positive.csv, brain_positive_POS_NEG_ZF4_brain_repeat_mzML_positive.csv, brain_positive_POS_NEG_ZF4_brain1_mzML_positive.csv, brain_positive_POS_NEG_Z…	8	11101111010	72.7273	SM	C39H79N2O6P	CCCCCCCCCCCCCCC\C=C\C(O)C(COP([O-])(=O)OCC[N+](C)(C)C)NC(=O)CCCCCCCCCCCCC	InChI=1S/C39H79N2O6P/c1-6-8-10-12-14-16-18-19-20-21-23-24-26-28-30-32-38(42)37(36-47-48(44,45)46-35-34-41(3,4)5)40-39(43)33-31-29-27-25-22-17-15-13-11-9-7-2/h30,32,37-38,42H,6-29,31,33-36H2,1-5H3,(H-,40,43,44,45)/b32-30+	ALRSZPZYOVTCDU-NHQGMKOONA-N	LipidBlast2022_577318
SM 20:1;2O/17:0	brain	positive	1,2,3,4,5,6,7,8,10	brain_positive_POS_NEG_ZF_brain1_mzML_positive.csv, brain_positive_POS_NEG_ZF_brain2_mzML_positive.csv, brain_positive_POS_NEG_ZF2_brain1_mzML_positive.csv, brain_positive_POS_NEG_ZF2_brain2_mzML_positive.csv, brain_positive_POS_NEG_ZF3_brain1_mzML_positive.csv, brain_positive_POS_NEG_ZF3_brain2_mzML_positive.csv, brain_positive_POS_NEG_ZF4_brain_repeat_mzML_positive.csv, brain_positive_POS_NEG_Z…	9	11111111010	81.8182	SM	C42H85N2O6P	CCCCCCCCCCCCCCCCC(=O)NC(COP([O-])(=O)OCC[N+](C)(C)C)C(O)\C=C\CCCCCCCCCCCCCCC	InChI=1S/C42H85N2O6P/c1-6-8-10-12-14-16-18-20-22-23-25-27-29-31-33-35-41(45)40(39-50-51(47,48)49-38-37-44(3,4)5)43-42(46)36-34-32-30-28-26-24-21-19-17-15-13-11-9-7-2/h33,35,40-41,45H,6-32,34,36-39H2,1-5H3,(H-,43,46,47,48)/b35-33+	KOVQHQRUFGHGKG-LAPDZXRHNA-N	LipidBlast2022_577327
SM 20:1;2O/18:0	brain	positive	1,2,3,4,5,6,7,8,9,10	brain_positive_POS_NEG_ZF_brain1_mzML_positive.csv, brain_positive_POS_NEG_ZF_brain2_mzML_positive.csv, brain_positive_POS_NEG_ZF2_brain1_mzML_positive.csv, brain_positive_POS_NEG_ZF2_brain2_mzML_positive.csv, brain_positive_POS_NEG_ZF3_brain1_mzML_positive.csv, brain_positive_POS_NEG_ZF3_brain2_mzML_positive.csv, brain_positive_POS_NEG_ZF4_brain_repeat_mzML_positive.csv, brain_positive_POS_NEG_Z…	10	11111111110	90.9091	SM	C43H87N2O6P	CCCCCCCCCCCCCCCCCC(=O)NC(COP([O-])(=O)OCC[N+](C)(C)C)C(O)\C=C\CCCCCCCCCCCCCCC	InChI=1S/C43H87N2O6P/c1-6-8-10-12-14-16-18-20-22-24-26-28-30-32-34-36-42(46)41(40-51-52(48,49)50-39-38-45(3,4)5)44-43(47)37-35-33-31-29-27-25-23-21-19-17-15-13-11-9-7-2/h34,36,41-42,46H,6-33,35,37-40H2,1-5H3,(H-,44,47,48,49)/b36-34+	RKSINWLCEVSJKG-JMUUFCRMNA-N	LipidBlast2022_577330
SM 20:1;2O/19:0	brain	positive	1,2,3,4,5,6,7,8,9,10	brain_positive_POS_NEG_ZF_brain1_mzML_positive.csv, brain_positive_POS_NEG_ZF_brain2_mzML_positive.csv, brain_positive_POS_NEG_ZF2_brain1_mzML_positive.csv, brain_positive_POS_NEG_ZF2_brain2_mzML_positive.csv, brain_positive_POS_NEG_ZF3_brain1_mzML_positive.csv, brain_positive_POS_NEG_ZF3_brain2_mzML_positive.csv, brain_positive_POS_NEG_ZF4_brain_repeat_mzML_positive.csv, brain_positive_POS_NEG_Z…	10	11111111110	90.9091	SM	C44H89N2O6P	CCCCCCCCCCCCCCCCCCC(=O)NC(COP([O-])(=O)OCC[N+](C)(C)C)C(O)\C=C\CCCCCCCCCCCCCCC	InChI=1S/C44H89N2O6P/c1-6-8-10-12-14-16-18-20-22-24-26-28-30-32-34-36-38-44(48)45-42(41-52-53(49,50)51-40-39-46(3,4)5)43(47)37-35-33-31-29-27-25-23-21-19-17-15-13-11-9-7-2/h35,37,42-43,47H,6-34,36,38-41H2,1-5H3,(H-,45,48,49,50)/b37-35+	FLTXAPKFZKCZJQ-MHAUTQJVNA-N	LipidBlast2022_577336
SM 20:1;2O/20:0	brain	positive	1,2,3,4,5,6,7,8,9,10	brain_positive_POS_NEG_ZF_brain1_mzML_positive.csv, brain_positive_POS_NEG_ZF_brain2_mzML_positive.csv, brain_positive_POS_NEG_ZF2_brain1_mzML_positive.csv, brain_positive_POS_NEG_ZF2_brain2_mzML_positive.csv, brain_positive_POS_NEG_ZF3_brain1_mzML_positive.csv, brain_positive_POS_NEG_ZF3_brain2_mzML_positive.csv, brain_positive_POS_NEG_ZF4_brain_repeat_mzML_positive.csv, brain_positive_POS_NEG_Z…	10	11111111110	90.9091	SM	C45H91N2O6P	CCCCCCCCCCCCCCCCCCCC(=O)NC(COP([O-])(=O)OCC[N+](C)(C)C)C(O)\C=C\CCCCCCCCCCCCCCC	InChI=1S/C45H91N2O6P/c1-6-8-10-12-14-16-18-20-22-23-25-27-29-31-33-35-37-39-45(49)46-43(42-53-54(50,51)52-41-40-47(3,4)5)44(48)38-36-34-32-30-28-26-24-21-19-17-15-13-11-9-7-2/h36,38,43-44,48H,6-35,37,39-42H2,1-5H3,(H-,46,49,50,51)/b38-36+	QUACCULMESYVLV-BSKJHSHCNA-N	LipidBlast2022_577339
SM 20:1;2O/20:1	brain	positive	1,2,3,4,5,6,7,8,9,10	brain_positive_POS_NEG_ZF_brain1_mzML_positive.csv, brain_positive_POS_NEG_ZF_brain2_mzML_positive.csv, brain_positive_POS_NEG_ZF2_brain1_mzML_positive.csv, brain_positive_POS_NEG_ZF2_brain2_mzML_positive.csv, brain_positive_POS_NEG_ZF3_brain1_mzML_positive.csv, brain_positive_POS_NEG_ZF3_brain2_mzML_positive.csv, brain_positive_POS_NEG_ZF4_brain_repeat_mzML_positive.csv, brain_positive_POS_NEG_Z…	10	11111111110	90.9091	SM	C45H89N2O6P	CCCCCCCCCCCCCCC\C=C\C(O)C(COP([O-])(=O)OCC[N+](C)(C)C)NC(=O)CCCCCCCCC\C=C/CCCCCCCC	InChI=1S/C45H89N2O6P/c1-6-8-10-12-14-16-18-20-22-23-25-27-29-31-33-35-37-39-45(49)46-43(42-53-54(50,51)52-41-40-47(3,4)5)44(48)38-36-34-32-30-28-26-24-21-19-17-15-13-11-9-7-2/h20,22,36,38,43-44,48H,6-19,21,23-35,37,39-42H2,1-5H3,(H-,46,49,50,51)/b22-20-,38-36+	OQGCLUASACGPEE-YOCBFRPGNA-N	LipidBlast2022_577340
SM 20:1;2O/22:1	brain	positive	1,2,4,5,6,7,8,9,10,11	brain_positive_POS_NEG_ZF_brain1_mzML_positive.csv, brain_positive_POS_NEG_ZF_brain2_mzML_positive.csv, brain_positive_POS_NEG_ZF2_brain2_mzML_positive.csv, brain_positive_POS_NEG_ZF3_brain1_mzML_positive.csv, brain_positive_POS_NEG_ZF3_brain2_mzML_positive.csv, brain_positive_POS_NEG_ZF4_brain_repeat_mzML_positive.csv, brain_positive_POS_NEG_ZF4_brain1_mzML_positive.csv, brain_positive_POS_NEG_Z…	10	11011111111	90.9091	SM	C47H93N2O6P	CCCCCCCCCCCCCCC\C=C\C(O)C(COP([O-])(=O)OCC[N+](C)(C)C)NC(=O)CCCCCCCCCCC\C=C/CCCCCCCC	InChI=1S/C47H93N2O6P/c1-6-8-10-12-14-16-18-20-22-23-24-25-27-29-31-33-35-37-39-41-47(51)48-45(44-55-56(52,53)54-43-42-49(3,4)5)46(50)40-38-36-34-32-30-28-26-21-19-17-15-13-11-9-7-2/h20,22,38,40,45-46,50H,6-19,21,23-37,39,41-44H2,1-5H3,(H-,48,51,52,53)/b22-20-,40-38+	XBRBDZBKEUNEFA-DBYYJBKKNA-N	LipidBlast2022_577349
SM 20:2;2O/20:0	brain	positive	1,2,3,4,5,6,7,8,9,10	brain_positive_POS_NEG_ZF_brain1_mzML_positive.csv, brain_positive_POS_NEG_ZF_brain2_mzML_positive.csv, brain_positive_POS_NEG_ZF2_brain1_mzML_positive.csv, brain_positive_POS_NEG_ZF2_brain2_mzML_positive.csv, brain_positive_POS_NEG_ZF3_brain1_mzML_positive.csv, brain_positive_POS_NEG_ZF3_brain2_mzML_positive.csv, brain_positive_POS_NEG_ZF4_brain_repeat_mzML_positive.csv, brain_positive_POS_NEG_Z…	10	11111111110	90.9091	SM	C45H89N2O6P	CCCCCCCCCCCCCCCCCCCC(=O)NC(COP([O-])(=O)OCC[N+](C)(C)C)C(O)\C=C\CC\C=C\CCCCCCCCCCC	InChI=1S/C45H89N2O6P/c1-6-8-10-12-14-16-18-20-22-23-25-27-29-31-33-35-37-39-45(49)46-43(42-53-54(50,51)52-41-40-47(3,4)5)44(48)38-36-34-32-30-28-26-24-21-19-17-15-13-11-9-7-2/h28,30,36,38,43-44,48H,6-27,29,31-35,37,39-42H2,1-5H3,(H-,46,49,50,51)/b30-28+,38-36+	QFPNZJRTNKSAFQ-INARCNGINA-N	LipidBlast2022_577712
SM 20:2;2O/20:5	brain	positive	1,2,3,4,5,6,7,8,9,10,11	brain_positive_POS_NEG_ZF_brain1_mzML_positive.csv, brain_positive_POS_NEG_ZF_brain2_mzML_positive.csv, brain_positive_POS_NEG_ZF2_brain1_mzML_positive.csv, brain_positive_POS_NEG_ZF2_brain2_mzML_positive.csv, brain_positive_POS_NEG_ZF3_brain1_mzML_positive.csv, brain_positive_POS_NEG_ZF3_brain2_mzML_positive.csv, brain_positive_POS_NEG_ZF4_brain_repeat_mzML_positive.csv, brain_positive_POS_NEG_Z…	11	11111111111	100	SM	C45H79N2O6P	CCCCCCCCCCC\C=C\CC\C=C\C(O)C(COP([O-])(=O)OCC[N+](C)(C)C)NC(=O)CCC\C=C/C\C=C/C\C=C/C\C=C/C\C=C/CC	InChI=1S/C45H79N2O6P/c1-6-8-10-12-14-16-18-20-22-23-25-27-29-31-33-35-37-39-45(49)46-43(42-53-54(50,51)52-41-40-47(3,4)5)44(48)38-36-34-32-30-28-26-24-21-19-17-15-13-11-9-7-2/h8,10,14,16,20,22,25,27-28,30-31,33,36,38,43-44,48H,6-7,9,11-13,15,17-19,21,23-24,26,29,32,34-35,37,39-42H2,1-5H3,(H-,46,49,50,51)/b10-8-,16-14-,22-20-,27-25-,30-28+,33-31-,38-36+	KAFHWCXBAXGJQY-SECUQODUNA-N	LipidBlast2022_577717
SM 20:2;2O/22:0	brain	positive	1,2,4,5,6,7,8,9,10,11	brain_positive_POS_NEG_ZF_brain1_mzML_positive.csv, brain_positive_POS_NEG_ZF_brain2_mzML_positive.csv, brain_positive_POS_NEG_ZF2_brain2_mzML_positive.csv, brain_positive_POS_NEG_ZF3_brain1_mzML_positive.csv, brain_positive_POS_NEG_ZF3_brain2_mzML_positive.csv, brain_positive_POS_NEG_ZF4_brain_repeat_mzML_positive.csv, brain_positive_POS_NEG_ZF4_brain1_mzML_positive.csv, brain_positive_POS_NEG_Z…	10	11011111111	90.9091	SM	C47H93N2O6P	CCCCCCCCCCCCCCCCCCCCCC(=O)NC(COP([O-])(=O)OCC[N+](C)(C)C)C(O)\C=C\CC\C=C\CCCCCCCCCCC	InChI=1S/C47H93N2O6P/c1-6-8-10-12-14-16-18-20-22-23-24-25-27-29-31-33-35-37-39-41-47(51)48-45(44-55-56(52,53)54-43-42-49(3,4)5)46(50)40-38-36-34-32-30-28-26-21-19-17-15-13-11-9-7-2/h30,32,38,40,45-46,50H,6-29,31,33-37,39,41-44H2,1-5H3,(H-,48,51,52,53)/b32-30+,40-38+	UJXRGSGJYCJUEZ-MFZOHDJKNA-N	LipidBlast2022_577721
SM 20:3;2O/20:4	brain	positive	1,2,3,4,5,6,7,8,9,10,11	brain_positive_POS_NEG_ZF_brain1_mzML_positive.csv, brain_positive_POS_NEG_ZF_brain2_mzML_positive.csv, brain_positive_POS_NEG_ZF2_brain1_mzML_positive.csv, brain_positive_POS_NEG_ZF2_brain2_mzML_positive.csv, brain_positive_POS_NEG_ZF3_brain1_mzML_positive.csv, brain_positive_POS_NEG_ZF3_brain2_mzML_positive.csv, brain_positive_POS_NEG_ZF4_brain_repeat_mzML_positive.csv, brain_positive_POS_NEG_Z…	11	11111111111	100	SM	C45H79N2O6P	CCCCCCC\C=C\CC\C=C\CC\C=C\C(O)C(COP([O-])(=O)OCC[N+](C)(C)C)NC(=O)CCCCCC\C=C/C\C=C/C\C=C/C\C=C/CC	InChI=1S/C45H79N2O6P/c1-6-8-10-12-14-16-18-20-22-23-25-27-29-31-33-35-37-39-45(49)46-43(42-53-54(50,51)52-41-40-47(3,4)5)44(48)38-36-34-32-30-28-26-24-21-19-17-15-13-11-9-7-2/h8,10,14,16,19-22,25,27-28,30,36,38,43-44,48H,6-7,9,11-13,15,17-18,23-24,26,29,31-35,37,39-42H2,1-5H3,(H-,46,49,50,51)/b10-8-,16-14-,21-19+,22-20-,27-25-,30-28+,38-36+	GUSKNGZFBDCKKT-PHUVRVQSNA-N	LipidBlast2022_578089
SM 21:0;2O/13:1	brain	positive	1,2,3,5,6,7,8,10	brain_positive_POS_NEG_ZF_brain1_mzML_positive.csv, brain_positive_POS_NEG_ZF_brain2_mzML_positive.csv, brain_positive_POS_NEG_ZF2_brain1_mzML_positive.csv, brain_positive_POS_NEG_ZF3_brain1_mzML_positive.csv, brain_positive_POS_NEG_ZF3_brain2_mzML_positive.csv, brain_positive_POS_NEG_ZF4_brain_repeat_mzML_positive.csv, brain_positive_POS_NEG_ZF4_brain1_mzML_positive.csv, brain_positive_POS_NEG_Z…	8	11101111010	72.7273	SM	C39H79N2O6P	CCCCCCCCCCCCCCCCCCC(O)C(COP([O-])(=O)OCC[N+](C)(C)C)NC(=O)CCCCCCC\C=C/CCC	InChI=1S/C39H79N2O6P/c1-6-8-10-12-14-16-18-19-20-21-22-23-24-26-28-30-32-38(42)37(36-47-48(44,45)46-35-34-41(3,4)5)40-39(43)33-31-29-27-25-17-15-13-11-9-7-2/h11,13,37-38,42H,6-10,12,14-36H2,1-5H3,(H-,40,43,44,45)/b13-11-	HMJVHMHJYQOPPW-QBFSEMIENA-N	LipidBlast2022_578436
SM 21:0;2O/16:1	brain	positive	1,2,3,4,5,6,7,8,10	brain_positive_POS_NEG_ZF_brain1_mzML_positive.csv, brain_positive_POS_NEG_ZF_brain2_mzML_positive.csv, brain_positive_POS_NEG_ZF2_brain1_mzML_positive.csv, brain_positive_POS_NEG_ZF2_brain2_mzML_positive.csv, brain_positive_POS_NEG_ZF3_brain1_mzML_positive.csv, brain_positive_POS_NEG_ZF3_brain2_mzML_positive.csv, brain_positive_POS_NEG_ZF4_brain_repeat_mzML_positive.csv, brain_positive_POS_NEG_Z…	9	11111111010	81.8182	SM	C42H85N2O6P	CCCCCCCCCCCCCCCCCCC(O)C(COP([O-])(=O)OCC[N+](C)(C)C)NC(=O)CCCCCCC\C=C/CCCCCC	InChI=1S/C42H85N2O6P/c1-6-8-10-12-14-16-18-20-21-22-24-25-27-29-31-33-35-41(45)40(39-50-51(47,48)49-38-37-44(3,4)5)43-42(46)36-34-32-30-28-26-23-19-17-15-13-11-9-7-2/h17,19,40-41,45H,6-16,18,20-39H2,1-5H3,(H-,43,46,47,48)/b19-17-	CDFSZKVAJFSXAK-ZPHPHTNENA-N	LipidBlast2022_578442
SM 21:0;2O/17:1	brain	positive	1,2,3,4,5,6,7,8,9,10	brain_positive_POS_NEG_ZF_brain1_mzML_positive.csv, brain_positive_POS_NEG_ZF_brain2_mzML_positive.csv, brain_positive_POS_NEG_ZF2_brain1_mzML_positive.csv, brain_positive_POS_NEG_ZF2_brain2_mzML_positive.csv, brain_positive_POS_NEG_ZF3_brain1_mzML_positive.csv, brain_positive_POS_NEG_ZF3_brain2_mzML_positive.csv, brain_positive_POS_NEG_ZF4_brain_repeat_mzML_positive.csv, brain_positive_POS_NEG_Z…	10	11111111110	90.9091	SM	C43H87N2O6P	CCCCCCCCCCCCCCCCCCC(O)C(COP([O-])(=O)OCC[N+](C)(C)C)NC(=O)CCCCCCC\C=C/CCCCCCC	InChI=1S/C43H87N2O6P/c1-6-8-10-12-14-16-18-20-22-23-24-26-28-30-32-34-36-42(46)41(40-51-52(48,49)50-39-38-45(3,4)5)44-43(47)37-35-33-31-29-27-25-21-19-17-15-13-11-9-7-2/h19,21,41-42,46H,6-18,20,22-40H2,1-5H3,(H-,44,47,48,49)/b21-19-	FYUMLJUNGSLGNG-VZCXRCSSNA-N	LipidBlast2022_578447
SM 21:0;2O/18:1	brain	positive	1,2,3,4,5,6,7,8,9,10	brain_positive_POS_NEG_ZF_brain1_mzML_positive.csv, brain_positive_POS_NEG_ZF_brain2_mzML_positive.csv, brain_positive_POS_NEG_ZF2_brain1_mzML_positive.csv, brain_positive_POS_NEG_ZF2_brain2_mzML_positive.csv, brain_positive_POS_NEG_ZF3_brain1_mzML_positive.csv, brain_positive_POS_NEG_ZF3_brain2_mzML_positive.csv, brain_positive_POS_NEG_ZF4_brain_repeat_mzML_positive.csv, brain_positive_POS_NEG_Z…	10	11111111110	90.9091	SM	C44H89N2O6P	CCCCCCCCCCCCCCCCCCC(O)C(COP([O-])(=O)OCC[N+](C)(C)C)NC(=O)CCCCCCC\C=C/CCCCCCCC	InChI=1S/C44H89N2O6P/c1-6-8-10-12-14-16-18-20-22-24-25-27-29-31-33-35-37-43(47)42(41-52-53(49,50)51-40-39-46(3,4)5)45-44(48)38-36-34-32-30-28-26-23-21-19-17-15-13-11-9-7-2/h21,23,42-43,47H,6-20,22,24-41H2,1-5H3,(H-,45,48,49,50)/b23-21-	ZPNDJENTYDIXGT-LNVKXUELNA-N	LipidBlast2022_578450
SM 21:0;2O/19:1	brain	positive	1,2,3,4,5,6,7,8,9,10	brain_positive_POS_NEG_ZF_brain1_mzML_positive.csv, brain_positive_POS_NEG_ZF_brain2_mzML_positive.csv, brain_positive_POS_NEG_ZF2_brain1_mzML_positive.csv, brain_positive_POS_NEG_ZF2_brain2_mzML_positive.csv, brain_positive_POS_NEG_ZF3_brain1_mzML_positive.csv, brain_positive_POS_NEG_ZF3_brain2_mzML_positive.csv, brain_positive_POS_NEG_ZF4_brain_repeat_mzML_positive.csv, brain_positive_POS_NEG_Z…	10	11111111110	90.9091	SM	C45H91N2O6P	CCCCCCCCCCCCCCCCCCC(O)C(COP([O-])(=O)OCC[N+](C)(C)C)NC(=O)CCCCCCC\C=C/CCCCCCCCC	InChI=1S/C45H91N2O6P/c1-6-8-10-12-14-16-18-20-22-24-26-28-30-32-34-36-38-44(48)43(42-53-54(50,51)52-41-40-47(3,4)5)46-45(49)39-37-35-33-31-29-27-25-23-21-19-17-15-13-11-9-7-2/h23,25,43-44,48H,6-22,24,26-42H2,1-5H3,(H-,46,49,50,51)/b25-23-	WGYVJKFOLNIUAW-BZZOAKBMNA-N	LipidBlast2022_578456
SM 21:0;2O/19:2	brain	positive	1,2,3,4,5,6,7,8,9,10	brain_positive_POS_NEG_ZF_brain1_mzML_positive.csv, brain_positive_POS_NEG_ZF_brain2_mzML_positive.csv, brain_positive_POS_NEG_ZF2_brain1_mzML_positive.csv, brain_positive_POS_NEG_ZF2_brain2_mzML_positive.csv, brain_positive_POS_NEG_ZF3_brain1_mzML_positive.csv, brain_positive_POS_NEG_ZF3_brain2_mzML_positive.csv, brain_positive_POS_NEG_ZF4_brain_repeat_mzML_positive.csv, brain_positive_POS_NEG_Z…	10	11111111110	90.9091	SM	C45H89N2O6P	CCCCCCCCCCCCCCCCCCC(O)C(COP([O-])(=O)OCC[N+](C)(C)C)NC(=O)CCCCCCC\C=C/C\C=C/CCCCCC	InChI=1S/C45H89N2O6P/c1-6-8-10-12-14-16-18-20-22-24-26-28-30-32-34-36-38-44(48)43(42-53-54(50,51)52-41-40-47(3,4)5)46-45(49)39-37-35-33-31-29-27-25-23-21-19-17-15-13-11-9-7-2/h17,19,23,25,43-44,48H,6-16,18,20-22,24,26-42H2,1-5H3,(H-,46,49,50,51)/b19-17-,25-23-	GHAHSHPWTJGYME-BRBBRKRXNA-N	LipidBlast2022_578457
SM 21:0;2O/21:2	brain	positive	1,2,4,5,6,7,8,9,10,11	brain_positive_POS_NEG_ZF_brain1_mzML_positive.csv, brain_positive_POS_NEG_ZF_brain2_mzML_positive.csv, brain_positive_POS_NEG_ZF2_brain2_mzML_positive.csv, brain_positive_POS_NEG_ZF3_brain1_mzML_positive.csv, brain_positive_POS_NEG_ZF3_brain2_mzML_positive.csv, brain_positive_POS_NEG_ZF4_brain_repeat_mzML_positive.csv, brain_positive_POS_NEG_ZF4_brain1_mzML_positive.csv, brain_positive_POS_NEG_Z…	10	11011111111	90.9091	SM	C47H93N2O6P	CCCCCCCCCCCCCCCCCCC(O)C(COP([O-])(=O)OCC[N+](C)(C)C)NC(=O)CCCCCCCCC\C=C/C\C=C/CCCCCC	InChI=1S/C47H93N2O6P/c1-6-8-10-12-14-16-18-20-22-24-25-27-29-31-33-35-37-39-41-47(51)48-45(44-55-56(52,53)54-43-42-49(3,4)5)46(50)40-38-36-34-32-30-28-26-23-21-19-17-15-13-11-9-7-2/h16,18,22,24,45-46,50H,6-15,17,19-21,23,25-44H2,1-5H3,(H-,48,51,52,53)/b18-16-,24-22-	QOMBSJKVVKSMOP-MYSACRKYNA-N	LipidBlast2022_578466
SM 21:1;2O/13:0	brain	positive	1,2,3,5,6,7,8,10	brain_positive_POS_NEG_ZF_brain1_mzML_positive.csv, brain_positive_POS_NEG_ZF_brain2_mzML_positive.csv, brain_positive_POS_NEG_ZF2_brain1_mzML_positive.csv, brain_positive_POS_NEG_ZF3_brain1_mzML_positive.csv, brain_positive_POS_NEG_ZF3_brain2_mzML_positive.csv, brain_positive_POS_NEG_ZF4_brain_repeat_mzML_positive.csv, brain_positive_POS_NEG_ZF4_brain1_mzML_positive.csv, brain_positive_POS_NEG_Z…	8	11101111010	72.7273	SM	C39H79N2O6P	CCCCCCCCCCCCCCCC\C=C\C(O)C(COP([O-])(=O)OCC[N+](C)(C)C)NC(=O)CCCCCCCCCCCC	InChI=1S/C39H79N2O6P/c1-6-8-10-12-14-16-18-19-20-21-22-23-24-26-28-30-32-38(42)37(36-47-48(44,45)46-35-34-41(3,4)5)40-39(43)33-31-29-27-25-17-15-13-11-9-7-2/h30,32,37-38,42H,6-29,31,33-36H2,1-5H3,(H-,40,43,44,45)/b32-30+	YITWKOHIGXXAMC-NHQGMKOONA-N	LipidBlast2022_578808
SM 21:1;2O/16:0	brain	positive	1,2,3,4,5,6,7,8,10	brain_positive_POS_NEG_ZF_brain1_mzML_positive.csv, brain_positive_POS_NEG_ZF_brain2_mzML_positive.csv, brain_positive_POS_NEG_ZF2_brain1_mzML_positive.csv, brain_positive_POS_NEG_ZF2_brain2_mzML_positive.csv, brain_positive_POS_NEG_ZF3_brain1_mzML_positive.csv, brain_positive_POS_NEG_ZF3_brain2_mzML_positive.csv, brain_positive_POS_NEG_ZF4_brain_repeat_mzML_positive.csv, brain_positive_POS_NEG_Z…	9	11111111010	81.8182	SM	C42H85N2O6P	CCCCCCCCCCCCCCCC\C=C\C(O)C(COP([O-])(=O)OCC[N+](C)(C)C)NC(=O)CCCCCCCCCCCCCCC	InChI=1S/C42H85N2O6P/c1-6-8-10-12-14-16-18-20-21-22-24-25-27-29-31-33-35-41(45)40(39-50-51(47,48)49-38-37-44(3,4)5)43-42(46)36-34-32-30-28-26-23-19-17-15-13-11-9-7-2/h33,35,40-41,45H,6-32,34,36-39H2,1-5H3,(H-,43,46,47,48)/b35-33+	PRBMMYSLBDDBTJ-LAPDZXRHNA-N	LipidBlast2022_578814
SM 21:1;2O/17:0	brain	positive	1,2,3,4,5,6,7,8,9,10	brain_positive_POS_NEG_ZF_brain1_mzML_positive.csv, brain_positive_POS_NEG_ZF_brain2_mzML_positive.csv, brain_positive_POS_NEG_ZF2_brain1_mzML_positive.csv, brain_positive_POS_NEG_ZF2_brain2_mzML_positive.csv, brain_positive_POS_NEG_ZF3_brain1_mzML_positive.csv, brain_positive_POS_NEG_ZF3_brain2_mzML_positive.csv, brain_positive_POS_NEG_ZF4_brain_repeat_mzML_positive.csv, brain_positive_POS_NEG_Z…	10	11111111110	90.9091	SM	C43H87N2O6P	O=C(NC(COP(=O)([O-])OCC[N+](C)(C)C)C(O)C=CCCCCCCCCCCCCCCCC)CCCCCCCCCCCCCCCC	InChI=1S/C43H87N2O6P/c1-6-8-10-12-14-16-18-20-22-23-24-26-28-30-32-34-36-42(46)41(40-51-52(48,49)50-39-38-45(3,4)5)44-43(47)37-35-33-31-29-27-25-21-19-17-15-13-11-9-7-2/h34,36,41-42,46H,6-33,35,37-40H2,1-5H3,(H-,44,47,48,49)/b36-34+	BWUAAVPSFSTILO-JMUUFCRMNA-N	LipidBlast2022_578819
SM 21:1;2O/18:0	brain	positive	1,2,3,4,5,6,7,8,9,10	brain_positive_POS_NEG_ZF_brain1_mzML_positive.csv, brain_positive_POS_NEG_ZF_brain2_mzML_positive.csv, brain_positive_POS_NEG_ZF2_brain1_mzML_positive.csv, brain_positive_POS_NEG_ZF2_brain2_mzML_positive.csv, brain_positive_POS_NEG_ZF3_brain1_mzML_positive.csv, brain_positive_POS_NEG_ZF3_brain2_mzML_positive.csv, brain_positive_POS_NEG_ZF4_brain_repeat_mzML_positive.csv, brain_positive_POS_NEG_Z…	10	11111111110	90.9091	SM	C44H89N2O6P	CCCCCCCCCCCCCCCCCC(=O)NC(COP([O-])(=O)OCC[N+](C)(C)C)C(O)\C=C\CCCCCCCCCCCCCCCC	InChI=1S/C44H89N2O6P/c1-6-8-10-12-14-16-18-20-22-24-25-27-29-31-33-35-37-43(47)42(41-52-53(49,50)51-40-39-46(3,4)5)45-44(48)38-36-34-32-30-28-26-23-21-19-17-15-13-11-9-7-2/h35,37,42-43,47H,6-34,36,38-41H2,1-5H3,(H-,45,48,49,50)/b37-35+	OLYLELWRGIGSML-MHAUTQJVNA-N	LipidBlast2022_578822
SM 21:1;2O/19:0	brain	positive	1,2,3,4,5,6,7,8,9,10	brain_positive_POS_NEG_ZF_brain1_mzML_positive.csv, brain_positive_POS_NEG_ZF_brain2_mzML_positive.csv, brain_positive_POS_NEG_ZF2_brain1_mzML_positive.csv, brain_positive_POS_NEG_ZF2_brain2_mzML_positive.csv, brain_positive_POS_NEG_ZF3_brain1_mzML_positive.csv, brain_positive_POS_NEG_ZF3_brain2_mzML_positive.csv, brain_positive_POS_NEG_ZF4_brain_repeat_mzML_positive.csv, brain_positive_POS_NEG_Z…	10	11111111110	90.9091	SM	C45H91N2O6P	CCCCCCCCCCCCCCCCCCC(=O)NC(COP([O-])(=O)OCC[N+](C)(C)C)C(O)\C=C\CCCCCCCCCCCCCCCC	InChI=1S/C45H91N2O6P/c1-6-8-10-12-14-16-18-20-22-24-26-28-30-32-34-36-38-44(48)43(42-53-54(50,51)52-41-40-47(3,4)5)46-45(49)39-37-35-33-31-29-27-25-23-21-19-17-15-13-11-9-7-2/h36,38,43-44,48H,6-35,37,39-42H2,1-5H3,(H-,46,49,50,51)/b38-36+	LEUZABBFMMBWFS-BSKJHSHCNA-N	LipidBlast2022_578828
SM 21:1;2O/19:1	brain	positive	1,2,3,4,5,6,7,8,9,10	brain_positive_POS_NEG_ZF_brain1_mzML_positive.csv, brain_positive_POS_NEG_ZF_brain2_mzML_positive.csv, brain_positive_POS_NEG_ZF2_brain1_mzML_positive.csv, brain_positive_POS_NEG_ZF2_brain2_mzML_positive.csv, brain_positive_POS_NEG_ZF3_brain1_mzML_positive.csv, brain_positive_POS_NEG_ZF3_brain2_mzML_positive.csv, brain_positive_POS_NEG_ZF4_brain_repeat_mzML_positive.csv, brain_positive_POS_NEG_Z…	10	11111111110	90.9091	SM	C45H89N2O6P	CCCCCCCCCCCCCCCC\C=C\C(O)C(COP([O-])(=O)OCC[N+](C)(C)C)NC(=O)CCCCCCC\C=C/CCCCCCCCC	InChI=1S/C45H89N2O6P/c1-6-8-10-12-14-16-18-20-22-24-26-28-30-32-34-36-38-44(48)43(42-53-54(50,51)52-41-40-47(3,4)5)46-45(49)39-37-35-33-31-29-27-25-23-21-19-17-15-13-11-9-7-2/h23,25,36,38,43-44,48H,6-22,24,26-35,37,39-42H2,1-5H3,(H-,46,49,50,51)/b25-23-,38-36+	FYXCVXLVFABAOD-BHIQTTALNA-N	LipidBlast2022_578829
SM 21:1;2O/21:1	brain	positive	1,2,4,5,6,7,8,9,10,11	brain_positive_POS_NEG_ZF_brain1_mzML_positive.csv, brain_positive_POS_NEG_ZF_brain2_mzML_positive.csv, brain_positive_POS_NEG_ZF2_brain2_mzML_positive.csv, brain_positive_POS_NEG_ZF3_brain1_mzML_positive.csv, brain_positive_POS_NEG_ZF3_brain2_mzML_positive.csv, brain_positive_POS_NEG_ZF4_brain_repeat_mzML_positive.csv, brain_positive_POS_NEG_ZF4_brain1_mzML_positive.csv, brain_positive_POS_NEG_Z…	10	11011111111	90.9091	SM	C47H93N2O6P	CCCCCCCCCCCCCCCC\C=C\C(O)C(COP([O-])(=O)OCC[N+](C)(C)C)NC(=O)CCCCCCCCC\C=C/CCCCCCCCC	InChI=1S/C47H93N2O6P/c1-6-8-10-12-14-16-18-20-22-24-25-27-29-31-33-35-37-39-41-47(51)48-45(44-55-56(52,53)54-43-42-49(3,4)5)46(50)40-38-36-34-32-30-28-26-23-21-19-17-15-13-11-9-7-2/h22,24,38,40,45-46,50H,6-21,23,25-37,39,41-44H2,1-5H3,(H-,48,51,52,53)/b24-22-,40-38+	URIYMKCMASAPCX-OWVIQIQWNA-N	LipidBlast2022_578838
SM 21:2;2O/19:0	brain	positive	1,2,3,4,5,6,7,8,9,10	brain_positive_POS_NEG_ZF_brain1_mzML_positive.csv, brain_positive_POS_NEG_ZF_brain2_mzML_positive.csv, brain_positive_POS_NEG_ZF2_brain1_mzML_positive.csv, brain_positive_POS_NEG_ZF2_brain2_mzML_positive.csv, brain_positive_POS_NEG_ZF3_brain1_mzML_positive.csv, brain_positive_POS_NEG_ZF3_brain2_mzML_positive.csv, brain_positive_POS_NEG_ZF4_brain_repeat_mzML_positive.csv, brain_positive_POS_NEG_Z…	10	11111111110	90.9091	SM	C45H89N2O6P	CCCCCCCCCCCCCCCCCCC(=O)NC(COP([O-])(=O)OCC[N+](C)(C)C)C(O)\C=C\CC\C=C\CCCCCCCCCCCC	InChI=1S/C45H89N2O6P/c1-6-8-10-12-14-16-18-20-22-24-26-28-30-32-34-36-38-44(48)43(42-53-54(50,51)52-41-40-47(3,4)5)46-45(49)39-37-35-33-31-29-27-25-23-21-19-17-15-13-11-9-7-2/h28,30,36,38,43-44,48H,6-27,29,31-35,37,39-42H2,1-5H3,(H-,46,49,50,51)/b30-28+,38-36+	XCQNQCZSFPIVDF-INARCNGINA-N	LipidBlast2022_579201
SM 21:2;2O/21:0	brain	positive	1,2,4,5,6,7,8,9,10,11	brain_positive_POS_NEG_ZF_brain1_mzML_positive.csv, brain_positive_POS_NEG_ZF_brain2_mzML_positive.csv, brain_positive_POS_NEG_ZF2_brain2_mzML_positive.csv, brain_positive_POS_NEG_ZF3_brain1_mzML_positive.csv, brain_positive_POS_NEG_ZF3_brain2_mzML_positive.csv, brain_positive_POS_NEG_ZF4_brain_repeat_mzML_positive.csv, brain_positive_POS_NEG_ZF4_brain1_mzML_positive.csv, brain_positive_POS_NEG_Z…	10	11011111111	90.9091	SM	C47H93N2O6P	CCCCCCCCCCCCCCCCCCCCC(=O)NC(COP([O-])(=O)OCC[N+](C)(C)C)C(O)\C=C\CC\C=C\CCCCCCCCCCCC	InChI=1S/C47H93N2O6P/c1-6-8-10-12-14-16-18-20-22-24-25-27-29-31-33-35-37-39-41-47(51)48-45(44-55-56(52,53)54-43-42-49(3,4)5)46(50)40-38-36-34-32-30-28-26-23-21-19-17-15-13-11-9-7-2/h30,32,38,40,45-46,50H,6-29,31,33-37,39,41-44H2,1-5H3,(H-,48,51,52,53)/b32-30+,40-38+	KBUGMGPOUAUCQI-MFZOHDJKNA-N	LipidBlast2022_579210
SM 22:0;2O/15:1	brain	positive	1,2,3,4,5,6,7,8,10	brain_positive_POS_NEG_ZF_brain1_mzML_positive.csv, brain_positive_POS_NEG_ZF_brain2_mzML_positive.csv, brain_positive_POS_NEG_ZF2_brain1_mzML_positive.csv, brain_positive_POS_NEG_ZF2_brain2_mzML_positive.csv, brain_positive_POS_NEG_ZF3_brain1_mzML_positive.csv, brain_positive_POS_NEG_ZF3_brain2_mzML_positive.csv, brain_positive_POS_NEG_ZF4_brain_repeat_mzML_positive.csv, brain_positive_POS_NEG_Z…	9	11111111010	81.8182	SM	C42H85N2O6P	CCCCCCCCCCCCCCCCCCCC(O)C(COP([O-])(=O)OCC[N+](C)(C)C)NC(=O)CCCCCCC\C=C/CCCCC	InChI=1S/C42H85N2O6P/c1-6-8-10-12-14-16-18-20-21-22-23-24-25-27-29-31-33-35-41(45)40(39-50-51(47,48)49-38-37-44(3,4)5)43-42(46)36-34-32-30-28-26-19-17-15-13-11-9-7-2/h15,17,40-41,45H,6-14,16,18-39H2,1-5H3,(H-,43,46,47,48)/b17-15-	MIXUVQIZFXFHFQ-ICFOKQHNNA-N	LipidBlast2022_579732
SM 22:0;2O/16:1	brain	positive	1,2,3,4,5,6,7,8,9,10	brain_positive_POS_NEG_ZF_brain1_mzML_positive.csv, brain_positive_POS_NEG_ZF_brain2_mzML_positive.csv, brain_positive_POS_NEG_ZF2_brain1_mzML_positive.csv, brain_positive_POS_NEG_ZF2_brain2_mzML_positive.csv, brain_positive_POS_NEG_ZF3_brain1_mzML_positive.csv, brain_positive_POS_NEG_ZF3_brain2_mzML_positive.csv, brain_positive_POS_NEG_ZF4_brain_repeat_mzML_positive.csv, brain_positive_POS_NEG_Z…	10	11111111110	90.9091	SM	C43H87N2O6P	CCCCCCCCCCCCCCCCCCCC(O)C(COP([O-])(=O)OCC[N+](C)(C)C)NC(=O)CCCCCCC\C=C/CCCCCC	InChI=1S/C43H87N2O6P/c1-6-8-10-12-14-16-18-20-21-22-23-25-26-28-30-32-34-36-42(46)41(40-51-52(48,49)50-39-38-45(3,4)5)44-43(47)37-35-33-31-29-27-24-19-17-15-13-11-9-7-2/h17,19,41-42,46H,6-16,18,20-40H2,1-5H3,(H-,44,47,48,49)/b19-17-	GIANSGZWLLQTRQ-ZPHPHTNENA-N	LipidBlast2022_579734
SM 22:0;2O/17:1	brain	positive	1,2,3,4,5,6,7,8,9,10	brain_positive_POS_NEG_ZF_brain1_mzML_positive.csv, brain_positive_POS_NEG_ZF_brain2_mzML_positive.csv, brain_positive_POS_NEG_ZF2_brain1_mzML_positive.csv, brain_positive_POS_NEG_ZF2_brain2_mzML_positive.csv, brain_positive_POS_NEG_ZF3_brain1_mzML_positive.csv, brain_positive_POS_NEG_ZF3_brain2_mzML_positive.csv, brain_positive_POS_NEG_ZF4_brain_repeat_mzML_positive.csv, brain_positive_POS_NEG_Z…	10	11111111110	90.9091	SM	C44H89N2O6P	CCCCCCCCCCCCCCCCCCCC(O)C(COP([O-])(=O)OCC[N+](C)(C)C)NC(=O)CCCCCCC\C=C/CCCCCCC	InChI=1S/C44H89N2O6P/c1-6-8-10-12-14-16-18-20-22-23-24-25-27-29-31-33-35-37-43(47)42(41-52-53(49,50)51-40-39-46(3,4)5)45-44(48)38-36-34-32-30-28-26-21-19-17-15-13-11-9-7-2/h19,21,42-43,47H,6-18,20,22-41H2,1-5H3,(H-,45,48,49,50)/b21-19-	AJUZNWZWZNJQCF-VZCXRCSSNA-N	LipidBlast2022_579739
SM 22:0;2O/18:1	brain	positive	1,2,3,4,5,6,7,8,9,10	brain_positive_POS_NEG_ZF_brain1_mzML_positive.csv, brain_positive_POS_NEG_ZF_brain2_mzML_positive.csv, brain_positive_POS_NEG_ZF2_brain1_mzML_positive.csv, brain_positive_POS_NEG_ZF2_brain2_mzML_positive.csv, brain_positive_POS_NEG_ZF3_brain1_mzML_positive.csv, brain_positive_POS_NEG_ZF3_brain2_mzML_positive.csv, brain_positive_POS_NEG_ZF4_brain_repeat_mzML_positive.csv, brain_positive_POS_NEG_Z…	10	11111111110	90.9091	SM	C45H91N2O6P	CCCCCCCCCCCCCCCCCCCC(O)C(COP([O-])(=O)OCC[N+](C)(C)C)NC(=O)CCCCCCC\C=C/CCCCCCCC	InChI=1S/C45H91N2O6P/c1-6-8-10-12-14-16-18-20-22-23-25-26-28-30-32-34-36-38-44(48)43(42-53-54(50,51)52-41-40-47(3,4)5)46-45(49)39-37-35-33-31-29-27-24-21-19-17-15-13-11-9-7-2/h21,24,43-44,48H,6-20,22-23,25-42H2,1-5H3,(H-,46,49,50,51)/b24-21-	AMVYUQWQVSAVKV-FLFQWRMENA-N	LipidBlast2022_579742
SM 22:0;2O/18:2	brain	positive	1,2,3,4,5,6,7,8,9,10	brain_positive_POS_NEG_ZF_brain1_mzML_positive.csv, brain_positive_POS_NEG_ZF_brain2_mzML_positive.csv, brain_positive_POS_NEG_ZF2_brain1_mzML_positive.csv, brain_positive_POS_NEG_ZF2_brain2_mzML_positive.csv, brain_positive_POS_NEG_ZF3_brain1_mzML_positive.csv, brain_positive_POS_NEG_ZF3_brain2_mzML_positive.csv, brain_positive_POS_NEG_ZF4_brain_repeat_mzML_positive.csv, brain_positive_POS_NEG_Z…	10	11111111110	90.9091	SM	C45H89N2O6P	CCCCCCCCCCCCCCCCCCCC(O)C(COP([O-])(=O)OCC[N+](C)(C)C)NC(=O)CCCCCCC\C=C/C\C=C/CCCCC	InChI=1S/C45H89N2O6P/c1-6-8-10-12-14-16-18-20-22-23-25-26-28-30-32-34-36-38-44(48)43(42-53-54(50,51)52-41-40-47(3,4)5)46-45(49)39-37-35-33-31-29-27-24-21-19-17-15-13-11-9-7-2/h15,17,21,24,43-44,48H,6-14,16,18-20,22-23,25-42H2,1-5H3,(H-,46,49,50,51)/b17-15-,24-21-	IVAHCRDIKIUVHA-BKJOTANUNA-N	LipidBlast2022_579743
SM 22:0;2O/20:2	brain	positive	1,2,4,5,6,7,8,9,10,11	brain_positive_POS_NEG_ZF_brain1_mzML_positive.csv, brain_positive_POS_NEG_ZF_brain2_mzML_positive.csv, brain_positive_POS_NEG_ZF2_brain2_mzML_positive.csv, brain_positive_POS_NEG_ZF3_brain1_mzML_positive.csv, brain_positive_POS_NEG_ZF3_brain2_mzML_positive.csv, brain_positive_POS_NEG_ZF4_brain_repeat_mzML_positive.csv, brain_positive_POS_NEG_ZF4_brain1_mzML_positive.csv, brain_positive_POS_NEG_Z…	10	11011111111	90.9091	SM	C47H93N2O6P	CCCCCCCCCCCCCCCCCCCC(O)C(COP([O-])(=O)OCC[N+](C)(C)C)NC(=O)CCCCCCCCC\C=C/C\C=C/CCCCC	InChI=1S/C47H93N2O6P/c1-6-8-10-12-14-16-18-20-22-24-26-28-30-32-34-36-38-40-46(50)45(44-55-56(52,53)54-43-42-49(3,4)5)48-47(51)41-39-37-35-33-31-29-27-25-23-21-19-17-15-13-11-9-7-2/h15,17,21,23,45-46,50H,6-14,16,18-20,22,24-44H2,1-5H3,(H-,48,51,52,53)/b17-15-,23-21-	ZDDOQPKRVUUOIU-IUFKAHDJNA-N	LipidBlast2022_579752
SM 22:1;2O/12:0	brain	positive	1,2,3,5,6,7,8,10	brain_positive_POS_NEG_ZF_brain1_mzML_positive.csv, brain_positive_POS_NEG_ZF_brain2_mzML_positive.csv, brain_positive_POS_NEG_ZF2_brain1_mzML_positive.csv, brain_positive_POS_NEG_ZF3_brain1_mzML_positive.csv, brain_positive_POS_NEG_ZF3_brain2_mzML_positive.csv, brain_positive_POS_NEG_ZF4_brain_repeat_mzML_positive.csv, brain_positive_POS_NEG_ZF4_brain1_mzML_positive.csv, brain_positive_POS_NEG_Z…	8	11101111010	72.7273	SM	C39H79N2O6P	CCCCCCCCCCCCCCCCC\C=C\C(O)C(COP([O-])(=O)OCC[N+](C)(C)C)NC(=O)CCCCCCCCCCC	InChI=1S/C39H79N2O6P/c1-6-8-10-12-14-16-17-18-19-20-21-22-23-25-26-28-30-32-38(42)37(36-47-48(44,45)46-35-34-41(3,4)5)40-39(43)33-31-29-27-24-15-13-11-9-7-2/h30,32,37-38,42H,6-29,31,33-36H2,1-5H3,(H-,40,43,44,45)/b32-30+	OAUYZGOKCOOZQY-NHQGMKOONA-N	LipidBlast2022_580099
SM 22:1;2O/15:0	brain	positive	1,2,3,4,5,6,7,8,10	brain_positive_POS_NEG_ZF_brain1_mzML_positive.csv, brain_positive_POS_NEG_ZF_brain2_mzML_positive.csv, brain_positive_POS_NEG_ZF2_brain1_mzML_positive.csv, brain_positive_POS_NEG_ZF2_brain2_mzML_positive.csv, brain_positive_POS_NEG_ZF3_brain1_mzML_positive.csv, brain_positive_POS_NEG_ZF3_brain2_mzML_positive.csv, brain_positive_POS_NEG_ZF4_brain_repeat_mzML_positive.csv, brain_positive_POS_NEG_Z…	9	11111111010	81.8182	SM	C42H85N2O6P	CCCCCCCCCCCCCCCCC\C=C\C(O)C(COP([O-])(=O)OCC[N+](C)(C)C)NC(=O)CCCCCCCCCCCCCC	InChI=1S/C42H85N2O6P/c1-6-8-10-12-14-16-18-20-21-22-23-24-25-27-29-31-33-35-41(45)40(39-50-51(47,48)49-38-37-44(3,4)5)43-42(46)36-34-32-30-28-26-19-17-15-13-11-9-7-2/h33,35,40-41,45H,6-32,34,36-39H2,1-5H3,(H-,43,46,47,48)/b35-33+	YDHWNOFSEIENCX-LAPDZXRHNA-N	LipidBlast2022_580104
SM 22:1;2O/16:0	brain	positive	1,2,3,4,5,6,7,8,9,10	brain_positive_POS_NEG_ZF_brain1_mzML_positive.csv, brain_positive_POS_NEG_ZF_brain2_mzML_positive.csv, brain_positive_POS_NEG_ZF2_brain1_mzML_positive.csv, brain_positive_POS_NEG_ZF2_brain2_mzML_positive.csv, brain_positive_POS_NEG_ZF3_brain1_mzML_positive.csv, brain_positive_POS_NEG_ZF3_brain2_mzML_positive.csv, brain_positive_POS_NEG_ZF4_brain_repeat_mzML_positive.csv, brain_positive_POS_NEG_Z…	10	11111111110	90.9091	SM	C43H87N2O6P	CCCCCCCCCCCCCCCCC\C=C\C(O)C(COP([O-])(=O)OCC[N+](C)(C)C)NC(=O)CCCCCCCCCCCCCCC	InChI=1S/C43H87N2O6P/c1-6-8-10-12-14-16-18-20-21-22-23-25-26-28-30-32-34-36-42(46)41(40-51-52(48,49)50-39-38-45(3,4)5)44-43(47)37-35-33-31-29-27-24-19-17-15-13-11-9-7-2/h34,36,41-42,46H,6-33,35,37-40H2,1-5H3,(H-,44,47,48,49)/b36-34+	ILYVMPVRRBTMES-JMUUFCRMNA-N	LipidBlast2022_580106
SM 22:1;2O/17:0	brain	positive	1,2,3,4,5,6,7,8,9,10	brain_positive_POS_NEG_ZF_brain1_mzML_positive.csv, brain_positive_POS_NEG_ZF_brain2_mzML_positive.csv, brain_positive_POS_NEG_ZF2_brain1_mzML_positive.csv, brain_positive_POS_NEG_ZF2_brain2_mzML_positive.csv, brain_positive_POS_NEG_ZF3_brain1_mzML_positive.csv, brain_positive_POS_NEG_ZF3_brain2_mzML_positive.csv, brain_positive_POS_NEG_ZF4_brain_repeat_mzML_positive.csv, brain_positive_POS_NEG_Z…	10	11111111110	90.9091	SM	C44H89N2O6P	CCCCCCCCCCCCCCCCC\C=C\C(O)C(COP([O-])(=O)OCC[N+](C)(C)C)NC(=O)CCCCCCCCCCCCCCCC	InChI=1S/C44H89N2O6P/c1-6-8-10-12-14-16-18-20-22-23-24-25-27-29-31-33-35-37-43(47)42(41-52-53(49,50)51-40-39-46(3,4)5)45-44(48)38-36-34-32-30-28-26-21-19-17-15-13-11-9-7-2/h35,37,42-43,47H,6-34,36,38-41H2,1-5H3,(H-,45,48,49,50)/b37-35+	BLVWSWKXAOKSNX-MHAUTQJVNA-N	LipidBlast2022_580111
SM 22:1;2O/18:0	brain	positive	1,2,3,4,5,6,7,8,9,10	brain_positive_POS_NEG_ZF_brain1_mzML_positive.csv, brain_positive_POS_NEG_ZF_brain2_mzML_positive.csv, brain_positive_POS_NEG_ZF2_brain1_mzML_positive.csv, brain_positive_POS_NEG_ZF2_brain2_mzML_positive.csv, brain_positive_POS_NEG_ZF3_brain1_mzML_positive.csv, brain_positive_POS_NEG_ZF3_brain2_mzML_positive.csv, brain_positive_POS_NEG_ZF4_brain_repeat_mzML_positive.csv, brain_positive_POS_NEG_Z…	10	11111111110	90.9091	SM	C45H91N2O6P	CCCCCCCCCCCCCCCCC\C=C\C(O)C(COP([O-])(=O)OCC[N+](C)(C)C)NC(=O)CCCCCCCCCCCCCCCCC	InChI=1S/C45H91N2O6P/c1-6-8-10-12-14-16-18-20-22-23-25-26-28-30-32-34-36-38-44(48)43(42-53-54(50,51)52-41-40-47(3,4)5)46-45(49)39-37-35-33-31-29-27-24-21-19-17-15-13-11-9-7-2/h36,38,43-44,48H,6-35,37,39-42H2,1-5H3,(H-,46,49,50,51)/b38-36+	NQWCUFNFOHGDKW-BSKJHSHCNA-N	LipidBlast2022_580114
SM 22:1;2O/18:1	brain	positive	1,2,3,4,5,6,7,8,9,10	brain_positive_POS_NEG_ZF_brain1_mzML_positive.csv, brain_positive_POS_NEG_ZF_brain2_mzML_positive.csv, brain_positive_POS_NEG_ZF2_brain1_mzML_positive.csv, brain_positive_POS_NEG_ZF2_brain2_mzML_positive.csv, brain_positive_POS_NEG_ZF3_brain1_mzML_positive.csv, brain_positive_POS_NEG_ZF3_brain2_mzML_positive.csv, brain_positive_POS_NEG_ZF4_brain_repeat_mzML_positive.csv, brain_positive_POS_NEG_Z…	10	11111111110	90.9091	SM	C45H89N2O6P	CCCCCCCCCCCCCCCCC\C=C\C(O)C(COP([O-])(=O)OCC[N+](C)(C)C)NC(=O)CCCCCCC\C=C/CCCCCCCC	InChI=1S/C45H89N2O6P/c1-6-8-10-12-14-16-18-20-22-23-25-26-28-30-32-34-36-38-44(48)43(42-53-54(50,51)52-41-40-47(3,4)5)46-45(49)39-37-35-33-31-29-27-24-21-19-17-15-13-11-9-7-2/h21,24,36,38,43-44,48H,6-20,22-23,25-35,37,39-42H2,1-5H3,(H-,46,49,50,51)/b24-21-,38-36+	PZNAVDCFLHXRSA-BPVOQKTENA-N	LipidBlast2022_580115
SM 22:1;2O/20:1	brain	positive	1,2,4,5,6,7,8,9,10,11	brain_positive_POS_NEG_ZF_brain1_mzML_positive.csv, brain_positive_POS_NEG_ZF_brain2_mzML_positive.csv, brain_positive_POS_NEG_ZF2_brain2_mzML_positive.csv, brain_positive_POS_NEG_ZF3_brain1_mzML_positive.csv, brain_positive_POS_NEG_ZF3_brain2_mzML_positive.csv, brain_positive_POS_NEG_ZF4_brain_repeat_mzML_positive.csv, brain_positive_POS_NEG_ZF4_brain1_mzML_positive.csv, brain_positive_POS_NEG_Z…	10	11011111111	90.9091	SM	C47H93N2O6P	CCCCCCCCCCCCCCCCC\C=C\C(O)C(COP([O-])(=O)OCC[N+](C)(C)C)NC(=O)CCCCCCCCC\C=C/CCCCCCCC	InChI=1S/C47H93N2O6P/c1-6-8-10-12-14-16-18-20-22-24-26-28-30-32-34-36-38-40-46(50)45(44-55-56(52,53)54-43-42-49(3,4)5)48-47(51)41-39-37-35-33-31-29-27-25-23-21-19-17-15-13-11-9-7-2/h21,23,38,40,45-46,50H,6-20,22,24-37,39,41-44H2,1-5H3,(H-,48,51,52,53)/b23-21-,40-38+	KRCMBOLJNIPGEI-IZHGXUFKNA-N	LipidBlast2022_580124
SM 22:2;2O/18:0	brain	positive	1,2,3,4,5,6,7,8,9,10	brain_positive_POS_NEG_ZF_brain1_mzML_positive.csv, brain_positive_POS_NEG_ZF_brain2_mzML_positive.csv, brain_positive_POS_NEG_ZF2_brain1_mzML_positive.csv, brain_positive_POS_NEG_ZF2_brain2_mzML_positive.csv, brain_positive_POS_NEG_ZF3_brain1_mzML_positive.csv, brain_positive_POS_NEG_ZF3_brain2_mzML_positive.csv, brain_positive_POS_NEG_ZF4_brain_repeat_mzML_positive.csv, brain_positive_POS_NEG_Z…	10	11111111110	90.9091	SM	C45H89N2O6P	CCCCCCCCCCCCCCCCCC(=O)NC(COP([O-])(=O)OCC[N+](C)(C)C)C(O)\C=C\CC\C=C\CCCCCCCCCCCCC	InChI=1S/C45H89N2O6P/c1-6-8-10-12-14-16-18-20-22-23-25-26-28-30-32-34-36-38-44(48)43(42-53-54(50,51)52-41-40-47(3,4)5)46-45(49)39-37-35-33-31-29-27-24-21-19-17-15-13-11-9-7-2/h28,30,36,38,43-44,48H,6-27,29,31-35,37,39-42H2,1-5H3,(H-,46,49,50,51)/b30-28+,38-36+	YGCNWLFCJXYXBI-INARCNGINA-N	LipidBlast2022_580487
SM 22:2;2O/18:5	brain	positive	1,2,3,4,5,6,7,8,9,10,11	brain_positive_POS_NEG_ZF_brain1_mzML_positive.csv, brain_positive_POS_NEG_ZF_brain2_mzML_positive.csv, brain_positive_POS_NEG_ZF2_brain1_mzML_positive.csv, brain_positive_POS_NEG_ZF2_brain2_mzML_positive.csv, brain_positive_POS_NEG_ZF3_brain1_mzML_positive.csv, brain_positive_POS_NEG_ZF3_brain2_mzML_positive.csv, brain_positive_POS_NEG_ZF4_brain_repeat_mzML_positive.csv, brain_positive_POS_NEG_Z…	11	11111111111	100	SM	C45H79N2O6P	CCCCCCCCCCCCC\C=C\CC\C=C\C(O)C(COP([O-])(=O)OCC[N+](C)(C)C)NC(=O)C\C=C/C\C=C/C\C=C/C\C=C/C\C=C/CC	InChI=1S/C45H79N2O6P/c1-6-8-10-12-14-16-18-20-22-23-25-26-28-30-32-34-36-38-44(48)43(42-53-54(50,51)52-41-40-47(3,4)5)46-45(49)39-37-35-33-31-29-27-24-21-19-17-15-13-11-9-7-2/h9,11,15,17,21,24,28-31,35-38,43-44,48H,6-8,10,12-14,16,18-20,22-23,25-27,32-34,39-42H2,1-5H3,(H-,46,49,50,51)/b11-9-,17-15-,24-21-,30-28+,31-29-,37-35-,38-36+	IZRIMAKIJYHTDJ-JHHHUXCNNA-N	LipidBlast2022_580492
SM 22:2;2O/20:0	brain	positive	1,2,4,5,6,7,8,9,10,11	brain_positive_POS_NEG_ZF_brain1_mzML_positive.csv, brain_positive_POS_NEG_ZF_brain2_mzML_positive.csv, brain_positive_POS_NEG_ZF2_brain2_mzML_positive.csv, brain_positive_POS_NEG_ZF3_brain1_mzML_positive.csv, brain_positive_POS_NEG_ZF3_brain2_mzML_positive.csv, brain_positive_POS_NEG_ZF4_brain_repeat_mzML_positive.csv, brain_positive_POS_NEG_ZF4_brain1_mzML_positive.csv, brain_positive_POS_NEG_Z…	10	11011111111	90.9091	SM	C47H93N2O6P	CCCCCCCCCCCCCCCCCCCC(=O)NC(COP([O-])(=O)OCC[N+](C)(C)C)C(O)\C=C\CC\C=C\CCCCCCCCCCCCC	InChI=1S/C47H93N2O6P/c1-6-8-10-12-14-16-18-20-22-24-26-28-30-32-34-36-38-40-46(50)45(44-55-56(52,53)54-43-42-49(3,4)5)48-47(51)41-39-37-35-33-31-29-27-25-23-21-19-17-15-13-11-9-7-2/h30,32,38,40,45-46,50H,6-29,31,33-37,39,41-44H2,1-5H3,(H-,48,51,52,53)/b32-30+,40-38+	ZLNZVPNPQNVDRK-MFZOHDJKNA-N	LipidBlast2022_580496
SM 22:3;2O/18:4	brain	positive	1,2,3,4,5,6,7,8,9,10,11	brain_positive_POS_NEG_ZF_brain1_mzML_positive.csv, brain_positive_POS_NEG_ZF_brain2_mzML_positive.csv, brain_positive_POS_NEG_ZF2_brain1_mzML_positive.csv, brain_positive_POS_NEG_ZF2_brain2_mzML_positive.csv, brain_positive_POS_NEG_ZF3_brain1_mzML_positive.csv, brain_positive_POS_NEG_ZF3_brain2_mzML_positive.csv, brain_positive_POS_NEG_ZF4_brain_repeat_mzML_positive.csv, brain_positive_POS_NEG_Z…	11	11111111111	100	SM	C45H79N2O6P	CCCCCCCCC\C=C\CC\C=C\CC\C=C\C(O)C(COP([O-])(=O)OCC[N+](C)(C)C)NC(=O)CCCC\C=C/C\C=C/C\C=C/C\C=C/CC	InChI=1S/C45H79N2O6P/c1-6-8-10-12-14-16-18-20-22-23-25-26-28-30-32-34-36-38-44(48)43(42-53-54(50,51)52-41-40-47(3,4)5)46-45(49)39-37-35-33-31-29-27-24-21-19-17-15-13-11-9-7-2/h9,11,15,17,21-24,28-31,36,38,43-44,48H,6-8,10,12-14,16,18-20,25-27,32-35,37,39-42H2,1-5H3,(H-,46,49,50,51)/b11-9-,17-15-,23-22+,24-21-,30-28+,31-29-,38-36+	SIDLVHRUZIPBGD-QECWNGTGNA-N	LipidBlast2022_580864
SM 23:0;2O/14:1	brain	positive	1,2,3,4,5,6,7,8,10	brain_positive_POS_NEG_ZF_brain1_mzML_positive.csv, brain_positive_POS_NEG_ZF_brain2_mzML_positive.csv, brain_positive_POS_NEG_ZF2_brain1_mzML_positive.csv, brain_positive_POS_NEG_ZF2_brain2_mzML_positive.csv, brain_positive_POS_NEG_ZF3_brain1_mzML_positive.csv, brain_positive_POS_NEG_ZF3_brain2_mzML_positive.csv, brain_positive_POS_NEG_ZF4_brain_repeat_mzML_positive.csv, brain_positive_POS_NEG_Z…	9	11111111010	81.8182	SM	C42H85N2O6P	CCCCCCCCCCCCCCCCCCCCC(O)C(COP([O-])(=O)OCC[N+](C)(C)C)NC(=O)CCCCCCC\C=C/CCCC	InChI=1S/C42H85N2O6P/c1-6-8-10-12-14-16-18-19-20-21-22-23-24-26-27-29-31-33-35-41(45)40(39-50-51(47,48)49-38-37-44(3,4)5)43-42(46)36-34-32-30-28-25-17-15-13-11-9-7-2/h13,15,40-41,45H,6-12,14,16-39H2,1-5H3,(H-,43,46,47,48)/b15-13-	IKOPWVGCCSJBQX-SQFISAMPNA-N	LipidBlast2022_581222
SM 23:0;2O/15:1	brain	positive	1,2,3,4,5,6,7,8,9,10	brain_positive_POS_NEG_ZF_brain1_mzML_positive.csv, brain_positive_POS_NEG_ZF_brain2_mzML_positive.csv, brain_positive_POS_NEG_ZF2_brain1_mzML_positive.csv, brain_positive_POS_NEG_ZF2_brain2_mzML_positive.csv, brain_positive_POS_NEG_ZF3_brain1_mzML_positive.csv, brain_positive_POS_NEG_ZF3_brain2_mzML_positive.csv, brain_positive_POS_NEG_ZF4_brain_repeat_mzML_positive.csv, brain_positive_POS_NEG_Z…	10	11111111110	90.9091	SM	C43H87N2O6P	CCCCCCCCCCCCCCCCCCCCC(O)C(COP([O-])(=O)OCC[N+](C)(C)C)NC(=O)CCCCCCC\C=C/CCCCC	InChI=1S/C43H87N2O6P/c1-6-8-10-12-14-16-18-20-21-22-23-24-25-26-28-30-32-34-36-42(46)41(40-51-52(48,49)50-39-38-45(3,4)5)44-43(47)37-35-33-31-29-27-19-17-15-13-11-9-7-2/h15,17,41-42,46H,6-14,16,18-40H2,1-5H3,(H-,44,47,48,49)/b17-15-	TUSJPFHUBRRLLJ-ICFOKQHNNA-N	LipidBlast2022_581224
SM 23:0;2O/16:1	brain	positive	1,2,3,4,5,6,7,8,9,10	brain_positive_POS_NEG_ZF_brain1_mzML_positive.csv, brain_positive_POS_NEG_ZF_brain2_mzML_positive.csv, brain_positive_POS_NEG_ZF2_brain1_mzML_positive.csv, brain_positive_POS_NEG_ZF2_brain2_mzML_positive.csv, brain_positive_POS_NEG_ZF3_brain1_mzML_positive.csv, brain_positive_POS_NEG_ZF3_brain2_mzML_positive.csv, brain_positive_POS_NEG_ZF4_brain_repeat_mzML_positive.csv, brain_positive_POS_NEG_Z…	10	11111111110	90.9091	SM	C44H89N2O6P	CCCCCCCCCCCCCCCCCCCCC(O)C(COP([O-])(=O)OCC[N+](C)(C)C)NC(=O)CCCCCCC\C=C/CCCCCC	InChI=1S/C44H89N2O6P/c1-6-8-10-12-14-16-18-20-21-22-23-24-26-27-29-31-33-35-37-43(47)42(41-52-53(49,50)51-40-39-46(3,4)5)45-44(48)38-36-34-32-30-28-25-19-17-15-13-11-9-7-2/h17,19,42-43,47H,6-16,18,20-41H2,1-5H3,(H-,45,48,49,50)/b19-17-	CJGNFYJXMONFCB-ZPHPHTNENA-N	LipidBlast2022_581226
SM 23:0;2O/17:1	brain	positive	1,2,3,4,5,6,7,8,9,10	brain_positive_POS_NEG_ZF_brain1_mzML_positive.csv, brain_positive_POS_NEG_ZF_brain2_mzML_positive.csv, brain_positive_POS_NEG_ZF2_brain1_mzML_positive.csv, brain_positive_POS_NEG_ZF2_brain2_mzML_positive.csv, brain_positive_POS_NEG_ZF3_brain1_mzML_positive.csv, brain_positive_POS_NEG_ZF3_brain2_mzML_positive.csv, brain_positive_POS_NEG_ZF4_brain_repeat_mzML_positive.csv, brain_positive_POS_NEG_Z…	10	11111111110	90.9091	SM	C45H91N2O6P	CCCCCCCCCCCCCCCCCCCCC(O)C(COP([O-])(=O)OCC[N+](C)(C)C)NC(=O)CCCCCCC\C=C/CCCCCCC	InChI=1S/C45H91N2O6P/c1-6-8-10-12-14-16-18-20-22-23-24-25-26-28-30-32-34-36-38-44(48)43(42-53-54(50,51)52-41-40-47(3,4)5)46-45(49)39-37-35-33-31-29-27-21-19-17-15-13-11-9-7-2/h19,21,43-44,48H,6-18,20,22-42H2,1-5H3,(H-,46,49,50,51)/b21-19-	SDDRHGAKXQEKIQ-VZCXRCSSNA-N	LipidBlast2022_581231
SM 23:0;2O/17:2	brain	positive	1,2,3,4,5,6,7,8,9,10	brain_positive_POS_NEG_ZF_brain1_mzML_positive.csv, brain_positive_POS_NEG_ZF_brain2_mzML_positive.csv, brain_positive_POS_NEG_ZF2_brain1_mzML_positive.csv, brain_positive_POS_NEG_ZF2_brain2_mzML_positive.csv, brain_positive_POS_NEG_ZF3_brain1_mzML_positive.csv, brain_positive_POS_NEG_ZF3_brain2_mzML_positive.csv, brain_positive_POS_NEG_ZF4_brain_repeat_mzML_positive.csv, brain_positive_POS_NEG_Z…	10	11111111110	90.9091	SM	C45H89N2O6P	CCCCCCCCCCCCCCCCCCCCC(O)C(COP([O-])(=O)OCC[N+](C)(C)C)NC(=O)CCCCCCC\C=C/C\C=C/CCCC	InChI=1S/C45H89N2O6P/c1-6-8-10-12-14-16-18-20-22-23-24-25-26-28-30-32-34-36-38-44(48)43(42-53-54(50,51)52-41-40-47(3,4)5)46-45(49)39-37-35-33-31-29-27-21-19-17-15-13-11-9-7-2/h13,15,19,21,43-44,48H,6-12,14,16-18,20,22-42H2,1-5H3,(H-,46,49,50,51)/b15-13-,21-19-	UEOGIWVAHSTVGV-RYKNKZFFNA-N	LipidBlast2022_581232
SM 23:0;2O/19:2	brain	positive	1,2,4,5,6,7,8,9,10,11	brain_positive_POS_NEG_ZF_brain1_mzML_positive.csv, brain_positive_POS_NEG_ZF_brain2_mzML_positive.csv, brain_positive_POS_NEG_ZF2_brain2_mzML_positive.csv, brain_positive_POS_NEG_ZF3_brain1_mzML_positive.csv, brain_positive_POS_NEG_ZF3_brain2_mzML_positive.csv, brain_positive_POS_NEG_ZF4_brain_repeat_mzML_positive.csv, brain_positive_POS_NEG_ZF4_brain1_mzML_positive.csv, brain_positive_POS_NEG_Z…	10	11011111111	90.9091	SM	C47H93N2O6P	CCCCCCCCCCCCCCCCCCCCC(O)C(COP([O-])(=O)OCC[N+](C)(C)C)NC(=O)CCCCCCC\C=C/C\C=C/CCCCCC	InChI=1S/C47H93N2O6P/c1-6-8-10-12-14-16-18-20-22-24-25-26-28-30-32-34-36-38-40-46(50)45(44-55-56(52,53)54-43-42-49(3,4)5)48-47(51)41-39-37-35-33-31-29-27-23-21-19-17-15-13-11-9-7-2/h17,19,23,27,45-46,50H,6-16,18,20-22,24-26,28-44H2,1-5H3,(H-,48,51,52,53)/b19-17-,27-23-	ZOLJONHTHBOQKN-INJOOFDKNA-N	LipidBlast2022_581241
SM 23:1;2O/11:0	brain	positive	1,2,3,5,6,7,8,10	brain_positive_POS_NEG_ZF_brain1_mzML_positive.csv, brain_positive_POS_NEG_ZF_brain2_mzML_positive.csv, brain_positive_POS_NEG_ZF2_brain1_mzML_positive.csv, brain_positive_POS_NEG_ZF3_brain1_mzML_positive.csv, brain_positive_POS_NEG_ZF3_brain2_mzML_positive.csv, brain_positive_POS_NEG_ZF4_brain_repeat_mzML_positive.csv, brain_positive_POS_NEG_ZF4_brain1_mzML_positive.csv, brain_positive_POS_NEG_Z…	8	11101111010	72.7273	SM	C39H79N2O6P	CCCCCCCCCCCCCCCCCC\C=C\C(O)C(COP([O-])(=O)OCC[N+](C)(C)C)NC(=O)CCCCCCCCCC	InChI=1S/C39H79N2O6P/c1-6-8-10-12-14-16-17-18-19-20-21-22-23-24-25-26-28-30-32-38(42)37(36-47-48(44,45)46-35-34-41(3,4)5)40-39(43)33-31-29-27-15-13-11-9-7-2/h30,32,37-38,42H,6-29,31,33-36H2,1-5H3,(H-,40,43,44,45)/b32-30+	ZNFAHCUJJVSRQQ-NHQGMKOONA-N	LipidBlast2022_581390
SM 23:1;2O/14:0	brain	positive	1,2,3,4,5,6,7,8,10	brain_positive_POS_NEG_ZF_brain1_mzML_positive.csv, brain_positive_POS_NEG_ZF_brain2_mzML_positive.csv, brain_positive_POS_NEG_ZF2_brain1_mzML_positive.csv, brain_positive_POS_NEG_ZF2_brain2_mzML_positive.csv, brain_positive_POS_NEG_ZF3_brain1_mzML_positive.csv, brain_positive_POS_NEG_ZF3_brain2_mzML_positive.csv, brain_positive_POS_NEG_ZF4_brain_repeat_mzML_positive.csv, brain_positive_POS_NEG_Z…	9	11111111010	81.8182	SM	C42H85N2O6P	CCCCCCCCCCCCCCCCCC\C=C\C(O)C(COP([O-])(=O)OCC[N+](C)(C)C)NC(=O)CCCCCCCCCCCCC	InChI=1S/C42H85N2O6P/c1-6-8-10-12-14-16-18-19-20-21-22-23-24-26-27-29-31-33-35-41(45)40(39-50-51(47,48)49-38-37-44(3,4)5)43-42(46)36-34-32-30-28-25-17-15-13-11-9-7-2/h33,35,40-41,45H,6-32,34,36-39H2,1-5H3,(H-,43,46,47,48)/b35-33+	PHBDHYBIVWCERC-LAPDZXRHNA-N	LipidBlast2022_581394
SM 23:1;2O/15:0	brain	positive	1,2,3,4,5,6,7,8,9,10	brain_positive_POS_NEG_ZF_brain1_mzML_positive.csv, brain_positive_POS_NEG_ZF_brain2_mzML_positive.csv, brain_positive_POS_NEG_ZF2_brain1_mzML_positive.csv, brain_positive_POS_NEG_ZF2_brain2_mzML_positive.csv, brain_positive_POS_NEG_ZF3_brain1_mzML_positive.csv, brain_positive_POS_NEG_ZF3_brain2_mzML_positive.csv, brain_positive_POS_NEG_ZF4_brain_repeat_mzML_positive.csv, brain_positive_POS_NEG_Z…	10	11111111110	90.9091	SM	C43H87N2O6P	CCCCCCCCCCCCCCCCCC\C=C\C(O)C(COP([O-])(=O)OCC[N+](C)(C)C)NC(=O)CCCCCCCCCCCCCC	InChI=1S/C43H87N2O6P/c1-6-8-10-12-14-16-18-20-21-22-23-24-25-26-28-30-32-34-36-42(46)41(40-51-52(48,49)50-39-38-45(3,4)5)44-43(47)37-35-33-31-29-27-19-17-15-13-11-9-7-2/h34,36,41-42,46H,6-33,35,37-40H2,1-5H3,(H-,44,47,48,49)/b36-34+	VJFKMCZZJQLSFO-JMUUFCRMNA-N	LipidBlast2022_581396
SM 23:1;2O/16:0	brain	positive	1,2,3,4,5,6,7,8,9,10	brain_positive_POS_NEG_ZF_brain1_mzML_positive.csv, brain_positive_POS_NEG_ZF_brain2_mzML_positive.csv, brain_positive_POS_NEG_ZF2_brain1_mzML_positive.csv, brain_positive_POS_NEG_ZF2_brain2_mzML_positive.csv, brain_positive_POS_NEG_ZF3_brain1_mzML_positive.csv, brain_positive_POS_NEG_ZF3_brain2_mzML_positive.csv, brain_positive_POS_NEG_ZF4_brain_repeat_mzML_positive.csv, brain_positive_POS_NEG_Z…	10	11111111110	90.9091	SM	C44H89N2O6P	CCCCCCCCCCCCCCCCCC\C=C\C(O)C(COP([O-])(=O)OCC[N+](C)(C)C)NC(=O)CCCCCCCCCCCCCCC	InChI=1S/C44H89N2O6P/c1-6-8-10-12-14-16-18-20-21-22-23-24-26-27-29-31-33-35-37-43(47)42(41-52-53(49,50)51-40-39-46(3,4)5)45-44(48)38-36-34-32-30-28-25-19-17-15-13-11-9-7-2/h35,37,42-43,47H,6-34,36,38-41H2,1-5H3,(H-,45,48,49,50)/b37-35+	KZFDPEXLCLDRJJ-MHAUTQJVNA-N	LipidBlast2022_581398
SM 23:1;2O/17:0	brain	positive	1,2,3,4,5,6,7,8,9,10	brain_positive_POS_NEG_ZF_brain1_mzML_positive.csv, brain_positive_POS_NEG_ZF_brain2_mzML_positive.csv, brain_positive_POS_NEG_ZF2_brain1_mzML_positive.csv, brain_positive_POS_NEG_ZF2_brain2_mzML_positive.csv, brain_positive_POS_NEG_ZF3_brain1_mzML_positive.csv, brain_positive_POS_NEG_ZF3_brain2_mzML_positive.csv, brain_positive_POS_NEG_ZF4_brain_repeat_mzML_positive.csv, brain_positive_POS_NEG_Z…	10	11111111110	90.9091	SM	C45H91N2O6P	CCCCCCCCCCCCCCCCCC\C=C\C(O)C(COP([O-])(=O)OCC[N+](C)(C)C)NC(=O)CCCCCCCCCCCCCCCC	InChI=1S/C45H91N2O6P/c1-6-8-10-12-14-16-18-20-22-23-24-25-26-28-30-32-34-36-38-44(48)43(42-53-54(50,51)52-41-40-47(3,4)5)46-45(49)39-37-35-33-31-29-27-21-19-17-15-13-11-9-7-2/h36,38,43-44,48H,6-35,37,39-42H2,1-5H3,(H-,46,49,50,51)/b38-36+	XRDKXHLBDKFLGF-BSKJHSHCNA-N	LipidBlast2022_581603
SM 23:1;2O/17:1	brain	positive	1,2,3,4,5,6,7,8,9,10	brain_positive_POS_NEG_ZF_brain1_mzML_positive.csv, brain_positive_POS_NEG_ZF_brain2_mzML_positive.csv, brain_positive_POS_NEG_ZF2_brain1_mzML_positive.csv, brain_positive_POS_NEG_ZF2_brain2_mzML_positive.csv, brain_positive_POS_NEG_ZF3_brain1_mzML_positive.csv, brain_positive_POS_NEG_ZF3_brain2_mzML_positive.csv, brain_positive_POS_NEG_ZF4_brain_repeat_mzML_positive.csv, brain_positive_POS_NEG_Z…	10	11111111110	90.9091	SM	C45H89N2O6P	CCCCCCCCCCCCCCCCCC\C=C\C(O)C(COP([O-])(=O)OCC[N+](C)(C)C)NC(=O)CCCCCCC\C=C/CCCCCCC	InChI=1S/C45H89N2O6P/c1-6-8-10-12-14-16-18-20-22-23-24-25-26-28-30-32-34-36-38-44(48)43(42-53-54(50,51)52-41-40-47(3,4)5)46-45(49)39-37-35-33-31-29-27-21-19-17-15-13-11-9-7-2/h19,21,36,38,43-44,48H,6-18,20,22-35,37,39-42H2,1-5H3,(H-,46,49,50,51)/b21-19-,38-36+	ZHJSBGXTAKJEOK-WJTIIKAONA-N	LipidBlast2022_581604
SM 23:1;2O/19:1	brain	positive	1,2,4,5,6,7,8,9,10,11	brain_positive_POS_NEG_ZF_brain1_mzML_positive.csv, brain_positive_POS_NEG_ZF_brain2_mzML_positive.csv, brain_positive_POS_NEG_ZF2_brain2_mzML_positive.csv, brain_positive_POS_NEG_ZF3_brain1_mzML_positive.csv, brain_positive_POS_NEG_ZF3_brain2_mzML_positive.csv, brain_positive_POS_NEG_ZF4_brain_repeat_mzML_positive.csv, brain_positive_POS_NEG_ZF4_brain1_mzML_positive.csv, brain_positive_POS_NEG_Z…	10	11011111111	90.9091	SM	C47H93N2O6P	CCCCCCCCCCCCCCCCCC\C=C\C(O)C(COP([O-])(=O)OCC[N+](C)(C)C)NC(=O)CCCCCCC\C=C/CCCCCCCCC	InChI=1S/C47H93N2O6P/c1-6-8-10-12-14-16-18-20-22-24-25-26-28-30-32-34-36-38-40-46(50)45(44-55-56(52,53)54-43-42-49(3,4)5)48-47(51)41-39-37-35-33-31-29-27-23-21-19-17-15-13-11-9-7-2/h23,27,38,40,45-46,50H,6-22,24-26,28-37,39,41-44H2,1-5H3,(H-,48,51,52,53)/b27-23-,40-38+	LFVHPDFZGPLNRZ-QATITPLANA-N	LipidBlast2022_581613
SM 23:2;2O/17:0	brain	positive	1,2,3,4,5,6,7,8,9,10	brain_positive_POS_NEG_ZF_brain1_mzML_positive.csv, brain_positive_POS_NEG_ZF_brain2_mzML_positive.csv, brain_positive_POS_NEG_ZF2_brain1_mzML_positive.csv, brain_positive_POS_NEG_ZF2_brain2_mzML_positive.csv, brain_positive_POS_NEG_ZF3_brain1_mzML_positive.csv, brain_positive_POS_NEG_ZF3_brain2_mzML_positive.csv, brain_positive_POS_NEG_ZF4_brain_repeat_mzML_positive.csv, brain_positive_POS_NEG_Z…	10	11111111110	90.9091	SM	C45H89N2O6P	CCCCCCCCCCCCCCCCC(=O)NC(COP([O-])(=O)OCC[N+](C)(C)C)C(O)\C=C\CC\C=C\CCCCCCCCCCCCCC	InChI=1S/C45H89N2O6P/c1-6-8-10-12-14-16-18-20-22-23-24-25-26-28-30-32-34-36-38-44(48)43(42-53-54(50,51)52-41-40-47(3,4)5)46-45(49)39-37-35-33-31-29-27-21-19-17-15-13-11-9-7-2/h28,30,36,38,43-44,48H,6-27,29,31-35,37,39-42H2,1-5H3,(H-,46,49,50,51)/b30-28+,38-36+	JXSOWUHJCMSIFY-INARCNGINA-N	LipidBlast2022_581776
SM 23:2;2O/19:0	brain	positive	1,2,4,5,6,7,8,9,10,11	brain_positive_POS_NEG_ZF_brain1_mzML_positive.csv, brain_positive_POS_NEG_ZF_brain2_mzML_positive.csv, brain_positive_POS_NEG_ZF2_brain2_mzML_positive.csv, brain_positive_POS_NEG_ZF3_brain1_mzML_positive.csv, brain_positive_POS_NEG_ZF3_brain2_mzML_positive.csv, brain_positive_POS_NEG_ZF4_brain_repeat_mzML_positive.csv, brain_positive_POS_NEG_ZF4_brain1_mzML_positive.csv, brain_positive_POS_NEG_Z…	10	11011111111	90.9091	SM	C47H93N2O6P	CCCCCCCCCCCCCCCCCCC(=O)NC(COP([O-])(=O)OCC[N+](C)(C)C)C(O)\C=C\CC\C=C\CCCCCCCCCCCCCC	InChI=1S/C47H93N2O6P/c1-6-8-10-12-14-16-18-20-22-24-25-26-28-30-32-34-36-38-40-46(50)45(44-55-56(52,53)54-43-42-49(3,4)5)48-47(51)41-39-37-35-33-31-29-27-23-21-19-17-15-13-11-9-7-2/h30,32,38,40,45-46,50H,6-29,31,33-37,39,41-44H2,1-5H3,(H-,48,51,52,53)/b32-30+,40-38+	PKAMPUYBHWXDMI-MFZOHDJKNA-N	LipidBlast2022_581785
SM 24:0;2O/13:1	brain	positive	1,2,3,4,5,6,7,8,10	brain_positive_POS_NEG_ZF_brain1_mzML_positive.csv, brain_positive_POS_NEG_ZF_brain2_mzML_positive.csv, brain_positive_POS_NEG_ZF2_brain1_mzML_positive.csv, brain_positive_POS_NEG_ZF2_brain2_mzML_positive.csv, brain_positive_POS_NEG_ZF3_brain1_mzML_positive.csv, brain_positive_POS_NEG_ZF3_brain2_mzML_positive.csv, brain_positive_POS_NEG_ZF4_brain_repeat_mzML_positive.csv, brain_positive_POS_NEG_Z…	9	11111111010	81.8182	SM	C42H85N2O6P	CCCCCCCCCCCCCCCCCCCCCC(O)C(COP([O-])(=O)OCC[N+](C)(C)C)NC(=O)CCCCCCC\C=C/CCC	InChI=1S/C42H85N2O6P/c1-6-8-10-12-14-16-18-19-20-21-22-23-24-25-26-27-29-31-33-35-41(45)40(39-50-51(47,48)49-38-37-44(3,4)5)43-42(46)36-34-32-30-28-17-15-13-11-9-7-2/h11,13,40-41,45H,6-10,12,14-39H2,1-5H3,(H-,43,46,47,48)/b13-11-	JZKGKSQTSASXAF-QBFSEMIENA-N	LipidBlast2022_582512
SM 24:0;2O/14:1	brain	positive	1,2,3,4,5,6,7,8,9,10	brain_positive_POS_NEG_ZF_brain1_mzML_positive.csv, brain_positive_POS_NEG_ZF_brain2_mzML_positive.csv, brain_positive_POS_NEG_ZF2_brain1_mzML_positive.csv, brain_positive_POS_NEG_ZF2_brain2_mzML_positive.csv, brain_positive_POS_NEG_ZF3_brain1_mzML_positive.csv, brain_positive_POS_NEG_ZF3_brain2_mzML_positive.csv, brain_positive_POS_NEG_ZF4_brain_repeat_mzML_positive.csv, brain_positive_POS_NEG_Z…	10	11111111110	90.9091	SM	C43H87N2O6P	CCCCCCCCCCCCCCCCCCCCCC(O)C(COP([O-])(=O)OCC[N+](C)(C)C)NC(=O)CCCCCCC\C=C/CCCC	InChI=1S/C43H87N2O6P/c1-6-8-10-12-14-16-18-19-20-21-22-23-24-25-27-28-30-32-34-36-42(46)41(40-51-52(48,49)50-39-38-45(3,4)5)44-43(47)37-35-33-31-29-26-17-15-13-11-9-7-2/h13,15,41-42,46H,6-12,14,16-40H2,1-5H3,(H-,44,47,48,49)/b15-13-	JXQXNOQHIRISMH-SQFISAMPNA-N	LipidBlast2022_582514
SM 24:0;2O/15:1	brain	positive	1,2,3,4,5,6,7,8,9,10	brain_positive_POS_NEG_ZF_brain1_mzML_positive.csv, brain_positive_POS_NEG_ZF_brain2_mzML_positive.csv, brain_positive_POS_NEG_ZF2_brain1_mzML_positive.csv, brain_positive_POS_NEG_ZF2_brain2_mzML_positive.csv, brain_positive_POS_NEG_ZF3_brain1_mzML_positive.csv, brain_positive_POS_NEG_ZF3_brain2_mzML_positive.csv, brain_positive_POS_NEG_ZF4_brain_repeat_mzML_positive.csv, brain_positive_POS_NEG_Z…	10	11111111110	90.9091	SM	C44H89N2O6P	CCCCCCCCCCCCCCCCCCCCCC(O)C(COP([O-])(=O)OCC[N+](C)(C)C)NC(=O)CCCCCCC\C=C/CCCCC	InChI=1S/C44H89N2O6P/c1-6-8-10-12-14-16-18-20-21-22-23-24-25-26-27-29-31-33-35-37-43(47)42(41-52-53(49,50)51-40-39-46(3,4)5)45-44(48)38-36-34-32-30-28-19-17-15-13-11-9-7-2/h15,17,42-43,47H,6-14,16,18-41H2,1-5H3,(H-,45,48,49,50)/b17-15-	UIISOJRDWPRMTR-ICFOKQHNNA-N	LipidBlast2022_582516
SM 24:0;2O/16:1	brain	positive	1,2,3,4,5,6,7,8,9,10	brain_positive_POS_NEG_ZF_brain1_mzML_positive.csv, brain_positive_POS_NEG_ZF_brain2_mzML_positive.csv, brain_positive_POS_NEG_ZF2_brain1_mzML_positive.csv, brain_positive_POS_NEG_ZF2_brain2_mzML_positive.csv, brain_positive_POS_NEG_ZF3_brain1_mzML_positive.csv, brain_positive_POS_NEG_ZF3_brain2_mzML_positive.csv, brain_positive_POS_NEG_ZF4_brain_repeat_mzML_positive.csv, brain_positive_POS_NEG_Z…	10	11111111110	90.9091	SM	C45H91N2O6P	CCCCCCCCCCCCCCCCCCCCCC(O)C(COP([O-])(=O)OCC[N+](C)(C)C)NC(=O)CCCCCCC\C=C/CCCCCC	InChI=1S/C45H91N2O6P/c1-6-8-10-12-14-16-18-20-21-22-23-24-25-27-28-30-32-34-36-38-44(48)43(42-53-54(50,51)52-41-40-47(3,4)5)46-45(49)39-37-35-33-31-29-26-19-17-15-13-11-9-7-2/h17,19,43-44,48H,6-16,18,20-42H2,1-5H3,(H-,46,49,50,51)/b19-17-	PGNAMMHCCVXEFL-ZPHPHTNENA-N	LipidBlast2022_582518
SM 24:0;2O/16:2	brain	positive	1,2,3,4,5,6,7,8,9,10	brain_positive_POS_NEG_ZF_brain1_mzML_positive.csv, brain_positive_POS_NEG_ZF_brain2_mzML_positive.csv, brain_positive_POS_NEG_ZF2_brain1_mzML_positive.csv, brain_positive_POS_NEG_ZF2_brain2_mzML_positive.csv, brain_positive_POS_NEG_ZF3_brain1_mzML_positive.csv, brain_positive_POS_NEG_ZF3_brain2_mzML_positive.csv, brain_positive_POS_NEG_ZF4_brain_repeat_mzML_positive.csv, brain_positive_POS_NEG_Z…	10	11111111110	90.9091	SM	C45H89N2O6P	CCCCCCCCCCCCCCCCCCCCCC(O)C(COP([O-])(=O)OCC[N+](C)(C)C)NC(=O)CCCCCCC\C=C/C\C=C/CCC	InChI=1S/C45H89N2O6P/c1-6-8-10-12-14-16-18-20-21-22-23-24-25-27-28-30-32-34-36-38-44(48)43(42-53-54(50,51)52-41-40-47(3,4)5)46-45(49)39-37-35-33-31-29-26-19-17-15-13-11-9-7-2/h11,13,17,19,43-44,48H,6-10,12,14-16,18,20-42H2,1-5H3,(H-,46,49,50,51)/b13-11-,19-17-	HPXGMRJWZQBSRA-OHNCOSGTNA-N	LipidBlast2022_582519
SM 24:0;2O/18:2	brain	positive	1,2,4,5,6,7,8,9,10,11	brain_positive_POS_NEG_ZF_brain1_mzML_positive.csv, brain_positive_POS_NEG_ZF_brain2_mzML_positive.csv, brain_positive_POS_NEG_ZF2_brain2_mzML_positive.csv, brain_positive_POS_NEG_ZF3_brain1_mzML_positive.csv, brain_positive_POS_NEG_ZF3_brain2_mzML_positive.csv, brain_positive_POS_NEG_ZF4_brain_repeat_mzML_positive.csv, brain_positive_POS_NEG_ZF4_brain1_mzML_positive.csv, brain_positive_POS_NEG_Z…	10	11011111111	90.9091	SM	C47H93N2O6P	CCCCCCCCCCCCCCCCCCCCCC(O)C(COP([O-])(=O)OCC[N+](C)(C)C)NC(=O)CCCCCCC\C=C/C\C=C/CCCCC	InChI=1S/C47H93N2O6P/c1-6-8-10-12-14-16-18-20-22-23-24-25-27-28-30-32-34-36-38-40-46(50)45(44-55-56(52,53)54-43-42-49(3,4)5)48-47(51)41-39-37-35-33-31-29-26-21-19-17-15-13-11-9-7-2/h15,17,21,26,45-46,50H,6-14,16,18-20,22-25,27-44H2,1-5H3,(H-,48,51,52,53)/b17-15-,26-21-	QSYMKLYZNWIVHW-LPMJXMIMNA-N	LipidBlast2022_582527
SM 24:1;2O/10:0	brain	positive	1,2,3,5,6,7,8,10	brain_positive_POS_NEG_ZF_brain1_mzML_positive.csv, brain_positive_POS_NEG_ZF_brain2_mzML_positive.csv, brain_positive_POS_NEG_ZF2_brain1_mzML_positive.csv, brain_positive_POS_NEG_ZF3_brain1_mzML_positive.csv, brain_positive_POS_NEG_ZF3_brain2_mzML_positive.csv, brain_positive_POS_NEG_ZF4_brain_repeat_mzML_positive.csv, brain_positive_POS_NEG_ZF4_brain1_mzML_positive.csv, brain_positive_POS_NEG_Z…	8	11101111010	72.7273	SM	C39H79N2O6P	CCCCCCCCCCCCCCCCCCC\C=C\C(O)C(COP([O-])(=O)OCC[N+](C)(C)C)NC(=O)CCCCCCCCC	InChI=1S/C39H79N2O6P/c1-6-8-10-12-14-15-16-17-18-19-20-21-22-23-24-25-27-28-30-32-38(42)37(36-47-48(44,45)46-35-34-41(3,4)5)40-39(43)33-31-29-26-13-11-9-7-2/h30,32,37-38,42H,6-29,31,33-36H2,1-5H3,(H-,40,43,44,45)/b32-30+	ANUCTQAIPYUGKT-NHQGMKOONA-N	LipidBlast2022_582881
SM 24:1;2O/13:0	brain	positive	1,2,3,4,5,6,7,8,10	brain_positive_POS_NEG_ZF_brain1_mzML_positive.csv, brain_positive_POS_NEG_ZF_brain2_mzML_positive.csv, brain_positive_POS_NEG_ZF2_brain1_mzML_positive.csv, brain_positive_POS_NEG_ZF2_brain2_mzML_positive.csv, brain_positive_POS_NEG_ZF3_brain1_mzML_positive.csv, brain_positive_POS_NEG_ZF3_brain2_mzML_positive.csv, brain_positive_POS_NEG_ZF4_brain_repeat_mzML_positive.csv, brain_positive_POS_NEG_Z…	9	11111111010	81.8182	SM	C42H85N2O6P	CCCCCCCCCCCCCCCCCCC\C=C\C(O)C(COP([O-])(=O)OCC[N+](C)(C)C)NC(=O)CCCCCCCCCCCC	InChI=1S/C42H85N2O6P/c1-6-8-10-12-14-16-18-19-20-21-22-23-24-25-26-27-29-31-33-35-41(45)40(39-50-51(47,48)49-38-37-44(3,4)5)43-42(46)36-34-32-30-28-17-15-13-11-9-7-2/h33,35,40-41,45H,6-32,34,36-39H2,1-5H3,(H-,43,46,47,48)/b35-33+	ICUYYHRZQDMLOF-LAPDZXRHNA-N	LipidBlast2022_582884
SM 24:1;2O/14:0	brain	positive	1,2,3,4,5,6,7,8,9,10	brain_positive_POS_NEG_ZF_brain1_mzML_positive.csv, brain_positive_POS_NEG_ZF_brain2_mzML_positive.csv, brain_positive_POS_NEG_ZF2_brain1_mzML_positive.csv, brain_positive_POS_NEG_ZF2_brain2_mzML_positive.csv, brain_positive_POS_NEG_ZF3_brain1_mzML_positive.csv, brain_positive_POS_NEG_ZF3_brain2_mzML_positive.csv, brain_positive_POS_NEG_ZF4_brain_repeat_mzML_positive.csv, brain_positive_POS_NEG_Z…	10	11111111110	90.9091	SM	C43H87N2O6P	CCCCCCCCCCCCCCCCCCC\C=C\C(O)C(COP([O-])(=O)OCC[N+](C)(C)C)NC(=O)CCCCCCCCCCCCC	InChI=1S/C43H87N2O6P/c1-6-8-10-12-14-16-18-19-20-21-22-23-24-25-27-28-30-32-34-36-42(46)41(40-51-52(48,49)50-39-38-45(3,4)5)44-43(47)37-35-33-31-29-26-17-15-13-11-9-7-2/h34,36,41-42,46H,6-33,35,37-40H2,1-5H3,(H-,44,47,48,49)/b36-34+	PTVBQCVUNUACAP-JMUUFCRMNA-N	LipidBlast2022_582886
SM 24:1;2O/15:0	brain	positive	1,2,3,4,5,6,7,8,9,10	brain_positive_POS_NEG_ZF_brain1_mzML_positive.csv, brain_positive_POS_NEG_ZF_brain2_mzML_positive.csv, brain_positive_POS_NEG_ZF2_brain1_mzML_positive.csv, brain_positive_POS_NEG_ZF2_brain2_mzML_positive.csv, brain_positive_POS_NEG_ZF3_brain1_mzML_positive.csv, brain_positive_POS_NEG_ZF3_brain2_mzML_positive.csv, brain_positive_POS_NEG_ZF4_brain_repeat_mzML_positive.csv, brain_positive_POS_NEG_Z…	10	11111111110	90.9091	SM	C44H89N2O6P	CCCCCCCCCCCCCCCCCCC\C=C\C(O)C(COP([O-])(=O)OCC[N+](C)(C)C)NC(=O)CCCCCCCCCCCCCC	InChI=1S/C44H89N2O6P/c1-6-8-10-12-14-16-18-20-21-22-23-24-25-26-27-29-31-33-35-37-43(47)42(41-52-53(49,50)51-40-39-46(3,4)5)45-44(48)38-36-34-32-30-28-19-17-15-13-11-9-7-2/h35,37,42-43,47H,6-34,36,38-41H2,1-5H3,(H-,45,48,49,50)/b37-35+	PTDSXCIRTPLJSP-MHAUTQJVNA-N	LipidBlast2022_582888
SM 24:1;2O/16:0	brain	positive	1,2,3,4,5,6,7,8,9,10	brain_positive_POS_NEG_ZF_brain1_mzML_positive.csv, brain_positive_POS_NEG_ZF_brain2_mzML_positive.csv, brain_positive_POS_NEG_ZF2_brain1_mzML_positive.csv, brain_positive_POS_NEG_ZF2_brain2_mzML_positive.csv, brain_positive_POS_NEG_ZF3_brain1_mzML_positive.csv, brain_positive_POS_NEG_ZF3_brain2_mzML_positive.csv, brain_positive_POS_NEG_ZF4_brain_repeat_mzML_positive.csv, brain_positive_POS_NEG_Z…	10	11111111110	90.9091	SM	C45H91N2O6P	CCCCCCCCCCCCCCCCCCC\C=C\C(O)C(COP([O-])(=O)OCC[N+](C)(C)C)NC(=O)CCCCCCCCCCCCCCC	InChI=1S/C45H91N2O6P/c1-6-8-10-12-14-16-18-20-21-22-23-24-25-27-28-30-32-34-36-38-44(48)43(42-53-54(50,51)52-41-40-47(3,4)5)46-45(49)39-37-35-33-31-29-26-19-17-15-13-11-9-7-2/h36,38,43-44,48H,6-35,37,39-42H2,1-5H3,(H-,46,49,50,51)/b38-36+	JZVQJAJTMSMUDF-BSKJHSHCNA-N	LipidBlast2022_582890
SM 24:1;2O/16:1	brain	positive	1,2,3,4,5,6,7,8,9,10	brain_positive_POS_NEG_ZF_brain1_mzML_positive.csv, brain_positive_POS_NEG_ZF_brain2_mzML_positive.csv, brain_positive_POS_NEG_ZF2_brain1_mzML_positive.csv, brain_positive_POS_NEG_ZF2_brain2_mzML_positive.csv, brain_positive_POS_NEG_ZF3_brain1_mzML_positive.csv, brain_positive_POS_NEG_ZF3_brain2_mzML_positive.csv, brain_positive_POS_NEG_ZF4_brain_repeat_mzML_positive.csv, brain_positive_POS_NEG_Z…	10	11111111110	90.9091	SM	C45H89N2O6P	CCCCCCCCCCCCCCCCCCC\C=C\C(O)C(COP([O-])(=O)OCC[N+](C)(C)C)NC(=O)CCCCCCC\C=C/CCCCCC	InChI=1S/C45H89N2O6P/c1-6-8-10-12-14-16-18-20-21-22-23-24-25-27-28-30-32-34-36-38-44(48)43(42-53-54(50,51)52-41-40-47(3,4)5)46-45(49)39-37-35-33-31-29-26-19-17-15-13-11-9-7-2/h17,19,36,38,43-44,48H,6-16,18,20-35,37,39-42H2,1-5H3,(H-,46,49,50,51)/b19-17-,38-36+	PLIBRSHVBVVTMJ-UFYXJBEUNA-N	LipidBlast2022_582891
SM 24:1;2O/18:1	brain	positive	1,2,4,5,6,7,8,9,10,11	brain_positive_POS_NEG_ZF_brain1_mzML_positive.csv, brain_positive_POS_NEG_ZF_brain2_mzML_positive.csv, brain_positive_POS_NEG_ZF2_brain2_mzML_positive.csv, brain_positive_POS_NEG_ZF3_brain1_mzML_positive.csv, brain_positive_POS_NEG_ZF3_brain2_mzML_positive.csv, brain_positive_POS_NEG_ZF4_brain_repeat_mzML_positive.csv, brain_positive_POS_NEG_ZF4_brain1_mzML_positive.csv, brain_positive_POS_NEG_Z…	10	11011111111	90.9091	SM	C47H93N2O6P	CCCCCCCCCCCCCCCCCCC\C=C\C(O)C(COP([O-])(=O)OCC[N+](C)(C)C)NC(=O)CCCCCCC\C=C/CCCCCCCC	InChI=1S/C47H93N2O6P/c1-6-8-10-12-14-16-18-20-22-23-24-25-27-28-30-32-34-36-38-40-46(50)45(44-55-56(52,53)54-43-42-49(3,4)5)48-47(51)41-39-37-35-33-31-29-26-21-19-17-15-13-11-9-7-2/h21,26,38,40,45-46,50H,6-20,22-25,27-37,39,41-44H2,1-5H3,(H-,48,51,52,53)/b26-21-,40-38+	KGSNDTGUBQMAIQ-UWUQRMBFNA-N	LipidBlast2022_582899
SM 24:2;2O/16:0	brain	positive	1,2,3,4,5,6,7,8,9,10	brain_positive_POS_NEG_ZF_brain1_mzML_positive.csv, brain_positive_POS_NEG_ZF_brain2_mzML_positive.csv, brain_positive_POS_NEG_ZF2_brain1_mzML_positive.csv, brain_positive_POS_NEG_ZF2_brain2_mzML_positive.csv, brain_positive_POS_NEG_ZF3_brain1_mzML_positive.csv, brain_positive_POS_NEG_ZF3_brain2_mzML_positive.csv, brain_positive_POS_NEG_ZF4_brain_repeat_mzML_positive.csv, brain_positive_POS_NEG_Z…	10	11111111110	90.9091	SM	C45H89N2O6P	CCCCCCCCCCCCCCC\C=C\CC\C=C\C(O)C(COP([O-])(=O)OCC[N+](C)(C)C)NC(=O)CCCCCCCCCCCCCCC	InChI=1S/C45H89N2O6P/c1-6-8-10-12-14-16-18-20-21-22-23-24-25-27-28-30-32-34-36-38-44(48)43(42-53-54(50,51)52-41-40-47(3,4)5)46-45(49)39-37-35-33-31-29-26-19-17-15-13-11-9-7-2/h28,30,36,38,43-44,48H,6-27,29,31-35,37,39-42H2,1-5H3,(H-,46,49,50,51)/b30-28+,38-36+	NUKCQJOYQPAEIB-INARCNGINA-N	LipidBlast2022_583263
SM 24:2;2O/18:0	brain	positive	1,2,4,5,6,7,8,9,10,11	brain_positive_POS_NEG_ZF_brain1_mzML_positive.csv, brain_positive_POS_NEG_ZF_brain2_mzML_positive.csv, brain_positive_POS_NEG_ZF2_brain2_mzML_positive.csv, brain_positive_POS_NEG_ZF3_brain1_mzML_positive.csv, brain_positive_POS_NEG_ZF3_brain2_mzML_positive.csv, brain_positive_POS_NEG_ZF4_brain_repeat_mzML_positive.csv, brain_positive_POS_NEG_ZF4_brain1_mzML_positive.csv, brain_positive_POS_NEG_Z…	10	11011111111	90.9091	SM	C47H93N2O6P	CCCCCCCCCCCCCCCCCC(=O)NC(COP([O-])(=O)OCC[N+](C)(C)C)C(O)\C=C\CC\C=C\CCCCCCCCCCCCCCC	InChI=1S/C47H93N2O6P/c1-6-8-10-12-14-16-18-20-22-23-24-25-27-28-30-32-34-36-38-40-46(50)45(44-55-56(52,53)54-43-42-49(3,4)5)48-47(51)41-39-37-35-33-31-29-26-21-19-17-15-13-11-9-7-2/h30,32,38,40,45-46,50H,6-29,31,33-37,39,41-44H2,1-5H3,(H-,48,51,52,53)/b32-30+,40-38+	WBLDDSPWSIENED-MFZOHDJKNA-N	LipidBlast2022_583271
SM 24:3;2O/16:4	brain	positive	1,2,3,4,5,6,7,8,9,10,11	brain_positive_POS_NEG_ZF_brain1_mzML_positive.csv, brain_positive_POS_NEG_ZF_brain2_mzML_positive.csv, brain_positive_POS_NEG_ZF2_brain1_mzML_positive.csv, brain_positive_POS_NEG_ZF2_brain2_mzML_positive.csv, brain_positive_POS_NEG_ZF3_brain1_mzML_positive.csv, brain_positive_POS_NEG_ZF3_brain2_mzML_positive.csv, brain_positive_POS_NEG_ZF4_brain_repeat_mzML_positive.csv, brain_positive_POS_NEG_Z…	11	11111111111	100	SM	C45H79N2O6P	CCCCCCCCCCC\C=C\CC\C=C\CC\C=C\C(O)C(COP([O-])(=O)OCC[N+](C)(C)C)NC(=O)CC\C=C/C\C=C/C\C=C/C\C=C/CC	InChI=1S/C45H79N2O6P/c1-6-8-10-12-14-16-18-20-21-22-23-24-25-27-28-30-32-34-36-38-44(48)43(42-53-54(50,51)52-41-40-47(3,4)5)46-45(49)39-37-35-33-31-29-26-19-17-15-13-11-9-7-2/h9,11,15,17,23-24,26,28-30,33,35-36,38,43-44,48H,6-8,10,12-14,16,18-22,25,27,31-32,34,37,39-42H2,1-5H3,(H-,46,49,50,51)/b11-9-,17-15-,24-23+,29-26-,30-28+,35-33-,38-36+	ZLZWJYDYQSFHAH-TVNNRGPHNA-N	LipidBlast2022_583640
SM 25:0;2O/13:1	brain	positive	1,2,3,4,5,6,7,8,9,10	brain_positive_POS_NEG_ZF_brain1_mzML_positive.csv, brain_positive_POS_NEG_ZF_brain2_mzML_positive.csv, brain_positive_POS_NEG_ZF2_brain1_mzML_positive.csv, brain_positive_POS_NEG_ZF2_brain2_mzML_positive.csv, brain_positive_POS_NEG_ZF3_brain1_mzML_positive.csv, brain_positive_POS_NEG_ZF3_brain2_mzML_positive.csv, brain_positive_POS_NEG_ZF4_brain_repeat_mzML_positive.csv, brain_positive_POS_NEG_Z…	10	11111111110	90.9091	SM	C43H87N2O6P	CCCCCCCCCCCCCCCCCCCCCCC(O)C(COP([O-])(=O)OCC[N+](C)(C)C)NC(=O)CCCCCCC\C=C/CCC	InChI=1S/C43H87N2O6P/c1-6-8-10-12-14-16-18-19-20-21-22-23-24-25-26-27-28-30-32-34-36-42(46)41(40-51-52(48,49)50-39-38-45(3,4)5)44-43(47)37-35-33-31-29-17-15-13-11-9-7-2/h11,13,41-42,46H,6-10,12,14-40H2,1-5H3,(H-,44,47,48,49)/b13-11-	GADJQIQFJYCVPJ-QBFSEMIENA-N	LipidBlast2022_584004
SM 25:0;2O/14:1	brain	positive	1,2,3,4,5,6,7,8,9,10	brain_positive_POS_NEG_ZF_brain1_mzML_positive.csv, brain_positive_POS_NEG_ZF_brain2_mzML_positive.csv, brain_positive_POS_NEG_ZF2_brain1_mzML_positive.csv, brain_positive_POS_NEG_ZF2_brain2_mzML_positive.csv, brain_positive_POS_NEG_ZF3_brain1_mzML_positive.csv, brain_positive_POS_NEG_ZF3_brain2_mzML_positive.csv, brain_positive_POS_NEG_ZF4_brain_repeat_mzML_positive.csv, brain_positive_POS_NEG_Z…	10	11111111110	90.9091	SM	C44H89N2O6P	CCCCCCCCCCCCCCCCCCCCCCC(O)C(COP([O-])(=O)OCC[N+](C)(C)C)NC(=O)CCCCCCC\C=C/CCCC	InChI=1S/C44H89N2O6P/c1-6-8-10-12-14-16-18-19-20-21-22-23-24-25-26-28-29-31-33-35-37-43(47)42(41-52-53(49,50)51-40-39-46(3,4)5)45-44(48)38-36-34-32-30-27-17-15-13-11-9-7-2/h13,15,42-43,47H,6-12,14,16-41H2,1-5H3,(H-,45,48,49,50)/b15-13-	KSCNDVQKEBJSJN-SQFISAMPNA-N	LipidBlast2022_584006
SM 25:0;2O/15:1	brain	positive	1,2,3,4,5,6,7,8,9,10	brain_positive_POS_NEG_ZF_brain1_mzML_positive.csv, brain_positive_POS_NEG_ZF_brain2_mzML_positive.csv, brain_positive_POS_NEG_ZF2_brain1_mzML_positive.csv, brain_positive_POS_NEG_ZF2_brain2_mzML_positive.csv, brain_positive_POS_NEG_ZF3_brain1_mzML_positive.csv, brain_positive_POS_NEG_ZF3_brain2_mzML_positive.csv, brain_positive_POS_NEG_ZF4_brain_repeat_mzML_positive.csv, brain_positive_POS_NEG_Z…	10	11111111110	90.9091	SM	C45H91N2O6P	CCCCCCCCCCCCCCCCCCCCCCC(O)C(COP([O-])(=O)OCC[N+](C)(C)C)NC(=O)CCCCCCC\C=C/CCCCC	InChI=1S/C45H91N2O6P/c1-6-8-10-12-14-16-18-20-21-22-23-24-25-26-27-28-30-32-34-36-38-44(48)43(42-53-54(50,51)52-41-40-47(3,4)5)46-45(49)39-37-35-33-31-29-19-17-15-13-11-9-7-2/h15,17,43-44,48H,6-14,16,18-42H2,1-5H3,(H-,46,49,50,51)/b17-15-	AQAPVLMGPNWRRX-ICFOKQHNNA-N	LipidBlast2022_584008
SM 25:0;2O/17:2	brain	positive	1,2,4,5,6,7,8,9,10,11	brain_positive_POS_NEG_ZF_brain1_mzML_positive.csv, brain_positive_POS_NEG_ZF_brain2_mzML_positive.csv, brain_positive_POS_NEG_ZF2_brain2_mzML_positive.csv, brain_positive_POS_NEG_ZF3_brain1_mzML_positive.csv, brain_positive_POS_NEG_ZF3_brain2_mzML_positive.csv, brain_positive_POS_NEG_ZF4_brain_repeat_mzML_positive.csv, brain_positive_POS_NEG_ZF4_brain1_mzML_positive.csv, brain_positive_POS_NEG_Z…	10	11011111111	90.9091	SM	C47H93N2O6P	CCCCCCCCCCCCCCCCCCCCCCC(O)C(COP([O-])(=O)OCC[N+](C)(C)C)NC(=O)CCCCCCC\C=C/C\C=C/CCCC	InChI=1S/C47H93N2O6P/c1-6-8-10-12-14-16-18-20-22-23-24-25-26-27-28-30-32-34-36-38-40-46(50)45(44-55-56(52,53)54-43-42-49(3,4)5)48-47(51)41-39-37-35-33-31-29-21-19-17-15-13-11-9-7-2/h13,15,19,21,45-46,50H,6-12,14,16-18,20,22-44H2,1-5H3,(H-,48,51,52,53)/b15-13-,21-19-	ZIXIEXUQNTZXSM-RYKNKZFFNA-N	LipidBlast2022_584016
SM 25:1;2O/12:0	brain	positive	1,2,3,4,5,6,7,8,10	brain_positive_POS_NEG_ZF_brain1_mzML_positive.csv, brain_positive_POS_NEG_ZF_brain2_mzML_positive.csv, brain_positive_POS_NEG_ZF2_brain1_mzML_positive.csv, brain_positive_POS_NEG_ZF2_brain2_mzML_positive.csv, brain_positive_POS_NEG_ZF3_brain1_mzML_positive.csv, brain_positive_POS_NEG_ZF3_brain2_mzML_positive.csv, brain_positive_POS_NEG_ZF4_brain_repeat_mzML_positive.csv, brain_positive_POS_NEG_Z…	9	11111111010	81.8182	SM	C42H85N2O6P	CCCCCCCCCCCCCCCCCCCC\C=C\C(O)C(COP([O-])(=O)OCC[N+](C)(C)C)NC(=O)CCCCCCCCCCC	InChI=1S/C42H85N2O6P/c1-6-8-10-12-14-16-17-18-19-20-21-22-23-24-25-26-28-29-31-33-35-41(45)40(39-50-51(47,48)49-38-37-44(3,4)5)43-42(46)36-34-32-30-27-15-13-11-9-7-2/h33,35,40-41,45H,6-32,34,36-39H2,1-5H3,(H-,43,46,47,48)/b35-33+	AWFWLCYLIXAMRF-LAPDZXRHNA-N	LipidBlast2022_584175
SM 25:1;2O/13:0	brain	positive	1,2,3,4,5,6,7,8,9,10	brain_positive_POS_NEG_ZF_brain1_mzML_positive.csv, brain_positive_POS_NEG_ZF_brain2_mzML_positive.csv, brain_positive_POS_NEG_ZF2_brain1_mzML_positive.csv, brain_positive_POS_NEG_ZF2_brain2_mzML_positive.csv, brain_positive_POS_NEG_ZF3_brain1_mzML_positive.csv, brain_positive_POS_NEG_ZF3_brain2_mzML_positive.csv, brain_positive_POS_NEG_ZF4_brain_repeat_mzML_positive.csv, brain_positive_POS_NEG_Z…	10	11111111110	90.9091	SM	C43H87N2O6P	CCCCCCCCCCCCCCCCCCCC\C=C\C(O)C(COP([O-])(=O)OCC[N+](C)(C)C)NC(=O)CCCCCCCCCCCC	InChI=1S/C43H87N2O6P/c1-6-8-10-12-14-16-18-19-20-21-22-23-24-25-26-27-28-30-32-34-36-42(46)41(40-51-52(48,49)50-39-38-45(3,4)5)44-43(47)37-35-33-31-29-17-15-13-11-9-7-2/h34,36,41-42,46H,6-33,35,37-40H2,1-5H3,(H-,44,47,48,49)/b36-34+	OTLUVVJJNSDQBC-JMUUFCRMNA-N	LipidBlast2022_584176
SM 25:1;2O/14:0	brain	positive	1,2,3,4,5,6,7,8,9,10	brain_positive_POS_NEG_ZF_brain1_mzML_positive.csv, brain_positive_POS_NEG_ZF_brain2_mzML_positive.csv, brain_positive_POS_NEG_ZF2_brain1_mzML_positive.csv, brain_positive_POS_NEG_ZF2_brain2_mzML_positive.csv, brain_positive_POS_NEG_ZF3_brain1_mzML_positive.csv, brain_positive_POS_NEG_ZF3_brain2_mzML_positive.csv, brain_positive_POS_NEG_ZF4_brain_repeat_mzML_positive.csv, brain_positive_POS_NEG_Z…	10	11111111110	90.9091	SM	C44H89N2O6P	CCCCCCCCCCCCCCCCCCCC\C=C\C(O)C(COP([O-])(=O)OCC[N+](C)(C)C)NC(=O)CCCCCCCCCCCCC	InChI=1S/C44H89N2O6P/c1-6-8-10-12-14-16-18-19-20-21-22-23-24-25-26-28-29-31-33-35-37-43(47)42(41-52-53(49,50)51-40-39-46(3,4)5)45-44(48)38-36-34-32-30-27-17-15-13-11-9-7-2/h35,37,42-43,47H,6-34,36,38-41H2,1-5H3,(H-,45,48,49,50)/b37-35+	JTHZAZGSZBPZOW-MHAUTQJVNA-N	LipidBlast2022_584178
SM 25:1;2O/15:0	brain	positive	1,2,3,4,5,6,7,8,9,10	brain_positive_POS_NEG_ZF_brain1_mzML_positive.csv, brain_positive_POS_NEG_ZF_brain2_mzML_positive.csv, brain_positive_POS_NEG_ZF2_brain1_mzML_positive.csv, brain_positive_POS_NEG_ZF2_brain2_mzML_positive.csv, brain_positive_POS_NEG_ZF3_brain1_mzML_positive.csv, brain_positive_POS_NEG_ZF3_brain2_mzML_positive.csv, brain_positive_POS_NEG_ZF4_brain_repeat_mzML_positive.csv, brain_positive_POS_NEG_Z…	10	11111111110	90.9091	SM	C45H91N2O6P	CCCCCCCCCCCCCCCCCCCC\C=C\C(O)C(COP([O-])(=O)OCC[N+](C)(C)C)NC(=O)CCCCCCCCCCCCCC	InChI=1S/C45H91N2O6P/c1-6-8-10-12-14-16-18-20-21-22-23-24-25-26-27-28-30-32-34-36-38-44(48)43(42-53-54(50,51)52-41-40-47(3,4)5)46-45(49)39-37-35-33-31-29-19-17-15-13-11-9-7-2/h36,38,43-44,48H,6-35,37,39-42H2,1-5H3,(H-,46,49,50,51)/b38-36+	KGKNVWXHJAJTOF-BSKJHSHCNA-N	LipidBlast2022_584180
SM 25:1;2O/15:1	brain	positive	1,2,3,4,5,6,7,8,9,10	brain_positive_POS_NEG_ZF_brain1_mzML_positive.csv, brain_positive_POS_NEG_ZF_brain2_mzML_positive.csv, brain_positive_POS_NEG_ZF2_brain1_mzML_positive.csv, brain_positive_POS_NEG_ZF2_brain2_mzML_positive.csv, brain_positive_POS_NEG_ZF3_brain1_mzML_positive.csv, brain_positive_POS_NEG_ZF3_brain2_mzML_positive.csv, brain_positive_POS_NEG_ZF4_brain_repeat_mzML_positive.csv, brain_positive_POS_NEG_Z…	10	11111111110	90.9091	SM	C45H89N2O6P	CCCCCCCCCCCCCCCCCCCC\C=C\C(O)C(COP([O-])(=O)OCC[N+](C)(C)C)NC(=O)CCCCCCC\C=C/CCCCC	InChI=1S/C45H89N2O6P/c1-6-8-10-12-14-16-18-20-21-22-23-24-25-26-27-28-30-32-34-36-38-44(48)43(42-53-54(50,51)52-41-40-47(3,4)5)46-45(49)39-37-35-33-31-29-19-17-15-13-11-9-7-2/h15,17,36,38,43-44,48H,6-14,16,18-35,37,39-42H2,1-5H3,(H-,46,49,50,51)/b17-15-,38-36+	BFTIZHBXQKYWIO-JMERJTINNA-N	LipidBlast2022_584181
SM 25:1;2O/17:1	brain	positive	1,2,4,5,6,7,8,9,10,11	brain_positive_POS_NEG_ZF_brain1_mzML_positive.csv, brain_positive_POS_NEG_ZF_brain2_mzML_positive.csv, brain_positive_POS_NEG_ZF2_brain2_mzML_positive.csv, brain_positive_POS_NEG_ZF3_brain1_mzML_positive.csv, brain_positive_POS_NEG_ZF3_brain2_mzML_positive.csv, brain_positive_POS_NEG_ZF4_brain_repeat_mzML_positive.csv, brain_positive_POS_NEG_ZF4_brain1_mzML_positive.csv, brain_positive_POS_NEG_Z…	10	11011111111	90.9091	SM	C47H93N2O6P	CCCCCCCCCCCCCCCCCCCC\C=C\C(O)C(COP([O-])(=O)OCC[N+](C)(C)C)NC(=O)CCCCCCC\C=C/CCCCCCC	InChI=1S/C47H93N2O6P/c1-6-8-10-12-14-16-18-20-22-23-24-25-26-27-28-30-32-34-36-38-40-46(50)45(44-55-56(52,53)54-43-42-49(3,4)5)48-47(51)41-39-37-35-33-31-29-21-19-17-15-13-11-9-7-2/h19,21,38,40,45-46,50H,6-18,20,22-37,39,41-44H2,1-5H3,(H-,48,51,52,53)/b21-19-,40-38+	MCEFQZPYBQNOIC-FAUSCBOTNA-N	LipidBlast2022_584188
SM 25:1;2O/9:0	brain	positive	1,2,3,5,6,7,8,10	brain_positive_POS_NEG_ZF_brain1_mzML_positive.csv, brain_positive_POS_NEG_ZF_brain2_mzML_positive.csv, brain_positive_POS_NEG_ZF2_brain1_mzML_positive.csv, brain_positive_POS_NEG_ZF3_brain1_mzML_positive.csv, brain_positive_POS_NEG_ZF3_brain2_mzML_positive.csv, brain_positive_POS_NEG_ZF4_brain_repeat_mzML_positive.csv, brain_positive_POS_NEG_ZF4_brain1_mzML_positive.csv, brain_positive_POS_NEG_Z…	8	11101111010	72.7273	SM	C39H79N2O6P	CCCCCCCCCCCCCCCCCCCC\C=C\C(O)C(COP([O-])(=O)OCC[N+](C)(C)C)NC(=O)CCCCCCCC	InChI=1S/C39H79N2O6P/c1-6-8-10-12-14-15-16-17-18-19-20-21-22-23-24-25-26-27-28-30-32-38(42)37(40-39(43)33-31-29-13-11-9-7-2)36-47-48(44,45)46-35-34-41(3,4)5/h30,32,37-38,42H,6-29,31,33-36H2,1-5H3,(H-,40,43,44,45)/b32-30+	UMSJDAPOPUAAJN-NHQGMKOONA-N	LipidBlast2022_584172
SM 25:2;2O/15:0	brain	positive	1,2,3,4,5,6,7,8,9,10	brain_positive_POS_NEG_ZF_brain1_mzML_positive.csv, brain_positive_POS_NEG_ZF_brain2_mzML_positive.csv, brain_positive_POS_NEG_ZF2_brain1_mzML_positive.csv, brain_positive_POS_NEG_ZF2_brain2_mzML_positive.csv, brain_positive_POS_NEG_ZF3_brain1_mzML_positive.csv, brain_positive_POS_NEG_ZF3_brain2_mzML_positive.csv, brain_positive_POS_NEG_ZF4_brain_repeat_mzML_positive.csv, brain_positive_POS_NEG_Z…	10	11111111110	90.9091	SM	C45H89N2O6P	CCCCCCCCCCCCCCCC\C=C\CC\C=C\C(O)C(COP([O-])(=O)OCC[N+](C)(C)C)NC(=O)CCCCCCCCCCCCCC	InChI=1S/C45H89N2O6P/c1-6-8-10-12-14-16-18-20-21-22-23-24-25-26-27-28-30-32-34-36-38-44(48)43(42-53-54(50,51)52-41-40-47(3,4)5)46-45(49)39-37-35-33-31-29-19-17-15-13-11-9-7-2/h28,30,36,38,43-44,48H,6-27,29,31-35,37,39-42H2,1-5H3,(H-,46,49,50,51)/b30-28+,38-36+	VJZDGVMKYAQDJY-INARCNGINA-N	LipidBlast2022_584553
SM 25:2;2O/17:0	brain	positive	1,2,4,5,6,7,8,9,10,11	brain_positive_POS_NEG_ZF_brain1_mzML_positive.csv, brain_positive_POS_NEG_ZF_brain2_mzML_positive.csv, brain_positive_POS_NEG_ZF2_brain2_mzML_positive.csv, brain_positive_POS_NEG_ZF3_brain1_mzML_positive.csv, brain_positive_POS_NEG_ZF3_brain2_mzML_positive.csv, brain_positive_POS_NEG_ZF4_brain_repeat_mzML_positive.csv, brain_positive_POS_NEG_ZF4_brain1_mzML_positive.csv, brain_positive_POS_NEG_Z…	10	11011111111	90.9091	SM	C47H93N2O6P	CCCCCCCCCCCCCCCC\C=C\CC\C=C\C(O)C(COP([O-])(=O)OCC[N+](C)(C)C)NC(=O)CCCCCCCCCCCCCCCC	InChI=1S/C47H93N2O6P/c1-6-8-10-12-14-16-18-20-22-23-24-25-26-27-28-30-32-34-36-38-40-46(50)45(44-55-56(52,53)54-43-42-49(3,4)5)48-47(51)41-39-37-35-33-31-29-21-19-17-15-13-11-9-7-2/h30,32,38,40,45-46,50H,6-29,31,33-37,39,41-44H2,1-5H3,(H-,48,51,52,53)/b32-30+,40-38+	MKBGTXJPORLBDD-MFZOHDJKNA-N	LipidBlast2022_584560
SM 26:0;2O/13:1	brain	positive	1,2,3,4,5,6,7,8,9,10	brain_positive_POS_NEG_ZF_brain1_mzML_positive.csv, brain_positive_POS_NEG_ZF_brain2_mzML_positive.csv, brain_positive_POS_NEG_ZF2_brain1_mzML_positive.csv, brain_positive_POS_NEG_ZF2_brain2_mzML_positive.csv, brain_positive_POS_NEG_ZF3_brain1_mzML_positive.csv, brain_positive_POS_NEG_ZF3_brain2_mzML_positive.csv, brain_positive_POS_NEG_ZF4_brain_repeat_mzML_positive.csv, brain_positive_POS_NEG_Z…	10	11111111110	90.9091	SM	C44H89N2O6P	CCCCCCCCCCCCCCCCCCCCCCCC(O)C(COP([O-])(=O)OCC[N+](C)(C)C)NC(=O)CCCCCCC\C=C/CCC	InChI=1S/C44H89N2O6P/c1-6-8-10-12-14-16-18-19-20-21-22-23-24-25-26-27-28-29-31-33-35-37-43(47)42(41-52-53(49,50)51-40-39-46(3,4)5)45-44(48)38-36-34-32-30-17-15-13-11-9-7-2/h11,13,42-43,47H,6-10,12,14-41H2,1-5H3,(H-,45,48,49,50)/b13-11-	IDRMGOXRYGLFMZ-QBFSEMIENA-N	LipidBlast2022_585296
SM 26:0;2O/14:1	brain	positive	1,2,3,4,5,6,7,8,9,10	brain_positive_POS_NEG_ZF_brain1_mzML_positive.csv, brain_positive_POS_NEG_ZF_brain2_mzML_positive.csv, brain_positive_POS_NEG_ZF2_brain1_mzML_positive.csv, brain_positive_POS_NEG_ZF2_brain2_mzML_positive.csv, brain_positive_POS_NEG_ZF3_brain1_mzML_positive.csv, brain_positive_POS_NEG_ZF3_brain2_mzML_positive.csv, brain_positive_POS_NEG_ZF4_brain_repeat_mzML_positive.csv, brain_positive_POS_NEG_Z…	10	11111111110	90.9091	SM	C45H91N2O6P	CCCCCCCCCCCCCCCCCCCCCCCC(O)C(COP([O-])(=O)OCC[N+](C)(C)C)NC(=O)CCCCCCC\C=C/CCCC	InChI=1S/C45H91N2O6P/c1-6-8-10-12-14-16-18-19-20-21-22-23-24-25-26-27-29-30-32-34-36-38-44(48)43(42-53-54(50,51)52-41-40-47(3,4)5)46-45(49)39-37-35-33-31-28-17-15-13-11-9-7-2/h13,15,43-44,48H,6-12,14,16-42H2,1-5H3,(H-,46,49,50,51)/b15-13-	QIEGPOIUHJYMHG-SQFISAMPNA-N	LipidBlast2022_585298
SM 26:0;2O/16:2	brain	positive	1,2,4,5,6,7,8,9,10,11	brain_positive_POS_NEG_ZF_brain1_mzML_positive.csv, brain_positive_POS_NEG_ZF_brain2_mzML_positive.csv, brain_positive_POS_NEG_ZF2_brain2_mzML_positive.csv, brain_positive_POS_NEG_ZF3_brain1_mzML_positive.csv, brain_positive_POS_NEG_ZF3_brain2_mzML_positive.csv, brain_positive_POS_NEG_ZF4_brain_repeat_mzML_positive.csv, brain_positive_POS_NEG_ZF4_brain1_mzML_positive.csv, brain_positive_POS_NEG_Z…	10	11011111111	90.9091	SM	C47H93N2O6P	CCCCCCCCCCCCCCCCCCCCCCCC(O)C(COP([O-])(=O)OCC[N+](C)(C)C)NC(=O)CCCCCCC\C=C/C\C=C/CCC	InChI=1S/C47H93N2O6P/c1-6-8-10-12-14-16-18-20-21-22-23-24-25-26-27-29-30-32-34-36-38-40-46(50)45(44-55-56(52,53)54-43-42-49(3,4)5)48-47(51)41-39-37-35-33-31-28-19-17-15-13-11-9-7-2/h11,13,17,19,45-46,50H,6-10,12,14-16,18,20-44H2,1-5H3,(H-,48,51,52,53)/b13-11-,19-17-	XTLYTXQCGRWBCE-OHNCOSGTNA-N	LipidBlast2022_585303
SM 26:1;2O/11:0	brain	positive	1,2,3,4,5,6,7,8,10	brain_positive_POS_NEG_ZF_brain1_mzML_positive.csv, brain_positive_POS_NEG_ZF_brain2_mzML_positive.csv, brain_positive_POS_NEG_ZF2_brain1_mzML_positive.csv, brain_positive_POS_NEG_ZF2_brain2_mzML_positive.csv, brain_positive_POS_NEG_ZF3_brain1_mzML_positive.csv, brain_positive_POS_NEG_ZF3_brain2_mzML_positive.csv, brain_positive_POS_NEG_ZF4_brain_repeat_mzML_positive.csv, brain_positive_POS_NEG_Z…	9	11111111010	81.8182	SM	C42H85N2O6P	CCCCCCCCCCCCCCCCCCCCC\C=C\C(O)C(COP([O-])(=O)OCC[N+](C)(C)C)NC(=O)CCCCCCCCCC	InChI=1S/C42H85N2O6P/c1-6-8-10-12-14-16-17-18-19-20-21-22-23-24-25-26-27-28-29-31-33-35-41(45)40(39-50-51(47,48)49-38-37-44(3,4)5)43-42(46)36-34-32-30-15-13-11-9-7-2/h33,35,40-41,45H,6-32,34,36-39H2,1-5H3,(H-,43,46,47,48)/b35-33+	QGVJYWVDZGRHLM-LAPDZXRHNA-N	LipidBlast2022_585666
SM 26:1;2O/12:0	brain	positive	1,2,3,4,5,6,7,8,9,10	brain_positive_POS_NEG_ZF_brain1_mzML_positive.csv, brain_positive_POS_NEG_ZF_brain2_mzML_positive.csv, brain_positive_POS_NEG_ZF2_brain1_mzML_positive.csv, brain_positive_POS_NEG_ZF2_brain2_mzML_positive.csv, brain_positive_POS_NEG_ZF3_brain1_mzML_positive.csv, brain_positive_POS_NEG_ZF3_brain2_mzML_positive.csv, brain_positive_POS_NEG_ZF4_brain_repeat_mzML_positive.csv, brain_positive_POS_NEG_Z…	10	11111111110	90.9091	SM	C43H87N2O6P	CCCCCCCCCCCCCCCCCCCCC\C=C\C(O)C(COP([O-])(=O)OCC[N+](C)(C)C)NC(=O)CCCCCCCCCCC	InChI=1S/C43H87N2O6P/c1-6-8-10-12-14-16-17-18-19-20-21-22-23-24-25-26-27-29-30-32-34-36-42(46)41(40-51-52(48,49)50-39-38-45(3,4)5)44-43(47)37-35-33-31-28-15-13-11-9-7-2/h34,36,41-42,46H,6-33,35,37-40H2,1-5H3,(H-,44,47,48,49)/b36-34+	RHBPZMFQDVLDQM-JMUUFCRMNA-N	LipidBlast2022_585667
SM 26:1;2O/13:0	brain	positive	1,2,3,4,5,6,7,8,9,10	brain_positive_POS_NEG_ZF_brain1_mzML_positive.csv, brain_positive_POS_NEG_ZF_brain2_mzML_positive.csv, brain_positive_POS_NEG_ZF2_brain1_mzML_positive.csv, brain_positive_POS_NEG_ZF2_brain2_mzML_positive.csv, brain_positive_POS_NEG_ZF3_brain1_mzML_positive.csv, brain_positive_POS_NEG_ZF3_brain2_mzML_positive.csv, brain_positive_POS_NEG_ZF4_brain_repeat_mzML_positive.csv, brain_positive_POS_NEG_Z…	10	11111111110	90.9091	SM	C44H89N2O6P	CCCCCCCCCCCCCCCCCCCCC\C=C\C(O)C(COP([O-])(=O)OCC[N+](C)(C)C)NC(=O)CCCCCCCCCCCC	InChI=1S/C44H89N2O6P/c1-6-8-10-12-14-16-18-19-20-21-22-23-24-25-26-27-28-29-31-33-35-37-43(47)42(41-52-53(49,50)51-40-39-46(3,4)5)45-44(48)38-36-34-32-30-17-15-13-11-9-7-2/h35,37,42-43,47H,6-34,36,38-41H2,1-5H3,(H-,45,48,49,50)/b37-35+	QHMIXQNEAQPVMQ-MHAUTQJVNA-N	LipidBlast2022_585668
SM 26:1;2O/14:0	brain	positive	1,2,3,4,5,6,7,8,9,10	brain_positive_POS_NEG_ZF_brain1_mzML_positive.csv, brain_positive_POS_NEG_ZF_brain2_mzML_positive.csv, brain_positive_POS_NEG_ZF2_brain1_mzML_positive.csv, brain_positive_POS_NEG_ZF2_brain2_mzML_positive.csv, brain_positive_POS_NEG_ZF3_brain1_mzML_positive.csv, brain_positive_POS_NEG_ZF3_brain2_mzML_positive.csv, brain_positive_POS_NEG_ZF4_brain_repeat_mzML_positive.csv, brain_positive_POS_NEG_Z…	10	11111111110	90.9091	SM	C45H91N2O6P	CCCCCCCCCCCCCCCCCCCCC\C=C\C(O)C(COP([O-])(=O)OCC[N+](C)(C)C)NC(=O)CCCCCCCCCCCCC	InChI=1S/C45H91N2O6P/c1-6-8-10-12-14-16-18-19-20-21-22-23-24-25-26-27-29-30-32-34-36-38-44(48)43(42-53-54(50,51)52-41-40-47(3,4)5)46-45(49)39-37-35-33-31-28-17-15-13-11-9-7-2/h36,38,43-44,48H,6-35,37,39-42H2,1-5H3,(H-,46,49,50,51)/b38-36+	QKRUGYAEBDNHKN-BSKJHSHCNA-N	LipidBlast2022_585670
SM 26:1;2O/14:1	brain	positive	1,2,3,4,5,6,7,8,9,10	brain_positive_POS_NEG_ZF_brain1_mzML_positive.csv, brain_positive_POS_NEG_ZF_brain2_mzML_positive.csv, brain_positive_POS_NEG_ZF2_brain1_mzML_positive.csv, brain_positive_POS_NEG_ZF2_brain2_mzML_positive.csv, brain_positive_POS_NEG_ZF3_brain1_mzML_positive.csv, brain_positive_POS_NEG_ZF3_brain2_mzML_positive.csv, brain_positive_POS_NEG_ZF4_brain_repeat_mzML_positive.csv, brain_positive_POS_NEG_Z…	10	11111111110	90.9091	SM	C45H89N2O6P	CCCCCCCCCCCCCCCCCCCCC\C=C\C(O)C(COP([O-])(=O)OCC[N+](C)(C)C)NC(=O)CCCCCCC\C=C/CCCC	InChI=1S/C45H89N2O6P/c1-6-8-10-12-14-16-18-19-20-21-22-23-24-25-26-27-29-30-32-34-36-38-44(48)43(42-53-54(50,51)52-41-40-47(3,4)5)46-45(49)39-37-35-33-31-28-17-15-13-11-9-7-2/h13,15,36,38,43-44,48H,6-12,14,16-35,37,39-42H2,1-5H3,(H-,46,49,50,51)/b15-13-,38-36+	XCIMITPSDHUKRN-XNSYPIRLNA-N	LipidBlast2022_585671
SM 26:1;2O/16:1	brain	positive	1,2,4,5,6,7,8,9,10,11	brain_positive_POS_NEG_ZF_brain1_mzML_positive.csv, brain_positive_POS_NEG_ZF_brain2_mzML_positive.csv, brain_positive_POS_NEG_ZF2_brain2_mzML_positive.csv, brain_positive_POS_NEG_ZF3_brain1_mzML_positive.csv, brain_positive_POS_NEG_ZF3_brain2_mzML_positive.csv, brain_positive_POS_NEG_ZF4_brain_repeat_mzML_positive.csv, brain_positive_POS_NEG_ZF4_brain1_mzML_positive.csv, brain_positive_POS_NEG_Z…	10	11011111111	90.9091	SM	C47H93N2O6P	CCCCCCCCCCCCCCCCCCCCC\C=C\C(O)C(COP([O-])(=O)OCC[N+](C)(C)C)NC(=O)CCCCCCC\C=C/CCCCCC	InChI=1S/C47H93N2O6P/c1-6-8-10-12-14-16-18-20-21-22-23-24-25-26-27-29-30-32-34-36-38-40-46(50)45(44-55-56(52,53)54-43-42-49(3,4)5)48-47(51)41-39-37-35-33-31-28-19-17-15-13-11-9-7-2/h17,19,38,40,45-46,50H,6-16,18,20-37,39,41-44H2,1-5H3,(H-,48,51,52,53)/b19-17-,40-38+	XLXGOZFKGDMISO-GSYMGCSWNA-N	LipidBlast2022_585675
SM 26:1;2O/8:0	brain	positive	1,2,3,5,6,7,8,10	brain_positive_POS_NEG_ZF_brain1_mzML_positive.csv, brain_positive_POS_NEG_ZF_brain2_mzML_positive.csv, brain_positive_POS_NEG_ZF2_brain1_mzML_positive.csv, brain_positive_POS_NEG_ZF3_brain1_mzML_positive.csv, brain_positive_POS_NEG_ZF3_brain2_mzML_positive.csv, brain_positive_POS_NEG_ZF4_brain_repeat_mzML_positive.csv, brain_positive_POS_NEG_ZF4_brain1_mzML_positive.csv, brain_positive_POS_NEG_Z…	8	11101111010	72.7273	SM	C39H79N2O6P	CCCCCCCCCCCCCCCCCCCCC\C=C\C(O)C(COP([O-])(=O)OCC[N+](C)(C)C)NC(=O)CCCCCCC	InChI=1S/C39H79N2O6P/c1-6-8-10-12-13-14-15-16-17-18-19-20-21-22-23-24-25-26-27-29-30-32-38(42)37(40-39(43)33-31-28-11-9-7-2)36-47-48(44,45)46-35-34-41(3,4)5/h30,32,37-38,42H,6-29,31,33-36H2,1-5H3,(H-,40,43,44,45)/b32-30+	WXHSGZMKTIRRCL-NHQGMKOONA-N	LipidBlast2022_585663
SM 26:2;2O/14:0	brain	positive	1,2,3,4,5,6,7,8,9,10	brain_positive_POS_NEG_ZF_brain1_mzML_positive.csv, brain_positive_POS_NEG_ZF_brain2_mzML_positive.csv, brain_positive_POS_NEG_ZF2_brain1_mzML_positive.csv, brain_positive_POS_NEG_ZF2_brain2_mzML_positive.csv, brain_positive_POS_NEG_ZF3_brain1_mzML_positive.csv, brain_positive_POS_NEG_ZF3_brain2_mzML_positive.csv, brain_positive_POS_NEG_ZF4_brain_repeat_mzML_positive.csv, brain_positive_POS_NEG_Z…	10	11111111110	90.9091	SM	C45H89N2O6P	CCCCCCCCCCCCCCCCC\C=C\CC\C=C\C(O)C(COP([O-])(=O)OCC[N+](C)(C)C)NC(=O)CCCCCCCCCCCCC	InChI=1S/C45H89N2O6P/c1-6-8-10-12-14-16-18-19-20-21-22-23-24-25-26-27-29-30-32-34-36-38-44(48)43(42-53-54(50,51)52-41-40-47(3,4)5)46-45(49)39-37-35-33-31-28-17-15-13-11-9-7-2/h29-30,36,38,43-44,48H,6-28,31-35,37,39-42H2,1-5H3,(H-,46,49,50,51)/b30-29+,38-36+	KZCKHNABABPOTH-MPZJIKHANA-N	LipidBlast2022_586043
SM 26:2;2O/16:0	brain	positive	1,2,4,5,6,7,8,9,10,11	brain_positive_POS_NEG_ZF_brain1_mzML_positive.csv, brain_positive_POS_NEG_ZF_brain2_mzML_positive.csv, brain_positive_POS_NEG_ZF2_brain2_mzML_positive.csv, brain_positive_POS_NEG_ZF3_brain1_mzML_positive.csv, brain_positive_POS_NEG_ZF3_brain2_mzML_positive.csv, brain_positive_POS_NEG_ZF4_brain_repeat_mzML_positive.csv, brain_positive_POS_NEG_ZF4_brain1_mzML_positive.csv, brain_positive_POS_NEG_Z…	10	11011111111	90.9091	SM	C47H93N2O6P	CCCCCCCCCCCCCCCCC\C=C\CC\C=C\C(O)C(COP([O-])(=O)OCC[N+](C)(C)C)NC(=O)CCCCCCCCCCCCCCC	InChI=1S/C47H93N2O6P/c1-6-8-10-12-14-16-18-20-21-22-23-24-25-26-27-29-30-32-34-36-38-40-46(50)45(44-55-56(52,53)54-43-42-49(3,4)5)48-47(51)41-39-37-35-33-31-28-19-17-15-13-11-9-7-2/h30,32,38,40,45-46,50H,6-29,31,33-37,39,41-44H2,1-5H3,(H-,48,51,52,53)/b32-30+,40-38+	JBZLWXPSZMLUPL-MFZOHDJKNA-N	LipidBlast2022_586047
SM 27:0;2O/13:1	brain	positive	1,2,3,4,5,6,7,8,9,10	brain_positive_POS_NEG_ZF_brain1_mzML_positive.csv, brain_positive_POS_NEG_ZF_brain2_mzML_positive.csv, brain_positive_POS_NEG_ZF2_brain1_mzML_positive.csv, brain_positive_POS_NEG_ZF2_brain2_mzML_positive.csv, brain_positive_POS_NEG_ZF3_brain1_mzML_positive.csv, brain_positive_POS_NEG_ZF3_brain2_mzML_positive.csv, brain_positive_POS_NEG_ZF4_brain_repeat_mzML_positive.csv, brain_positive_POS_NEG_Z…	10	11111111110	90.9091	SM	C45H91N2O6P	CCCCCCCCCCCCCCCCCCCCCCCCC(O)C(COP([O-])(=O)OCC[N+](C)(C)C)NC(=O)CCCCCCC\C=C/CCC	InChI=1S/C45H91N2O6P/c1-6-8-10-12-14-16-18-19-20-21-22-23-24-25-26-27-28-29-30-32-34-36-38-44(48)43(42-53-54(50,51)52-41-40-47(3,4)5)46-45(49)39-37-35-33-31-17-15-13-11-9-7-2/h11,13,43-44,48H,6-10,12,14-42H2,1-5H3,(H-,46,49,50,51)/b13-11-	IGZIUPQDUWLEOR-QBFSEMIENA-N	LipidBlast2022_586588
SM 27:1;2O/10:0	brain	positive	1,2,3,4,5,6,7,8,10	brain_positive_POS_NEG_ZF_brain1_mzML_positive.csv, brain_positive_POS_NEG_ZF_brain2_mzML_positive.csv, brain_positive_POS_NEG_ZF2_brain1_mzML_positive.csv, brain_positive_POS_NEG_ZF2_brain2_mzML_positive.csv, brain_positive_POS_NEG_ZF3_brain1_mzML_positive.csv, brain_positive_POS_NEG_ZF3_brain2_mzML_positive.csv, brain_positive_POS_NEG_ZF4_brain_repeat_mzML_positive.csv, brain_positive_POS_NEG_Z…	9	11111111010	81.8182	SM	C42H85N2O6P	CCCCCCCCCCCCCCCCCCCCCC\C=C\C(O)C(COP([O-])(=O)OCC[N+](C)(C)C)NC(=O)CCCCCCCCC	InChI=1S/C42H85N2O6P/c1-6-8-10-12-14-15-16-17-18-19-20-21-22-23-24-25-26-27-28-30-31-33-35-41(45)40(39-50-51(47,48)49-38-37-44(3,4)5)43-42(46)36-34-32-29-13-11-9-7-2/h33,35,40-41,45H,6-32,34,36-39H2,1-5H3,(H-,43,46,47,48)/b35-33+	RHNIOENOSYKSON-LAPDZXRHNA-N	LipidBlast2022_586957
SM 27:1;2O/11:0	brain	positive	1,2,3,4,5,6,7,8,9,10	brain_positive_POS_NEG_ZF_brain1_mzML_positive.csv, brain_positive_POS_NEG_ZF_brain2_mzML_positive.csv, brain_positive_POS_NEG_ZF2_brain1_mzML_positive.csv, brain_positive_POS_NEG_ZF2_brain2_mzML_positive.csv, brain_positive_POS_NEG_ZF3_brain1_mzML_positive.csv, brain_positive_POS_NEG_ZF3_brain2_mzML_positive.csv, brain_positive_POS_NEG_ZF4_brain_repeat_mzML_positive.csv, brain_positive_POS_NEG_Z…	10	11111111110	90.9091	SM	C43H87N2O6P	CCCCCCCCCCCCCCCCCCCCCC\C=C\C(O)C(COP([O-])(=O)OCC[N+](C)(C)C)NC(=O)CCCCCCCCCC	InChI=1S/C43H87N2O6P/c1-6-8-10-12-14-16-17-18-19-20-21-22-23-24-25-26-27-28-29-30-32-34-36-42(46)41(40-51-52(48,49)50-39-38-45(3,4)5)44-43(47)37-35-33-31-15-13-11-9-7-2/h34,36,41-42,46H,6-33,35,37-40H2,1-5H3,(H-,44,47,48,49)/b36-34+	NFPZVNDQUOHRMO-JMUUFCRMNA-N	LipidBlast2022_586958
SM 27:1;2O/12:0	brain	positive	1,2,3,4,5,6,7,8,9,10	brain_positive_POS_NEG_ZF_brain1_mzML_positive.csv, brain_positive_POS_NEG_ZF_brain2_mzML_positive.csv, brain_positive_POS_NEG_ZF2_brain1_mzML_positive.csv, brain_positive_POS_NEG_ZF2_brain2_mzML_positive.csv, brain_positive_POS_NEG_ZF3_brain1_mzML_positive.csv, brain_positive_POS_NEG_ZF3_brain2_mzML_positive.csv, brain_positive_POS_NEG_ZF4_brain_repeat_mzML_positive.csv, brain_positive_POS_NEG_Z…	10	11111111110	90.9091	SM	C44H89N2O6P	CCCCCCCCCCCCCCCCCCCCCC\C=C\C(O)C(COP([O-])(=O)OCC[N+](C)(C)C)NC(=O)CCCCCCCCCCC	InChI=1S/C44H89N2O6P/c1-6-8-10-12-14-16-17-18-19-20-21-22-23-24-25-26-27-28-30-31-33-35-37-43(47)42(41-52-53(49,50)51-40-39-46(3,4)5)45-44(48)38-36-34-32-29-15-13-11-9-7-2/h35,37,42-43,47H,6-34,36,38-41H2,1-5H3,(H-,45,48,49,50)/b37-35+	ZCSPZYNDPYHLTH-MHAUTQJVNA-N	LipidBlast2022_586959
SM 27:1;2O/13:0	brain	positive	1,2,3,4,5,6,7,8,9,10	brain_positive_POS_NEG_ZF_brain1_mzML_positive.csv, brain_positive_POS_NEG_ZF_brain2_mzML_positive.csv, brain_positive_POS_NEG_ZF2_brain1_mzML_positive.csv, brain_positive_POS_NEG_ZF2_brain2_mzML_positive.csv, brain_positive_POS_NEG_ZF3_brain1_mzML_positive.csv, brain_positive_POS_NEG_ZF3_brain2_mzML_positive.csv, brain_positive_POS_NEG_ZF4_brain_repeat_mzML_positive.csv, brain_positive_POS_NEG_Z…	10	11111111110	90.9091	SM	C45H91N2O6P	CCCCCCCCCCCCCCCCCCCCCC\C=C\C(O)C(COP([O-])(=O)OCC[N+](C)(C)C)NC(=O)CCCCCCCCCCCC	InChI=1S/C45H91N2O6P/c1-6-8-10-12-14-16-18-19-20-21-22-23-24-25-26-27-28-29-30-32-34-36-38-44(48)43(42-53-54(50,51)52-41-40-47(3,4)5)46-45(49)39-37-35-33-31-17-15-13-11-9-7-2/h36,38,43-44,48H,6-35,37,39-42H2,1-5H3,(H-,46,49,50,51)/b38-36+	XQQMHNHEYGIYEF-BSKJHSHCNA-N	LipidBlast2022_586960
SM 27:1;2O/13:1	brain	positive	1,2,3,4,5,6,7,8,9,10	brain_positive_POS_NEG_ZF_brain1_mzML_positive.csv, brain_positive_POS_NEG_ZF_brain2_mzML_positive.csv, brain_positive_POS_NEG_ZF2_brain1_mzML_positive.csv, brain_positive_POS_NEG_ZF2_brain2_mzML_positive.csv, brain_positive_POS_NEG_ZF3_brain1_mzML_positive.csv, brain_positive_POS_NEG_ZF3_brain2_mzML_positive.csv, brain_positive_POS_NEG_ZF4_brain_repeat_mzML_positive.csv, brain_positive_POS_NEG_Z…	10	11111111110	90.9091	SM	C45H89N2O6P	CCCCCCCCCCCCCCCCCCCCCC\C=C\C(O)C(COP([O-])(=O)OCC[N+](C)(C)C)NC(=O)CCCCCCC\C=C/CCC	InChI=1S/C45H89N2O6P/c1-6-8-10-12-14-16-18-19-20-21-22-23-24-25-26-27-28-29-30-32-34-36-38-44(48)43(42-53-54(50,51)52-41-40-47(3,4)5)46-45(49)39-37-35-33-31-17-15-13-11-9-7-2/h11,13,36,38,43-44,48H,6-10,12,14-35,37,39-42H2,1-5H3,(H-,46,49,50,51)/b13-11-,38-36+	ZVDHTNIIXNQPLB-UJHLMPIWNA-N	LipidBlast2022_586961
SM 27:1;2O/15:1	brain	positive	1,2,4,5,6,7,8,9,10,11	brain_positive_POS_NEG_ZF_brain1_mzML_positive.csv, brain_positive_POS_NEG_ZF_brain2_mzML_positive.csv, brain_positive_POS_NEG_ZF2_brain2_mzML_positive.csv, brain_positive_POS_NEG_ZF3_brain1_mzML_positive.csv, brain_positive_POS_NEG_ZF3_brain2_mzML_positive.csv, brain_positive_POS_NEG_ZF4_brain_repeat_mzML_positive.csv, brain_positive_POS_NEG_ZF4_brain1_mzML_positive.csv, brain_positive_POS_NEG_Z…	10	11011111111	90.9091	SM	C47H93N2O6P	CCCCCCCCCCCCCCCCCCCCCC\C=C\C(O)C(COP([O-])(=O)OCC[N+](C)(C)C)NC(=O)CCCCCCC\C=C/CCCCC	InChI=1S/C47H93N2O6P/c1-6-8-10-12-14-16-18-20-21-22-23-24-25-26-27-28-29-30-32-34-36-38-40-46(50)45(44-55-56(52,53)54-43-42-49(3,4)5)48-47(51)41-39-37-35-33-31-19-17-15-13-11-9-7-2/h15,17,38,40,45-46,50H,6-14,16,18-37,39,41-44H2,1-5H3,(H-,48,51,52,53)/b17-15-,40-38+	KLXZJYNZDCKBGI-LYVINHKPNA-N	LipidBlast2022_586965
SM 27:1;2O/7:0	brain	positive	1,2,3,5,6,7,8,10	brain_positive_POS_NEG_ZF_brain1_mzML_positive.csv, brain_positive_POS_NEG_ZF_brain2_mzML_positive.csv, brain_positive_POS_NEG_ZF2_brain1_mzML_positive.csv, brain_positive_POS_NEG_ZF3_brain1_mzML_positive.csv, brain_positive_POS_NEG_ZF3_brain2_mzML_positive.csv, brain_positive_POS_NEG_ZF4_brain_repeat_mzML_positive.csv, brain_positive_POS_NEG_ZF4_brain1_mzML_positive.csv, brain_positive_POS_NEG_Z…	8	11101111010	72.7273	SM	C39H79N2O6P	CCCCCCCCCCCCCCCCCCCCCC\C=C\C(O)C(COP([O-])(=O)OCC[N+](C)(C)C)NC(=O)CCCCCC	InChI=1S/C39H79N2O6P/c1-6-8-10-12-13-14-15-16-17-18-19-20-21-22-23-24-25-26-27-28-29-30-32-38(42)37(40-39(43)33-31-11-9-7-2)36-47-48(44,45)46-35-34-41(3,4)5/h30,32,37-38,42H,6-29,31,33-36H2,1-5H3,(H-,40,43,44,45)/b32-30+	NTDDXLGCZKMMLK-NHQGMKOONA-N	LipidBlast2022_586954
SM 27:2;2O/13:0	brain	positive	1,2,3,4,5,6,7,8,9,10	brain_positive_POS_NEG_ZF_brain1_mzML_positive.csv, brain_positive_POS_NEG_ZF_brain2_mzML_positive.csv, brain_positive_POS_NEG_ZF2_brain1_mzML_positive.csv, brain_positive_POS_NEG_ZF2_brain2_mzML_positive.csv, brain_positive_POS_NEG_ZF3_brain1_mzML_positive.csv, brain_positive_POS_NEG_ZF3_brain2_mzML_positive.csv, brain_positive_POS_NEG_ZF4_brain_repeat_mzML_positive.csv, brain_positive_POS_NEG_Z…	10	11111111110	90.9091	SM	C45H89N2O6P	CCCCCCCCCCCCCCCCCC\C=C\CC\C=C\C(O)C(COP([O-])(=O)OCC[N+](C)(C)C)NC(=O)CCCCCCCCCCCC	InChI=1S/C45H89N2O6P/c1-6-8-10-12-14-16-18-19-20-21-22-23-24-25-26-27-28-29-30-32-34-36-38-44(48)43(42-53-54(50,51)52-41-40-47(3,4)5)46-45(49)39-37-35-33-31-17-15-13-11-9-7-2/h29-30,36,38,43-44,48H,6-28,31-35,37,39-42H2,1-5H3,(H-,46,49,50,51)/b30-29+,38-36+	KHVVFIMPFLQLII-MPZJIKHANA-N	LipidBlast2022_587333
SM 27:2;2O/15:0	brain	positive	1,2,4,5,6,7,8,9,10,11	brain_positive_POS_NEG_ZF_brain1_mzML_positive.csv, brain_positive_POS_NEG_ZF_brain2_mzML_positive.csv, brain_positive_POS_NEG_ZF2_brain2_mzML_positive.csv, brain_positive_POS_NEG_ZF3_brain1_mzML_positive.csv, brain_positive_POS_NEG_ZF3_brain2_mzML_positive.csv, brain_positive_POS_NEG_ZF4_brain_repeat_mzML_positive.csv, brain_positive_POS_NEG_ZF4_brain1_mzML_positive.csv, brain_positive_POS_NEG_Z…	10	11011111111	90.9091	SM	C47H93N2O6P	CCCCCCCCCCCCCCCCCC\C=C\CC\C=C\C(O)C(COP([O-])(=O)OCC[N+](C)(C)C)NC(=O)CCCCCCCCCCCCCC	InChI=1S/C47H93N2O6P/c1-6-8-10-12-14-16-18-20-21-22-23-24-25-26-27-28-29-30-32-34-36-38-40-46(50)45(44-55-56(52,53)54-43-42-49(3,4)5)48-47(51)41-39-37-35-33-31-19-17-15-13-11-9-7-2/h30,32,38,40,45-46,50H,6-29,31,33-37,39,41-44H2,1-5H3,(H-,48,51,52,53)/b32-30+,40-38+	BEJAHPKCSLGPAO-MFZOHDJKNA-N	LipidBlast2022_587337
SM 28:1;2O/10:0	brain	positive	1,2,3,4,5,6,7,8,9,10	brain_positive_POS_NEG_ZF_brain1_mzML_positive.csv, brain_positive_POS_NEG_ZF_brain2_mzML_positive.csv, brain_positive_POS_NEG_ZF2_brain1_mzML_positive.csv, brain_positive_POS_NEG_ZF2_brain2_mzML_positive.csv, brain_positive_POS_NEG_ZF3_brain1_mzML_positive.csv, brain_positive_POS_NEG_ZF3_brain2_mzML_positive.csv, brain_positive_POS_NEG_ZF4_brain_repeat_mzML_positive.csv, brain_positive_POS_NEG_Z…	10	11111111110	90.9091	SM	C43H87N2O6P	CCCCCCCCCCCCCCCCCCCCCCC\C=C\C(O)C(COP([O-])(=O)OCC[N+](C)(C)C)NC(=O)CCCCCCCCC	InChI=1S/C43H87N2O6P/c1-6-8-10-12-14-15-16-17-18-19-20-21-22-23-24-25-26-27-28-29-31-32-34-36-42(46)41(40-51-52(48,49)50-39-38-45(3,4)5)44-43(47)37-35-33-30-13-11-9-7-2/h34,36,41-42,46H,6-33,35,37-40H2,1-5H3,(H-,44,47,48,49)/b36-34+	VZVVCDXBUAUMKI-JMUUFCRMNA-N	LipidBlast2022_588449
SM 28:1;2O/11:0	brain	positive	1,2,3,4,5,6,7,8,9,10	brain_positive_POS_NEG_ZF_brain1_mzML_positive.csv, brain_positive_POS_NEG_ZF_brain2_mzML_positive.csv, brain_positive_POS_NEG_ZF2_brain1_mzML_positive.csv, brain_positive_POS_NEG_ZF2_brain2_mzML_positive.csv, brain_positive_POS_NEG_ZF3_brain1_mzML_positive.csv, brain_positive_POS_NEG_ZF3_brain2_mzML_positive.csv, brain_positive_POS_NEG_ZF4_brain_repeat_mzML_positive.csv, brain_positive_POS_NEG_Z…	10	11111111110	90.9091	SM	C44H89N2O6P	CCCCCCCCCCCCCCCCCCCCCCC\C=C\C(O)C(COP([O-])(=O)OCC[N+](C)(C)C)NC(=O)CCCCCCCCCC	InChI=1S/C44H89N2O6P/c1-6-8-10-12-14-16-17-18-19-20-21-22-23-24-25-26-27-28-29-30-31-33-35-37-43(47)42(41-52-53(49,50)51-40-39-46(3,4)5)45-44(48)38-36-34-32-15-13-11-9-7-2/h35,37,42-43,47H,6-34,36,38-41H2,1-5H3,(H-,45,48,49,50)/b37-35+	MTTPJUADJOEOGX-MHAUTQJVNA-N	LipidBlast2022_588450
SM 28:1;2O/12:0	brain	positive	1,2,3,4,5,6,7,8,9,10	brain_positive_POS_NEG_ZF_brain1_mzML_positive.csv, brain_positive_POS_NEG_ZF_brain2_mzML_positive.csv, brain_positive_POS_NEG_ZF2_brain1_mzML_positive.csv, brain_positive_POS_NEG_ZF2_brain2_mzML_positive.csv, brain_positive_POS_NEG_ZF3_brain1_mzML_positive.csv, brain_positive_POS_NEG_ZF3_brain2_mzML_positive.csv, brain_positive_POS_NEG_ZF4_brain_repeat_mzML_positive.csv, brain_positive_POS_NEG_Z…	10	11111111110	90.9091	SM	C45H91N2O6P	CCCCCCCCCCCCCCCCCCCCCCC\C=C\C(O)C(COP([O-])(=O)OCC[N+](C)(C)C)NC(=O)CCCCCCCCCCC	InChI=1S/C45H91N2O6P/c1-6-8-10-12-14-16-17-18-19-20-21-22-23-24-25-26-27-28-29-31-32-34-36-38-44(48)43(42-53-54(50,51)52-41-40-47(3,4)5)46-45(49)39-37-35-33-30-15-13-11-9-7-2/h36,38,43-44,48H,6-35,37,39-42H2,1-5H3,(H-,46,49,50,51)/b38-36+	ZCUPIGVYJKVXEH-BSKJHSHCNA-N	LipidBlast2022_588451
SM 28:1;2O/14:1	brain	positive	1,2,4,5,6,7,8,9,10,11	brain_positive_POS_NEG_ZF_brain1_mzML_positive.csv, brain_positive_POS_NEG_ZF_brain2_mzML_positive.csv, brain_positive_POS_NEG_ZF2_brain2_mzML_positive.csv, brain_positive_POS_NEG_ZF3_brain1_mzML_positive.csv, brain_positive_POS_NEG_ZF3_brain2_mzML_positive.csv, brain_positive_POS_NEG_ZF4_brain_repeat_mzML_positive.csv, brain_positive_POS_NEG_ZF4_brain1_mzML_positive.csv, brain_positive_POS_NEG_Z…	10	11011111111	90.9091	SM	C47H93N2O6P	CCCCCCCCCCCCCCCCCCCCCCC\C=C\C(O)C(COP([O-])(=O)OCC[N+](C)(C)C)NC(=O)CCCCCCC\C=C/CCCC	InChI=1S/C47H93N2O6P/c1-6-8-10-12-14-16-18-19-20-21-22-23-24-25-26-27-28-29-31-32-34-36-38-40-46(50)45(44-55-56(52,53)54-43-42-49(3,4)5)48-47(51)41-39-37-35-33-30-17-15-13-11-9-7-2/h13,15,38,40,45-46,50H,6-12,14,16-37,39,41-44H2,1-5H3,(H-,48,51,52,53)/b15-13-,40-38+	MLQJHXIQLWMERO-UTEOEQNINA-N	LipidBlast2022_588455
SM 28:1;2O/6:0	brain	positive	1,2,3,5,6,7,8,10	brain_positive_POS_NEG_ZF_brain1_mzML_positive.csv, brain_positive_POS_NEG_ZF_brain2_mzML_positive.csv, brain_positive_POS_NEG_ZF2_brain1_mzML_positive.csv, brain_positive_POS_NEG_ZF3_brain1_mzML_positive.csv, brain_positive_POS_NEG_ZF3_brain2_mzML_positive.csv, brain_positive_POS_NEG_ZF4_brain_repeat_mzML_positive.csv, brain_positive_POS_NEG_ZF4_brain1_mzML_positive.csv, brain_positive_POS_NEG_Z…	8	11101111010	72.7273	SM	C39H79N2O6P	CCCCCCCCCCCCCCCCCCCCCCC\C=C\C(O)C(COP([O-])(=O)OCC[N+](C)(C)C)NC(=O)CCCCC	InChI=1S/C39H79N2O6P/c1-6-8-10-11-12-13-14-15-16-17-18-19-20-21-22-23-24-25-26-27-28-29-31-32-38(42)37(40-39(43)33-30-9-7-2)36-47-48(44,45)46-35-34-41(3,4)5/h31-32,37-38,42H,6-30,33-36H2,1-5H3,(H-,40,43,44,45)/b32-31+	MNUHMWSVSMZFPB-QNEJGDQONA-N	LipidBlast2022_588445
SM 28:1;2O/9:0	brain	positive	1,2,3,4,5,6,7,8,10	brain_positive_POS_NEG_ZF_brain1_mzML_positive.csv, brain_positive_POS_NEG_ZF_brain2_mzML_positive.csv, brain_positive_POS_NEG_ZF2_brain1_mzML_positive.csv, brain_positive_POS_NEG_ZF2_brain2_mzML_positive.csv, brain_positive_POS_NEG_ZF3_brain1_mzML_positive.csv, brain_positive_POS_NEG_ZF3_brain2_mzML_positive.csv, brain_positive_POS_NEG_ZF4_brain_repeat_mzML_positive.csv, brain_positive_POS_NEG_Z…	9	11111111010	81.8182	SM	C42H85N2O6P	CCCCCCCCCCCCCCCCCCCCCCC\C=C\C(O)C(COP([O-])(=O)OCC[N+](C)(C)C)NC(=O)CCCCCCCC	InChI=1S/C42H85N2O6P/c1-6-8-10-12-14-15-16-17-18-19-20-21-22-23-24-25-26-27-28-29-30-31-33-35-41(45)40(43-42(46)36-34-32-13-11-9-7-2)39-50-51(47,48)49-38-37-44(3,4)5/h33,35,40-41,45H,6-32,34,36-39H2,1-5H3,(H-,43,46,47,48)/b35-33+	MDIIQOPLJCCJIX-LAPDZXRHNA-N	LipidBlast2022_588448
SM 28:2;2O/12:0	brain	positive	1,2,3,4,5,6,7,8,9,10	brain_positive_POS_NEG_ZF_brain1_mzML_positive.csv, brain_positive_POS_NEG_ZF_brain2_mzML_positive.csv, brain_positive_POS_NEG_ZF2_brain1_mzML_positive.csv, brain_positive_POS_NEG_ZF2_brain2_mzML_positive.csv, brain_positive_POS_NEG_ZF3_brain1_mzML_positive.csv, brain_positive_POS_NEG_ZF3_brain2_mzML_positive.csv, brain_positive_POS_NEG_ZF4_brain_repeat_mzML_positive.csv, brain_positive_POS_NEG_Z…	10	11111111110	90.9091	SM	C45H89N2O6P	CCCCCCCCCCCCCCCCCCC\C=C\CC\C=C\C(O)C(COP([O-])(=O)OCC[N+](C)(C)C)NC(=O)CCCCCCCCCCC	InChI=1S/C45H89N2O6P/c1-6-8-10-12-14-16-17-18-19-20-21-22-23-24-25-26-27-28-29-31-32-34-36-38-44(48)43(42-53-54(50,51)52-41-40-47(3,4)5)46-45(49)39-37-35-33-30-15-13-11-9-7-2/h29,31,36,38,43-44,48H,6-28,30,32-35,37,39-42H2,1-5H3,(H-,46,49,50,51)/b31-29+,38-36+	FMGVKLFTFJUZLJ-FQJKUOCINA-N	LipidBlast2022_588824
SM 28:2;2O/14:0	brain	positive	1,2,4,5,6,7,8,9,10,11	brain_positive_POS_NEG_ZF_brain1_mzML_positive.csv, brain_positive_POS_NEG_ZF_brain2_mzML_positive.csv, brain_positive_POS_NEG_ZF2_brain2_mzML_positive.csv, brain_positive_POS_NEG_ZF3_brain1_mzML_positive.csv, brain_positive_POS_NEG_ZF3_brain2_mzML_positive.csv, brain_positive_POS_NEG_ZF4_brain_repeat_mzML_positive.csv, brain_positive_POS_NEG_ZF4_brain1_mzML_positive.csv, brain_positive_POS_NEG_Z…	10	11011111111	90.9091	SM	C47H93N2O6P	CCCCCCCCCCCCCCCCCCC\C=C\CC\C=C\C(O)C(COP([O-])(=O)OCC[N+](C)(C)C)NC(=O)CCCCCCCCCCCCC	InChI=1S/C47H93N2O6P/c1-6-8-10-12-14-16-18-19-20-21-22-23-24-25-26-27-28-29-31-32-34-36-38-40-46(50)45(44-55-56(52,53)54-43-42-49(3,4)5)48-47(51)41-39-37-35-33-30-17-15-13-11-9-7-2/h31-32,38,40,45-46,50H,6-30,33-37,39,41-44H2,1-5H3,(H-,48,51,52,53)/b32-31+,40-38+	MJPCSEBTWNSLRU-MUGNVGOPNA-N	LipidBlast2022_588827
SM 29:1;2O/10:0	brain	positive	1,2,3,4,5,6,7,8,9,10	brain_positive_POS_NEG_ZF_brain1_mzML_positive.csv, brain_positive_POS_NEG_ZF_brain2_mzML_positive.csv, brain_positive_POS_NEG_ZF2_brain1_mzML_positive.csv, brain_positive_POS_NEG_ZF2_brain2_mzML_positive.csv, brain_positive_POS_NEG_ZF3_brain1_mzML_positive.csv, brain_positive_POS_NEG_ZF3_brain2_mzML_positive.csv, brain_positive_POS_NEG_ZF4_brain_repeat_mzML_positive.csv, brain_positive_POS_NEG_Z…	10	11111111110	90.9091	SM	C44H89N2O6P	CCCCCCCCCCCCCCCCCCCCCCCC\C=C\C(O)C(COP([O-])(=O)OCC[N+](C)(C)C)NC(=O)CCCCCCCCC	InChI=1S/C44H89N2O6P/c1-6-8-10-12-14-15-16-17-18-19-20-21-22-23-24-25-26-27-28-29-30-32-33-35-37-43(47)42(41-52-53(49,50)51-40-39-46(3,4)5)45-44(48)38-36-34-31-13-11-9-7-2/h35,37,42-43,47H,6-34,36,38-41H2,1-5H3,(H-,45,48,49,50)/b37-35+	VRKOMQLIXFKSBN-MHAUTQJVNA-N	LipidBlast2022_589741
SM 29:1;2O/11:0	brain	positive	1,2,3,4,5,6,7,8,9,10	brain_positive_POS_NEG_ZF_brain1_mzML_positive.csv, brain_positive_POS_NEG_ZF_brain2_mzML_positive.csv, brain_positive_POS_NEG_ZF2_brain1_mzML_positive.csv, brain_positive_POS_NEG_ZF2_brain2_mzML_positive.csv, brain_positive_POS_NEG_ZF3_brain1_mzML_positive.csv, brain_positive_POS_NEG_ZF3_brain2_mzML_positive.csv, brain_positive_POS_NEG_ZF4_brain_repeat_mzML_positive.csv, brain_positive_POS_NEG_Z…	10	11111111110	90.9091	SM	C45H91N2O6P	CCCCCCCCCCCCCCCCCCCCCCCC\C=C\C(O)C(COP([O-])(=O)OCC[N+](C)(C)C)NC(=O)CCCCCCCCCC	InChI=1S/C45H91N2O6P/c1-6-8-10-12-14-16-17-18-19-20-21-22-23-24-25-26-27-28-29-30-31-32-34-36-38-44(48)43(42-53-54(50,51)52-41-40-47(3,4)5)46-45(49)39-37-35-33-15-13-11-9-7-2/h36,38,43-44,48H,6-35,37,39-42H2,1-5H3,(H-,46,49,50,51)/b38-36+	POSUTQOIZMYGRV-BSKJHSHCNA-N	LipidBlast2022_589742
SM 29:1;2O/13:1	brain	positive	1,2,4,5,6,7,8,9,10,11	brain_positive_POS_NEG_ZF_brain1_mzML_positive.csv, brain_positive_POS_NEG_ZF_brain2_mzML_positive.csv, brain_positive_POS_NEG_ZF2_brain2_mzML_positive.csv, brain_positive_POS_NEG_ZF3_brain1_mzML_positive.csv, brain_positive_POS_NEG_ZF3_brain2_mzML_positive.csv, brain_positive_POS_NEG_ZF4_brain_repeat_mzML_positive.csv, brain_positive_POS_NEG_ZF4_brain1_mzML_positive.csv, brain_positive_POS_NEG_Z…	10	11011111111	90.9091	SM	C47H93N2O6P	CCCCCCCCCCCCCCCCCCCCCCCC\C=C\C(O)C(COP([O-])(=O)OCC[N+](C)(C)C)NC(=O)CCCCCCC\C=C/CCC	InChI=1S/C47H93N2O6P/c1-6-8-10-12-14-16-18-19-20-21-22-23-24-25-26-27-28-29-30-31-32-34-36-38-40-46(50)45(44-55-56(52,53)54-43-42-49(3,4)5)48-47(51)41-39-37-35-33-17-15-13-11-9-7-2/h11,13,38,40,45-46,50H,6-10,12,14-37,39,41-44H2,1-5H3,(H-,48,51,52,53)/b13-11-,40-38+	AVYFSYWRSXLRHH-VGDRXQMPNA-N	LipidBlast2022_589745
SM 29:1;2O/5:0	brain	positive	1,2,3,5,6,7,8,10	brain_positive_POS_NEG_ZF_brain1_mzML_positive.csv, brain_positive_POS_NEG_ZF_brain2_mzML_positive.csv, brain_positive_POS_NEG_ZF2_brain1_mzML_positive.csv, brain_positive_POS_NEG_ZF3_brain1_mzML_positive.csv, brain_positive_POS_NEG_ZF3_brain2_mzML_positive.csv, brain_positive_POS_NEG_ZF4_brain_repeat_mzML_positive.csv, brain_positive_POS_NEG_ZF4_brain1_mzML_positive.csv, brain_positive_POS_NEG_Z…	8	11101111010	72.7273	SM	C39H79N2O6P	CCCCCCCCCCCCCCCCCCCCCCCC\C=C\C(O)C(COP([O-])(=O)OCC[N+](C)(C)C)NC(=O)CCCC	InChI=1S/C39H79N2O6P/c1-6-8-10-11-12-13-14-15-16-17-18-19-20-21-22-23-24-25-26-27-28-29-30-31-32-38(42)37(40-39(43)33-9-7-2)36-47-48(44,45)46-35-34-41(3,4)5/h31-32,37-38,42H,6-30,33-36H2,1-5H3,(H-,40,43,44,45)/b32-31+	HGMJKXBFTKMKFN-QNEJGDQONA-N	LipidBlast2022_589736
SM 29:1;2O/8:0	brain	positive	1,2,3,4,5,6,7,8,10	brain_positive_POS_NEG_ZF_brain1_mzML_positive.csv, brain_positive_POS_NEG_ZF_brain2_mzML_positive.csv, brain_positive_POS_NEG_ZF2_brain1_mzML_positive.csv, brain_positive_POS_NEG_ZF2_brain2_mzML_positive.csv, brain_positive_POS_NEG_ZF3_brain1_mzML_positive.csv, brain_positive_POS_NEG_ZF3_brain2_mzML_positive.csv, brain_positive_POS_NEG_ZF4_brain_repeat_mzML_positive.csv, brain_positive_POS_NEG_Z…	9	11111111010	81.8182	SM	C42H85N2O6P	CCCCCCCCCCCCCCCCCCCCCCCC\C=C\C(O)C(COP([O-])(=O)OCC[N+](C)(C)C)NC(=O)CCCCCCC	InChI=1S/C42H85N2O6P/c1-6-8-10-12-13-14-15-16-17-18-19-20-21-22-23-24-25-26-27-28-29-30-32-33-35-41(45)40(43-42(46)36-34-31-11-9-7-2)39-50-51(47,48)49-38-37-44(3,4)5/h33,35,40-41,45H,6-32,34,36-39H2,1-5H3,(H-,43,46,47,48)/b35-33+	LXAYVBSVCKRIDT-LAPDZXRHNA-N	LipidBlast2022_589739
SM 29:1;2O/9:0	brain	positive	1,2,3,4,5,6,7,8,9,10	brain_positive_POS_NEG_ZF_brain1_mzML_positive.csv, brain_positive_POS_NEG_ZF_brain2_mzML_positive.csv, brain_positive_POS_NEG_ZF2_brain1_mzML_positive.csv, brain_positive_POS_NEG_ZF2_brain2_mzML_positive.csv, brain_positive_POS_NEG_ZF3_brain1_mzML_positive.csv, brain_positive_POS_NEG_ZF3_brain2_mzML_positive.csv, brain_positive_POS_NEG_ZF4_brain_repeat_mzML_positive.csv, brain_positive_POS_NEG_Z…	10	11111111110	90.9091	SM	C43H87N2O6P	CCCCCCCCCCCCCCCCCCCCCCCC\C=C\C(O)C(COP([O-])(=O)OCC[N+](C)(C)C)NC(=O)CCCCCCCC	InChI=1S/C43H87N2O6P/c1-6-8-10-12-14-15-16-17-18-19-20-21-22-23-24-25-26-27-28-29-30-31-32-34-36-42(46)41(44-43(47)37-35-33-13-11-9-7-2)40-51-52(48,49)50-39-38-45(3,4)5/h34,36,41-42,46H,6-33,35,37-40H2,1-5H3,(H-,44,47,48,49)/b36-34+	PNPVZKAMOUFUNB-JMUUFCRMNA-N	LipidBlast2022_589740
SM 29:2;2O/11:0	brain	positive	1,2,3,4,5,6,7,8,9,10	brain_positive_POS_NEG_ZF_brain1_mzML_positive.csv, brain_positive_POS_NEG_ZF_brain2_mzML_positive.csv, brain_positive_POS_NEG_ZF2_brain1_mzML_positive.csv, brain_positive_POS_NEG_ZF2_brain2_mzML_positive.csv, brain_positive_POS_NEG_ZF3_brain1_mzML_positive.csv, brain_positive_POS_NEG_ZF3_brain2_mzML_positive.csv, brain_positive_POS_NEG_ZF4_brain_repeat_mzML_positive.csv, brain_positive_POS_NEG_Z…	10	11111111110	90.9091	SM	C45H89N2O6P	CCCCCCCCCCCCCCCCCCCC\C=C\CC\C=C\C(O)C(COP([O-])(=O)OCC[N+](C)(C)C)NC(=O)CCCCCCCCCC	InChI=1S/C45H89N2O6P/c1-6-8-10-12-14-16-17-18-19-20-21-22-23-24-25-26-27-28-29-30-31-32-34-36-38-44(48)43(42-53-54(50,51)52-41-40-47(3,4)5)46-45(49)39-37-35-33-15-13-11-9-7-2/h30-31,36,38,43-44,48H,6-29,32-35,37,39-42H2,1-5H3,(H-,46,49,50,51)/b31-30+,38-36+	VUXAAJCIIQKJRT-IKUGBHSQNA-N	LipidBlast2022_590115
SM 29:2;2O/13:0	brain	positive	1,2,4,5,6,7,8,9,10,11	brain_positive_POS_NEG_ZF_brain1_mzML_positive.csv, brain_positive_POS_NEG_ZF_brain2_mzML_positive.csv, brain_positive_POS_NEG_ZF2_brain2_mzML_positive.csv, brain_positive_POS_NEG_ZF3_brain1_mzML_positive.csv, brain_positive_POS_NEG_ZF3_brain2_mzML_positive.csv, brain_positive_POS_NEG_ZF4_brain_repeat_mzML_positive.csv, brain_positive_POS_NEG_ZF4_brain1_mzML_positive.csv, brain_positive_POS_NEG_Z…	10	11011111111	90.9091	SM	C47H93N2O6P	CCCCCCCCCCCCCCCCCCCC\C=C\CC\C=C\C(O)C(COP([O-])(=O)OCC[N+](C)(C)C)NC(=O)CCCCCCCCCCCC	InChI=1S/C47H93N2O6P/c1-6-8-10-12-14-16-18-19-20-21-22-23-24-25-26-27-28-29-30-31-32-34-36-38-40-46(50)45(44-55-56(52,53)54-43-42-49(3,4)5)48-47(51)41-39-37-35-33-17-15-13-11-9-7-2/h31-32,38,40,45-46,50H,6-30,33-37,39,41-44H2,1-5H3,(H-,48,51,52,53)/b32-31+,40-38+	YCVZFIMTSUWNCX-MUGNVGOPNA-N	LipidBlast2022_590117
SM 30:1;2O/10:0	brain	positive	1,2,3,4,5,6,7,8,9,10	brain_positive_POS_NEG_ZF_brain1_mzML_positive.csv, brain_positive_POS_NEG_ZF_brain2_mzML_positive.csv, brain_positive_POS_NEG_ZF2_brain1_mzML_positive.csv, brain_positive_POS_NEG_ZF2_brain2_mzML_positive.csv, brain_positive_POS_NEG_ZF3_brain1_mzML_positive.csv, brain_positive_POS_NEG_ZF3_brain2_mzML_positive.csv, brain_positive_POS_NEG_ZF4_brain_repeat_mzML_positive.csv, brain_positive_POS_NEG_Z…	10	11111111110	90.9091	SM	C45H91N2O6P	CCCCCCCCCCCCCCCCCCCCCCCCC\C=C\C(O)C(COP([O-])(=O)OCC[N+](C)(C)C)NC(=O)CCCCCCCCC	InChI=1S/C45H91N2O6P/c1-6-8-10-12-14-15-16-17-18-19-20-21-22-23-24-25-26-27-28-29-30-31-33-34-36-38-44(48)43(42-53-54(50,51)52-41-40-47(3,4)5)46-45(49)39-37-35-32-13-11-9-7-2/h36,38,43-44,48H,6-35,37,39-42H2,1-5H3,(H-,46,49,50,51)/b38-36+	UQVMYERXGVKDSA-BSKJHSHCNA-N	LipidBlast2022_591233
SM 30:1;2O/4:0	brain	positive	1,2,3,5,6,7,8,10	brain_positive_POS_NEG_ZF_brain1_mzML_positive.csv, brain_positive_POS_NEG_ZF_brain2_mzML_positive.csv, brain_positive_POS_NEG_ZF2_brain1_mzML_positive.csv, brain_positive_POS_NEG_ZF3_brain1_mzML_positive.csv, brain_positive_POS_NEG_ZF3_brain2_mzML_positive.csv, brain_positive_POS_NEG_ZF4_brain_repeat_mzML_positive.csv, brain_positive_POS_NEG_ZF4_brain1_mzML_positive.csv, brain_positive_POS_NEG_Z…	8	11101111010	72.7273	SM	C39H79N2O6P	CCCCCCCCCCCCCCCCCCCCCCCCC\C=C\C(O)C(COP([O-])(=O)OCC[N+](C)(C)C)NC(=O)CCC	InChI=1S/C39H79N2O6P/c1-6-8-9-10-11-12-13-14-15-16-17-18-19-20-21-22-23-24-25-26-27-28-29-30-31-33-38(42)37(40-39(43)32-7-2)36-47-48(44,45)46-35-34-41(3,4)5/h31,33,37-38,42H,6-30,32,34-36H2,1-5H3,(H-,40,43,44,45)/b33-31+	OVJTUDGDYVZWQJ-QOSDPKFLNA-N	LipidBlast2022_591227
SM 30:1;2O/7:0	brain	positive	1,2,3,4,5,6,7,8,10	brain_positive_POS_NEG_ZF_brain1_mzML_positive.csv, brain_positive_POS_NEG_ZF_brain2_mzML_positive.csv, brain_positive_POS_NEG_ZF2_brain1_mzML_positive.csv, brain_positive_POS_NEG_ZF2_brain2_mzML_positive.csv, brain_positive_POS_NEG_ZF3_brain1_mzML_positive.csv, brain_positive_POS_NEG_ZF3_brain2_mzML_positive.csv, brain_positive_POS_NEG_ZF4_brain_repeat_mzML_positive.csv, brain_positive_POS_NEG_Z…	9	11111111010	81.8182	SM	C42H85N2O6P	CCCCCCCCCCCCCCCCCCCCCCCCC\C=C\C(O)C(COP([O-])(=O)OCC[N+](C)(C)C)NC(=O)CCCCCC	InChI=1S/C42H85N2O6P/c1-6-8-10-12-13-14-15-16-17-18-19-20-21-22-23-24-25-26-27-28-29-30-31-32-33-35-41(45)40(43-42(46)36-34-11-9-7-2)39-50-51(47,48)49-38-37-44(3,4)5/h33,35,40-41,45H,6-32,34,36-39H2,1-5H3,(H-,43,46,47,48)/b35-33+	TVKGBEOZKCNXCL-LAPDZXRHNA-N	LipidBlast2022_591230
SM 30:1;2O/8:0	brain	positive	1,2,3,4,5,6,7,8,9,10	brain_positive_POS_NEG_ZF_brain1_mzML_positive.csv, brain_positive_POS_NEG_ZF_brain2_mzML_positive.csv, brain_positive_POS_NEG_ZF2_brain1_mzML_positive.csv, brain_positive_POS_NEG_ZF2_brain2_mzML_positive.csv, brain_positive_POS_NEG_ZF3_brain1_mzML_positive.csv, brain_positive_POS_NEG_ZF3_brain2_mzML_positive.csv, brain_positive_POS_NEG_ZF4_brain_repeat_mzML_positive.csv, brain_positive_POS_NEG_Z…	10	11111111110	90.9091	SM	C43H87N2O6P	CCCCCCCCCCCCCCCCCCCCCCCCC\C=C\C(O)C(COP([O-])(=O)OCC[N+](C)(C)C)NC(=O)CCCCCCC	InChI=1S/C43H87N2O6P/c1-6-8-10-12-13-14-15-16-17-18-19-20-21-22-23-24-25-26-27-28-29-30-31-33-34-36-42(46)41(44-43(47)37-35-32-11-9-7-2)40-51-52(48,49)50-39-38-45(3,4)5/h34,36,41-42,46H,6-33,35,37-40H2,1-5H3,(H-,44,47,48,49)/b36-34+	ZXHRCPWAOQSWTF-JMUUFCRMNA-N	LipidBlast2022_591231
SM 30:1;2O/9:0	brain	positive	1,2,3,4,5,6,7,8,9,10	brain_positive_POS_NEG_ZF_brain1_mzML_positive.csv, brain_positive_POS_NEG_ZF_brain2_mzML_positive.csv, brain_positive_POS_NEG_ZF2_brain1_mzML_positive.csv, brain_positive_POS_NEG_ZF2_brain2_mzML_positive.csv, brain_positive_POS_NEG_ZF3_brain1_mzML_positive.csv, brain_positive_POS_NEG_ZF3_brain2_mzML_positive.csv, brain_positive_POS_NEG_ZF4_brain_repeat_mzML_positive.csv, brain_positive_POS_NEG_Z…	10	11111111110	90.9091	SM	C44H89N2O6P	CCCCCCCCCCCCCCCCCCCCCCCCC\C=C\C(O)C(COP([O-])(=O)OCC[N+](C)(C)C)NC(=O)CCCCCCCC	InChI=1S/C44H89N2O6P/c1-6-8-10-12-14-15-16-17-18-19-20-21-22-23-24-25-26-27-28-29-30-31-32-33-35-37-43(47)42(45-44(48)38-36-34-13-11-9-7-2)41-52-53(49,50)51-40-39-46(3,4)5/h35,37,42-43,47H,6-34,36,38-41H2,1-5H3,(H-,45,48,49,50)/b37-35+	CVMYNSHGRYKGPK-MHAUTQJVNA-N	LipidBlast2022_591232
SM 30:2;2O/10:0	brain	positive	1,2,3,4,5,6,7,8,9,10	brain_positive_POS_NEG_ZF_brain1_mzML_positive.csv, brain_positive_POS_NEG_ZF_brain2_mzML_positive.csv, brain_positive_POS_NEG_ZF2_brain1_mzML_positive.csv, brain_positive_POS_NEG_ZF2_brain2_mzML_positive.csv, brain_positive_POS_NEG_ZF3_brain1_mzML_positive.csv, brain_positive_POS_NEG_ZF3_brain2_mzML_positive.csv, brain_positive_POS_NEG_ZF4_brain_repeat_mzML_positive.csv, brain_positive_POS_NEG_Z…	10	11111111110	90.9091	SM	C45H89N2O6P	CCCCCCCCCCCCCCCCCCCCC\C=C\CC\C=C\C(O)C(COP([O-])(=O)OCC[N+](C)(C)C)NC(=O)CCCCCCCCC	InChI=1S/C45H89N2O6P/c1-6-8-10-12-14-15-16-17-18-19-20-21-22-23-24-25-26-27-28-29-30-31-33-34-36-38-44(48)43(42-53-54(50,51)52-41-40-47(3,4)5)46-45(49)39-37-35-32-13-11-9-7-2/h30-31,36,38,43-44,48H,6-29,32-35,37,39-42H2,1-5H3,(H-,46,49,50,51)/b31-30+,38-36+	VLODBXUOASPSDW-IKUGBHSQNA-N	LipidBlast2022_591606
SM 30:2;2O/12:0	brain	positive	1,2,4,5,6,7,8,9,10,11	brain_positive_POS_NEG_ZF_brain1_mzML_positive.csv, brain_positive_POS_NEG_ZF_brain2_mzML_positive.csv, brain_positive_POS_NEG_ZF2_brain2_mzML_positive.csv, brain_positive_POS_NEG_ZF3_brain1_mzML_positive.csv, brain_positive_POS_NEG_ZF3_brain2_mzML_positive.csv, brain_positive_POS_NEG_ZF4_brain_repeat_mzML_positive.csv, brain_positive_POS_NEG_ZF4_brain1_mzML_positive.csv, brain_positive_POS_NEG_Z…	10	11011111111	90.9091	SM	C47H93N2O6P	CCCCCCCCCCCCCCCCCCCCC\C=C\CC\C=C\C(O)C(COP([O-])(=O)OCC[N+](C)(C)C)NC(=O)CCCCCCCCCCC	InChI=1S/C47H93N2O6P/c1-6-8-10-12-14-16-17-18-19-20-21-22-23-24-25-26-27-28-29-30-31-33-34-36-38-40-46(50)45(44-55-56(52,53)54-43-42-49(3,4)5)48-47(51)41-39-37-35-32-15-13-11-9-7-2/h31,33,38,40,45-46,50H,6-30,32,34-37,39,41-44H2,1-5H3,(H-,48,51,52,53)/b33-31+,40-38+	OZIRJEOGCLMUIM-UZADPGEUNA-N	LipidBlast2022_591608
SM 31:1;2O/3:0	brain	positive	1,2,3,5,6,7,8,10	brain_positive_POS_NEG_ZF_brain1_mzML_positive.csv, brain_positive_POS_NEG_ZF_brain2_mzML_positive.csv, brain_positive_POS_NEG_ZF2_brain1_mzML_positive.csv, brain_positive_POS_NEG_ZF3_brain1_mzML_positive.csv, brain_positive_POS_NEG_ZF3_brain2_mzML_positive.csv, brain_positive_POS_NEG_ZF4_brain_repeat_mzML_positive.csv, brain_positive_POS_NEG_ZF4_brain1_mzML_positive.csv, brain_positive_POS_NEG_Z…	8	11101111010	72.7273	SM	C39H79N2O6P	CCCCCCCCCCCCCCCCCCCCCCCCCC\C=C\C(O)C(COP([O-])(=O)OCC[N+](C)(C)C)NC(=O)CC	InChI=1S/C39H79N2O6P/c1-6-8-9-10-11-12-13-14-15-16-17-18-19-20-21-22-23-24-25-26-27-28-29-30-31-32-33-38(42)37(40-39(43)7-2)36-47-48(44,45)46-35-34-41(3,4)5/h32-33,37-38,42H,6-31,34-36H2,1-5H3,(H-,40,43,44,45)/b33-32+	OKDHUYASYJTNHN-ULIFNZDWNA-N	LipidBlast2022_592518
SM 31:1;2O/6:0	brain	positive	1,2,3,4,5,6,7,8,10	brain_positive_POS_NEG_ZF_brain1_mzML_positive.csv, brain_positive_POS_NEG_ZF_brain2_mzML_positive.csv, brain_positive_POS_NEG_ZF2_brain1_mzML_positive.csv, brain_positive_POS_NEG_ZF2_brain2_mzML_positive.csv, brain_positive_POS_NEG_ZF3_brain1_mzML_positive.csv, brain_positive_POS_NEG_ZF3_brain2_mzML_positive.csv, brain_positive_POS_NEG_ZF4_brain_repeat_mzML_positive.csv, brain_positive_POS_NEG_Z…	9	11111111010	81.8182	SM	C42H85N2O6P	CCCCCCCCCCCCCCCCCCCCCCCCCC\C=C\C(O)C(COP([O-])(=O)OCC[N+](C)(C)C)NC(=O)CCCCC	InChI=1S/C42H85N2O6P/c1-6-8-10-11-12-13-14-15-16-17-18-19-20-21-22-23-24-25-26-27-28-29-30-31-32-34-35-41(45)40(43-42(46)36-33-9-7-2)39-50-51(47,48)49-38-37-44(3,4)5/h34-35,40-41,45H,6-33,36-39H2,1-5H3,(H-,43,46,47,48)/b35-34+	AAIPQXXIFRIESL-XAHDOWKMNA-N	LipidBlast2022_592521
SM 31:1;2O/7:0	brain	positive	1,2,3,4,5,6,7,8,9,10	brain_positive_POS_NEG_ZF_brain1_mzML_positive.csv, brain_positive_POS_NEG_ZF_brain2_mzML_positive.csv, brain_positive_POS_NEG_ZF2_brain1_mzML_positive.csv, brain_positive_POS_NEG_ZF2_brain2_mzML_positive.csv, brain_positive_POS_NEG_ZF3_brain1_mzML_positive.csv, brain_positive_POS_NEG_ZF3_brain2_mzML_positive.csv, brain_positive_POS_NEG_ZF4_brain_repeat_mzML_positive.csv, brain_positive_POS_NEG_Z…	10	11111111110	90.9091	SM	C43H87N2O6P	CCCCCCCCCCCCCCCCCCCCCCCCCC\C=C\C(O)C(COP([O-])(=O)OCC[N+](C)(C)C)NC(=O)CCCCCC	InChI=1S/C43H87N2O6P/c1-6-8-10-12-13-14-15-16-17-18-19-20-21-22-23-24-25-26-27-28-29-30-31-32-33-34-36-42(46)41(44-43(47)37-35-11-9-7-2)40-51-52(48,49)50-39-38-45(3,4)5/h34,36,41-42,46H,6-33,35,37-40H2,1-5H3,(H-,44,47,48,49)/b36-34+	LSWCYVSLCNZIFU-JMUUFCRMNA-N	LipidBlast2022_592522
SM 31:1;2O/8:0	brain	positive	1,2,3,4,5,6,7,8,9,10	brain_positive_POS_NEG_ZF_brain1_mzML_positive.csv, brain_positive_POS_NEG_ZF_brain2_mzML_positive.csv, brain_positive_POS_NEG_ZF2_brain1_mzML_positive.csv, brain_positive_POS_NEG_ZF2_brain2_mzML_positive.csv, brain_positive_POS_NEG_ZF3_brain1_mzML_positive.csv, brain_positive_POS_NEG_ZF3_brain2_mzML_positive.csv, brain_positive_POS_NEG_ZF4_brain_repeat_mzML_positive.csv, brain_positive_POS_NEG_Z…	10	11111111110	90.9091	SM	C44H89N2O6P	CCCCCCCCCCCCCCCCCCCCCCCCCC\C=C\C(O)C(COP([O-])(=O)OCC[N+](C)(C)C)NC(=O)CCCCCCC	InChI=1S/C44H89N2O6P/c1-6-8-10-12-13-14-15-16-17-18-19-20-21-22-23-24-25-26-27-28-29-30-31-32-34-35-37-43(47)42(45-44(48)38-36-33-11-9-7-2)41-52-53(49,50)51-40-39-46(3,4)5/h35,37,42-43,47H,6-34,36,38-41H2,1-5H3,(H-,45,48,49,50)/b37-35+	DFECSXNEOQVVOQ-MHAUTQJVNA-N	LipidBlast2022_592523
SM 31:1;2O/9:0	brain	positive	1,2,3,4,5,6,7,8,9,10	brain_positive_POS_NEG_ZF_brain1_mzML_positive.csv, brain_positive_POS_NEG_ZF_brain2_mzML_positive.csv, brain_positive_POS_NEG_ZF2_brain1_mzML_positive.csv, brain_positive_POS_NEG_ZF2_brain2_mzML_positive.csv, brain_positive_POS_NEG_ZF3_brain1_mzML_positive.csv, brain_positive_POS_NEG_ZF3_brain2_mzML_positive.csv, brain_positive_POS_NEG_ZF4_brain_repeat_mzML_positive.csv, brain_positive_POS_NEG_Z…	10	11111111110	90.9091	SM	C45H91N2O6P	CCCCCCCCCCCCCCCCCCCCCCCCCC\C=C\C(O)C(COP([O-])(=O)OCC[N+](C)(C)C)NC(=O)CCCCCCCC	InChI=1S/C45H91N2O6P/c1-6-8-10-12-14-15-16-17-18-19-20-21-22-23-24-25-26-27-28-29-30-31-32-33-34-36-38-44(48)43(46-45(49)39-37-35-13-11-9-7-2)42-53-54(50,51)52-41-40-47(3,4)5/h36,38,43-44,48H,6-35,37,39-42H2,1-5H3,(H-,46,49,50,51)/b38-36+	RCUQFOVYGYGBCM-BSKJHSHCNA-N	LipidBlast2022_592524
SM 31:2;2O/11:0	brain	positive	1,2,4,5,6,7,8,9,10,11	brain_positive_POS_NEG_ZF_brain1_mzML_positive.csv, brain_positive_POS_NEG_ZF_brain2_mzML_positive.csv, brain_positive_POS_NEG_ZF2_brain2_mzML_positive.csv, brain_positive_POS_NEG_ZF3_brain1_mzML_positive.csv, brain_positive_POS_NEG_ZF3_brain2_mzML_positive.csv, brain_positive_POS_NEG_ZF4_brain_repeat_mzML_positive.csv, brain_positive_POS_NEG_ZF4_brain1_mzML_positive.csv, brain_positive_POS_NEG_Z…	10	11011111111	90.9091	SM	C47H93N2O6P	CCCCCCCCCCCCCCCCCCCCCC\C=C\CC\C=C\C(O)C(COP([O-])(=O)OCC[N+](C)(C)C)NC(=O)CCCCCCCCCC	InChI=1S/C47H93N2O6P/c1-6-8-10-12-14-16-17-18-19-20-21-22-23-24-25-26-27-28-29-30-31-32-33-34-36-38-40-46(50)45(44-55-56(52,53)54-43-42-49(3,4)5)48-47(51)41-39-37-35-15-13-11-9-7-2/h32-33,38,40,45-46,50H,6-31,34-37,39,41-44H2,1-5H3,(H-,48,51,52,53)/b33-32+,40-38+	NJUIEVIZMILHQB-JXVVPGBFNA-N	LipidBlast2022_592899
SM 31:2;2O/9:0	brain	positive	1,2,3,4,5,6,7,8,9,10	brain_positive_POS_NEG_ZF_brain1_mzML_positive.csv, brain_positive_POS_NEG_ZF_brain2_mzML_positive.csv, brain_positive_POS_NEG_ZF2_brain1_mzML_positive.csv, brain_positive_POS_NEG_ZF2_brain2_mzML_positive.csv, brain_positive_POS_NEG_ZF3_brain1_mzML_positive.csv, brain_positive_POS_NEG_ZF3_brain2_mzML_positive.csv, brain_positive_POS_NEG_ZF4_brain_repeat_mzML_positive.csv, brain_positive_POS_NEG_Z…	10	11111111110	90.9091	SM	C45H89N2O6P	CCCCCCCCCCCCCCCCCCCCCC\C=C\CC\C=C\C(O)C(COP([O-])(=O)OCC[N+](C)(C)C)NC(=O)CCCCCCCC	InChI=1S/C45H89N2O6P/c1-6-8-10-12-14-15-16-17-18-19-20-21-22-23-24-25-26-27-28-29-30-31-32-33-34-36-38-44(48)43(46-45(49)39-37-35-13-11-9-7-2)42-53-54(50,51)52-41-40-47(3,4)5/h31-32,36,38,43-44,48H,6-30,33-35,37,39-42H2,1-5H3,(H-,46,49,50,51)/b32-31+,38-36+	YJNDHZSHWWFDIY-IUNXCOSDNA-N	LipidBlast2022_592897
SM 32:1;2O/2:0	brain	positive	1,2,3,5,6,7,8,10	brain_positive_POS_NEG_ZF_brain1_mzML_positive.csv, brain_positive_POS_NEG_ZF_brain2_mzML_positive.csv, brain_positive_POS_NEG_ZF2_brain1_mzML_positive.csv, brain_positive_POS_NEG_ZF3_brain1_mzML_positive.csv, brain_positive_POS_NEG_ZF3_brain2_mzML_positive.csv, brain_positive_POS_NEG_ZF4_brain_repeat_mzML_positive.csv, brain_positive_POS_NEG_ZF4_brain1_mzML_positive.csv, brain_positive_POS_NEG_Z…	8	11101111010	72.7273	SM	C39H79N2O6P	CCCCCCCCCCCCCCCCCCCCCCCCCCC\C=C\C(O)C(COP([O-])(=O)OCC[N+](C)(C)C)NC(C)=O	InChI=1S/C39H79N2O6P/c1-6-7-8-9-10-11-12-13-14-15-16-17-18-19-20-21-22-23-24-25-26-27-28-29-30-31-32-33-39(43)38(40-37(2)42)36-47-48(44,45)46-35-34-41(3,4)5/h32-33,38-39,43H,6-31,34-36H2,1-5H3,(H-,40,42,44,45)/b33-32+	QURASRMYHHBMAP-ULIFNZDWNA-N	LipidBlast2022_594009
SM 32:1;2O/5:0	brain	positive	1,2,3,4,5,6,7,8,10	brain_positive_POS_NEG_ZF_brain1_mzML_positive.csv, brain_positive_POS_NEG_ZF_brain2_mzML_positive.csv, brain_positive_POS_NEG_ZF2_brain1_mzML_positive.csv, brain_positive_POS_NEG_ZF2_brain2_mzML_positive.csv, brain_positive_POS_NEG_ZF3_brain1_mzML_positive.csv, brain_positive_POS_NEG_ZF3_brain2_mzML_positive.csv, brain_positive_POS_NEG_ZF4_brain_repeat_mzML_positive.csv, brain_positive_POS_NEG_Z…	9	11111111010	81.8182	SM	C42H85N2O6P	CCCCCCCCCCCCCCCCCCCCCCCCCCC\C=C\C(O)C(COP([O-])(=O)OCC[N+](C)(C)C)NC(=O)CCCC	InChI=1S/C42H85N2O6P/c1-6-8-10-11-12-13-14-15-16-17-18-19-20-21-22-23-24-25-26-27-28-29-30-31-32-33-34-35-41(45)40(43-42(46)36-9-7-2)39-50-51(47,48)49-38-37-44(3,4)5/h34-35,40-41,45H,6-33,36-39H2,1-5H3,(H-,43,46,47,48)/b35-34+	ZXWMIBCCAIHIJD-XAHDOWKMNA-N	LipidBlast2022_594012
SM 32:1;2O/6:0	brain	positive	1,2,3,4,5,6,7,8,9,10	brain_positive_POS_NEG_ZF_brain1_mzML_positive.csv, brain_positive_POS_NEG_ZF_brain2_mzML_positive.csv, brain_positive_POS_NEG_ZF2_brain1_mzML_positive.csv, brain_positive_POS_NEG_ZF2_brain2_mzML_positive.csv, brain_positive_POS_NEG_ZF3_brain1_mzML_positive.csv, brain_positive_POS_NEG_ZF3_brain2_mzML_positive.csv, brain_positive_POS_NEG_ZF4_brain_repeat_mzML_positive.csv, brain_positive_POS_NEG_Z…	10	11111111110	90.9091	SM	C43H87N2O6P	CCCCCCCCCCCCCCCCCCCCCCCCCCC\C=C\C(O)C(COP([O-])(=O)OCC[N+](C)(C)C)NC(=O)CCCCC	InChI=1S/C43H87N2O6P/c1-6-8-10-11-12-13-14-15-16-17-18-19-20-21-22-23-24-25-26-27-28-29-30-31-32-33-35-36-42(46)41(44-43(47)37-34-9-7-2)40-51-52(48,49)50-39-38-45(3,4)5/h35-36,41-42,46H,6-34,37-40H2,1-5H3,(H-,44,47,48,49)/b36-35+	KSULSVUTIUFLKM-ULDVOPSXNA-N	LipidBlast2022_594013
SM 32:1;2O/7:0	brain	positive	1,2,3,4,5,6,7,8,9,10	brain_positive_POS_NEG_ZF_brain1_mzML_positive.csv, brain_positive_POS_NEG_ZF_brain2_mzML_positive.csv, brain_positive_POS_NEG_ZF2_brain1_mzML_positive.csv, brain_positive_POS_NEG_ZF2_brain2_mzML_positive.csv, brain_positive_POS_NEG_ZF3_brain1_mzML_positive.csv, brain_positive_POS_NEG_ZF3_brain2_mzML_positive.csv, brain_positive_POS_NEG_ZF4_brain_repeat_mzML_positive.csv, brain_positive_POS_NEG_Z…	10	11111111110	90.9091	SM	C44H89N2O6P	CCCCCCCCCCCCCCCCCCCCCCCCCCC\C=C\C(O)C(COP([O-])(=O)OCC[N+](C)(C)C)NC(=O)CCCCCC	InChI=1S/C44H89N2O6P/c1-6-8-10-12-13-14-15-16-17-18-19-20-21-22-23-24-25-26-27-28-29-30-31-32-33-34-35-37-43(47)42(45-44(48)38-36-11-9-7-2)41-52-53(49,50)51-40-39-46(3,4)5/h35,37,42-43,47H,6-34,36,38-41H2,1-5H3,(H-,45,48,49,50)/b37-35+	XTPXBJGPBMVHLZ-MHAUTQJVNA-N	LipidBlast2022_594014
SM 32:1;2O/8:0	brain	positive	1,2,3,4,5,6,7,8,9,10	brain_positive_POS_NEG_ZF_brain1_mzML_positive.csv, brain_positive_POS_NEG_ZF_brain2_mzML_positive.csv, brain_positive_POS_NEG_ZF2_brain1_mzML_positive.csv, brain_positive_POS_NEG_ZF2_brain2_mzML_positive.csv, brain_positive_POS_NEG_ZF3_brain1_mzML_positive.csv, brain_positive_POS_NEG_ZF3_brain2_mzML_positive.csv, brain_positive_POS_NEG_ZF4_brain_repeat_mzML_positive.csv, brain_positive_POS_NEG_Z…	10	11111111110	90.9091	SM	C45H91N2O6P	CCCCCCCCCCCCCCCCCCCCCCCCCCC\C=C\C(O)C(COP([O-])(=O)OCC[N+](C)(C)C)NC(=O)CCCCCCC	InChI=1S/C45H91N2O6P/c1-6-8-10-12-13-14-15-16-17-18-19-20-21-22-23-24-25-26-27-28-29-30-31-32-33-35-36-38-44(48)43(46-45(49)39-37-34-11-9-7-2)42-53-54(50,51)52-41-40-47(3,4)5/h36,38,43-44,48H,6-35,37,39-42H2,1-5H3,(H-,46,49,50,51)/b38-36+	KSBLJJGQICHZHX-BSKJHSHCNA-N	LipidBlast2022_594015
SM 32:2;2O/10:0	brain	positive	1,2,4,5,6,7,8,9,10,11	brain_positive_POS_NEG_ZF_brain1_mzML_positive.csv, brain_positive_POS_NEG_ZF_brain2_mzML_positive.csv, brain_positive_POS_NEG_ZF2_brain2_mzML_positive.csv, brain_positive_POS_NEG_ZF3_brain1_mzML_positive.csv, brain_positive_POS_NEG_ZF3_brain2_mzML_positive.csv, brain_positive_POS_NEG_ZF4_brain_repeat_mzML_positive.csv, brain_positive_POS_NEG_ZF4_brain1_mzML_positive.csv, brain_positive_POS_NEG_Z…	10	11011111111	90.9091	SM	C47H93N2O6P	CCCCCCCCCCCCCCCCCCCCCCC\C=C\CC\C=C\C(O)C(COP([O-])(=O)OCC[N+](C)(C)C)NC(=O)CCCCCCCCC	InChI=1S/C47H93N2O6P/c1-6-8-10-12-14-15-16-17-18-19-20-21-22-23-24-25-26-27-28-29-30-31-32-33-35-36-38-40-46(50)45(44-55-56(52,53)54-43-42-49(3,4)5)48-47(51)41-39-37-34-13-11-9-7-2/h32-33,38,40,45-46,50H,6-31,34-37,39,41-44H2,1-5H3,(H-,48,51,52,53)/b33-32+,40-38+	DVYLEAILERJUEV-JXVVPGBFNA-N	LipidBlast2022_594190
SM 32:2;2O/8:0	brain	positive	1,2,3,4,5,6,7,8,9,10	brain_positive_POS_NEG_ZF_brain1_mzML_positive.csv, brain_positive_POS_NEG_ZF_brain2_mzML_positive.csv, brain_positive_POS_NEG_ZF2_brain1_mzML_positive.csv, brain_positive_POS_NEG_ZF2_brain2_mzML_positive.csv, brain_positive_POS_NEG_ZF3_brain1_mzML_positive.csv, brain_positive_POS_NEG_ZF3_brain2_mzML_positive.csv, brain_positive_POS_NEG_ZF4_brain_repeat_mzML_positive.csv, brain_positive_POS_NEG_Z…	10	11111111110	90.9091	SM	C45H89N2O6P	CCCCCCCCCCCCCCCCCCCCCCC\C=C\CC\C=C\C(O)C(COP([O-])(=O)OCC[N+](C)(C)C)NC(=O)CCCCCCC	InChI=1S/C45H89N2O6P/c1-6-8-10-12-13-14-15-16-17-18-19-20-21-22-23-24-25-26-27-28-29-30-31-32-33-35-36-38-44(48)43(46-45(49)39-37-34-11-9-7-2)42-53-54(50,51)52-41-40-47(3,4)5/h31-32,36,38,43-44,48H,6-30,33-35,37,39-42H2,1-5H3,(H-,46,49,50,51)/b32-31+,38-36+	CSKCWGMYHVZGEB-IUNXCOSDNA-N	LipidBlast2022_594188
SM 33:1;2O/4:0	brain	positive	1,2,3,4,5,6,7,8,10	brain_positive_POS_NEG_ZF_brain1_mzML_positive.csv, brain_positive_POS_NEG_ZF_brain2_mzML_positive.csv, brain_positive_POS_NEG_ZF2_brain1_mzML_positive.csv, brain_positive_POS_NEG_ZF2_brain2_mzML_positive.csv, brain_positive_POS_NEG_ZF3_brain1_mzML_positive.csv, brain_positive_POS_NEG_ZF3_brain2_mzML_positive.csv, brain_positive_POS_NEG_ZF4_brain_repeat_mzML_positive.csv, brain_positive_POS_NEG_Z…	9	11111111010	81.8182	SM	C42H85N2O6P	CCCCCCCCCCCCCCCCCCCCCCCCCCCC\C=C\C(O)C(COP([O-])(=O)OCC[N+](C)(C)C)NC(=O)CCC	InChI=1S/C42H85N2O6P/c1-6-8-9-10-11-12-13-14-15-16-17-18-19-20-21-22-23-24-25-26-27-28-29-30-31-32-33-34-36-41(45)40(43-42(46)35-7-2)39-50-51(47,48)49-38-37-44(3,4)5/h34,36,40-41,45H,6-33,35,37-39H2,1-5H3,(H-,43,46,47,48)/b36-34+	PQDCFVGDSSWQNP-JMUUFCRMNA-N	LipidBlast2022_595303
SM 33:1;2O/5:0	brain	positive	1,2,3,4,5,6,7,8,9,10	brain_positive_POS_NEG_ZF_brain1_mzML_positive.csv, brain_positive_POS_NEG_ZF_brain2_mzML_positive.csv, brain_positive_POS_NEG_ZF2_brain1_mzML_positive.csv, brain_positive_POS_NEG_ZF2_brain2_mzML_positive.csv, brain_positive_POS_NEG_ZF3_brain1_mzML_positive.csv, brain_positive_POS_NEG_ZF3_brain2_mzML_positive.csv, brain_positive_POS_NEG_ZF4_brain_repeat_mzML_positive.csv, brain_positive_POS_NEG_Z…	10	11111111110	90.9091	SM	C43H87N2O6P	CCCCCCCCCCCCCCCCCCCCCCCCCCCC\C=C\C(O)C(COP([O-])(=O)OCC[N+](C)(C)C)NC(=O)CCCC	InChI=1S/C43H87N2O6P/c1-6-8-10-11-12-13-14-15-16-17-18-19-20-21-22-23-24-25-26-27-28-29-30-31-32-33-34-35-36-42(46)41(44-43(47)37-9-7-2)40-51-52(48,49)50-39-38-45(3,4)5/h35-36,41-42,46H,6-34,37-40H2,1-5H3,(H-,44,47,48,49)/b36-35+	FUPBDORNVHVKFZ-ULDVOPSXNA-N	LipidBlast2022_595304
SM 33:1;2O/6:0	brain	positive	1,2,3,4,5,6,7,8,9,10	brain_positive_POS_NEG_ZF_brain1_mzML_positive.csv, brain_positive_POS_NEG_ZF_brain2_mzML_positive.csv, brain_positive_POS_NEG_ZF2_brain1_mzML_positive.csv, brain_positive_POS_NEG_ZF2_brain2_mzML_positive.csv, brain_positive_POS_NEG_ZF3_brain1_mzML_positive.csv, brain_positive_POS_NEG_ZF3_brain2_mzML_positive.csv, brain_positive_POS_NEG_ZF4_brain_repeat_mzML_positive.csv, brain_positive_POS_NEG_Z…	10	11111111110	90.9091	SM	C44H89N2O6P	CCCCCCCCCCCCCCCCCCCCCCCCCCCC\C=C\C(O)C(COP([O-])(=O)OCC[N+](C)(C)C)NC(=O)CCCCC	InChI=1S/C44H89N2O6P/c1-6-8-10-11-12-13-14-15-16-17-18-19-20-21-22-23-24-25-26-27-28-29-30-31-32-33-34-36-37-43(47)42(45-44(48)38-35-9-7-2)41-52-53(49,50)51-40-39-46(3,4)5/h36-37,42-43,47H,6-35,38-41H2,1-5H3,(H-,45,48,49,50)/b37-36+	LYPYSFJEIBKPRV-BSRQYYOTNA-N	LipidBlast2022_595305
SM 33:1;2O/7:0	brain	positive	1,2,3,4,5,6,7,8,9,10	brain_positive_POS_NEG_ZF_brain1_mzML_positive.csv, brain_positive_POS_NEG_ZF_brain2_mzML_positive.csv, brain_positive_POS_NEG_ZF2_brain1_mzML_positive.csv, brain_positive_POS_NEG_ZF2_brain2_mzML_positive.csv, brain_positive_POS_NEG_ZF3_brain1_mzML_positive.csv, brain_positive_POS_NEG_ZF3_brain2_mzML_positive.csv, brain_positive_POS_NEG_ZF4_brain_repeat_mzML_positive.csv, brain_positive_POS_NEG_Z…	10	11111111110	90.9091	SM	C45H91N2O6P	CCCCCCCCCCCCCCCCCCCCCCCCCCCC\C=C\C(O)C(COP([O-])(=O)OCC[N+](C)(C)C)NC(=O)CCCCCC	InChI=1S/C45H91N2O6P/c1-6-8-10-12-13-14-15-16-17-18-19-20-21-22-23-24-25-26-27-28-29-30-31-32-33-34-35-36-38-44(48)43(46-45(49)39-37-11-9-7-2)42-53-54(50,51)52-41-40-47(3,4)5/h36,38,43-44,48H,6-35,37,39-42H2,1-5H3,(H-,46,49,50,51)/b38-36+	UMTZMZFCGVAJRI-BSKJHSHCNA-N	LipidBlast2022_595306
SM 33:2;2O/7:0	brain	positive	1,2,3,4,5,6,7,8,9,10	brain_positive_POS_NEG_ZF_brain1_mzML_positive.csv, brain_positive_POS_NEG_ZF_brain2_mzML_positive.csv, brain_positive_POS_NEG_ZF2_brain1_mzML_positive.csv, brain_positive_POS_NEG_ZF2_brain2_mzML_positive.csv, brain_positive_POS_NEG_ZF3_brain1_mzML_positive.csv, brain_positive_POS_NEG_ZF3_brain2_mzML_positive.csv, brain_positive_POS_NEG_ZF4_brain_repeat_mzML_positive.csv, brain_positive_POS_NEG_Z…	10	11111111110	90.9091	SM	C45H89N2O6P	CCCCCCCCCCCCCCCCCCCCCCCC\C=C\CC\C=C\C(O)C(COP([O-])(=O)OCC[N+](C)(C)C)NC(=O)CCCCCC	InChI=1S/C45H89N2O6P/c1-6-8-10-12-13-14-15-16-17-18-19-20-21-22-23-24-25-26-27-28-29-30-31-32-33-34-35-36-38-44(48)43(46-45(49)39-37-11-9-7-2)42-53-54(50,51)52-41-40-47(3,4)5/h32-33,36,38,43-44,48H,6-31,34-35,37,39-42H2,1-5H3,(H-,46,49,50,51)/b33-32+,38-36+	BMSMOOYIQBJCPU-KSTNLYEANA-N	LipidBlast2022_595679
SM 33:2;2O/9:0	brain	positive	1,2,4,5,6,7,8,9,10,11	brain_positive_POS_NEG_ZF_brain1_mzML_positive.csv, brain_positive_POS_NEG_ZF_brain2_mzML_positive.csv, brain_positive_POS_NEG_ZF2_brain2_mzML_positive.csv, brain_positive_POS_NEG_ZF3_brain1_mzML_positive.csv, brain_positive_POS_NEG_ZF3_brain2_mzML_positive.csv, brain_positive_POS_NEG_ZF4_brain_repeat_mzML_positive.csv, brain_positive_POS_NEG_ZF4_brain1_mzML_positive.csv, brain_positive_POS_NEG_Z…	10	11011111111	90.9091	SM	C47H93N2O6P	CCCCCCCCCCCCCCCCCCCCCCCC\C=C\CC\C=C\C(O)C(COP([O-])(=O)OCC[N+](C)(C)C)NC(=O)CCCCCCCC	InChI=1S/C47H93N2O6P/c1-6-8-10-12-14-15-16-17-18-19-20-21-22-23-24-25-26-27-28-29-30-31-32-33-34-35-36-38-40-46(50)45(48-47(51)41-39-37-13-11-9-7-2)44-55-56(52,53)54-43-42-49(3,4)5/h33-34,38,40,45-46,50H,6-32,35-37,39,41-44H2,1-5H3,(H-,48,51,52,53)/b34-33+,40-38+	MCFOIDZDBQEBIT-ZNMCKIADNA-N	LipidBlast2022_595681
SM 34:1;2O/3:0	brain	positive	1,2,3,4,5,6,7,8,10	brain_positive_POS_NEG_ZF_brain1_mzML_positive.csv, brain_positive_POS_NEG_ZF_brain2_mzML_positive.csv, brain_positive_POS_NEG_ZF2_brain1_mzML_positive.csv, brain_positive_POS_NEG_ZF2_brain2_mzML_positive.csv, brain_positive_POS_NEG_ZF3_brain1_mzML_positive.csv, brain_positive_POS_NEG_ZF3_brain2_mzML_positive.csv, brain_positive_POS_NEG_ZF4_brain_repeat_mzML_positive.csv, brain_positive_POS_NEG_Z…	9	11111111010	81.8182	SM	C42H85N2O6P	CCCCCCCCCCCCCCCCCCCCCCCCCCCCC\C=C\C(O)C(COP([O-])(=O)OCC[N+](C)(C)C)NC(=O)CC	InChI=1S/C42H85N2O6P/c1-6-8-9-10-11-12-13-14-15-16-17-18-19-20-21-22-23-24-25-26-27-28-29-30-31-32-33-34-35-36-41(45)40(43-42(46)7-2)39-50-51(47,48)49-38-37-44(3,4)5/h35-36,40-41,45H,6-34,37-39H2,1-5H3,(H-,43,46,47,48)/b36-35+	MUBNLHVPTYJOEX-ULDVOPSXNA-N	LipidBlast2022_596594
SM 34:1;2O/4:0	brain	positive	1,2,3,4,5,6,7,8,9,10	brain_positive_POS_NEG_ZF_brain1_mzML_positive.csv, brain_positive_POS_NEG_ZF_brain2_mzML_positive.csv, brain_positive_POS_NEG_ZF2_brain1_mzML_positive.csv, brain_positive_POS_NEG_ZF2_brain2_mzML_positive.csv, brain_positive_POS_NEG_ZF3_brain1_mzML_positive.csv, brain_positive_POS_NEG_ZF3_brain2_mzML_positive.csv, brain_positive_POS_NEG_ZF4_brain_repeat_mzML_positive.csv, brain_positive_POS_NEG_Z…	10	11111111110	90.9091	SM	C43H87N2O6P	CCCCCCCCCCCCCCCCCCCCCCCCCCCCC\C=C\C(O)C(COP([O-])(=O)OCC[N+](C)(C)C)NC(=O)CCC	InChI=1S/C43H87N2O6P/c1-6-8-9-10-11-12-13-14-15-16-17-18-19-20-21-22-23-24-25-26-27-28-29-30-31-32-33-34-35-37-42(46)41(44-43(47)36-7-2)40-51-52(48,49)50-39-38-45(3,4)5/h35,37,41-42,46H,6-34,36,38-40H2,1-5H3,(H-,44,47,48,49)/b37-35+	AHYHCTUAUODKLR-MHAUTQJVNA-N	LipidBlast2022_596595
SM 34:1;2O/5:0	brain	positive	1,2,3,4,5,6,7,8,9,10	brain_positive_POS_NEG_ZF_brain1_mzML_positive.csv, brain_positive_POS_NEG_ZF_brain2_mzML_positive.csv, brain_positive_POS_NEG_ZF2_brain1_mzML_positive.csv, brain_positive_POS_NEG_ZF2_brain2_mzML_positive.csv, brain_positive_POS_NEG_ZF3_brain1_mzML_positive.csv, brain_positive_POS_NEG_ZF3_brain2_mzML_positive.csv, brain_positive_POS_NEG_ZF4_brain_repeat_mzML_positive.csv, brain_positive_POS_NEG_Z…	10	11111111110	90.9091	SM	C44H89N2O6P	CCCCCCCCCCCCCCCCCCCCCCCCCCCCC\C=C\C(O)C(COP([O-])(=O)OCC[N+](C)(C)C)NC(=O)CCCC	InChI=1S/C44H89N2O6P/c1-6-8-10-11-12-13-14-15-16-17-18-19-20-21-22-23-24-25-26-27-28-29-30-31-32-33-34-35-36-37-43(47)42(45-44(48)38-9-7-2)41-52-53(49,50)51-40-39-46(3,4)5/h36-37,42-43,47H,6-35,38-41H2,1-5H3,(H-,45,48,49,50)/b37-36+	GDRUYZPDIIUCKA-BSRQYYOTNA-N	LipidBlast2022_596596
SM 34:1;2O/6:0	brain	positive	1,2,3,4,5,6,7,8,9,10	brain_positive_POS_NEG_ZF_brain1_mzML_positive.csv, brain_positive_POS_NEG_ZF_brain2_mzML_positive.csv, brain_positive_POS_NEG_ZF2_brain1_mzML_positive.csv, brain_positive_POS_NEG_ZF2_brain2_mzML_positive.csv, brain_positive_POS_NEG_ZF3_brain1_mzML_positive.csv, brain_positive_POS_NEG_ZF3_brain2_mzML_positive.csv, brain_positive_POS_NEG_ZF4_brain_repeat_mzML_positive.csv, brain_positive_POS_NEG_Z…	10	11111111110	90.9091	SM	C45H91N2O6P	CCCCCCCCCCCCCCCCCCCCCCCCCCCCC\C=C\C(O)C(COP([O-])(=O)OCC[N+](C)(C)C)NC(=O)CCCCC	InChI=1S/C45H91N2O6P/c1-6-8-10-11-12-13-14-15-16-17-18-19-20-21-22-23-24-25-26-27-28-29-30-31-32-33-34-35-37-38-44(48)43(46-45(49)39-36-9-7-2)42-53-54(50,51)52-41-40-47(3,4)5/h37-38,43-44,48H,6-36,39-42H2,1-5H3,(H-,46,49,50,51)/b38-37+	FAEAHUPPRWZLIF-HEFFKOSUNA-N	LipidBlast2022_596597
SM 34:2;2O/6:0	brain	positive	1,2,3,4,5,6,7,8,9,10	brain_positive_POS_NEG_ZF_brain1_mzML_positive.csv, brain_positive_POS_NEG_ZF_brain2_mzML_positive.csv, brain_positive_POS_NEG_ZF2_brain1_mzML_positive.csv, brain_positive_POS_NEG_ZF2_brain2_mzML_positive.csv, brain_positive_POS_NEG_ZF3_brain1_mzML_positive.csv, brain_positive_POS_NEG_ZF3_brain2_mzML_positive.csv, brain_positive_POS_NEG_ZF4_brain_repeat_mzML_positive.csv, brain_positive_POS_NEG_Z…	10	11111111110	90.9091	SM	C45H89N2O6P	CCCCCCCCCCCCCCCCCCCCCCCCC\C=C\CC\C=C\C(O)C(COP([O-])(=O)OCC[N+](C)(C)C)NC(=O)CCCCC	InChI=1S/C45H89N2O6P/c1-6-8-10-11-12-13-14-15-16-17-18-19-20-21-22-23-24-25-26-27-28-29-30-31-32-33-34-35-37-38-44(48)43(46-45(49)39-36-9-7-2)42-53-54(50,51)52-41-40-47(3,4)5/h32-33,37-38,43-44,48H,6-31,34-36,39-42H2,1-5H3,(H-,46,49,50,51)/b33-32+,38-37+	NOBCZDHWBBFDCU-XYGQQYFONA-N	LipidBlast2022_596970
SM 34:2;2O/8:0	brain	positive	1,2,4,5,6,7,8,9,10,11	brain_positive_POS_NEG_ZF_brain1_mzML_positive.csv, brain_positive_POS_NEG_ZF_brain2_mzML_positive.csv, brain_positive_POS_NEG_ZF2_brain2_mzML_positive.csv, brain_positive_POS_NEG_ZF3_brain1_mzML_positive.csv, brain_positive_POS_NEG_ZF3_brain2_mzML_positive.csv, brain_positive_POS_NEG_ZF4_brain_repeat_mzML_positive.csv, brain_positive_POS_NEG_ZF4_brain1_mzML_positive.csv, brain_positive_POS_NEG_Z…	10	11011111111	90.9091	SM	C47H93N2O6P	CCCCCCCCCCCCCCCCCCCCCCCCC\C=C\CC\C=C\C(O)C(COP([O-])(=O)OCC[N+](C)(C)C)NC(=O)CCCCCCC	InChI=1S/C47H93N2O6P/c1-6-8-10-12-13-14-15-16-17-18-19-20-21-22-23-24-25-26-27-28-29-30-31-32-33-34-35-37-38-40-46(50)45(48-47(51)41-39-36-11-9-7-2)44-55-56(52,53)54-43-42-49(3,4)5/h33-34,38,40,45-46,50H,6-32,35-37,39,41-44H2,1-5H3,(H-,48,51,52,53)/b34-33+,40-38+	KTXXXXCXILYACC-ZNMCKIADNA-N	LipidBlast2022_596972
SM 35:1;2O/2:0	brain	positive	1,2,3,4,5,6,7,8,10	brain_positive_POS_NEG_ZF_brain1_mzML_positive.csv, brain_positive_POS_NEG_ZF_brain2_mzML_positive.csv, brain_positive_POS_NEG_ZF2_brain1_mzML_positive.csv, brain_positive_POS_NEG_ZF2_brain2_mzML_positive.csv, brain_positive_POS_NEG_ZF3_brain1_mzML_positive.csv, brain_positive_POS_NEG_ZF3_brain2_mzML_positive.csv, brain_positive_POS_NEG_ZF4_brain_repeat_mzML_positive.csv, brain_positive_POS_NEG_Z…	9	11111111010	81.8182	SM	C42H85N2O6P	CCCCCCCCCCCCCCCCCCCCCCCCCCCCCC\C=C\C(O)C(COP([O-])(=O)OCC[N+](C)(C)C)NC(C)=O	InChI=1S/C42H85N2O6P/c1-6-7-8-9-10-11-12-13-14-15-16-17-18-19-20-21-22-23-24-25-26-27-28-29-30-31-32-33-34-35-36-42(46)41(43-40(2)45)39-50-51(47,48)49-38-37-44(3,4)5/h35-36,41-42,46H,6-34,37-39H2,1-5H3,(H-,43,45,47,48)/b36-35+	GOPJCYFUKBFRQR-ULDVOPSXNA-N	LipidBlast2022_598085
SM 35:1;2O/3:0	brain	positive	1,2,3,4,5,6,7,8,9,10	brain_positive_POS_NEG_ZF_brain1_mzML_positive.csv, brain_positive_POS_NEG_ZF_brain2_mzML_positive.csv, brain_positive_POS_NEG_ZF2_brain1_mzML_positive.csv, brain_positive_POS_NEG_ZF2_brain2_mzML_positive.csv, brain_positive_POS_NEG_ZF3_brain1_mzML_positive.csv, brain_positive_POS_NEG_ZF3_brain2_mzML_positive.csv, brain_positive_POS_NEG_ZF4_brain_repeat_mzML_positive.csv, brain_positive_POS_NEG_Z…	10	11111111110	90.9091	SM	C43H87N2O6P	CCCCCCCCCCCCCCCCCCCCCCCCCCCCCC\C=C\C(O)C(COP([O-])(=O)OCC[N+](C)(C)C)NC(=O)CC	InChI=1S/C43H87N2O6P/c1-6-8-9-10-11-12-13-14-15-16-17-18-19-20-21-22-23-24-25-26-27-28-29-30-31-32-33-34-35-36-37-42(46)41(44-43(47)7-2)40-51-52(48,49)50-39-38-45(3,4)5/h36-37,41-42,46H,6-35,38-40H2,1-5H3,(H-,44,47,48,49)/b37-36+	NFJYUGZNRNSKMT-BSRQYYOTNA-N	LipidBlast2022_598086
SM 35:1;2O/4:0	brain	positive	1,2,3,4,5,6,7,8,9,10	brain_positive_POS_NEG_ZF_brain1_mzML_positive.csv, brain_positive_POS_NEG_ZF_brain2_mzML_positive.csv, brain_positive_POS_NEG_ZF2_brain1_mzML_positive.csv, brain_positive_POS_NEG_ZF2_brain2_mzML_positive.csv, brain_positive_POS_NEG_ZF3_brain1_mzML_positive.csv, brain_positive_POS_NEG_ZF3_brain2_mzML_positive.csv, brain_positive_POS_NEG_ZF4_brain_repeat_mzML_positive.csv, brain_positive_POS_NEG_Z…	10	11111111110	90.9091	SM	C44H89N2O6P	CCCCCCCCCCCCCCCCCCCCCCCCCCCCCC\C=C\C(O)C(COP([O-])(=O)OCC[N+](C)(C)C)NC(=O)CCC	InChI=1S/C44H89N2O6P/c1-6-8-9-10-11-12-13-14-15-16-17-18-19-20-21-22-23-24-25-26-27-28-29-30-31-32-33-34-35-36-38-43(47)42(45-44(48)37-7-2)41-52-53(49,50)51-40-39-46(3,4)5/h36,38,42-43,47H,6-35,37,39-41H2,1-5H3,(H-,45,48,49,50)/b38-36+	KKKBKUSKCVUFRI-BSKJHSHCNA-N	LipidBlast2022_598087
SM 35:1;2O/5:0	brain	positive	1,2,3,4,5,6,7,8,9,10	brain_positive_POS_NEG_ZF_brain1_mzML_positive.csv, brain_positive_POS_NEG_ZF_brain2_mzML_positive.csv, brain_positive_POS_NEG_ZF2_brain1_mzML_positive.csv, brain_positive_POS_NEG_ZF2_brain2_mzML_positive.csv, brain_positive_POS_NEG_ZF3_brain1_mzML_positive.csv, brain_positive_POS_NEG_ZF3_brain2_mzML_positive.csv, brain_positive_POS_NEG_ZF4_brain_repeat_mzML_positive.csv, brain_positive_POS_NEG_Z…	10	11111111110	90.9091	SM	C45H91N2O6P	CCCCCCCCCCCCCCCCCCCCCCCCCCCCCC\C=C\C(O)C(COP([O-])(=O)OCC[N+](C)(C)C)NC(=O)CCCC	InChI=1S/C45H91N2O6P/c1-6-8-10-11-12-13-14-15-16-17-18-19-20-21-22-23-24-25-26-27-28-29-30-31-32-33-34-35-36-37-38-44(48)43(46-45(49)39-9-7-2)42-53-54(50,51)52-41-40-47(3,4)5/h37-38,43-44,48H,6-36,39-42H2,1-5H3,(H-,46,49,50,51)/b38-37+	SLOKYWKUURCBPX-HEFFKOSUNA-N	LipidBlast2022_598088
SM 35:2;2O/5:0	brain	positive	1,2,3,4,5,6,7,8,9,10	brain_positive_POS_NEG_ZF_brain1_mzML_positive.csv, brain_positive_POS_NEG_ZF_brain2_mzML_positive.csv, brain_positive_POS_NEG_ZF2_brain1_mzML_positive.csv, brain_positive_POS_NEG_ZF2_brain2_mzML_positive.csv, brain_positive_POS_NEG_ZF3_brain1_mzML_positive.csv, brain_positive_POS_NEG_ZF3_brain2_mzML_positive.csv, brain_positive_POS_NEG_ZF4_brain_repeat_mzML_positive.csv, brain_positive_POS_NEG_Z…	10	11111111110	90.9091	SM	C45H89N2O6P	CCCCCCCCCCCCCCCCCCCCCCCCCC\C=C\CC\C=C\C(O)C(COP([O-])(=O)OCC[N+](C)(C)C)NC(=O)CCCC	InChI=1S/C45H89N2O6P/c1-6-8-10-11-12-13-14-15-16-17-18-19-20-21-22-23-24-25-26-27-28-29-30-31-32-33-34-35-36-37-38-44(48)43(46-45(49)39-9-7-2)42-53-54(50,51)52-41-40-47(3,4)5/h33-34,37-38,43-44,48H,6-32,35-36,39-42H2,1-5H3,(H-,46,49,50,51)/b34-33+,38-37+	KULNUGMPWMOHBF-IACJXQINNA-N	LipidBlast2022_598461
SM 35:2;2O/7:0	brain	positive	1,2,4,5,6,7,8,9,10,11	brain_positive_POS_NEG_ZF_brain1_mzML_positive.csv, brain_positive_POS_NEG_ZF_brain2_mzML_positive.csv, brain_positive_POS_NEG_ZF2_brain2_mzML_positive.csv, brain_positive_POS_NEG_ZF3_brain1_mzML_positive.csv, brain_positive_POS_NEG_ZF3_brain2_mzML_positive.csv, brain_positive_POS_NEG_ZF4_brain_repeat_mzML_positive.csv, brain_positive_POS_NEG_ZF4_brain1_mzML_positive.csv, brain_positive_POS_NEG_Z…	10	11011111111	90.9091	SM	C47H93N2O6P	CCCCCCCCCCCCCCCCCCCCCCCCCC\C=C\CC\C=C\C(O)C(COP([O-])(=O)OCC[N+](C)(C)C)NC(=O)CCCCCC	InChI=1S/C47H93N2O6P/c1-6-8-10-12-13-14-15-16-17-18-19-20-21-22-23-24-25-26-27-28-29-30-31-32-33-34-35-36-37-38-40-46(50)45(48-47(51)41-39-11-9-7-2)44-55-56(52,53)54-43-42-49(3,4)5/h34-35,38,40,45-46,50H,6-33,36-37,39,41-44H2,1-5H3,(H-,48,51,52,53)/b35-34+,40-38+	OEBOMTPADOKJDP-GALQSLKWNA-N	LipidBlast2022_598463
SM 36:1;2O/2:0	brain	positive	1,2,3,4,5,6,7,8,9,10	brain_positive_POS_NEG_ZF_brain1_mzML_positive.csv, brain_positive_POS_NEG_ZF_brain2_mzML_positive.csv, brain_positive_POS_NEG_ZF2_brain1_mzML_positive.csv, brain_positive_POS_NEG_ZF2_brain2_mzML_positive.csv, brain_positive_POS_NEG_ZF3_brain1_mzML_positive.csv, brain_positive_POS_NEG_ZF3_brain2_mzML_positive.csv, brain_positive_POS_NEG_ZF4_brain_repeat_mzML_positive.csv, brain_positive_POS_NEG_Z…	10	11111111110	90.9091	SM	C43H87N2O6P	CCCCCCCCCCCCCCCCCCCCCCCCCCCCCCC\C=C\C(O)C(COP([O-])(=O)OCC[N+](C)(C)C)NC(C)=O	InChI=1S/C43H87N2O6P/c1-6-7-8-9-10-11-12-13-14-15-16-17-18-19-20-21-22-23-24-25-26-27-28-29-30-31-32-33-34-35-36-37-43(47)42(44-41(2)46)40-51-52(48,49)50-39-38-45(3,4)5/h36-37,42-43,47H,6-35,38-40H2,1-5H3,(H-,44,46,48,49)/b37-36+	SKLSBBCBJVDCPQ-BSRQYYOTNA-N	LipidBlast2022_599377
SM 36:1;2O/3:0	brain	positive	1,2,3,4,5,6,7,8,9,10	brain_positive_POS_NEG_ZF_brain1_mzML_positive.csv, brain_positive_POS_NEG_ZF_brain2_mzML_positive.csv, brain_positive_POS_NEG_ZF2_brain1_mzML_positive.csv, brain_positive_POS_NEG_ZF2_brain2_mzML_positive.csv, brain_positive_POS_NEG_ZF3_brain1_mzML_positive.csv, brain_positive_POS_NEG_ZF3_brain2_mzML_positive.csv, brain_positive_POS_NEG_ZF4_brain_repeat_mzML_positive.csv, brain_positive_POS_NEG_Z…	10	11111111110	90.9091	SM	C44H89N2O6P	CCCCCCCCCCCCCCCCCCCCCCCCCCCCCCC\C=C\C(O)C(COP([O-])(=O)OCC[N+](C)(C)C)NC(=O)CC	InChI=1S/C44H89N2O6P/c1-6-8-9-10-11-12-13-14-15-16-17-18-19-20-21-22-23-24-25-26-27-28-29-30-31-32-33-34-35-36-37-38-43(47)42(45-44(48)7-2)41-52-53(49,50)51-40-39-46(3,4)5/h37-38,42-43,47H,6-36,39-41H2,1-5H3,(H-,45,48,49,50)/b38-37+	IFEIIGBESONLJA-HEFFKOSUNA-N	LipidBlast2022_599378
SM 36:1;2O/4:0	brain	positive	1,2,3,4,5,6,7,8,9,10	brain_positive_POS_NEG_ZF_brain1_mzML_positive.csv, brain_positive_POS_NEG_ZF_brain2_mzML_positive.csv, brain_positive_POS_NEG_ZF2_brain1_mzML_positive.csv, brain_positive_POS_NEG_ZF2_brain2_mzML_positive.csv, brain_positive_POS_NEG_ZF3_brain1_mzML_positive.csv, brain_positive_POS_NEG_ZF3_brain2_mzML_positive.csv, brain_positive_POS_NEG_ZF4_brain_repeat_mzML_positive.csv, brain_positive_POS_NEG_Z…	10	11111111110	90.9091	SM	C45H91N2O6P	CCCCCCCCCCCCCCCCCCCCCCCCCCCCCCC\C=C\C(O)C(COP([O-])(=O)OCC[N+](C)(C)C)NC(=O)CCC	InChI=1S/C45H91N2O6P/c1-6-8-9-10-11-12-13-14-15-16-17-18-19-20-21-22-23-24-25-26-27-28-29-30-31-32-33-34-35-36-37-39-44(48)43(46-45(49)38-7-2)42-53-54(50,51)52-41-40-47(3,4)5/h37,39,43-44,48H,6-36,38,40-42H2,1-5H3,(H-,46,49,50,51)/b39-37+	ZERGDSTZZPKARG-NHFVQZBWNA-N	LipidBlast2022_599379
SM 36:2;2O/4:0	brain	positive	1,2,3,4,5,6,7,8,9,10	brain_positive_POS_NEG_ZF_brain1_mzML_positive.csv, brain_positive_POS_NEG_ZF_brain2_mzML_positive.csv, brain_positive_POS_NEG_ZF2_brain1_mzML_positive.csv, brain_positive_POS_NEG_ZF2_brain2_mzML_positive.csv, brain_positive_POS_NEG_ZF3_brain1_mzML_positive.csv, brain_positive_POS_NEG_ZF3_brain2_mzML_positive.csv, brain_positive_POS_NEG_ZF4_brain_repeat_mzML_positive.csv, brain_positive_POS_NEG_Z…	10	11111111110	90.9091	SM	C45H89N2O6P	CCCCCCCCCCCCCCCCCCCCCCCCCCC\C=C\CC\C=C\C(O)C(COP([O-])(=O)OCC[N+](C)(C)C)NC(=O)CCC	InChI=1S/C45H89N2O6P/c1-6-8-9-10-11-12-13-14-15-16-17-18-19-20-21-22-23-24-25-26-27-28-29-30-31-32-33-34-35-36-37-39-44(48)43(46-45(49)38-7-2)42-53-54(50,51)52-41-40-47(3,4)5/h33-34,37,39,43-44,48H,6-32,35-36,38,40-42H2,1-5H3,(H-,46,49,50,51)/b34-33+,39-37+	PQVSMLJZCCBDJO-DKPITLSNNA-N	LipidBlast2022_599752
SM 36:2;2O/6:0	brain	positive	1,2,4,5,6,7,8,9,10,11	brain_positive_POS_NEG_ZF_brain1_mzML_positive.csv, brain_positive_POS_NEG_ZF_brain2_mzML_positive.csv, brain_positive_POS_NEG_ZF2_brain2_mzML_positive.csv, brain_positive_POS_NEG_ZF3_brain1_mzML_positive.csv, brain_positive_POS_NEG_ZF3_brain2_mzML_positive.csv, brain_positive_POS_NEG_ZF4_brain_repeat_mzML_positive.csv, brain_positive_POS_NEG_ZF4_brain1_mzML_positive.csv, brain_positive_POS_NEG_Z…	10	11011111111	90.9091	SM	C47H93N2O6P	CCCCCCCCCCCCCCCCCCCCCCCCCCC\C=C\CC\C=C\C(O)C(COP([O-])(=O)OCC[N+](C)(C)C)NC(=O)CCCCC	InChI=1S/C47H93N2O6P/c1-6-8-10-11-12-13-14-15-16-17-18-19-20-21-22-23-24-25-26-27-28-29-30-31-32-33-34-35-36-37-39-40-46(50)45(48-47(51)41-38-9-7-2)44-55-56(52,53)54-43-42-49(3,4)5/h34-35,39-40,45-46,50H,6-33,36-38,41-44H2,1-5H3,(H-,48,51,52,53)/b35-34+,40-39+	PBUNCTGYQFIYLS-FUIFHOCPNA-N	LipidBlast2022_599754
SM 37:1;2O/2:0	brain	positive	1,2,3,4,5,6,7,8,9,10	brain_positive_POS_NEG_ZF_brain1_mzML_positive.csv, brain_positive_POS_NEG_ZF_brain2_mzML_positive.csv, brain_positive_POS_NEG_ZF2_brain1_mzML_positive.csv, brain_positive_POS_NEG_ZF2_brain2_mzML_positive.csv, brain_positive_POS_NEG_ZF3_brain1_mzML_positive.csv, brain_positive_POS_NEG_ZF3_brain2_mzML_positive.csv, brain_positive_POS_NEG_ZF4_brain_repeat_mzML_positive.csv, brain_positive_POS_NEG_Z…	10	11111111110	90.9091	SM	C44H89N2O6P	CCCCCCCCCCCCCCCCCCCCCCCCCCCCCCCC\C=C\C(O)C(COP([O-])(=O)OCC[N+](C)(C)C)NC(C)=O	InChI=1S/C44H89N2O6P/c1-6-7-8-9-10-11-12-13-14-15-16-17-18-19-20-21-22-23-24-25-26-27-28-29-30-31-32-33-34-35-36-37-38-44(48)43(45-42(2)47)41-52-53(49,50)51-40-39-46(3,4)5/h37-38,43-44,48H,6-36,39-41H2,1-5H3,(H-,45,47,49,50)/b38-37+	NRCFATLOSQSVCS-HEFFKOSUNA-N	LipidBlast2022_600869
SM 37:1;2O/3:0	brain	positive	1,2,3,4,5,6,7,8,9,10	brain_positive_POS_NEG_ZF_brain1_mzML_positive.csv, brain_positive_POS_NEG_ZF_brain2_mzML_positive.csv, brain_positive_POS_NEG_ZF2_brain1_mzML_positive.csv, brain_positive_POS_NEG_ZF2_brain2_mzML_positive.csv, brain_positive_POS_NEG_ZF3_brain1_mzML_positive.csv, brain_positive_POS_NEG_ZF3_brain2_mzML_positive.csv, brain_positive_POS_NEG_ZF4_brain_repeat_mzML_positive.csv, brain_positive_POS_NEG_Z…	10	11111111110	90.9091	SM	C45H91N2O6P	CCCCCCCCCCCCCCCCCCCCCCCCCCCCCCCC\C=C\C(O)C(COP([O-])(=O)OCC[N+](C)(C)C)NC(=O)CC	InChI=1S/C45H91N2O6P/c1-6-8-9-10-11-12-13-14-15-16-17-18-19-20-21-22-23-24-25-26-27-28-29-30-31-32-33-34-35-36-37-38-39-44(48)43(46-45(49)7-2)42-53-54(50,51)52-41-40-47(3,4)5/h38-39,43-44,48H,6-37,40-42H2,1-5H3,(H-,46,49,50,51)/b39-38+	KXVRRGVVMDPLBD-YMZYAJTMNA-N	LipidBlast2022_600870
SM 37:2;2O/3:0	brain	positive	1,2,3,4,5,6,7,8,9,10	brain_positive_POS_NEG_ZF_brain1_mzML_positive.csv, brain_positive_POS_NEG_ZF_brain2_mzML_positive.csv, brain_positive_POS_NEG_ZF2_brain1_mzML_positive.csv, brain_positive_POS_NEG_ZF2_brain2_mzML_positive.csv, brain_positive_POS_NEG_ZF3_brain1_mzML_positive.csv, brain_positive_POS_NEG_ZF3_brain2_mzML_positive.csv, brain_positive_POS_NEG_ZF4_brain_repeat_mzML_positive.csv, brain_positive_POS_NEG_Z…	10	11111111110	90.9091	SM	C45H89N2O6P	CCCCCCCCCCCCCCCCCCCCCCCCCCCC\C=C\CC\C=C\C(O)C(COP([O-])(=O)OCC[N+](C)(C)C)NC(=O)CC	InChI=1S/C45H89N2O6P/c1-6-8-9-10-11-12-13-14-15-16-17-18-19-20-21-22-23-24-25-26-27-28-29-30-31-32-33-34-35-36-37-38-39-44(48)43(46-45(49)7-2)42-53-54(50,51)52-41-40-47(3,4)5/h34-35,38-39,43-44,48H,6-33,36-37,40-42H2,1-5H3,(H-,46,49,50,51)/b35-34+,39-38+	LWBJZVWNQXUYSF-JWPISNGYNA-N	LipidBlast2022_601243
SM 37:2;2O/5:0	brain	positive	1,2,4,5,6,7,8,9,10,11	brain_positive_POS_NEG_ZF_brain1_mzML_positive.csv, brain_positive_POS_NEG_ZF_brain2_mzML_positive.csv, brain_positive_POS_NEG_ZF2_brain2_mzML_positive.csv, brain_positive_POS_NEG_ZF3_brain1_mzML_positive.csv, brain_positive_POS_NEG_ZF3_brain2_mzML_positive.csv, brain_positive_POS_NEG_ZF4_brain_repeat_mzML_positive.csv, brain_positive_POS_NEG_ZF4_brain1_mzML_positive.csv, brain_positive_POS_NEG_Z…	10	11011111111	90.9091	SM	C47H93N2O6P	CCCCCCCCCCCCCCCCCCCCCCCCCCCC\C=C\CC\C=C\C(O)C(COP([O-])(=O)OCC[N+](C)(C)C)NC(=O)CCCC	InChI=1S/C47H93N2O6P/c1-6-8-10-11-12-13-14-15-16-17-18-19-20-21-22-23-24-25-26-27-28-29-30-31-32-33-34-35-36-37-38-39-40-46(50)45(48-47(51)41-9-7-2)44-55-56(52,53)54-43-42-49(3,4)5/h35-36,39-40,45-46,50H,6-34,37-38,41-44H2,1-5H3,(H-,48,51,52,53)/b36-35+,40-39+	SNJVWPDDBSBJAE-OGZZTDGYNA-N	LipidBlast2022_601245
SM 8:0;2O/26:1	brain	positive	1,2,3,5,6,7,8,10	brain_positive_POS_NEG_ZF_brain1_mzML_positive.csv, brain_positive_POS_NEG_ZF_brain2_mzML_positive.csv, brain_positive_POS_NEG_ZF2_brain1_mzML_positive.csv, brain_positive_POS_NEG_ZF3_brain1_mzML_positive.csv, brain_positive_POS_NEG_ZF3_brain2_mzML_positive.csv, brain_positive_POS_NEG_ZF4_brain_repeat_mzML_positive.csv, brain_positive_POS_NEG_ZF4_brain1_mzML_positive.csv, brain_positive_POS_NEG_Z…	8	11101111010	72.7273	SM	C39H79N2O6P	CCCCCCCCCC\C=C/CCCCCCCCCCCCCC(=O)NC(COP([O-])(=O)OCC[N+](C)(C)C)C(O)CCCCC	InChI=1S/C39H79N2O6P/c1-6-8-10-11-12-13-14-15-16-17-18-19-20-21-22-23-24-25-26-27-28-29-31-33-39(43)40-37(38(42)32-30-9-7-2)36-47-48(44,45)46-35-34-41(3,4)5/h17-18,37-38,42H,6-16,19-36H2,1-5H3,(H-,40,43,44,45)/b18-17-	NENCNFRZZCQXJU-ZCXUNETKNA-N	LipidBlast2022_564018
SM 8:0;2O/30:1	brain	positive	1,2,3,4,5,6,7,8,9,10	brain_positive_POS_NEG_ZF_brain1_mzML_positive.csv, brain_positive_POS_NEG_ZF_brain2_mzML_positive.csv, brain_positive_POS_NEG_ZF2_brain1_mzML_positive.csv, brain_positive_POS_NEG_ZF2_brain2_mzML_positive.csv, brain_positive_POS_NEG_ZF3_brain1_mzML_positive.csv, brain_positive_POS_NEG_ZF3_brain2_mzML_positive.csv, brain_positive_POS_NEG_ZF4_brain_repeat_mzML_positive.csv, brain_positive_POS_NEG_Z…	10	11111111110	90.9091	SM	C43H87N2O6P	CCCCCCCCCC\C=C/CCCCCCCCCCCCCCCCCC(=O)NC(COP([O-])(=O)OCC[N+](C)(C)C)C(O)CCCCC	InChI=1S/C43H87N2O6P/c1-6-8-10-11-12-13-14-15-16-17-18-19-20-21-22-23-24-25-26-27-28-29-30-31-32-33-35-37-43(47)44-41(42(46)36-34-9-7-2)40-51-52(48,49)50-39-38-45(3,4)5/h17-18,41-42,46H,6-16,19-40H2,1-5H3,(H-,44,47,48,49)/b18-17-	NAIGNGOCIQTQSL-ZCXUNETKNA-N	LipidBlast2022_564036
SM 8:0;2O/32:1	brain	positive	1,2,3,4,5,6,7,8,9,10	brain_positive_POS_NEG_ZF_brain1_mzML_positive.csv, brain_positive_POS_NEG_ZF_brain2_mzML_positive.csv, brain_positive_POS_NEG_ZF2_brain1_mzML_positive.csv, brain_positive_POS_NEG_ZF2_brain2_mzML_positive.csv, brain_positive_POS_NEG_ZF3_brain1_mzML_positive.csv, brain_positive_POS_NEG_ZF3_brain2_mzML_positive.csv, brain_positive_POS_NEG_ZF4_brain_repeat_mzML_positive.csv, brain_positive_POS_NEG_Z…	10	11111111110	90.9091	SM	C45H91N2O6P	CCCCCCCCCC\C=C/CCCCCCCCCCCCCCCCCCCC(=O)NC(COP([O-])(=O)OCC[N+](C)(C)C)C(O)CCCCC	InChI=1S/C45H91N2O6P/c1-6-8-10-11-12-13-14-15-16-17-18-19-20-21-22-23-24-25-26-27-28-29-30-31-32-33-34-35-37-39-45(49)46-43(44(48)38-36-9-7-2)42-53-54(50,51)52-41-40-47(3,4)5/h17-18,43-44,48H,6-16,19-42H2,1-5H3,(H-,46,49,50,51)/b18-17-	YHGKRGXWJFBPDN-ZCXUNETKNA-N	LipidBlast2022_564046
SM 8:0;2O/32:2	brain	positive	1,2,3,4,5,6,7,8,9,10	brain_positive_POS_NEG_ZF_brain1_mzML_positive.csv, brain_positive_POS_NEG_ZF_brain2_mzML_positive.csv, brain_positive_POS_NEG_ZF2_brain1_mzML_positive.csv, brain_positive_POS_NEG_ZF2_brain2_mzML_positive.csv, brain_positive_POS_NEG_ZF3_brain1_mzML_positive.csv, brain_positive_POS_NEG_ZF3_brain2_mzML_positive.csv, brain_positive_POS_NEG_ZF4_brain_repeat_mzML_positive.csv, brain_positive_POS_NEG_Z…	10	11111111110	90.9091	SM	C45H89N2O6P	CCCCCCC\C=C/C\C=C/CCCCCCCCCCCCCCCCCCCC(=O)NC(COP([O-])(=O)OCC[N+](C)(C)C)C(O)CCCCC	InChI=1S/C45H89N2O6P/c1-6-8-10-11-12-13-14-15-16-17-18-19-20-21-22-23-24-25-26-27-28-29-30-31-32-33-34-35-37-39-45(49)46-43(44(48)38-36-9-7-2)42-53-54(50,51)52-41-40-47(3,4)5/h14-15,17-18,43-44,48H,6-13,16,19-42H2,1-5H3,(H-,46,49,50,51)/b15-14-,18-17-	CGPMXFFJDVINHX-NFYLBXPENA-N	LipidBlast2022_564047
SM 8:0;2O/32:7	brain	positive	1,2,3,4,5,6,7,8,9,10,11	brain_positive_POS_NEG_ZF_brain1_mzML_positive.csv, brain_positive_POS_NEG_ZF_brain2_mzML_positive.csv, brain_positive_POS_NEG_ZF2_brain1_mzML_positive.csv, brain_positive_POS_NEG_ZF2_brain2_mzML_positive.csv, brain_positive_POS_NEG_ZF3_brain1_mzML_positive.csv, brain_positive_POS_NEG_ZF3_brain2_mzML_positive.csv, brain_positive_POS_NEG_ZF4_brain_repeat_mzML_positive.csv, brain_positive_POS_NEG_Z…	11	11111111111	100	SM	C45H79N2O6P	CCCCCC(O)C(COP([O-])(=O)OCC[N+](C)(C)C)NC(=O)CCCCCCCCC\C=C/C\C=C/C\C=C/C\C=C/C\C=C/C\C=C/C\C=C/CC	InChI=1S/C45H79N2O6P/c1-6-8-10-11-12-13-14-15-16-17-18-19-20-21-22-23-24-25-26-27-28-29-30-31-32-33-34-35-37-39-45(49)46-43(44(48)38-36-9-7-2)42-53-54(50,51)52-41-40-47(3,4)5/h8,10,12-13,15-16,18-19,21-22,24-25,27-28,43-44,48H,6-7,9,11,14,17,20,23,26,29-42H2,1-5H3,(H-,46,49,50,51)/b10-8-,13-12-,16-15-,19-18-,22-21-,25-24-,28-27-	HVUXDRYFJLWCFE-KGJCVUFKNA-N	LipidBlast2022_564052
SM 8:0;2O/34:2	brain	positive	1,2,4,5,6,7,8,9,10,11	brain_positive_POS_NEG_ZF_brain1_mzML_positive.csv, brain_positive_POS_NEG_ZF_brain2_mzML_positive.csv, brain_positive_POS_NEG_ZF2_brain2_mzML_positive.csv, brain_positive_POS_NEG_ZF3_brain1_mzML_positive.csv, brain_positive_POS_NEG_ZF3_brain2_mzML_positive.csv, brain_positive_POS_NEG_ZF4_brain_repeat_mzML_positive.csv, brain_positive_POS_NEG_ZF4_brain1_mzML_positive.csv, brain_positive_POS_NEG_Z…	10	11011111111	90.9091	SM	C47H93N2O6P	CCCCCCC\C=C/C\C=C/CCCCCCCCCCCCCCCCCCCCCC(=O)NC(COP([O-])(=O)OCC[N+](C)(C)C)C(O)CCCCC	InChI=1S/C47H93N2O6P/c1-6-8-10-11-12-13-14-15-16-17-18-19-20-21-22-23-24-25-26-27-28-29-30-31-32-33-34-35-36-37-39-41-47(51)48-45(46(50)40-38-9-7-2)44-55-56(52,53)54-43-42-49(3,4)5/h14-15,17-18,45-46,50H,6-13,16,19-44H2,1-5H3,(H-,48,51,52,53)/b15-14-,18-17-	CERRQJMSXAXGRO-NFYLBXPENA-N	LipidBlast2022_564058
SM 8:1;2O/26:0	brain	positive	1,2,3,5,6,7,8,10	brain_positive_POS_NEG_ZF_brain1_mzML_positive.csv, brain_positive_POS_NEG_ZF_brain2_mzML_positive.csv, brain_positive_POS_NEG_ZF2_brain1_mzML_positive.csv, brain_positive_POS_NEG_ZF3_brain1_mzML_positive.csv, brain_positive_POS_NEG_ZF3_brain2_mzML_positive.csv, brain_positive_POS_NEG_ZF4_brain_repeat_mzML_positive.csv, brain_positive_POS_NEG_ZF4_brain1_mzML_positive.csv, brain_positive_POS_NEG_Z…	8	11101111010	72.7273	SM	C39H79N2O6P	CCCCCCCCCCCCCCCCCCCCCCCCCC(=O)NC(COP([O-])(=O)OCC[N+](C)(C)C)C(O)\C=C\CCC	InChI=1S/C39H79N2O6P/c1-6-8-10-11-12-13-14-15-16-17-18-19-20-21-22-23-24-25-26-27-28-29-31-33-39(43)40-37(38(42)32-30-9-7-2)36-47-48(44,45)46-35-34-41(3,4)5/h30,32,37-38,42H,6-29,31,33-36H2,1-5H3,(H-,40,43,44,45)/b32-30+	WLBGFEVRRBQVJA-NHQGMKOONA-N	LipidBlast2022_564190
SM 8:1;2O/29:0	brain	positive	1,2,3,4,5,6,7,8,10	brain_positive_POS_NEG_ZF_brain1_mzML_positive.csv, brain_positive_POS_NEG_ZF_brain2_mzML_positive.csv, brain_positive_POS_NEG_ZF2_brain1_mzML_positive.csv, brain_positive_POS_NEG_ZF2_brain2_mzML_positive.csv, brain_positive_POS_NEG_ZF3_brain1_mzML_positive.csv, brain_positive_POS_NEG_ZF3_brain2_mzML_positive.csv, brain_positive_POS_NEG_ZF4_brain_repeat_mzML_positive.csv, brain_positive_POS_NEG_Z…	9	11111111010	81.8182	SM	C42H85N2O6P	CCCCCCCCCCCCCCCCCCCCCCCCCCCCC(=O)NC(COP([O-])(=O)OCC[N+](C)(C)C)C(O)\C=C\CCC	InChI=1S/C42H85N2O6P/c1-6-8-10-11-12-13-14-15-16-17-18-19-20-21-22-23-24-25-26-27-28-29-30-31-32-34-36-42(46)43-40(41(45)35-33-9-7-2)39-50-51(47,48)49-38-37-44(3,4)5/h33,35,40-41,45H,6-32,34,36-39H2,1-5H3,(H-,43,46,47,48)/b35-33+	OXULIEDBFCCGDG-LAPDZXRHNA-N	LipidBlast2022_564407
SM 8:1;2O/30:0	brain	positive	1,2,3,4,5,6,7,8,9,10	brain_positive_POS_NEG_ZF_brain1_mzML_positive.csv, brain_positive_POS_NEG_ZF_brain2_mzML_positive.csv, brain_positive_POS_NEG_ZF2_brain1_mzML_positive.csv, brain_positive_POS_NEG_ZF2_brain2_mzML_positive.csv, brain_positive_POS_NEG_ZF3_brain1_mzML_positive.csv, brain_positive_POS_NEG_ZF3_brain2_mzML_positive.csv, brain_positive_POS_NEG_ZF4_brain_repeat_mzML_positive.csv, brain_positive_POS_NEG_Z…	10	11111111110	90.9091	SM	C43H87N2O6P	CCCCCCCCCCCCCCCCCCCCCCCCCCCCCC(=O)NC(COP([O-])(=O)OCC[N+](C)(C)C)C(O)\C=C\CCC	InChI=1S/C43H87N2O6P/c1-6-8-10-11-12-13-14-15-16-17-18-19-20-21-22-23-24-25-26-27-28-29-30-31-32-33-35-37-43(47)44-41(42(46)36-34-9-7-2)40-51-52(48,49)50-39-38-45(3,4)5/h34,36,41-42,46H,6-33,35,37-40H2,1-5H3,(H-,44,47,48,49)/b36-34+	QRUTVNAOSVUTIQ-JMUUFCRMNA-N	LipidBlast2022_564408
SM 8:1;2O/31:0	brain	positive	1,2,3,4,5,6,7,8,9,10	brain_positive_POS_NEG_ZF_brain1_mzML_positive.csv, brain_positive_POS_NEG_ZF_brain2_mzML_positive.csv, brain_positive_POS_NEG_ZF2_brain1_mzML_positive.csv, brain_positive_POS_NEG_ZF2_brain2_mzML_positive.csv, brain_positive_POS_NEG_ZF3_brain1_mzML_positive.csv, brain_positive_POS_NEG_ZF3_brain2_mzML_positive.csv, brain_positive_POS_NEG_ZF4_brain_repeat_mzML_positive.csv, brain_positive_POS_NEG_Z…	10	11111111110	90.9091	SM	C44H89N2O6P	CCCCCCCCCCCCCCCCCCCCCCCCCCCCCCC(=O)NC(COP([O-])(=O)OCC[N+](C)(C)C)C(O)\C=C\CCC	InChI=1S/C44H89N2O6P/c1-6-8-10-11-12-13-14-15-16-17-18-19-20-21-22-23-24-25-26-27-28-29-30-31-32-33-34-36-38-44(48)45-42(43(47)37-35-9-7-2)41-52-53(49,50)51-40-39-46(3,4)5/h35,37,42-43,47H,6-34,36,38-41H2,1-5H3,(H-,45,48,49,50)/b37-35+	YNVNEJJGHFZGFO-MHAUTQJVNA-N	LipidBlast2022_564417
SM 8:1;2O/32:0	brain	positive	1,2,3,4,5,6,7,8,9,10	brain_positive_POS_NEG_ZF_brain1_mzML_positive.csv, brain_positive_POS_NEG_ZF_brain2_mzML_positive.csv, brain_positive_POS_NEG_ZF2_brain1_mzML_positive.csv, brain_positive_POS_NEG_ZF2_brain2_mzML_positive.csv, brain_positive_POS_NEG_ZF3_brain1_mzML_positive.csv, brain_positive_POS_NEG_ZF3_brain2_mzML_positive.csv, brain_positive_POS_NEG_ZF4_brain_repeat_mzML_positive.csv, brain_positive_POS_NEG_Z…	10	11111111110	90.9091	SM	C45H91N2O6P	CCCCCCCCCCCCCCCCCCCCCCCCCCCCCCCC(=O)NC(COP([O-])(=O)OCC[N+](C)(C)C)C(O)\C=C\CCC	InChI=1S/C45H91N2O6P/c1-6-8-10-11-12-13-14-15-16-17-18-19-20-21-22-23-24-25-26-27-28-29-30-31-32-33-34-35-37-39-45(49)46-43(44(48)38-36-9-7-2)42-53-54(50,51)52-41-40-47(3,4)5/h36,38,43-44,48H,6-35,37,39-42H2,1-5H3,(H-,46,49,50,51)/b38-36+	UIOOAWXHMHNELO-BSKJHSHCNA-N	LipidBlast2022_564418
SM 8:1;2O/32:1	brain	positive	1,2,3,4,5,6,7,8,9,10	brain_positive_POS_NEG_ZF_brain1_mzML_positive.csv, brain_positive_POS_NEG_ZF_brain2_mzML_positive.csv, brain_positive_POS_NEG_ZF2_brain1_mzML_positive.csv, brain_positive_POS_NEG_ZF2_brain2_mzML_positive.csv, brain_positive_POS_NEG_ZF3_brain1_mzML_positive.csv, brain_positive_POS_NEG_ZF3_brain2_mzML_positive.csv, brain_positive_POS_NEG_ZF4_brain_repeat_mzML_positive.csv, brain_positive_POS_NEG_Z…	10	11111111110	90.9091	SM	C45H89N2O6P	CCCCCCCCCC\C=C/CCCCCCCCCCCCCCCCCCCC(=O)NC(COP([O-])(=O)OCC[N+](C)(C)C)C(O)\C=C\CCC	InChI=1S/C45H89N2O6P/c1-6-8-10-11-12-13-14-15-16-17-18-19-20-21-22-23-24-25-26-27-28-29-30-31-32-33-34-35-37-39-45(49)46-43(44(48)38-36-9-7-2)42-53-54(50,51)52-41-40-47(3,4)5/h17-18,36,38,43-44,48H,6-16,19-35,37,39-42H2,1-5H3,(H-,46,49,50,51)/b18-17-,38-36+	CLVGZBAEAVIJRD-DONOITMCNA-N	LipidBlast2022_564419
SM 8:1;2O/32:6	brain	positive	1,2,3,4,5,6,7,8,9,10,11	brain_positive_POS_NEG_ZF_brain1_mzML_positive.csv, brain_positive_POS_NEG_ZF_brain2_mzML_positive.csv, brain_positive_POS_NEG_ZF2_brain1_mzML_positive.csv, brain_positive_POS_NEG_ZF2_brain2_mzML_positive.csv, brain_positive_POS_NEG_ZF3_brain1_mzML_positive.csv, brain_positive_POS_NEG_ZF3_brain2_mzML_positive.csv, brain_positive_POS_NEG_ZF4_brain_repeat_mzML_positive.csv, brain_positive_POS_NEG_Z…	11	11111111111	100	SM	C45H79N2O6P	CCC\C=C\C(O)C(COP([O-])(=O)OCC[N+](C)(C)C)NC(=O)CCCCCCCCCCCC\C=C/C\C=C/C\C=C/C\C=C/C\C=C/C\C=C/CC	InChI=1S/C45H79N2O6P/c1-6-8-10-11-12-13-14-15-16-17-18-19-20-21-22-23-24-25-26-27-28-29-30-31-32-33-34-35-37-39-45(49)46-43(44(48)38-36-9-7-2)42-53-54(50,51)52-41-40-47(3,4)5/h8,10,12-13,15-16,18-19,21-22,24-25,36,38,43-44,48H,6-7,9,11,14,17,20,23,26-35,37,39-42H2,1-5H3,(H-,46,49,50,51)/b10-8-,13-12-,16-15-,19-18-,22-21-,25-24-,38-36+	XBLJMZNYNWNVLJ-CTZFPBBPNA-N	LipidBlast2022_564424
SM 8:1;2O/34:1	brain	positive	1,2,4,5,6,7,8,9,10,11	brain_positive_POS_NEG_ZF_brain1_mzML_positive.csv, brain_positive_POS_NEG_ZF_brain2_mzML_positive.csv, brain_positive_POS_NEG_ZF2_brain2_mzML_positive.csv, brain_positive_POS_NEG_ZF3_brain1_mzML_positive.csv, brain_positive_POS_NEG_ZF3_brain2_mzML_positive.csv, brain_positive_POS_NEG_ZF4_brain_repeat_mzML_positive.csv, brain_positive_POS_NEG_ZF4_brain1_mzML_positive.csv, brain_positive_POS_NEG_Z…	10	11011111111	90.9091	SM	C47H93N2O6P	CCCCCCCCCC\C=C/CCCCCCCCCCCCCCCCCCCCCC(=O)NC(COP([O-])(=O)OCC[N+](C)(C)C)C(O)\C=C\CCC	InChI=1S/C47H93N2O6P/c1-6-8-10-11-12-13-14-15-16-17-18-19-20-21-22-23-24-25-26-27-28-29-30-31-32-33-34-35-36-37-39-41-47(51)48-45(46(50)40-38-9-7-2)44-55-56(52,53)54-43-42-49(3,4)5/h17-18,38,40,45-46,50H,6-16,19-37,39,41-44H2,1-5H3,(H-,48,51,52,53)/b18-17-,40-38+	LVAYZTKCKJXJQM-ULXUTEADNA-N	LipidBlast2022_564430
SM 9:0;2O/26:6	brain	positive	1,2,3,4,5,6,7,8,9,10	brain_positive_POS_NEG_ZF_brain1_mzML_positive.csv, brain_positive_POS_NEG_ZF_brain2_mzML_positive.csv, brain_positive_POS_NEG_ZF2_brain1_mzML_positive.csv, brain_positive_POS_NEG_ZF2_brain2_mzML_positive.csv, brain_positive_POS_NEG_ZF3_brain1_mzML_positive.csv, brain_positive_POS_NEG_ZF3_brain2_mzML_positive.csv, brain_positive_POS_NEG_ZF4_brain_repeat_mzML_positive.csv, brain_positive_POS_NEG_Z…	10	11111111110	90.9091	SM	C40H71N2O6P	CCCCCCC(O)C(COP([O-])(=O)OCC[N+](C)(C)C)NC(=O)CCCCCC\C=C/C\C=C/C\C=C/C\C=C/C\C=C/C\C=C/CC	InChI=1S/C40H71N2O6P/c1-6-8-10-12-13-14-15-16-17-18-19-20-21-22-23-24-25-26-27-28-29-30-32-34-40(44)41-38(39(43)33-31-11-9-7-2)37-48-49(45,46)47-36-35-42(3,4)5/h8,10,13-14,16-17,19-20,22-23,25-26,38-39,43H,6-7,9,11-12,15,18,21,24,27-37H2,1-5H3,(H-,41,44,45,46)/b10-8-,14-13-,17-16-,20-19-,23-22-,26-25-	XSCVKQHKTMRWHK-QUAAIENRNA-N	LipidBlast2022_564569
SM 9:0;2O/28:1	brain	positive	1,2,3,4,5,6,7,8,10	brain_positive_POS_NEG_ZF_brain1_mzML_positive.csv, brain_positive_POS_NEG_ZF_brain2_mzML_positive.csv, brain_positive_POS_NEG_ZF2_brain1_mzML_positive.csv, brain_positive_POS_NEG_ZF2_brain2_mzML_positive.csv, brain_positive_POS_NEG_ZF3_brain1_mzML_positive.csv, brain_positive_POS_NEG_ZF3_brain2_mzML_positive.csv, brain_positive_POS_NEG_ZF4_brain_repeat_mzML_positive.csv, brain_positive_POS_NEG_Z…	9	11111111010	81.8182	SM	C42H85N2O6P	CCCCCCCCCC\C=C/CCCCCCCCCCCCCCCC(=O)NC(COP([O-])(=O)OCC[N+](C)(C)C)C(O)CCCCCC	InChI=1S/C42H85N2O6P/c1-6-8-10-12-13-14-15-16-17-18-19-20-21-22-23-24-25-26-27-28-29-30-31-32-34-36-42(46)43-40(41(45)35-33-11-9-7-2)39-50-51(47,48)49-38-37-44(3,4)5/h18-19,40-41,45H,6-17,20-39H2,1-5H3,(H-,43,46,47,48)/b19-18-	ZABUJTPCGJIZQI-HNENSFHCNA-N	LipidBlast2022_564573
SM 9:0;2O/30:1	brain	positive	1,2,3,4,5,6,7,8,9,10	brain_positive_POS_NEG_ZF_brain1_mzML_positive.csv, brain_positive_POS_NEG_ZF_brain2_mzML_positive.csv, brain_positive_POS_NEG_ZF2_brain1_mzML_positive.csv, brain_positive_POS_NEG_ZF2_brain2_mzML_positive.csv, brain_positive_POS_NEG_ZF3_brain1_mzML_positive.csv, brain_positive_POS_NEG_ZF3_brain2_mzML_positive.csv, brain_positive_POS_NEG_ZF4_brain_repeat_mzML_positive.csv, brain_positive_POS_NEG_Z…	10	11111111110	90.9091	SM	C44H89N2O6P	CCCCCCCCCC\C=C/CCCCCCCCCCCCCCCCCC(=O)NC(COP([O-])(=O)OCC[N+](C)(C)C)C(O)CCCCCC	InChI=1S/C44H89N2O6P/c1-6-8-10-12-13-14-15-16-17-18-19-20-21-22-23-24-25-26-27-28-29-30-31-32-33-34-36-38-44(48)45-42(43(47)37-35-11-9-7-2)41-52-53(49,50)51-40-39-46(3,4)5/h18-19,42-43,47H,6-17,20-41H2,1-5H3,(H-,45,48,49,50)/b19-18-	QIOBWJUQIJXLIL-HNENSFHCNA-N	LipidBlast2022_564582
SM 9:1;2O/25:0	brain	positive	1,2,3,5,6,7,8,10	brain_positive_POS_NEG_ZF_brain1_mzML_positive.csv, brain_positive_POS_NEG_ZF_brain2_mzML_positive.csv, brain_positive_POS_NEG_ZF2_brain1_mzML_positive.csv, brain_positive_POS_NEG_ZF3_brain1_mzML_positive.csv, brain_positive_POS_NEG_ZF3_brain2_mzML_positive.csv, brain_positive_POS_NEG_ZF4_brain_repeat_mzML_positive.csv, brain_positive_POS_NEG_ZF4_brain1_mzML_positive.csv, brain_positive_POS_NEG_Z…	8	11101111010	72.7273	SM	C39H79N2O6P	CCCCCCCCCCCCCCCCCCCCCCCCC(=O)NC(COP([O-])(=O)OCC[N+](C)(C)C)C(O)\C=C\CCCC	InChI=1S/C39H79N2O6P/c1-6-8-10-12-13-14-15-16-17-18-19-20-21-22-23-24-25-26-27-28-29-31-33-39(43)40-37(38(42)32-30-11-9-7-2)36-47-48(44,45)46-35-34-41(3,4)5/h30,32,37-38,42H,6-29,31,33-36H2,1-5H3,(H-,40,43,44,45)/b32-30+	OXJOBUCBWFGRLR-NHQGMKOONA-N	LipidBlast2022_564935
SM 9:1;2O/26:5	brain	positive	1,2,3,4,5,6,7,8,9,10	brain_positive_POS_NEG_ZF_brain1_mzML_positive.csv, brain_positive_POS_NEG_ZF_brain2_mzML_positive.csv, brain_positive_POS_NEG_ZF2_brain1_mzML_positive.csv, brain_positive_POS_NEG_ZF2_brain2_mzML_positive.csv, brain_positive_POS_NEG_ZF3_brain1_mzML_positive.csv, brain_positive_POS_NEG_ZF3_brain2_mzML_positive.csv, brain_positive_POS_NEG_ZF4_brain_repeat_mzML_positive.csv, brain_positive_POS_NEG_Z…	10	11111111110	90.9091	SM	C40H71N2O6P	CCCC\C=C\C(O)C(COP([O-])(=O)OCC[N+](C)(C)C)NC(=O)CCCCCCCCC\C=C/C\C=C/C\C=C/C\C=C/C\C=C/CC	InChI=1S/C40H71N2O6P/c1-6-8-10-12-13-14-15-16-17-18-19-20-21-22-23-24-25-26-27-28-29-30-32-34-40(44)41-38(39(43)33-31-11-9-7-2)37-48-49(45,46)47-36-35-42(3,4)5/h8,10,13-14,16-17,19-20,22-23,31,33,38-39,43H,6-7,9,11-12,15,18,21,24-30,32,34-37H2,1-5H3,(H-,41,44,45,46)/b10-8-,14-13-,17-16-,20-19-,23-22-,33-31+	WFPGKWBLWBLVGU-YUUANCIXNA-N	LipidBlast2022_564941
SM 9:1;2O/28:0	brain	positive	1,2,3,4,5,6,7,8,10	brain_positive_POS_NEG_ZF_brain1_mzML_positive.csv, brain_positive_POS_NEG_ZF_brain2_mzML_positive.csv, brain_positive_POS_NEG_ZF2_brain1_mzML_positive.csv, brain_positive_POS_NEG_ZF2_brain2_mzML_positive.csv, brain_positive_POS_NEG_ZF3_brain1_mzML_positive.csv, brain_positive_POS_NEG_ZF3_brain2_mzML_positive.csv, brain_positive_POS_NEG_ZF4_brain_repeat_mzML_positive.csv, brain_positive_POS_NEG_Z…	9	11111111010	81.8182	SM	C42H85N2O6P	CCCCCCCCCCCCCCCCCCCCCCCCCCCC(=O)NC(COP([O-])(=O)OCC[N+](C)(C)C)C(O)\C=C\CCCC	InChI=1S/C42H85N2O6P/c1-6-8-10-12-13-14-15-16-17-18-19-20-21-22-23-24-25-26-27-28-29-30-31-32-34-36-42(46)43-40(41(45)35-33-11-9-7-2)39-50-51(47,48)49-38-37-44(3,4)5/h33,35,40-41,45H,6-32,34,36-39H2,1-5H3,(H-,43,46,47,48)/b35-33+	UXENBZSMBIFPOY-LAPDZXRHNA-N	LipidBlast2022_564945
SM 9:1;2O/29:0	brain	positive	1,2,3,4,5,6,7,8,9,10	brain_positive_POS_NEG_ZF_brain1_mzML_positive.csv, brain_positive_POS_NEG_ZF_brain2_mzML_positive.csv, brain_positive_POS_NEG_ZF2_brain1_mzML_positive.csv, brain_positive_POS_NEG_ZF2_brain2_mzML_positive.csv, brain_positive_POS_NEG_ZF3_brain1_mzML_positive.csv, brain_positive_POS_NEG_ZF3_brain2_mzML_positive.csv, brain_positive_POS_NEG_ZF4_brain_repeat_mzML_positive.csv, brain_positive_POS_NEG_Z…	10	11111111110	90.9091	SM	C43H87N2O6P	CCCCCCCCCCCCCCCCCCCCCCCCCCCCC(=O)NC(COP([O-])(=O)OCC[N+](C)(C)C)C(O)\C=C\CCCC	InChI=1S/C43H87N2O6P/c1-6-8-10-12-13-14-15-16-17-18-19-20-21-22-23-24-25-26-27-28-29-30-31-32-33-35-37-43(47)44-41(42(46)36-34-11-9-7-2)40-51-52(48,49)50-39-38-45(3,4)5/h34,36,41-42,46H,6-33,35,37-40H2,1-5H3,(H-,44,47,48,49)/b36-34+	OMVVAJBNKVQHAR-JMUUFCRMNA-N	LipidBlast2022_564953
SM 9:1;2O/30:0	brain	positive	1,2,3,4,5,6,7,8,9,10	brain_positive_POS_NEG_ZF_brain1_mzML_positive.csv, brain_positive_POS_NEG_ZF_brain2_mzML_positive.csv, brain_positive_POS_NEG_ZF2_brain1_mzML_positive.csv, brain_positive_POS_NEG_ZF2_brain2_mzML_positive.csv, brain_positive_POS_NEG_ZF3_brain1_mzML_positive.csv, brain_positive_POS_NEG_ZF3_brain2_mzML_positive.csv, brain_positive_POS_NEG_ZF4_brain_repeat_mzML_positive.csv, brain_positive_POS_NEG_Z…	10	11111111110	90.9091	SM	C44H89N2O6P	CCCCCCCCCCCCCCCCCCCCCCCCCCCCCC(=O)NC(COP([O-])(=O)OCC[N+](C)(C)C)C(O)\C=C\CCCC	InChI=1S/C44H89N2O6P/c1-6-8-10-12-13-14-15-16-17-18-19-20-21-22-23-24-25-26-27-28-29-30-31-32-33-34-36-38-44(48)45-42(43(47)37-35-11-9-7-2)41-52-53(49,50)51-40-39-46(3,4)5/h35,37,42-43,47H,6-34,36,38-41H2,1-5H3,(H-,45,48,49,50)/b37-35+	LFWIRVHIXPGTET-MHAUTQJVNA-N	LipidBlast2022_564954
SM 9:1;2O/31:0	brain	positive	1,2,3,4,5,6,7,8,9,10	brain_positive_POS_NEG_ZF_brain1_mzML_positive.csv, brain_positive_POS_NEG_ZF_brain2_mzML_positive.csv, brain_positive_POS_NEG_ZF2_brain1_mzML_positive.csv, brain_positive_POS_NEG_ZF2_brain2_mzML_positive.csv, brain_positive_POS_NEG_ZF3_brain1_mzML_positive.csv, brain_positive_POS_NEG_ZF3_brain2_mzML_positive.csv, brain_positive_POS_NEG_ZF4_brain_repeat_mzML_positive.csv, brain_positive_POS_NEG_Z…	10	11111111110	90.9091	SM	C45H91N2O6P	CCCCCCCCCCCCCCCCCCCCCCCCCCCCCCC(=O)NC(COP([O-])(=O)OCC[N+](C)(C)C)C(O)\C=C\CCCC	InChI=1S/C45H91N2O6P/c1-6-8-10-12-13-14-15-16-17-18-19-20-21-22-23-24-25-26-27-28-29-30-31-32-33-34-35-37-39-45(49)46-43(44(48)38-36-11-9-7-2)42-53-54(50,51)52-41-40-47(3,4)5/h36,38,43-44,48H,6-35,37,39-42H2,1-5H3,(H-,46,49,50,51)/b38-36+	SYSSEKVWSDBCQK-BSKJHSHCNA-N	LipidBlast2022_564963
TG 14:0_16:0_18:1	brain	positive	2,4,5,6,7,8,9,11	brain_positive_POS_NEG_ZF_brain2_mzML_positive.csv, brain_positive_POS_NEG_ZF2_brain2_mzML_positive.csv, brain_positive_POS_NEG_ZF3_brain1_mzML_positive.csv, brain_positive_POS_NEG_ZF3_brain2_mzML_positive.csv, brain_positive_POS_NEG_ZF4_brain_repeat_mzML_positive.csv, brain_positive_POS_NEG_ZF4_brain1_mzML_positive.csv, brain_positive_POS_NEG_ZF4_brain2_mzML_positive.csv, brain_positive_POS_NEG_…	8	1011111101	72.7273	TG	C51H96O6	CCCCCCCCCCCCCCCC(=O)OC(COC(=O)CCCCCCCCCCCCC)COC(=O)CCCCCCC\C=C/CCCCCCCC	InChI=1S/C51H96O6/c1-4-7-10-13-16-19-22-24-25-27-29-32-35-38-41-44-50(53)56-47-48(46-55-49(52)43-40-37-34-31-28-21-18-15-12-9-6-3)57-51(54)45-42-39-36-33-30-26-23-20-17-14-11-8-5-2/h24-25,48H,4-23,26-47H2,1-3H3/b25-24-	GPXZOHHIWJNYTJ-IZHYLOQSNA-N	LipidBlast2022_953758
TG 16:0_16:0_18:1	brain	positive	1,2,3,4,5,6,7,8,9,10,11	brain_positive_POS_NEG_ZF_brain1_mzML_positive.csv, brain_positive_POS_NEG_ZF_brain2_mzML_positive.csv, brain_positive_POS_NEG_ZF2_brain1_mzML_positive.csv, brain_positive_POS_NEG_ZF2_brain2_mzML_positive.csv, brain_positive_POS_NEG_ZF3_brain1_mzML_positive.csv, brain_positive_POS_NEG_ZF3_brain2_mzML_positive.csv, brain_positive_POS_NEG_ZF4_brain_repeat_mzML_positive.csv, brain_positive_POS_NEG_Z…	11	11111111111	100	TG	C53H100O6	CCCCCCCCCCCCCCCC(=O)OCC(COC(=O)CCCCCCC\C=C/CCCCCCCC)OC(=O)CCCCCCCCCCCCCCC	InChI=1S/C53H100O6/c1-4-7-10-13-16-19-22-25-26-29-31-34-37-40-43-46-52(55)58-49-50(59-53(56)47-44-41-38-35-32-28-24-21-18-15-12-9-6-3)48-57-51(54)45-42-39-36-33-30-27-23-20-17-14-11-8-5-2/h25-26,50H,4-24,27-49H2,1-3H3/b26-25-	YHMDGPZOSGBQRH-QPLCGJKRNA-N	LipidBlast2022_989632
TG 16:0_16:0_18:2	brain	positive	1,2,4,5,6,7,8,9,11	brain_positive_POS_NEG_ZF_brain1_mzML_positive.csv, brain_positive_POS_NEG_ZF_brain2_mzML_positive.csv, brain_positive_POS_NEG_ZF2_brain2_mzML_positive.csv, brain_positive_POS_NEG_ZF3_brain1_mzML_positive.csv, brain_positive_POS_NEG_ZF3_brain2_mzML_positive.csv, brain_positive_POS_NEG_ZF4_brain_repeat_mzML_positive.csv, brain_positive_POS_NEG_ZF4_brain1_mzML_positive.csv, brain_positive_POS_NEG_Z…	9	11011111101	81.8182	TG	C53H98O6	CCCCCCCCCCCCCCCC(=O)OCC(COC(=O)CCCCCCC\C=C/C\C=C/CCCCC)OC(=O)CCCCCCCCCCCCCCC	InChI=1S/C53H98O6/c1-4-7-10-13-16-19-22-25-26-29-31-34-37-40-43-46-52(55)58-49-50(59-53(56)47-44-41-38-35-32-28-24-21-18-15-12-9-6-3)48-57-51(54)45-42-39-36-33-30-27-23-20-17-14-11-8-5-2/h16,19,25-26,50H,4-15,17-18,20-24,27-49H2,1-3H3/b19-16-,26-25-	MTWYSKGJIDFSRC-DHSNEXAONA-N	LipidBlast2022_989633
TG 16:0_18:1_18:1	brain	positive	1,2,3,4,5,6,7,8,9,11	brain_positive_POS_NEG_ZF_brain1_mzML_positive.csv, brain_positive_POS_NEG_ZF_brain2_mzML_positive.csv, brain_positive_POS_NEG_ZF2_brain1_mzML_positive.csv, brain_positive_POS_NEG_ZF2_brain2_mzML_positive.csv, brain_positive_POS_NEG_ZF3_brain1_mzML_positive.csv, brain_positive_POS_NEG_ZF3_brain2_mzML_positive.csv, brain_positive_POS_NEG_ZF4_brain_repeat_mzML_positive.csv, brain_positive_POS_NEG_Z…	10	11111111101	90.9091	TG	C55H102O6	CCCCCCCCCCCCCCCC(=O)OCC(COC(=O)CCCCCCC\C=C/CCCCCCCC)OC(=O)CCCCCCC\C=C/CCCCCCCC	InChI=1S/C55H102O6/c1-4-7-10-13-16-19-22-25-27-30-33-36-39-42-45-48-54(57)60-51-52(50-59-53(56)47-44-41-38-35-32-29-24-21-18-15-12-9-6-3)61-55(58)49-46-43-40-37-34-31-28-26-23-20-17-14-11-8-5-2/h25-28,52H,4-24,29-51H2,1-3H3/b27-25-,28-26-	JFISYPWOVQNHLS-LBXGSASVNA-N	LipidBlast2022_991613
TG 16:0_18:1_18:2	brain	positive	1,2,3,4,5,6,7,8,9,10,11	brain_positive_POS_NEG_ZF_brain1_mzML_positive.csv, brain_positive_POS_NEG_ZF_brain2_mzML_positive.csv, brain_positive_POS_NEG_ZF2_brain1_mzML_positive.csv, brain_positive_POS_NEG_ZF2_brain2_mzML_positive.csv, brain_positive_POS_NEG_ZF3_brain1_mzML_positive.csv, brain_positive_POS_NEG_ZF3_brain2_mzML_positive.csv, brain_positive_POS_NEG_ZF4_brain_repeat_mzML_positive.csv, brain_positive_POS_NEG_Z…	11	11111111111	100	TG	C55H100O6	CCCCCCCCCCCCCCCC(=O)OCC(COC(=O)CCCCCCC\C=C/C\C=C/CCCCC)OC(=O)CCCCCCC\C=C/CCCCCCCC	InChI=1S/C55H100O6/c1-4-7-10-13-16-19-22-25-27-30-33-36-39-42-45-48-54(57)60-51-52(50-59-53(56)47-44-41-38-35-32-29-24-21-18-15-12-9-6-3)61-55(58)49-46-43-40-37-34-31-28-26-23-20-17-14-11-8-5-2/h16,19,25-28,52H,4-15,17-18,20-24,29-51H2,1-3H3/b19-16-,27-25-,28-26-	KGLAHZTWGPHKFF-FBSASISJNA-N	LipidBlast2022_991614
PI 18:0_20:4	common_elements_all	negative	NA	NA	NA	NA	NA	PI	C47H83O13P	CCCCCCCCCCCCCCCCCC(=O)OCC(COP(O)(=O)OC1C(O)C(O)C(O)C(O)C1O)OC(=O)CCCCCC\C=C/C\C=C/C\C=C/C\C=C/CC	InChI=1S/C47H83O13P/c1-3-5-7-9-11-13-15-17-19-20-22-24-26-28-30-32-34-36-41(49)59-39(38-58-61(55,56)60-47-45(53)43(51)42(50)44(52)46(47)54)37-57-40(48)35-33-31-29-27-25-23-21-18-16-14-12-10-8-6-4-2/h5,7,11,13,17,19,22,24,39,42-47,50-54H,3-4,6,8-10,12,14-16,18,20-21,23,25-38H2,1-2H3,(H,55,56)/b7-5-,13-11-,19-17-,24-22-	OJESNYFIPWSOPO-ZKVKLVECNA-N	LipidBlast2022_1295849
PC 10:0_26:1	common_elements_all	positive	NA	NA	NA	NA	NA	PC	C44H86NO8P	CCCCCCCCCC\C=C/CCCCCCCCCCCCCC(=O)OC(COC(=O)CCCCCCCCC)COP([O-])(=O)OCC[N+](C)(C)C	InChI=1S/C44H86NO8P/c1-6-8-10-12-14-15-16-17-18-19-20-21-22-23-24-25-26-27-28-29-31-33-35-37-44(47)53-42(41-52-54(48,49)51-39-38-45(3,4)5)40-50-43(46)36-34-32-30-13-11-9-7-2/h19-20,42H,6-18,21-41H2,1-5H3/b20-19-	GQRONIVZDUCCCG-VXPUYCOJNA-N	LipidBlast2022_451231
PC 12:0_24:1	common_elements_all	positive	NA	NA	NA	NA	NA	PC	C44H86NO8P	CCCCCCCCCCCC(=O)OCC(COP([O-])(=O)OCC[N+](C)(C)C)OC(=O)CCCCCCCCCCC\C=C/CCCCCCCCCC	InChI=1S/C44H86NO8P/c1-6-8-10-12-14-16-17-18-19-20-21-22-23-24-25-26-27-29-31-33-35-37-44(47)53-42(41-52-54(48,49)51-39-38-45(3,4)5)40-50-43(46)36-34-32-30-28-15-13-11-9-7-2/h20-21,42H,6-19,22-41H2,1-5H3/b21-20-	AVFYLQQPDIBWHD-MRCUWXFGNA-N	LipidBlast2022_451748
PC 14:0_22:1	common_elements_all	positive	NA	NA	NA	NA	NA	PC	C44H86NO8P	CCCCCCCCCCCCCC(=O)OCC(COP([O-])(=O)OCC[N+](C)(C)C)OC(=O)CCCCCCCCCCC\C=C/CCCCCCCC	InChI=1S/C44H86NO8P/c1-6-8-10-12-14-16-18-19-20-21-22-23-24-25-27-29-31-33-35-37-44(47)53-42(41-52-54(48,49)51-39-38-45(3,4)5)40-50-43(46)36-34-32-30-28-26-17-15-13-11-9-7-2/h19-20,42H,6-18,21-41H2,1-5H3/b20-19-	LOVKBDFNFACEND-VXPUYCOJNA-N	LipidBlast2022_452820
PC 15:0_21:1	common_elements_all	positive	NA	NA	NA	NA	NA	PC	C44H86NO8P	CCCCCCCCCCCCCCC(=O)OCC(COP([O-])(=O)OCC[N+](C)(C)C)OC(=O)CCCCCCCCC\C=C/CCCCCCCCC	InChI=1S/C44H86NO8P/c1-6-8-10-12-14-16-18-20-21-22-23-24-25-27-29-31-33-35-37-44(47)53-42(41-52-54(48,49)51-39-38-45(3,4)5)40-50-43(46)36-34-32-30-28-26-19-17-15-13-11-9-7-2/h21-22,42H,6-20,23-41H2,1-5H3/b22-21-	WJIFTDXYUZDQLU-DQRAZIAONA-N	LipidBlast2022_453332
PC 16:0_20:1	common_elements_all	positive	NA	NA	NA	NA	NA	PC	C44H86NO8P	CCCCCCCCCCCCCCCC(=O)OCC(COP([O-])(=O)OCC[N+](C)(C)C)OC(=O)CCCCCCCCC\C=C/CCCCCCCC	InChI=1S/C44H86NO8P/c1-6-8-10-12-14-16-18-20-21-22-23-25-27-29-31-33-35-37-44(47)53-42(41-52-54(48,49)51-39-38-45(3,4)5)40-50-43(46)36-34-32-30-28-26-24-19-17-15-13-11-9-7-2/h20-21,42H,6-19,22-41H2,1-5H3/b21-20-	MZZHKIPFYPOYKP-MRCUWXFGNA-N	LipidBlast2022_454037
PC 17:0_19:1	common_elements_all	positive	NA	NA	NA	NA	NA	PC	C44H86NO8P	CCCCCCCCCCCCCCCCC(=O)OCC(COP([O-])(=O)OCC[N+](C)(C)C)OC(=O)CCCCCCC\C=C/CCCCCCCCC	InChI=1S/C44H86NO8P/c1-6-8-10-12-14-16-18-20-22-23-25-27-29-31-33-35-37-44(47)53-42(41-52-54(48,49)51-39-38-45(3,4)5)40-50-43(46)36-34-32-30-28-26-24-21-19-17-15-13-11-9-7-2/h22-23,42H,6-21,24-41H2,1-5H3/b23-22-	WJXJONFALNFVCC-FCQUAONHNA-N	LipidBlast2022_455394
PC 18:0_18:1	common_elements_all	positive	NA	NA	NA	NA	NA	PC	C44H86NO8P	CCCCCCCCCCCCCCCCCC(=O)OCC(COP([O-])(=O)OCC[N+](C)(C)C)OC(=O)CCCCCCC\C=C/CCCCCCCC	InChI=1S/C44H86NO8P/c1-6-8-10-12-14-16-18-20-22-24-26-28-30-32-34-36-43(46)50-40-42(41-52-54(48,49)51-39-38-45(3,4)5)53-44(47)37-35-33-31-29-27-25-23-21-19-17-15-13-11-9-7-2/h21,23,42H,6-20,22,24-41H2,1-5H3/b23-21-	ATHVAWFAEPLPPQ-LNVKXUELNA-N	LipidBlast2022_456432
PC 19:0_17:1	common_elements_all	positive	NA	NA	NA	NA	NA	PC	C44H86NO8P	CCCCCCCCCCCCCCCCCCC(=O)OCC(COP([O-])(=O)OCC[N+](C)(C)C)OC(=O)CCCCCCC\C=C/CCCCCCC	InChI=1S/C44H86NO8P/c1-6-8-10-12-14-16-18-20-22-23-25-26-28-30-32-34-36-43(46)50-40-42(41-52-54(48,49)51-39-38-45(3,4)5)53-44(47)37-35-33-31-29-27-24-21-19-17-15-13-11-9-7-2/h19,21,42H,6-18,20,22-41H2,1-5H3/b21-19-	BVKPRQQCZAUMMX-VZCXRCSSNA-N	LipidBlast2022_455742
PC 20:0_16:1	common_elements_all	positive	NA	NA	NA	NA	NA	PC	C44H86NO8P	CCCCCCCCCCCCCCCCCCCC(=O)OCC(COP([O-])(=O)OCC[N+](C)(C)C)OC(=O)CCCCCCC\C=C/CCCCCC	InChI=1S/C44H86NO8P/c1-6-8-10-12-14-16-18-20-21-22-23-25-26-28-30-32-34-36-43(46)50-40-42(41-52-54(48,49)51-39-38-45(3,4)5)53-44(47)37-35-33-31-29-27-24-19-17-15-13-11-9-7-2/h17,19,42H,6-16,18,20-41H2,1-5H3/b19-17-	VIOCEOKULYHXNJ-ZPHPHTNENA-N	LipidBlast2022_454190
PC 21:0_15:1	common_elements_all	positive	NA	NA	NA	NA	NA	PC	C44H86NO8P	CCCCCCCCCCCCCCCCCCCCC(=O)OCC(COP([O-])(=O)OCC[N+](C)(C)C)OC(=O)CCCCCCC\C=C/CCCCC	InChI=1S/C44H86NO8P/c1-6-8-10-12-14-16-18-20-21-22-23-24-25-27-28-30-32-34-36-43(46)50-40-42(41-52-54(48,49)51-39-38-45(3,4)5)53-44(47)37-35-33-31-29-26-19-17-15-13-11-9-7-2/h15,17,42H,6-14,16,18-41H2,1-5H3/b17-15-	YCMDMOVYTPJUDN-ICFOKQHNNA-N	LipidBlast2022_453687
PC 22:0_14:1	common_elements_all	positive	NA	NA	NA	NA	NA	PC	C44H86NO8P	CCCCCCCCCCCCCCCCCCCCCC(=O)OCC(COP([O-])(=O)OCC[N+](C)(C)C)OC(=O)CCCCCCC\C=C/CCCC	InChI=1S/C44H86NO8P/c1-6-8-10-12-14-16-18-19-20-21-22-23-24-25-27-28-30-32-34-36-43(46)50-40-42(41-52-54(48,49)51-39-38-45(3,4)5)53-44(47)37-35-33-31-29-26-17-15-13-11-9-7-2/h13,15,42H,6-12,14,16-41H2,1-5H3/b15-13-	RGHFEAMZDBFLPO-SQFISAMPNA-N	LipidBlast2022_452977
PC 23:0_13:1	common_elements_all	positive	NA	NA	NA	NA	NA	PC	C44H86NO8P	CCCCCCCCCCCCCCCCCCCCCCC(=O)OCC(COP([O-])(=O)OCC[N+](C)(C)C)OC(=O)CCCCCCC\C=C/CCC	InChI=1S/C44H86NO8P/c1-6-8-10-12-14-16-18-19-20-21-22-23-24-25-26-27-29-30-32-34-36-43(46)50-40-42(41-52-54(48,49)51-39-38-45(3,4)5)53-44(47)37-35-33-31-28-17-15-13-11-9-7-2/h11,13,42H,6-10,12,14-41H2,1-5H3/b13-11-	PPZINYIUHACGBQ-QBFSEMIENA-N	LipidBlast2022_452467
PC 8:0_28:1	common_elements_all	positive	NA	NA	NA	NA	NA	PC	C44H86NO8P	CCCCCCCCCC\C=C/CCCCCCCCCCCCCCCC(=O)OC(COC(=O)CCCCCCC)COP([O-])(=O)OCC[N+](C)(C)C	InChI=1S/C44H86NO8P/c1-6-8-10-12-13-14-15-16-17-18-19-20-21-22-23-24-25-26-27-28-29-30-31-33-35-37-44(47)53-42(40-50-43(46)36-34-32-11-9-7-2)41-52-54(48,49)51-39-38-45(3,4)5/h18-19,42H,6-17,20-41H2,1-5H3/b19-18-	JTHSDHJZUXRQAY-HNENSFHCNA-N	LipidBlast2022_450511
SM 10:0;2O/28:1	common_elements_all	positive	NA	NA	NA	NA	NA	SM	C43H87N2O6P	CCCCCCCCCC\C=C/CCCCCCCCCCCCCCCC(=O)NC(COP([O-])(=O)OCC[N+](C)(C)C)C(O)CCCCCCC	InChI=1S/C43H87N2O6P/c1-6-8-10-12-13-14-15-16-17-18-19-20-21-22-23-24-25-26-27-28-29-30-31-33-35-37-43(47)44-41(42(46)36-34-32-11-9-7-2)40-51-52(48,49)50-39-38-45(3,4)5/h18-19,41-42,46H,6-17,20-40H2,1-5H3,(H-,44,47,48,49)/b19-18-	ZTTKUSPNJDIQNB-HNENSFHCNA-N	LipidBlast2022_565319
SM 10:0;2O/30:1	common_elements_all	positive	NA	NA	NA	NA	NA	SM	C45H91N2O6P	CCCCCCCCCC\C=C/CCCCCCCCCCCCCCCCCC(=O)NC(COP([O-])(=O)OCC[N+](C)(C)C)C(O)CCCCCCC	InChI=1S/C45H91N2O6P/c1-6-8-10-12-13-14-15-16-17-18-19-20-21-22-23-24-25-26-27-28-29-30-31-32-33-35-37-39-45(49)46-43(44(48)38-36-34-11-9-7-2)42-53-54(50,51)52-41-40-47(3,4)5/h18-19,43-44,48H,6-17,20-42H2,1-5H3,(H-,46,49,50,51)/b19-18-	VZNUUJYXWAVERA-HNENSFHCNA-N	LipidBlast2022_565328
SM 10:0;2O/30:2	common_elements_all	positive	NA	NA	NA	NA	NA	SM	C45H89N2O6P	CCCCCCC\C=C/C\C=C/CCCCCCCCCCCCCCCCCC(=O)NC(COP([O-])(=O)OCC[N+](C)(C)C)C(O)CCCCCCC	InChI=1S/C45H89N2O6P/c1-6-8-10-12-13-14-15-16-17-18-19-20-21-22-23-24-25-26-27-28-29-30-31-32-33-35-37-39-45(49)46-43(44(48)38-36-34-11-9-7-2)42-53-54(50,51)52-41-40-47(3,4)5/h15-16,18-19,43-44,48H,6-14,17,20-42H2,1-5H3,(H-,46,49,50,51)/b16-15-,19-18-	IBQJBMPPXRWDSO-GJLVVWLQNA-N	LipidBlast2022_565329
SM 10:0;2O/32:2	common_elements_all	positive	NA	NA	NA	NA	NA	SM	C47H93N2O6P	CCCCCCC\C=C/C\C=C/CCCCCCCCCCCCCCCCCCCC(=O)NC(COP([O-])(=O)OCC[N+](C)(C)C)C(O)CCCCCCC	InChI=1S/C47H93N2O6P/c1-6-8-10-12-13-14-15-16-17-18-19-20-21-22-23-24-25-26-27-28-29-30-31-32-33-34-35-37-39-41-47(51)48-45(46(50)40-38-36-11-9-7-2)44-55-56(52,53)54-43-42-49(3,4)5/h15-16,18-19,45-46,50H,6-14,17,20-44H2,1-5H3,(H-,48,51,52,53)/b16-15-,19-18-	QRXYCIYBMPCAHO-GJLVVWLQNA-N	LipidBlast2022_565339
SM 10:1;2O/28:0	common_elements_all	positive	NA	NA	NA	NA	NA	SM	C43H87N2O6P	CCCCCCCCCCCCCCCCCCCCCCCCCCCC(=O)NC(COP([O-])(=O)OCC[N+](C)(C)C)C(O)\C=C\CCCCC	InChI=1S/C43H87N2O6P/c1-6-8-10-12-13-14-15-16-17-18-19-20-21-22-23-24-25-26-27-28-29-30-31-33-35-37-43(47)44-41(42(46)36-34-32-11-9-7-2)40-51-52(48,49)50-39-38-45(3,4)5/h34,36,41-42,46H,6-33,35,37-40H2,1-5H3,(H-,44,47,48,49)/b36-34+	AOYSALZHCRCABP-JMUUFCRMNA-N	LipidBlast2022_565691
SM 10:1;2O/30:0	common_elements_all	positive	NA	NA	NA	NA	NA	SM	C45H91N2O6P	CCCCCCCCCCCCCCCCCCCCCCCCCCCCCC(=O)NC(COP([O-])(=O)OCC[N+](C)(C)C)C(O)\C=C\CCCCC	InChI=1S/C45H91N2O6P/c1-6-8-10-12-13-14-15-16-17-18-19-20-21-22-23-24-25-26-27-28-29-30-31-32-33-35-37-39-45(49)46-43(44(48)38-36-34-11-9-7-2)42-53-54(50,51)52-41-40-47(3,4)5/h36,38,43-44,48H,6-35,37,39-42H2,1-5H3,(H-,46,49,50,51)/b38-36+	VOZBWGPNUIIIKG-BSKJHSHCNA-N	LipidBlast2022_565700
SM 10:1;2O/30:1	common_elements_all	positive	NA	NA	NA	NA	NA	SM	C45H89N2O6P	CCCCCCCCCC\C=C/CCCCCCCCCCCCCCCCCC(=O)NC(COP([O-])(=O)OCC[N+](C)(C)C)C(O)\C=C\CCCCC	InChI=1S/C45H89N2O6P/c1-6-8-10-12-13-14-15-16-17-18-19-20-21-22-23-24-25-26-27-28-29-30-31-32-33-35-37-39-45(49)46-43(44(48)38-36-34-11-9-7-2)42-53-54(50,51)52-41-40-47(3,4)5/h18-19,36,38,43-44,48H,6-17,20-35,37,39-42H2,1-5H3,(H-,46,49,50,51)/b19-18-,38-36+	IQQJIWPELZKUMM-QWRYUXQGNA-N	LipidBlast2022_565701
SM 10:1;2O/32:1	common_elements_all	positive	NA	NA	NA	NA	NA	SM	C47H93N2O6P	CCCCCCCCCC\C=C/CCCCCCCCCCCCCCCCCCCC(=O)NC(COP([O-])(=O)OCC[N+](C)(C)C)C(O)\C=C\CCCCC	InChI=1S/C47H93N2O6P/c1-6-8-10-12-13-14-15-16-17-18-19-20-21-22-23-24-25-26-27-28-29-30-31-32-33-34-35-37-39-41-47(51)48-45(46(50)40-38-36-11-9-7-2)44-55-56(52,53)54-43-42-49(3,4)5/h18-19,38,40,45-46,50H,6-17,20-37,39,41-44H2,1-5H3,(H-,48,51,52,53)/b19-18-,40-38+	OWZJVISZEHCUKV-BDXCBASSNA-N	LipidBlast2022_565711
SM 11:1;2O/27:0	common_elements_all	positive	NA	NA	NA	NA	NA	SM	C43H87N2O6P	CCCCCCCCCCCCCCCCCCCCCCCCCCC(=O)NC(COP([O-])(=O)OCC[N+](C)(C)C)C(O)\C=C\CCCCCC	InChI=1S/C43H87N2O6P/c1-6-8-10-12-14-15-16-17-18-19-20-21-22-23-24-25-26-27-28-29-30-31-33-35-37-43(47)44-41(42(46)36-34-32-13-11-9-7-2)40-51-52(48,49)50-39-38-45(3,4)5/h34,36,41-42,46H,6-33,35,37-40H2,1-5H3,(H-,44,47,48,49)/b36-34+	UYXYDOORVHPJOA-JMUUFCRMNA-N	LipidBlast2022_566436
SM 11:1;2O/29:0	common_elements_all	positive	NA	NA	NA	NA	NA	SM	C45H91N2O6P	CCCCCCCCCCCCCCCCCCCCCCCCCCCCC(=O)NC(COP([O-])(=O)OCC[N+](C)(C)C)C(O)\C=C\CCCCCC	InChI=1S/C45H91N2O6P/c1-6-8-10-12-14-15-16-17-18-19-20-21-22-23-24-25-26-27-28-29-30-31-32-33-35-37-39-45(49)46-43(44(48)38-36-34-13-11-9-7-2)42-53-54(50,51)52-41-40-47(3,4)5/h36,38,43-44,48H,6-35,37,39-42H2,1-5H3,(H-,46,49,50,51)/b38-36+	IHLINYPMXRVYBX-BSKJHSHCNA-N	LipidBlast2022_566445
SM 12:0;2O/26:1	common_elements_all	positive	NA	NA	NA	NA	NA	SM	C43H87N2O6P	CCCCCCCCCC\C=C/CCCCCCCCCCCCCC(=O)NC(COP([O-])(=O)OCC[N+](C)(C)C)C(O)CCCCCCCCC	InChI=1S/C43H87N2O6P/c1-6-8-10-12-14-15-16-17-18-19-20-21-22-23-24-25-26-27-28-29-31-33-35-37-43(47)44-41(42(46)36-34-32-30-13-11-9-7-2)40-51-52(48,49)50-39-38-45(3,4)5/h19-20,41-42,46H,6-18,21-40H2,1-5H3,(H-,44,47,48,49)/b20-19-	ZERJUJCATGTVEB-VXPUYCOJNA-N	LipidBlast2022_566802
SM 12:0;2O/28:1	common_elements_all	positive	NA	NA	NA	NA	NA	SM	C45H91N2O6P	CCCCCCCCCC\C=C/CCCCCCCCCCCCCCCC(=O)NC(COP([O-])(=O)OCC[N+](C)(C)C)C(O)CCCCCCCCC	InChI=1S/C45H91N2O6P/c1-6-8-10-12-14-15-16-17-18-19-20-21-22-23-24-25-26-27-28-29-30-31-33-35-37-39-45(49)46-43(44(48)38-36-34-32-13-11-9-7-2)42-53-54(50,51)52-41-40-47(3,4)5/h19-20,43-44,48H,6-18,21-42H2,1-5H3,(H-,46,49,50,51)/b20-19-	BHJZNYHEICAJCV-VXPUYCOJNA-N	LipidBlast2022_566811
[truncated: 2,693 more rows]

## Sheet: ZF_brain1_negative
X	name	precursorMz	query_precursorMz	exactmass	abs_ppm	ppm	score	reverse_score	presence_ratio	matched_peaks_count	ionization_mode	precursor_type	compound_class	formula	smiles	inchi	inchikey	ccs	compound_id	retention_time	spectrum	spectrum_id	predicted	msLevel	rtime	dataStorage	dataOrigin	centroided	smoothed	polarity	precScanNum	precursorIntensity	precursorCharge	collisionEnergy	isolationWindowLowerMz	isolationWindowTargetMz	isolationWindowUpperMz	splash	instrument_type	instrument	msms_mz_range_min	msms_mz_range_max	synonym	acquisitionNum	scanIndex	query_msLevel	query_rtime	query_polarity	query_precursorIntensity
[truncated: 28 more rows]
[truncated: 10 more columns]

[truncated: 125 more sheets: ZF_brain1_positive, ZF_brain2_negative, ZF_brain2_positive, ZF_eye1_negative, ZF_eye1_positive, ZF_eye2_negative, ZF_eye2_positive, ZF_gut1_negative, ZF_gut1_positive, ZF_gut2_negative, ZF_gut2_positive, ZF_heart1_negative, ZF_heart1_positive, ZF_heart2_negative, ZF_heart2_positive, ZF_liver1_negative, ZF_liver1_positive, ZF_liver2_negative, ZF_liver2_positive, ZF_muscle1_negative …]
