# Supplementary material for: LipidLocator: an open source Shiny web application for spatial lipidomics
Source: Bioinform Adv. 2026 Jan 20;6(1):vbag012. doi: 10.1093/bioadv/vbag012 (PMC12883462; doi:10.1093/bioadv/vbag012)
Supplement: vbag012_Supplementary_Data [file vbag012_supplementary_data.zip › Supplementary Table S3.xlsx]

## Sheet: Sheet1
mz_adduct	target_exactmass	n_annotations	sum_compositions	target_compound_ids	target_names	adducts	target_formulas	target_inchikeys
156.973	120.025	1		LMFA01130006	3-methyl-thiopropionic acid	[M+K-2H]-	C4H8O2S	CAOMCZAIALVUPA-UHFFFAOYSA-N
156.982	315.978	1		LMFA12000360	1-chloro-3-(5'-(penta-1,3-diyn-1-yl)-[2,2'-bithiophen]-5-yl)prop-2-yn-1-ol	[M-2H]2-	C16H9OS2Cl	OYLJCCZNUIYGGT-UHFFFAOYSA-N
156.991	120.042	5		LMFA01050378; LMFA01050385; LMFA01050397; LMFA01050400; LMFA01050461	3S,4-dihydroxy-butyric acid; 2,4-dihydroxy-butanoic acid; 4-deoxy-erythronic acid; a,b-dihydroxy-isobutyric acid; (S)-3,4-Dihydroxybutyric acid	[M+K-2H]-	C4H8O4	DZAIOXUZHHTJKN-VKHMYHEASA-N; UFYGCFHQAXXBCF-UHFFFAOYSA-N; LOUGYXZSURQALL-UHFFFAOYSA-N; DGADNPLBVRLJGD-UHFFFAOYSA-N; DZAIOXUZHHTJKN-UHFFFAOYSA-N
157.004	136.029	1		LMFA01090154	5-chloropentanoic acid	[M+Na-2H]-	C5H9O2Cl	YSXDKDWNIPOSMF-UHFFFAOYSA-N
157.006	120.058	1		LMFA05000672	Lentialexin	[M+K-2H]-	C8H8O	AGWFAJXETXIOEE-UHFFFAOYSA-N
157.014	158.022	4		LMFA01170047; LMFA01170067; LMFA01170071; LMFA01170133	2-methylene-4-oxo-pentanedioic acid; fumarylacetic acid; 3-hydroxy-cis,cis-muconic acid; (Z)-5-oxohex-2-enedioic acid	[M-H]-	C6H6O5	OARCEFMISOKEKI-UHFFFAOYSA-N; SOXXPQLIZIPMIZ-OWOJBTEDSA-N; DLKZGMNZEDNHKO-BXTBVDPRSA-N; OOEDHTCVMHDXRH-IWQZZHSRSA-N
157.022	316.058	38		LMPK12050273; LMPK12050409; LMPK12050443; LMPK12060055; LMPK12070135; LMPK12110002; LMPK12110606; LMPK12110875; LMPK12111230; LMPK12111231; LMPK12111232; LMPK12111233; LMPK12111245; LMPK12111398; LMPK12111399; LMPK12111594; LMPK12111595; LMPK12111606; LMPK12111607; LMPK12111610; LMPK12112292; LMPK12112518; LMPK12112546; LMPK12112624; LMPK12112729; LMPK12112862; LMPK12112863; LMPK12112864; LMPK121…	Junipegenin A; 5,6,7,4'-Tetrahydroxy-3'-methoxyisoflavone; 5,6,7,4'-Tetrahydroxy-8-methoxyisoflavone; (-)-4,9,11,12a-Tetrahydroxyrotenone; 6a,7-Dihydroxymaackiain; Isorhamnetin; Tamarixetin; Tricetin 4'-methyl ether; Nepetin; Pedalitin; Nodifloretin; 6-Hydroxyluteolin 4'-methyl ether; Carajuflavone; Onopordin; Hypolaetin 3'-methyl ether; 3-Methoxy-6,7,3',4'-tetrahydroxyflavone; 7-Methoxy-3,6,3',4…	[M-2H]2-	C16H12O7	NZVLHOXXOSELRF-UHFFFAOYSA-N; FOYZEKURDCJBSQ-UHFFFAOYSA-N; NHKRWDZHHWTCAH-UHFFFAOYSA-N; TVQJMSRBMUCDHT-UHFFFAOYSA-N; KVZNRXOMVOCEBF-UHFFFAOYSA-N; IZQSVPBOUDKVDZ-UHFFFAOYSA-N; FPLMIPQZHHQWHN-UHFFFAOYSA-N; ONKNGUOZRAKQPG-UHFFFAOYSA-N; FHHSEFRSDKWJKJ-UHFFFAOYSA-N; QWUHUBDKQQPMQG-UHFFFAOYSA-N; OZVBXGBZPZBKJO-UHFFFAOYSA-N; QEPIIJKRRCODFT-UHFFFAOYSA-N; CDCVPVHYGWRUCI-UHFFFAOYSA-N; FPSMUVCMXQTXND-UHFFFAO…
157.03	158.037	1		LMFA01031042	Dehydromatricaric acid	[M-H]-	C10H6O2	IXWGFASHDDQZDI-CMDGGOBGSA-N
157.031	474.116	18		LMPK12050106; LMPK12050167; LMPK12110203; LMPK12110237; LMPK12110274; LMPK12110278; LMPK12110279; LMPK12110282; LMPK12110348; LMPK12110374; LMPK12110375; LMPK12110448; LMPK12111326; LMPK12111561; LMPK12111883; LMPK12111884; LMPK12111885; LMPK12112851	Fujikinetin 7-O-glucoside; Genistin 6''-O-acetate; Apigenin 8-C-(6''-acetylgalactoside); Vitexin 2''-acetate; Isovitexin 6''-O-acetyl; Vitexin 3''-O-acetate; Vitexin 6''-O-acetate; 8-C-beta-D-Glucofuranosylapigenin 2''-O-acetate; Apigenin 7-(6''-ethylglucuronide); Apigenin 7-(2''-acetylglucoside); Apigenin 7-(6''-acetylglucoside); Acacetin 7-(6''-methylglucuronide); 7-Hydroxy-5,8-dimethoxyflavone…	[M-3H]3-	C23H22O11	CJHLOIVYCZZNBR-DODNOZFWSA-N; DXWGBJJLEDQBKS-LDBVRRDLSA-N; PKDCJXSRTGTJRC-YNIWLMFPSA-N; VTAJPRWLLGFCBK-MMAASCIUSA-N; FNDIFZKJJZQTQL-QJLVSEQISA-N; DCZCJNOGCQKNNV-XVHCQHLZSA-N; PKDCJXSRTGTJRC-CKSGFJDPSA-N; MOUVVAJSRUZRJN-LFGRVDMKSA-N; ZPLSXLOSDYMYJW-KHYDEXNFSA-N; LGPATLKJAZAUNQ-DODNOZFWSA-N; LYFXRHUNCZZUTQ-DODNOZFWSA-N; NCDRCVIENURMRZ-KHYDEXNFSA-N; LMTRDSHAEJKTPM-USFRMQJTSA-N; RQSSRCUNGIYPIQ-PUIBNRJ…
157.038	157.038	1		LMFA01170082	2-amino-muconic acid	[M]-	C6H7NO4	ZRHONLCTYUYMIQ-HSFFGMMNSA-N
157.04	316.095	39		LMPK12020223; LMPK12050451; LMPK12050467; LMPK12050468; LMPK12050491; LMPK12050499; LMPK12050502; LMPK12050505; LMPK12070058; LMPK12070066; LMPK12070067; LMPK12070071; LMPK12070084; LMPK12070085; LMPK12080052; LMPK12080053; LMPK12080059; LMPK12080068; LMPK12120184; LMPK12120313; LMPK12120540; LMPK12140097; LMPK12140099; LMPK12140128; LMPK12140129; LMPK12140413; LMPK12140535; LMPK12140585; LMPK121…	7-O-Methylpeltogynol; 7,4'-Dihydroxy-3',5'-dimethoxyisoflavanone; Violanone; Lespedeol C; Ougenin; Cajanol; Homoferreirin; 7,4'-Dihydroxy-5,2'-dimethoxyisoflavanone; Philenopteran; 2,8-Dihydroxy-3,9-dimethoxypterocarpan; Mucronucarpan; Nissolicarpin; Melilotocarpan D; Melilotocarpan E; Pendulone; Mucroquinone; Lapathinol; 6,7,3'-Trihydroxy-2',4'-dimethoxyisoflavene; 2',4',4-Trihydroxy-3',3-methox…	[M-2H]2-	C17H16O6	ITTMSOHPADBFBP-ZACQAIPSSA-N; ARALMKJBKZDUMB-UHFFFAOYSA-N; ILOKNKKFXJKHMB-UHFFFAOYSA-N; ZDQFBBITMZMGIV-UHFFFAOYSA-N; PGEJLQOKKPXIBE-UHFFFAOYSA-N; RYYWWFXWFMYKJM-UHFFFAOYSA-N; LMLDNMHDNFCNCW-UHFFFAOYSA-N; VXWBAOPTFLXYTN-UHFFFAOYSA-N; ANISVKAXQQBELV-UHFFFAOYSA-N; RIVCVLWKSXZCKZ-UHFFFAOYSA-N; VAQJBUHMKPFSRD-UHFFFAOYSA-N; AUNLBMBIPNNEDJ-UHFFFAOYSA-N; TYCXZCXHNKDQCZ-UHFFFAOYSA-N; AHWUIMDBTDTTRI-UHFFFAO…
157.043	122.073	3		LMFA06000036; LMFA06000272; LMFA06000275	2,4,6-octatrienal; 2E,4Z,7-octatrienal; 2E,4E,7-octatrienal	[M+Cl]-	C8H10O	ZUZGMJKUENNLQL-ICDJNDDTSA-N; VEIAVWGDUXTGOR-SCFJQAPRSA-N; VEIAVWGDUXTGOR-YTXTXJHMSA-N
157.051	98.0368	2		LMFA01030099; LMFA01031018	beta-vinyl acrylic acid; penta-2,4-dienoic acid	[M+C2H3O2]-	C5H6O2	SDVVLIIVFBKBMG-ONEGZZNKSA-N; SDVVLIIVFBKBMG-UHFFFAOYSA-N
157.051	112.052	13		LMFA01030100; LMFA01030451; LMFA01030498; LMFA01030499; LMFA01030500; LMFA01030944; LMFA01031012; LMFA01140022; LMFA06000009; LMFA06000010; LMFA06000017; LMFA06000120; LMFA06000122	Sorbic acid; 3,5-hexadienoic acid; 3-hexynoic acid; 4-hexynoic acid; 5-hexynoic acid; (2Z,4Z)-hexa-2,4-dienoic acid; hexa-2,4-dienoic acid; Aleprolic acid; 2-hexenedial; 3-hexenedial; 6-hydroxy-2,4-hexadienal; 4-oxo-2E-Hexenal; 4-oxo-2Z-Hexenal	[M+CHO2]-	C6H8O2	WSWCOQWTEOXDQX-MQQKCMAXSA-N; KRMCNXUYEWISGE-ONEGZZNKSA-N; JHBKYZNFFMIFDA-UHFFFAOYSA-N; VTZDPQGGOUEESD-UHFFFAOYSA-N; VPFMEXRVUOPYRG-UHFFFAOYSA-N; WSWCOQWTEOXDQX-LDIADDGTSA-N; WSWCOQWTEOXDQX-UHFFFAOYSA-N; MOMBAXHNIPLMSI-UHFFFAOYSA-N; LNRGVCBUONGIKW-HNQUOIGGSA-N; ZDJQEPWXARFGAE-OWOJBTEDSA-N; PCYZGEHNECVSCF-ZPUQHVIOSA-N; GVKYFODEMNCLGS-ONEGZZNKSA-N; GVKYFODEMNCLGS-ARJAWSKDSA-N
157.051	158.058	1		LMFA01031011	hept-2-enedioic acid	[M-H]-	C7H10O4	OXQWBLJQOBXJPM-UHFFFAOYSA-N
157.058	316.131	11		LMPK12020173; LMPK12020260; LMPK12020279; LMPK12100071; LMPK12120544; LMPK12120550; LMPK12120558; LMPK12120573; LMPK12120604; LMPK12120609; LMPK12120610	4-Hydroxy-5,7,4'-trimethoxyflavan; 2-(3,5-Dimethoxyphenyl)-3,4-dihydro-7-methoxy-2H-1-benzopyran-5-ol; (2S)-4'-Hydroxy-5,7,3'-trimethoxyflavan; Kuhlmanniquinol; 4,2',6'-Trihydroxy-4'-methoxy-3',5'-dimethyldihydrochalcone; Flavokawin A; 2'-Hydroxy-3',4',6'-trimethoxydihydrochalcone; O-Methylodoratol; Loureirin B; 2-Hydroxy-3,4,6-trimethoxydihydrochalcone; 2-Hydroxy-4,5,6-trimethoxydihydrochalcone	[M-2H]2-	C18H20O5	XCMICCXLNOOUBF-UHFFFAOYSA-N; RZUPNNLCPKZXDD-UHFFFAOYSA-N; XFWQJKIQUYCNBC-HNNXBMFYSA-N; YMGWJOIJYYZHCV-CYBMUJFWSA-N; GFHICTQGQGHRRY-UHFFFAOYSA-N; KGFYDIZALLKOLQ-UHFFFAOYSA-N; NFGKDMWKUSDLNS-UHFFFAOYSA-N; PQWHNGRYDDJGPN-UHFFFAOYSA-N; ZPFRAPVRYLGYEC-UHFFFAOYSA-N; ADHYECILSBTSIG-UHFFFAOYSA-N; XXHGGLKQZUXJDI-UHFFFAOYSA-N
157.062	117.043	1		LMFA01060172	2S-amino-3-oxo-butanoic acid	[M+C2H3N-H]-	C4H7NO3	SAUCHDKDCUROAO-VKHMYHEASA-N
157.063	136.089	3		LMFA06000136; LMFA06000137; LMFA06000138	2E,4E,6E-Nonatrienal; 2E,4E,6Z-Nonatrienal; 2E,4Z,6Z-Nonatrienal	[M+Na-2H]-	C9H12O	XHDSWFFUGPJMMN-ARQDATDDSA-N; XHDSWFFUGPJMMN-ZRGCPWHVSA-N; XHDSWFFUGPJMMN-YUHUOFHPSA-N
157.066	316.146	1		LMFA07010258	11,11,11,12,12-Pentafluoro-9Z-dodecenyl acetate	[M-2H]2-	C14H21O2F5	NGQFYLPHKQIHEH-NTMALXAHSA-N
157.066	316.146	1		LMFA01030677	4,7,10,13,16,19-Docosahexaynoic acid	[M-2H]2-	C22H20O2	OYADDSIRDBGZMY-UHFFFAOYSA-N
157.073	474.241	5		LMPK12050193; LMPK12050199; LMPK12110053; LMPK12120109; LMPK12140311	Flemiphyllin; Euchrenone b1; Rubraflavone B; Poinsettifolin B; Euchrenone a4	[M-3H]3-	C30H34O5	FKQMIMOLIFCHFV-UHFFFAOYSA-N; GBANFZMBHZDAOG-UHFFFAOYSA-N; HCSUUBNHCMBDJW-KEBDBYFISA-N; MPFPWDKHTLSMIF-UKTHLTGXSA-N; RPCILRXZRGPPAQ-UHFFFAOYSA-N
157.076	316.167	2		LMPR0104170020; LMST02020062	Gibberellin A9; 3,4-dihydroxy-9,10-secoandrosta-1,3,5(10)-triene-9,17-dione	[M-2H]2-	C19H24O4	MHVYWTXXZIFXDT-YGNOGLJPSA-N; YUHVBHDSVLKFNI-NJSLBKSFSA-N
157.081	474.265	1		LMST05020018	3alpha,7alpha,12alpha-trihydroxy-5alpha-cholan-24-yl sulfate	[M-3H]3-	C24H42O7S	BKZKSSHAWFCVDU-JLIFGLSWSA-N
157.085	474.277	1		LMPR0106010059	Methyl 4,4'-diapolycopene-dioate	[M-3H]3-	C31H38O4	MTDKWFMKYDMSLI-SGXYKMMNSA-N
157.087	98.0732	8		LMFA06000002; LMFA06000003; LMFA06000004; LMFA06000005; LMFA06000110; LMFA12000019; LMFA12000030; LMFA12000035	3-propyl acrolein; 3-hexenal; 4-hexenal; 5-hexenal; 3Z-hexenal; 3E-Hexene-2-one; 4-Methyl-3-penten-2-one ; 5-hexen-2-one	[M+C2H3O2]-	C6H10O	MBDOYVRWFFCFHM-SNAWJCMRSA-N; GXANMBISFKBPEX-ONEGZZNKSA-N; DPCMFIRORYQTCL-NSCUHMNNSA-N; USLRUYZDOLMIRJ-UHFFFAOYSA-N; GXANMBISFKBPEX-ARJAWSKDSA-N; LPCWMYHBLXLJJQ-SNAWJCMRSA-N; SHOJXDKTYKFBRD-UHFFFAOYSA-N; RNDVGJZUHCKENF-UHFFFAOYSA-N
157.087	112.089	16		LMFA05000119; LMFA05000701; LMFA06000019; LMFA06000020; LMFA06000021; LMFA06000022; LMFA06000023; LMFA12000010; LMFA12000080; LMFA12000084; LMFA12000087; LMFA12000097; LMFA12000098; LMFA12000103; LMFA12000104; LMFA12000110	2E,4Z-Heptadien-1-ol; trans-2-trans-4-Heptadien-1-ol; 2-heptenal; 3-heptenal; 4-heptenal; 5-heptenal; 6-heptenal; 5-Methyl-3E-hexen-2-one; 4-Methyl-4E-hexen-3-one; 4-Methyl-1-hexen-3-one; 5-Methyl-1-hexen-3-one; 4Z-Hepten-2-one; 1-Hepten-3-one; 3-Hepten-2-one; 4-Hepten-2-one; 5-Hepten-2-one	[M+CHO2]-	C7H12O	MDRZSADXFOPYOC-DNVGVPOPSA-N; MDRZSADXFOPYOC-UHFFFAOYSA-N; NDFKTBCGKNOHPJ-AATRIKPKSA-N; ORAQCSKNITWHDW-SNAWJCMRSA-N; VVGOCOMZRGWHPI-ONEGZZNKSA-N; UDOAKURRCZMWOJ-NSCUHMNNSA-N; IOXPXHVBWFDRGS-UHFFFAOYSA-N; IYMKNYVCXUEFJE-SNAWJCMRSA-N; LJQNVNNQRWKTJP-GQCTYLIASA-N; PVBVVELBGISLBX-UHFFFAOYSA-N; CMXNFXBFNYHFAL-UHFFFAOYSA-N; VQKIKHHXFHNXJT-PLNGDYQASA-N; OYLCUJRJCUXQBQ-UHFFFAOYSA-N; JHHZQADGLDKIPM-AATRIKP…
157.087	158.094	9		LMFA01020402; LMFA01060016; LMFA01060017; LMFA01060018; LMFA01060019; LMFA01060020; LMFA01060021; LMFA01060212; LMFA07010711	Mycinonic acid I; 2-keto-n-caprylic acid; 3-keto-n-caprylic acid; 4-keto-n-caprylic acid; 5-Keto-n-caprylic acid; 6-keto-n-caprylic acid; 7-keto-n-caprylic acid; 7-Formylheptanoic acid; 1-Methyl-2-oxopropyl butyrate	[M-H]-	C8H14O3	SUTQROWYWGRRPW-LYNIJRAASA-N; GPPUPQFYDYLTIY-UHFFFAOYSA-N; FWNRRWJFOZIGQZ-UHFFFAOYSA-N; RITBMTJPNSJVHF-UHFFFAOYSA-N; OHGVWVVPDOAZSH-UHFFFAOYSA-N; PUOYTVHCFIDKJM-UHFFFAOYSA-N; OSAHCBHKCKPJGI-UHFFFAOYSA-N; UEXYJHLCLUYOFA-UHFFFAOYSA-N; LJDWJXUIGKSETE-UHFFFAOYSA-N
157.087	316.189	3		LMFA05000605; LMFA13040034; LMFA13040091	2,3,4,5-tetranor-thromboxane B1; ascr#15; oscr#15	[M-2H]2-	C16H28O6	AXWSHCHWXXNNKN-GIGVETMCSA-N; MZJGOAYSXTVLMG-NSKGPKHTSA-N; LNUSDHULQVPZFO-RYJVCDSQSA-N
157.087	474.283	2		LMSL05000010; LMSL05000011	Pennelliiside B; Pennelliiside C	[M-3H]3-	C24H42O9	YTHLWGABNVZNEQ-QGZVAWBXSA-N; LJSYEIZIEREFSJ-QGZVAWBXSA-N
157.095	316.204	36		LMFA03010021; LMFA03010172; LMFA03010200; LMFA03110062; LMFA03110063; LMFA03110075; LMFA03110076; LMFA03110090; LMFA03110091; LMFA03110105; LMFA03120021; LMFA03120022; LMFA04000104; LMFA07040132; LMFA07040181; LMFA10000006; LMPR0104050013; LMPR0104080003; LMPR0104100004; LMPR0104100006; LMPR0104170040; LMPR0104240015; LMPR0104240016; LMPR0104240017; LMPR0104240020; LMPR0104240021; LMPR0104260001;…	15-deoxy-delta-12,14-PGJ2; 15-deoxy-delta-12,14-PGA2; PGA2 1,15-lactone; 8-deoxy-J2-IsoP ; ent-8-deoxy-J2-IsoP; 5-deoxy-J2-IsoP; ent-5-deoxy-J2-IsoP; 12-deoxy-J2-IsoP; ent-12-deoxy-J2-IsoP; ent-15-deoxy-J2-IsoP; preclavulone lactone I; preclavulone lactone II; Ectocarpin B; Topsentolide A1; Hybridalactone; 14-[1'Z,3'Z-hexadienyloxy]-5Z,8Z,11Z,13E-tetradecatetraenoic acid; Dalterpenoid A; 3beta-hy…	[M-2H]2-	C20H28O3	VHRUMKCAEVRUBK-GODQJPCRSA-N; BHHHGDAJJMEHST-NBIYZLHXSA-N; XVEUTSYMDSLSBX-FOSBLDSVSA-N; JTSWNPYSJJAOQQ-UILHMMCHSA-N; JTSWNPYSJJAOQQ-BEJNIAJHSA-N; YSKQXUAGHQCEPJ-PRBCLIIHSA-N; YSKQXUAGHQCEPJ-UDELYLQQSA-N; ZLXLLWHVBPUBML-MNOHRBOLSA-N; ZLXLLWHVBPUBML-SAALSYIASA-N; VHRUMKCAEVRUBK-UPNCTVPKSA-N; IOEBLBXUQYAOAK-IKNFVWKPSA-N; IOEBLBXUQYAOAK-BYPXHCDTSA-N; UUFIBTWFNNGHMY-QYHMWJMBSA-N; VZWNYWSEUACDLE-POQSKWF…
157.096	474.311	1		LMGP22020013	1-(13Z,16Z)-docosadienyl glycerone-3-phosphate	[M-3H]3-	C25H47O6P	RBXRXEFPKNWXAZ-HZJYTTRNSA-N
157.097	474.313	2		LMFA05000735; LMST03020510	Triangulyne E; 1alpha-hydroxy-23-[3-(1-hydroxy-1-methylethyl)phenyl]-22,22,23,23-tetradehydro-24,25,26,27-tetranorvitamin D3 / 1alpha-hydroxy-23-[3-(1-hydroxy-1-methylethyl)phenyl]-22,22,23,23-tetradehydro-24,25,26,27-tetranorcholecalciferol	[M-3H]3-	C32H42O3	CVOHSXPVNKSLMG-HGMDRNRHSA-N; XNNCIMFABXVYGU-CHNBMPJASA-N
157.098	117.079	6		LMFA01100021; LMFA01100022; LMFA01100023; LMFA01100040; LMFA01100041; LMFA01100046	4R-aminopentanoic acid; 4S-aminopentanoic acid; 4-amino-pentanoic acid; 5-amino-pentanoic acid; 2S-amino-pentanoic acid; 2-Amino-3-methylbutanoic acid	[M+C2H3N-H]-	C5H11NO2	ABSTXSZPGHDTAF-SCSAIBSYSA-N; ABSTXSZPGHDTAF-BYPYZUCNSA-N; ABSTXSZPGHDTAF-UHFFFAOYSA-N; JJMDCOVWQOJGCB-UHFFFAOYSA-N; SNDPXSYFESPGGJ-BYPYZUCNSA-N; KZSNJWFQEVHDMF-UHFFFAOYSA-N
157.1	136.125	24		LMFA11000042; LMFA11000048; LMPR0102010005; LMPR0102010020; LMPR0102010021; LMPR0102010022; LMPR0102010023; LMPR0102090002; LMPR0102090013; LMPR0102090021; LMPR0102090022; LMPR0102090026; LMPR0102090027; LMPR0102090062; LMPR0102120011; LMPR0102120012; LMPR0102120013; LMPR0102120015; LMPR0102120021; LMPR0102120035; LMPR0102120036; LMPR0102120037; LMPR0102120038; LMPR0102130001	2,6-Dimethyl-2,4E,6E-octatriene; 3,5-Dimethyl-2E,4E,6E-octatriene; Myrcene; (Z)-beta-ocimene; (E)-beta-ocimene; (Z)-alpha-ocimene; (E)-alpha-ocimene; (-)-Limonene; (+)-Limonene; (R)-(-)-alpha-Phellandrene; (+)-beta-Phellandrene; alpha-Terpinene; gamma-Terpinene; terpinolene; (+)-Comphene; (+)-alpha-Pinene; (-)-beta-Pinene; (-)-3-Carene; (+)-3-Carene; (-)-sabinene; (+)-sabinene; (+)-alpha-thujene;…	[M+Na-2H]-	C10H16	GQVMHMFBVWSSPF-SOYUKNQTSA-N; RKFRNZNIFDQCMV-AGPUZOHGSA-N; UAHWPYUMFXYFJY-UHFFFAOYSA-N; IHPKGUQCSIINRJ-NTMALXAHSA-N; IHPKGUQCSIINRJ-CSKARUKUSA-N; XJPBRODHZKDRCB-NTMALXAHSA-N; XJPBRODHZKDRCB-CSKARUKUSA-N; XMGQYMWWDOXHJM-SNVBAGLBSA-N; XMGQYMWWDOXHJM-JTQLQIEISA-N; OGLDWXZKYODSOB-SNVBAGLBSA-N; LFJQCDVYDGGFCH-JTQLQIEISA-N; YHQGMYUVUMAZJR-UHFFFAOYSA-N; YKFLAYDHMOASIY-UHFFFAOYSA-N; MOYAFQVGZZPNRA-UHFFFAO…
157.104	474.335	3		LMST01031102; LMST03010077; LMST03020414	11-acetoxy-3beta,6alpha-dihydroxy-24-methyl-27-nor-9,11-seco-5alpha-cholesta-7,22E-dien-9-one; Pharaonoid A; 18-acetoxy-1alpha,25-dihydroxyvitamin D3	[M-3H]3-	C29H46O5	UQSMZCYYNIALNN-OSJJDKCPSA-N; IWVFQZFIECYGSC-XYUFQSBNSA-N; WWUMIPQKNPFIAD-AMXJZHMKSA-N
157.11	157.11	1		LMFA08020190	N,N-diethyl-3-hydroxybut-2-enamide	[M]-	C8H15NO2	HFULVRQKWHMTMH-UHFFFAOYSA-N
157.111	474.356	1		LMFA13040059	bhos#36	[M-3H]3-	C26H50O7	GQQORDYSENBKGT-VIMOMQNVSA-N
157.113	316.24	17		LMFA01030823; LMFA01031152; LMFA01031153; LMFA01031154; LMFA01140075; LMFA01140078; LMPK15020003; LMPK15030021; LMST02020010; LMST02020017; LMST02030088; LMST02030146; LMST02030152; LMST02030153; LMST02030169; LMST02030170; LMST02030201	6Z,9Z,12Z,15Z,18Z-heneicosapentaenoic acid; Methyl-(5Z,7E,9E,14Z,17Z)-eicosapentaenoate; Methyl-(5E,7E,9E,14Z,17Z) eicosapentaenoate; Methyl-(5Z,8Z,11Z,14Z,17Z)-eicosapentaenoate; 15-phenyl-11E-pentadecenoic acid; 15-phenyl-9E-pentadecenoic acid; 3-((8Z,11Z)-pentadeca-8,11-dien-1-yl)catechol; 5-((8Z,11Z)-pentadeca-8,11-dien-1-yl)resorcinol; Calusterone; Bolasterone; Pregnenolone; 5beta-pregnane-3…	[M-2H]2-	C21H32O2	OQOCQFSPEWCSDO-JLNKQSITSA-N; KYCHHUXOABPSFL-ZFFIWZSQSA-N; KYCHHUXOABPSFL-RCHARPKBSA-N; QWDCYFDDFPWISL-JEBPEJKESA-N; NQHKINYMCHKEHW-FNORWQNLSA-N; MAPMHNVZASSSQK-HNQUOIGGSA-N; RMTXUPIIESNLPW-UTOQUPLUSA-N; UFMJCOLGRWKUKO-UTOQUPLUSA-N; IVFYLRMMHVYGJH-PVPPCFLZSA-N; IVFYLRMMHVYGJH-VLOLGRDOSA-N; ORNBQBCIOKFOEO-QGVNFLHTSA-N; XMRPGKVKISIQBV-XWOJZHJZSA-N; RWBRUCCWZPSBFC-HWSYHKBZSA-N; RWBRUCCWZPSBFC-SJOKZOA…
157.113	316.241	1		LMFA01070022	18-Fluoro-9,10-epoxystearic acid	[M-2H]2-	C18H33O3F	ASQQIVAJPKUHQO-UHFFFAOYSA-N
157.115	316.244	1		LMFA01130002	2-mercapto-octadecanoic acid	[M-2H]2-	C18H36O2S	FTGROEQKMLQQEP-UHFFFAOYSA-N
157.116	474.371	17		LMPR01060033; LMPR0106010070; LMPR0106240006; LMST01031245; LMST01040186; LMST01040187; LMST01100032; LMST03020468; LMST03020469; LMST03020470; LMST03020471; LMST03020472; LMST03020473; LMST03020474; LMST03020476; LMST03020587; LMST03020626	12beta, 20S,24R-trihydroxydammar-25-en-3-one; Squalene hydroperoxy-monocyclic peroxide; Myrrhanol B; Ergosta-24(28)-ene-3beta,5alpha,6beta-triol-3-acetate; Theonellasterol G; Theonellasterol H; 24R,25,30-trihydroxy-9,19-cycloartane-3-one; 1alpha-hydroxy-2beta-(3-hydroxypropoxy)vitamin D3; 1alpha,25-dihydroxy-2beta-(3-hydroxypropyl)vitamin D3; 26,27-diethyl-1alpha,25-dihydroxy-22-oxavitamin D3 / 2…	[M-3H]3-	C30H50O4	OXZPLXVDJQSTLO-GRKAWUNASA-N; VLGOAEMNJVXLAT-NHSSLAPNSA-N; XKZRMBOWVKGAPH-OVXMQUMGSA-N; RIBIFYWLVGEHBV-XDVQXUJJSA-N; JHWFNPQAVWUMPC-OQRWVIDESA-N; JHWFNPQAVWUMPC-ZLPBCUNHSA-N; HDFWNFMKVWBHTE-GCRPKYGSSA-N; KTWULTSOHFXMKA-NHCCGPPUSA-N; KTWULTSOHFXMKA-PVSIYCHTSA-N; GACBCCSWCXCPKD-ITTRCMFSSA-N; WDNSHUJBPRMQJE-WDTLKCQNSA-N; XHSIUSQDKAIUKK-VYGJDNQCSA-N; VUSJKSYHVIPASH-SIDJMYRPSA-N; BEIORBOOYCCRTP-ITAHSPA…
157.123	98.1095	4		LMFA11000319; LMFA11000660; LMFA11000663; LMFA11000668	1-Heptene; Methylcyclohexane; 1,2-dimethylcyclopentane; Ethylcyclopentane	[M+C2H3O2]-	C7H14	ZGEGCLOFRBLKSE-UHFFFAOYSA-N; UAEPNZWRGJTJPN-UHFFFAOYSA-N; RIRARCHMRDHZAR-UHFFFAOYSA-N; IFTRQJLVEBNKJK-UHFFFAOYSA-N
157.123	112.125	5		LMFA11000592; LMFA11000636; LMFA11000637; LMFA11000638; LMFA11000659	3-methyl-1-heptene; cis-1,2-dimethylcyclohexane; trans-1,2-dimethylcyclohexane; 1,4-dimethylcyclohexane; Ethylcyclohexane	[M+CHO2]-	C8H16	QDMFTFWKTYXBIW-UHFFFAOYSA-N; KVZJLSYJROEPSQ-OCAPTIKFSA-N; KVZJLSYJROEPSQ-HTQZYQBOSA-N; QRMPKOFEUHIBNM-UHFFFAOYSA-N; IIEWJVIFRVWJOD-UHFFFAOYSA-N
157.123	158.131	32		LMFA01010009; LMFA01020002; LMFA01020003; LMFA01020088; LMFA01020152; LMFA01020153; LMFA01020243; LMFA01020244; LMFA01020245; LMFA01020270; LMFA01020345; LMFA05000138; LMFA05000601; LMFA05000624; LMFA07010186; LMFA07010413; LMFA07010435; LMFA07010446; LMFA07010507; LMFA07010568; LMFA07010569; LMFA07010570; LMFA07010572; LMFA07010574; LMFA07010652; LMFA07010676; LMFA07010712; LMFA07010727; LMFA070…	Pelargonic acid; Anteisononanoic acid; Isononanoic acid; 2-methyl-octanoic acid; 2-isopropyl-hexanoic acid; 3,5,5-trimethyl-hexanoic acid; 3-methyl-octanoic acid; 4-methyl-octanoic acid; 5-methyl-octanoic acid; 6S-methyl-octanoic acid; 7:0(6Me,6Me); 6-oxo-Nonan-1-ol; 1-Hydroxy-3-nonanone; 3-(Hydroxymethyl)-2-octanone; Heptyl acetate; hexyl propionate; propionyl hexanoate; Methyl octanoate; butyl …	[M-H]-	C9H18O2	FBUKVWPVBMHYJY-UHFFFAOYSA-N; GPOPHQSTNHUENT-UHFFFAOYSA-N; XZOYHFBNQHPJRQ-UHFFFAOYSA-N; YSEQNZOXHCKLOG-UHFFFAOYSA-N; GNAKABFIXDKLCV-UHFFFAOYSA-N; OILUAKBAMVLXGF-UHFFFAOYSA-N; YKSWLQPMYFCNBG-UHFFFAOYSA-N; LEGGANXCVQPIAI-UHFFFAOYSA-N; GTKYBNNWJGLBNE-UHFFFAOYSA-N; GPOPHQSTNHUENT-QMMMGPOBSA-N; AAOISIQFPPAFQO-UHFFFAOYSA-N; AGSKJBKUKWUEEU-UHFFFAOYSA-N; KCTDZLVBGWXNSQ-UHFFFAOYSA-N; XLFYWCDNLLZTIW-UHFFFAO…
157.123	316.261	23	MG 14:0; MG 15:0; MG 13:0	LMFA01050527; LMFA01050552; LMFA02000007; LMFA02000008; LMFA02000137; LMFA02000138; LMFA02000139; LMFA02000140; LMFA02000141; LMFA02000142; LMFA02000143; LMFA02000144; LMFA02000145; LMFA02000146; LMFA02000174; LMFA02000175; LMFA02000176; LMFA02000238; LMGL01020046; LMGL01020054; LMGP01050149; LMGP01050150; LMGP01050152	threo-9,10-Dihydroxystearic acid; 13,14-dihydroxy-octadecanoic acid; 9R,10S-dihydroxy-stearic acid; 9S,10R-dihydroxy-stearic acid; 2,3-dihydroxy stearic acid; 5,6-dihydroxy stearic acid; 6,7-dihydroxy stearic acid; 7,8-dihydroxy stearic acid; 8,9-dihydroxy stearic acid; 9,10-dihydroxystearic acid; 9,12-dihydroxy stearic acid; 10,11-dihydroxy stearic acid; 11,12-dihydroxy stearic acid; 12,13-dihyd…	[M-2H]2-	C18H36O4	VACHUYIREGFMSP-IAGOWNOFSA-N; SXFPGQOZGWIINB-UHFFFAOYSA-N; VACHUYIREGFMSP-DLBZAZTESA-N; VACHUYIREGFMSP-SJORKVTESA-N; UAZFXPRZXKJSFJ-UHFFFAOYSA-N; VAAGTTZMSIIGFU-UHFFFAOYSA-N; HAJRXPMGHGMWRY-UHFFFAOYSA-N; AZZCJRLYIUPWQJ-UHFFFAOYSA-N; JIUABTQMUFTVLS-UHFFFAOYSA-N; VACHUYIREGFMSP-UHFFFAOYSA-N; CJKWEXKSSFUTCE-UHFFFAOYSA-N; YJVZPARIUKDPFS-UHFFFAOYSA-N; BXMZIUSKYCZVAK-UHFFFAOYSA-N; PEUSBAXOWSDDBR-UHFFFAO…
157.131	316.277	1		LMFA12000401	Docos-(4E,15Z)-dien-1-yn-3-one	[M-2H]2-	C22H36O	TWRXJOPDKKAUJH-PZAJOLBZSA-N
157.141	474.444	4		LMFA01031271; LMFA07010106; LMFA07010107; LMFA07010108	Dotriaconta-23Z,26Z,29Z-trienoic acid; Linolenyl myristate; Myristyl linolenate; Myristoleyl linoleate	[M-3H]3-	C32H58O2	PSHFCOSGYXNDFG-PDBXOOCHSA-N; DMZUMQCKZULDPE-YYPVPKODSA-N; LNZYYCFZPLZOEF-SVNQLWEDSA-N; SHQHQGKTLXDPIU-GQWJCZOFSA-N
157.142	316.298	2		LMFA05000577; LMGL01020032	1,2,4-Nonadecanetriol; 1-Hexadecylglycerol	[M-2H]2-	C19H40O3	BADVLZPPYIABDS-UHFFFAOYSA-N; OOWQBDFWEXAXPB-IBGZPJMESA-N
157.16	158.167	7		LMFA05000062; LMFA05000137; LMFA05000497; LMFA05000505; LMFA05000509; LMFA05000510; LMFA05000565	1-decanol; 4-Methylnonan-1-ol; 4S,5S-ferrugineol; 6-Methylnonan-3-ol; Decan-2R-ol; Decan-3-ol; (R)-Dihydrocitronellol	[M-H]-	C10H22O	MWKFXSUHUHTGQN-UHFFFAOYSA-N; HECVGHIJHFNAIL-UHFFFAOYSA-N; MBZNNOPVFZCHID-UWVGGRQHSA-N; OVTIWEIXKSVYBG-UHFFFAOYSA-N; ACUZDYFTRHEKOS-SNVBAGLBSA-N; ICEQLCZWZXUUIJ-UHFFFAOYSA-N; PRNCMAKCNVRZFX-UHFFFAOYSA-N
157.367	475.124	1		LMPK12010029	Pelargonidin 3-(6''-acetylglucoside)	[M-3H]3-	C23H23O11	SYFJGOZRUVEOJC-ZFVIQDPVSA-O
157.412	475.257	2		LMFA13040119; LMFA13040133	icas#18; icos#18	[M-3H]3-	C26H37NO7	DSMPUNNKYCFRLT-RBYKYKMOSA-N; XUHBKQAFWINXBW-BXAZGIKQSA-N
157.416	475.27	4	PE 18:3	LMGP02050017; LMGP02050029; LMGP02050042; LMGP02050043	PE(18:3(6Z,9Z,12Z)/0:0); PE(18:3(9Z,12Z,15Z)/0:0); PE(0:0/18:3(6Z,9Z,12Z)); PE(0:0/18:3(9Z,12Z,15Z))	[M-3H]3-	C23H42NO7P	QULMFYLWLOKODU-CSLWLMPESA-N; NTBBASCGALPTDC-WOBXFXBNSA-N; QYXNIRQICOBIAE-CSLWLMPESA-N; JGWWMNVPHKMUCV-WOBXFXBNSA-N
157.417	475.272	1		LMPK11000006	Longichalasin B	[M-3H]3-	C30H37NO4	GGQJVEJLGIJFPD-AONOITRRSA-N
157.429	475.309	1		LMFA08020094	N-docosahexaenoyl phenylalanine	[M-3H]3-	C31H41NO3	FUOZUQXXOVQAMJ-ZANAJQNJSA-N
157.448	475.366	1		LMFA07070022	(7Z,10Z,13Z,16Z)-docosatetraenoylcarnitine	[M-3H]3-	C29H49NO4	OLORTLVEDIELGC-SNPVRQPZSA-N
157.449	475.37	1		LMFA08020252	N-lignoceroyl taurine	[M-3H]3-	C26H53NO4S	DDCFSFYOVZMRHL-UHFFFAOYSA-N
157.526	317.066	1		LMPK12010005	Petunidin	[M-2H]2-	C16H13O7	AFOLOMGWVXKIQL-UHFFFAOYSA-O
157.544	317.103	1		LMPK12010444	5,4'-Dimethyl-6-hydroxyluteolinidin	[M-2H]2-	C17H17O6	PAGRNMMUPDJJNK-UHFFFAOYSA-O
157.629	317.272	1		LMFA08020007	N-methyl arachidonoyl amine	[M-2H]2-	C21H35NO	HTAWYBRCXMQDBL-ZKWNWVNESA-N
157.639	317.293	1		LMSP01030001	Phytosphingosine	[M-2H]2-	C18H39NO3	AERBNCYCJBRYDG-KSZLIROESA-N
157.65	475.972	5		LMPK12111255; LMPK12111257; LMPK12112398; LMPK12112399; LMPK12112627	6-Methoxyluteolin 3',4'-disulfate; 6-Hydroxyluteolin 3'-methyl ether 6,7-disulfate; Isorhamnetin 3,7-di-O-sulfate; Isorhamnetin 3,4'-di-O-sulfate; Quercetin 7-methyl ether 3,3'-disulfate	[M-3H]3-	C16H12O13S2	SSIWKQVIFLSBDM-UHFFFAOYSA-N; MXTKFVCPRZJWQJ-UHFFFAOYSA-N; ROYNQIRDSFCDQL-UHFFFAOYSA-N; XHPUGIGTDBEOQX-UHFFFAOYSA-N; JEBHZRIZTUAWRU-UHFFFAOYSA-N
157.691	476.095	16		LMPK12110646; LMPK12110706; LMPK12110771; LMPK12110811; LMPK12110886; LMPK12111120; LMPK12111148; LMPK12111290; LMPK12111346; LMPK12112038; LMPK12112211; LMPK12112575; LMPK12112673; LMPK12112825; LMPK12113135; LMPK12113136	Luteolin 7-methylglucuronide; Luteolin 5-glucuronide-6''-methyl ester; Luteolin 3'-methyl ether 7-glucuronide; Luteolin 4'-methyl ether 7-glucuronide; Isoetin 2'-(4''-acetylxyloside); Hispidulin 7-glucuronide; Scutellarein 4'-methyl ether 7-glucuronide; 5,7,2'-Trihydroxy-8-methoxyflavone 7-glucuronide; Isoscutellarein 4'-methyl ether 8-glucuronide; Kaempferide 3-glucuronide; Quercetin 3-(3''-acet…	[M-3H]3-	C22H20O12	VQDVPEBDINWLHZ-SXFAUFNYSA-N; FGXKPOIQALKETF-SXFAUFNYSA-N; VLYLVFHVHHGXHX-SXFAUFNYSA-N; XCKMDTYMOHXUHG-SXFAUFNYSA-N; TUOJCDPSHAVURV-ZDFPQIBNSA-N; GVEZRDBRYNJUDQ-QSUZLTIMSA-N; COHYXLXOTCUVTQ-SXFAUFNYSA-N; LPYOOEHZOVSGIO-NUWCDWITSA-N; ZMYPSKWZWWORAM-NTKSAMNMSA-N; FGOHVEYPHSAVIG-NTKSAMNMSA-N; RCFWRYSPIYCQHE-NZIIXAFUSA-N; QZBZMHBKELXHBZ-NTKSAMNMSA-N; DKWQRYDJKSHULB-NTKSAMNMSA-N; PEBSHTGUNSXVEZ-OOVDEOT…
157.703	476.132	31		LMPK12050066; LMPK12050371; LMPK12050375; LMPK12050376; LMPK12050381; LMPK12050452; LMPK12110966; LMPK12111047; LMPK12111048; LMPK12111050; LMPK12111051; LMPK12111054; LMPK12111055; LMPK12111072; LMPK12111102; LMPK12111122; LMPK12111125; LMPK12111130; LMPK12111156; LMPK12111224; LMPK12111299; LMPK12111338; LMPK12112591; LMPK12112655; LMPK12112672; LMPK12112674; LMPK12112692; LMPK12112756; LMPK121…	7,2'-Dihydroxy-3',4'-dimethoxyisoflavone 7-O-glucoside; Volubilinin; Irisolidone 7-O-glucoside; 7-O-Methyltectorigenin 4'-O-glucoside; 7-O-Methyltectorigenin 4'-O-galactoside; Onogenin 7-O-glucoside; Luteolin 5,3'-dimethyl ether 7-glucoside; Orientin 7,3'-dimethyl ether; Isoorientin 7,3'-dimethyl ether; Luteolin 7,3'-dimethyl ether 5-glucoside; Luteolin 7,3'-dimethyl ether 4'-glucoside; 6-C-Gluco…	[M-3H]3-	C23H24O11	LQEMSOXERJRDFG-JTLUYSSBSA-N; BLIRHCSFBFMKSD-VLUWIMCESA-N; XKNZYDKRYPYTHS-ZTATXHNCSA-N; YIOGKKRAFIMIAE-ZTATXHNCSA-N; YIOGKKRAFIMIAE-SCOKAQRDSA-N; MUMZCCFWSDSRJP-UHFFFAOYSA-N; GRYWSROVPQJCDJ-DODNOZFWSA-N; SFCOOUKNSXBTFD-CKSGFJDPSA-N; JCIFZANQIXZLGH-QJLVSEQISA-N; UHLWPBYBTUVRPB-DODNOZFWSA-N; AOEMDACKQKXTER-DODNOZFWSA-N; AADKXIMJEZKHCG-QJLVSEQISA-N; SWRMQURCOAJYDL-DODNOZFWSA-N; DJWKORMQTKXUAX-CKSGFJD…
157.715	476.168	1		LMPK12140328	Matteucinol 7-O-glucoside	[M-3H]3-	C24H28O10	HPXOUFFMSLZOLE-WUQIJIJDSA-N
157.728	476.205	2		LMST05010010; LMST05010071	2-Methoxyestrone 3-glucuronide; 4-methoxyestrone 3-O-(beta-D-glucuronide)	[M-3H]3-	C25H32O9	NZTHZDNDYACBSX-FJNWEKAQSA-N; ULHTYWWLVUWDHV-RQKNUILLSA-N
157.74	476.241	2		LMPR01090051; LMST01080047	1-O-all-trans-retinoyl-beta-glucuronic acid; Trillenogenin	[M-3H]3-	C26H36O8	MTGFYEHKPMOVNE-NEFMKCFNSA-N; BIKUIZPELKRTDU-LIFKQPTISA-N
157.745	476.256	4		LMPK12050474; LMPK12100058; LMPK12140282; LMPK12140283	Sophoraisoflavanone C; Calofloride; Hydroxysophoranone; Amorilin	[M-3H]3-	C30H36O5	GWXRDVXVNDTQKV-KEBDBYFISA-N; YRAJBIXUJCADOI-UHFFFAOYSA-N; ABQFAJSGVWQVGF-UHFFFAOYSA-N; DZDSXIHHFCPPHL-UHFFFAOYSA-N
157.746	476.26	1		LMST04030227	(25S)-3-oxo-cholest-1,4,22E-trien-26-sulfate	[M-3H]3-	C27H40O5S	VBBYRSZVERUHLF-WYYIOAHNSA-N
157.752	476.277	3		LMFA02000381; LMPR0103540003; LMST01010469	Solacetal A; Austrobuxusin E; Calonysterone	[M-3H]3-	C27H40O7	ALUUTMMYTWUEJL-FYKSXXDPSA-N; FMYQBFRKVMAHBX-PSBYXLADSA-N; XAKKXZNYERXAIY-HTYOSDJUSA-N
157.757	476.293	1		LMPK12160053	4-O-alpha-Cadinylangolensin	[M-3H]3-	C31H40O4	RVLYYCCWEKBFCF-KFEYKLBZSA-N
157.759	476.299	1		LMFA13030010	3-O-alpha-L-rhamnopyranosyl-3-hydroxyoctanoyl-3-hydroxydecanoic acid	[M-3H]3-	C24H44O9	BUOVURSHNWNFHV-ADJCYOJGSA-N
157.764	476.314	1		LMPR0104210004	(-)-Asbestinine 2	[M-3H]3-	C28H44O6	CCQWAVHYCCPOEQ-CCRBKCMOSA-N
157.768	476.327	1		LMGP22020014	1-(13Z)-docosenyl glycerone-3-phosphate	[M-3H]3-	C25H49O6P	WGRFYZCOMNWPKZ-KTKRTIGZSA-N
157.769	476.329	2		LMST03020582; LMST03020585	(20S)-1alpha,25-dihydroxy-20-phenyl-16,17-didehydro-21-norvitamin D3 / (20S)-1alpha,25-dihydroxy-20-phenyl-16,17-didehydro-21-norcholecalciferol; (20R)-1alpha,25-dihydroxy-20-phenyl-16,17-didehydro-21-norvitamin D3 / (20R)-1alpha,25-dihydroxy-20-phenyl-16,17-didehydro-21-norcholecalciferol	[M-3H]3-	C32H44O3	VYGZKNHJYRSENF-PXMBXOFTSA-N; VYGZKNHJYRSENF-SUAJYVKGSA-N
157.77	476.332	4		LMST03020423; LMST03020424; LMST03020425; LMST03020426	1alpha,25-dihydroxy-24a-homo-26,27-dimethyl-22-thiavitamin D3; 1alpha,25-dihydroxy-26,27-dimethyl-24a-homo-22-thia-20-epivitamin D3; 1alpha,25-dihydroxy-24a,24b,24c-trihomo-22-thiavitamin D3; 1alpha,25-dihydroxy-24a,24b,24c-trihomo-22-thia-20-epivitamin D3	[M-3H]3-	C29H48O3S	GNEXJYOKNRBVDF-BEZYGUFHSA-N; GNEXJYOKNRBVDF-YBBVPDDNSA-N; WYCQGEUSAIKRHH-HUFDJAIPSA-N; WYCQGEUSAIKRHH-GEJQTTJQSA-N
157.776	476.35	3		LMST01010336; LMST01010507; LMST03020440	11-acetoxy-3beta,6alpha-dihydroxy-9,11-seco-5alpha-cholest-7-en-9-one. ; 22S-acetoxy-6beta,19-epoxycholestan-3alpha,5alpha-diol; 1alpha,25-dihydroxy-2beta-(2-hydroxyethoxy)vitamin D3	[M-3H]3-	C29H48O5	QGNCOSRZVDSGPP-PLBDKLRVSA-N; OWPZHBWENMEHKL-PCKGOMEQSA-N; YKRXLAZFRPNVQD-GLBGDYBGSA-N
157.783	476.371	1		LMFA13010005	1-O-alpha-D-glucopyranosyl-1,2-eicosandiol	[M-3H]3-	C26H52O7	NNSQMUPTXPAGLB-UJAKZALTSA-N
157.788	476.387	5		LMPR0106080020; LMST01031218; LMST01060033; LMST01060034; LMST01100031	Panaxatriol; Ehrensteroid D; Ehrensteroid F; Lobophysterol D; Cycloartane-3beta,24R,25,30-tetrol	[M-3H]3-	C30H52O4	QFJUYMMIBFBOJY-UXZRXANASA-N; OTAXHEKGJGMOJG-ZGRGKABFSA-N; DUTCLUPBHBFYLZ-SXADYKHJSA-N; FQRVYQKVENRSNI-COZHLPQQSA-N; KYAKWYDLXXMXHH-NEFGCYMSSA-N
157.813	476.459	7		LMFA07010109; LMFA07010110; LMFA07010111; LMFA07010112; LMFA07010113; LMFA07040094; LMFA07040095	Linoleyl myristate; Myristoleyl oleate; Myristyl linoleate; Oleyl myristoleate; Palmitoleyl palmitoleate; 30-methyl-23Z-hentriaconten-31-olactone; 30-methyl-,21Z-hentriaconten-31-olactone	[M-3H]3-	C32H60O2	XCLRSXBFLLOLBO-BIXSNLIQSA-N; GTCWHKMMUCANJX-OANVVFKNSA-N; KXYOLBNLWIITKZ-BCTRXSSUSA-N; ZUZGVCIXPQMGTF-IFVCHSSZSA-N; PKUDBCXTPWBBHG-VMNXYWKNSA-N; XLAFYGINBNVJSS-VLGSPTGOSA-N; CUQGMQKBIMPVSA-OWBHPGMISA-N
157.837	476.532	2		LMFA11000258; LMPR0106030003	13-Methyl-1-tritriacontene; Monocyclic botryococcane	[M-3H]3-	C34H68	UOBLLRYFTAYFDK-UHFFFAOYSA-N; FQHXBUADMKQNAG-UHFFFAOYSA-N
158.737	479.234	1		LMFA04030016	RCTR3	[M-3H]3-	C25H37NO6S	XNFVDGDQGGSJGD-MSOKZUNSSA-N
158.748	479.267	1		LMPK11000002	Cytochalasin B	[M-3H]3-	C29H37NO5	GBOGMAARMMDZGR-TYHYBEHESA-N
158.76	479.301	5	PC 15:1; PE 18:1	LMGP01050125; LMGP02050004; LMGP02050039; LMGP02050040; LMGP02050064	PC(15:1(9Z)/0:0); PE(18:1(9Z)/0:0); PE(0:0/18:1(11Z)); PE(0:0/18:1(9Z)); PE(18:1(11Z)/0:0)	[M-3H]3-	C23H46NO7P	SUCJIOBGMPMVBJ-MZMPXXGTSA-N; PYVRVRFVLRNJLY-MZMPXXGTSA-N; CZYOFWNORPEFDG-KOIKXXGWSA-N; NOVZJYYJYIFXJC-MZMPXXGTSA-N; WAYKKNOEMJFLDI-KOIKXXGWSA-N
158.772	479.338	6	PC O-16:1; PC P-16:0	LMGP01060028; LMGP01060029; LMGP01060031; LMGP01060047; LMGP01060048; LMGP01070006	PC(O-16:1(11Z)/0:0); PC(O-16:1(9E)/0:0); PC(O-16:1(9Z)/0:0); PC(O-16:1(3Z)/0:0); PC(O-16:1(4Z)/0:0); PC(P-16:0/0:0)	[M-3H]3-	C24H50NO6P	CSVZQGDLAXUFQD-XXXZYALBSA-N; PLQWZMJRHVARFU-NFPSEPLVSA-N; PLQWZMJRHVARFU-AGXIJRPPSA-N; NNYXALRCDUGKCV-NSNCMOJPSA-N; MRDLTMOGBXPNAR-URYZVYFESA-N; HTZINLFNXLXRBC-CQLBIITFSA-N
158.792	479.397	1		LMFA07070012	(13Z,16Z)-docosadienoylcarnitine	[M-3H]3-	C29H53NO4	LDIMXAXYWUCEAM-UTJQPWESSA-N
158.804	479.434	1	Cer 30:2	LMSP02010051	Cer(d14:2(4E,6E)/16:0)	[M-3H]3-	C30H57NO3	SUFXADQEIOCBSI-FPLHUCQRSA-N
158.906	137.932	1		LMFA01090074	2-bromoacetic acid	[M+Na-2H]-	C2H3BrO2	KDPAWGWELVVRCH-UHFFFAOYSA-N
158.957	479.894	1		LMFA01090116	6,14,16-tribromo-5Z,7E,9E,13E,15Z-hexadecapentaenoic acid	[M-3H]3-	C16H19Br3O2	PCGDQKOBIPNGQL-LMDXRQAKSA-N
159.009	320.032	1		LMPK12090021	Erosnin	[M-2H]2-	C18H8O6	YQXNKHVPEJJBTJ-UHFFFAOYSA-N
159.013	320.041	2		LMFA01090112; LMFA01090113	16-bromo-7E,11E,15E-hexadecatrien-5,13-diynoic acid; 16-bromo-7E,11E,15Z-hexadecatrien-5,13-diynoic acid	[M-2H]2-	C16H17BrO2	ZCXZAAWYVFPLMM-GAQMPSIGSA-N; ZCXZAAWYVFPLMM-RIYGMYGFSA-N
159.015	320.045	1		LMPK12140304	8-Chloro-5,7,4'-trihydroxy-3-C-methylflavanone	[M-2H]2-	C16H13ClO5	ZOHPKYIJNNAJAJ-UHFFFAOYSA-N
159.019	320.053	2		LMPK12113405; LMPK12130074	Dihydromyricetin; Amaronol A	[M-2H]2-	C15H12O8	KJXSIXMJHKAJOD-LSDHHAIUSA-N; KZFYMOSMINTUQG-UHFFFAOYSA-N
159.022	122.073	3		LMFA06000036; LMFA06000272; LMFA06000275	2,4,6-octatrienal; 2E,4Z,7-octatrienal; 2E,4E,7-octatrienal	[M+K-2H]-	C8H10O	ZUZGMJKUENNLQL-ICDJNDDTSA-N; VEIAVWGDUXTGOR-SCFJQAPRSA-N; VEIAVWGDUXTGOR-YTXTXJHMSA-N
159.022	124.052	2		LMFA01030781; LMFA01030782	trans,trans-hepta-2,4,6-trienoic acid; cis,trans-hepta-2,4,6-trienoic acid	[M+Cl]-	C7H8O2	FUCUVXOXNOUYJN-VNKDHWASSA-N; FUCUVXOXNOUYJN-ICWBMWKASA-N
159.023	480.09	15		LMPK12110116; LMPK12111261; LMPK12111467; LMPK12112412; LMPK12112420; LMPK12112438; LMPK12112440; LMPK12112510; LMPK12112890; LMPK12112906; LMPK12112956; LMPK12113174; LMPK12113180; LMPK12113196; LMPK12113198	Telephioidin; 6-Hydroxytricetin 5-glucoside; Zeravschanoside; Myricetin 3-galactoside; Myricetin 3-glucoside; Myricetin 7-glucoside; Myricetin 3'-glucoside; 3,5,7,2',3',4'-Hexahydroxyflavone 3-glucoside; Tagetiin; Quercetagetin 7-glucoside; Quercetagetin 6-glucoside; Gossypetin 3-galactoside; Gossypetin 3-glucoside; Gossypetin 7-glucoside; Gossypetin 8-glucoside	[M-3H]3-	C21H20O13	OAIHXYJZSSASMS-QBNVJHRZSA-N; JDBDGLAGDFVVDW-FFYOZGDPSA-N; XRZMSYNUNCTBSQ-KKPQBLLMSA-N; FOHXFLPXBUAOJM-MGMURXEASA-N; FOHXFLPXBUAOJM-LIBJPBHASA-N; VYUFSOYMUGOSGK-GFOOFYSOSA-N; ZJYAVUPWMNHHEU-GFOOFYSOSA-N; CMTYUVVBICETNN-FBRKSVJRSA-N; YUANNBKEZDNSIV-CZTZGLBASA-N; IDTDRZPBDLMCLB-HSOQPIRZSA-N; OKJRTFAIFAZTSU-IWCNZLJZSA-N; TYEYAUURGXCDJR-MBRPKMFXSA-N; TYEYAUURGXCDJR-GCXHAQMISA-N; ATRBFJXIWFCIMW-ZGNDCXK…
159.028	480.106	2		LMPK12140716; LMPK13080003	2,3-dihydrosilychristin; Parmosidone K	[M-3H]3-	C25H20O10	SFNRHEPTJDJBPD-FATZIPQQSA-N; OOQYXXMOFTVRQC-UHFFFAOYSA-N
159.03	114.032	1		LMFA01060166	3-oxo-4-pentenoic acid	[M+CHO2]-	C5H6O3	KSSFGJUSMXZBDD-UHFFFAOYSA-N
159.03	160.037	2		LMFA01170096; LMFA01170121	3-oxo-adipic acid; Oxoadipic acid	[M-H]-	C6H8O5	RTGHRDFWYQHVFW-UHFFFAOYSA-N; FGSBNBBHOZHUBO-UHFFFAOYSA-N
159.038	320.09	5		LMPK12020133; LMPK12020134; LMPK12020135; LMPK12020194; LMPK12120586	Gallocatechin 4'-methyl ether; Ourateacatechin; ent-Gallocatechin 4'-methyl ether; Mesquitol-4alpha-ol 8-methyl ether; Gliricidol	[M-2H]2-	C16H16O7	ITDYPNOEEHONAH-DZGCQCFKSA-N; ITDYPNOEEHONAH-UKRRQHHQSA-N; ITDYPNOEEHONAH-HIFRSBDPSA-N; ILQKGSIPOHRREM-HZSPNIEDSA-N; GSFXRVSLBASDFL-UHFFFAOYSA-N
159.045	160.052	4		LMFA01030751; LMFA01031046; LMFA01031101; LMFA01031156	Matricaric acid; Z,E-Matricaric acid; Z,Z-Matricaric acid; methyl 2Z,8Z-nonadien-4,6-diynoate	[M-H]-	C10H8O2	XFJJYWHEBHHXPH-VHYPUYLQSA-N; XFJJYWHEBHHXPH-BVCYWKNDSA-N; XFJJYWHEBHHXPH-FUOWLQLWSA-N; NKASLWMHBKLOBW-HJWRWDBZSA-N
159.045	320.105	5		LMPK08000003; LMPK12050033; LMPK12050034; LMPK12070147; LMPK12110178	Rubiginone B2; Corylin; Erythrinin A; Anhydrotuberosin; 5-Hydroxy-6'',6''-dimethylpyrano[2'',3'':7,8]flavone	[M-2H]2-	C20H16O4	ZUCWNLVDTXGGSU-JTQLQIEISA-N; PWAACAMQKVIVPZ-UHFFFAOYSA-N; GGGQCONNJCHXIR-UHFFFAOYSA-N; JKBQWLWECJXFBS-UHFFFAOYSA-N; VCUYDJLATCCAGU-UHFFFAOYSA-N
159.053	159.053	1		LMFA08020196	N-methyl-2-oxoglutaramic acid	[M]-	C6H9NO4	MOIJYNHJLPUMNX-UHFFFAOYSA-N
159.058	124.089	9		LMFA06000034; LMFA06000035; LMFA06000121; LMFA06000128; LMFA06000131; LMFA06000132; LMFA06000133; LMFA12000017; LMFA12000038	2,4-octadienal; 5,7-octadienal; 2,4-Dimethyl-2E,4E-hexadienal; 2E,7-Octadienal; 2E,6E-Octadienal; 2E,4Z-Octadienal; 2E,6Z-Octadienal; 3E,5E-Octadien-2-one; 6-Methyl-3E,5-heptadien-2-one	[M+Cl]-	C8H12O	DVVATNQISMINCX-YTXTXJHMSA-N; DAGXMELQLQNAGN-ONEGZZNKSA-N; JLRXGFYYIORWGF-NSLJXJERSA-N; KNECBQPKWOLHOS-VOTSOKGWSA-N; CBXNRMOWVZUZQA-BLWKUPHCSA-N; DVVATNQISMINCX-SCFJQAPRSA-N; CBXNRMOWVZUZQA-BRXUXDTNSA-N; LWRKMRFJEUFXIB-YTXTXJHMSA-N; KSKXSFZGARKWOW-GQCTYLIASA-N
159.059	480.2	1		LMFA07010774	Acevaltrate	[M-3H]3-	C24H32O10	FWKBQAVMKVZEOT-UHFFFAOYSA-N
159.063	320.141	1		LMPK12020282	Hildgardtene	[M-2H]2-	C21H20O3	VVPMOJMAMXGTAR-ZENAZSQFSA-N
159.066	100.052	13		LMFA01020029; LMFA01020030; LMFA01020097; LMFA01020110; LMFA01020111; LMFA01030005; LMFA01030006; LMFA01030007; LMFA01031004; LMFA01031005; LMFA07010505; LMFA07040008; LMFA12000075	Angelic acid; Tiglic acid; beta,beta-dimethyl acrylic acid; Isopropenylacetic acid; 2-ethyl acrylic acid; beta-ethyl acrylic acid; beta-penteic acid; Allyl acetic acid; cis-pent-2-enoic acid; cis-pent-3-enoic acid; ethyl 2E-propenoate; gamma-valerolactone; Pentane-2,4-dione	[M+C2H3O2]-	C5H8O2	UIERETOOQGIECD-ARJAWSKDSA-N; UIERETOOQGIECD-ONEGZZNKSA-N; YYPNJNDODFVZLE-UHFFFAOYSA-N; IGRURXZWJCSNKU-UHFFFAOYSA-N; WROUWQQRXUBECT-UHFFFAOYSA-N; YIYBQIKDCADOSF-ONEGZZNKSA-N; UIUWNILCHFBLEQ-NSCUHMNNSA-N; HVAMZGADVCBITI-UHFFFAOYSA-N; YIYBQIKDCADOSF-ARJAWSKDSA-N; UIUWNILCHFBLEQ-IHWYPQMZSA-N; JIGUQPWFLRLWPJ-UHFFFAOYSA-N; GAEKPEKOJKCEMS-UHFFFAOYSA-N; YRKCREAYFQTBPV-UHFFFAOYSA-N
159.066	114.068	25		LMFA01020031; LMFA01020098; LMFA01020099; LMFA01020112; LMFA01020113; LMFA01020114; LMFA01020115; LMFA01020116; LMFA01030008; LMFA01030009; LMFA01030010; LMFA01030011; LMFA01030779; LMFA01030791; LMFA01030971; LMFA01030972; LMFA01030985; LMFA06000008; LMFA06000016; LMFA07010875; LMFA07010954; LMFA07040010; LMFA12000016; LMFA12000081; LMFA12000247	Pyroterebic acid; 4-methyl-4-pentenoic acid; 2,2-dimethyl-3-butenoic acid; 3-isopropyl acrylic acid; 3-methyl-4-pentenoic acid; 3-methyl-2Z-pentenoic acid; 3-Methyl-3Z-Pentenoic Acid; trimethyl acrylic acid; Isohydrosorbic acid; Hydrosorbic acid; gamma-hexenoic acid; delta-hexenoic acid; cis-hex-3-enoic acid; 2Z-Hexenoic acid; 2-Methyl-2-pentenoic acid; 2-Methyl-4-pentenoic acid; 4-Methyl-2-pente…	[M+CHO2]-	C6H10O2	CQJHAULYLJXJNL-UHFFFAOYSA-N; HVHBTFZQLHOFHA-UHFFFAOYSA-N; SCFWAOWWAANBPY-UHFFFAOYSA-N; QAOXMQCWUWZZNC-ONEGZZNKSA-N; QNPZXLANENFTFK-UHFFFAOYSA-N; RSFQOQOSOMBPEJ-PLNGDYQASA-N; OGVROELYPSGUQB-HYXAFXHYSA-N; UAXOELSVPTZZQG-UHFFFAOYSA-N; NIONDZDPPYHYKY-SNAWJCMRSA-N; XXHDAWYDNSXJQM-ONEGZZNKSA-N; NIDHFQDUBOVBKZ-NSCUHMNNSA-N; XUDOZULIAWNMIU-UHFFFAOYSA-N; XXHDAWYDNSXJQM-ARJAWSKDSA-N; NIONDZDPPYHYKY-PLNGDYQ…
159.066	160.074	4		LMFA01170051; LMFA01170086; LMFA01170095; LMFA07040007	Pimelic acid; 3,3-dimethyl-glutaric acid; 3-methyl-adipic acid; Dihydro-3-hydroxy-3-(1-hydroxyethyl)-4-methylfuran-2(3H)-one	[M-H]-	C7H12O4	WLJVNTCWHIRURA-UHFFFAOYSA-N; DUHQIGLHYXLKAE-UHFFFAOYSA-N; SYEOWUNSTUDKGM-UHFFFAOYSA-N; AAMXRZJYSRMQQF-UHFFFAOYSA-N
159.071	480.236	1		LMST05010032	11-Oxo-androsterone glucuronide	[M-3H]3-	C25H36O9	QTXWOOLAHRQMGZ-KYRWCVLKSA-N
159.076	480.251	1		LMPR0104310003	(-)-Jolkinol A	[M-3H]3-	C29H36O6	ZLHWPIKKGZWBKR-WRBFAYPNSA-N
159.078	480.257	2		LMFA13030006; LMFA13040102	3-O-(alpha-L-rhamnopyranosyl-(1-2)-alpha-L-rhamnopyranosyl)-3-hydroxydecanoic acid; glas#16	[M-3H]3-	C22H40O11	WIDBTDJGTJINRP-YEDFLJHBSA-N; YGECYZAESCGRDN-XXPWOUKKSA-N
159.079	138.104	9		LMFA06000045; LMFA06000046; LMFA06000047; LMFA06000048; LMFA06000049; LMFA06000117; LMFA06000135; LMFA06000139; LMFA06000277	2,4-nonadienal; 2,6-nonadienal; 3,6-nonadienal; 5,7-nonadienal; 6,8-nonadienal; (2E,6Z)-nona-2,6-dienal; 4E,8-Nonadienal; 4Z,8-Nonadienal; 4E,6E-nonenal	[M+Na-2H]-	C9H14O	ZHHYXNZJDGDGPJ-BSWSSELBSA-N; HZYHMHHBBBSGHB-DYWGDJMRSA-N; FIDBXHOCOXRPRO-FZWLCVONSA-N; XBRSZJRHOMYFTA-MQQKCMAXSA-N; KFCWBYVPPYORPI-ONEGZZNKSA-N; HZYHMHHBBBSGHB-ODYTWBPASA-N; ISNGFCODFAPWPE-AATRIKPKSA-N; ISNGFCODFAPWPE-WAYWQWQTSA-N; ULMBCDDTBIJTAS-VNKDHWASSA-N
159.079	480.26	1		LMFA01090106	6-Bromo-5E,9Z,13Z,24Z-octacosatetraenoic acid	[M-3H]3-	C27H45BrO2	JHDZJJWXTCPEHQ-LHICSDSKSA-N
159.082	160.089	1		LMFA05000709	5,6-undecadien-8,10-diyn-1-ol	[M-H]-	C11H12O	MRHLMUSHMPEPEM-LURJTMIESA-N
159.082	320.178	2		LMFA01030678; LMFA01030679	4,7,10,13,16-Docosapentaynoic acid; 7,10,13,16,19-Docosapentaynoic acid	[M-2H]2-	C22H24O2	IPDRUBVLXFRNPJ-UHFFFAOYSA-N; QABINHZYJUWZIA-UHFFFAOYSA-N
159.083	480.272	1		LMPR01040121	steviol-19-O-beta-D-glucoside	[M-3H]3-	C26H40O8	OQPOFZJZPYRNFF-CULFPKEHSA-N
159.084	320.184	2		LMFA13040053; LMFA13040094	bhas#10; bhos#10	[M-2H]2-	C15H28O7	WNUSOZJRAZSLBP-AOWZIMASSA-N; DGLIIKDKPYKHDK-KMCWBVRRSA-N
159.088	480.285	1	PA 20:0	LMGP10010022	PA(10:0/10:0)	[M-3H]3-	C23H45O8P	PHQFPHNJHDEXLJ-OAQYLSRUSA-N
159.09	159.09	1		LMFA01030987	5-Acetamidovalerate	[M]-	C7H13NO3	TZZSWAXSIGWXOS-UHFFFAOYSA-N
159.09	480.291	3		LMST03020303; LMST03020304; LMST03020305	(6R)-1alpha,25-dihydroxyvitamin D3 6,19-sulfur dioxide adduct; (6S)-1alpha,25-dihydroxyvitamin D3 6,19-sulfur dioxide adduct; (6RS,24R)-24,25-dihydroxyvitamin D3 6,19-sulfur dioxide adduct	[M-3H]3-	C27H44O5S	BFYSIYCQJUMTBY-RGMWDDHCSA-N; BFYSIYCQJUMTBY-NEJHMDFESA-N; RIOFNTIVOWMLCP-MKAOUQHCSA-N
159.092	480.296	1		LMFA08020402	N-myristoyl-O-phosphocholineserine	[M-3H]3-	C22H45N2O7P	DJFJLUJVVXCIPK-FQEVSTJZSA-N
159.092	320.199	3		LMPR0103010034; LMPR02020079; LMST02020081	Crannenol A; alpha-carboxymethylbutylhydroxychroman; testolic acid	[M-2H]2-	C19H28O4	BRJLYVYGXYFXAJ-CKOAPEAFSA-N; QWPNLVBAEZJBMI-JEOXALJRSA-N; KMUJXIPRPXRPTP-DZBHQSCQSA-N
159.094	480.303	1		LMPR01070504	2,2'-Diapocarotene-dial	[M-3H]3-	C34H40O2	MZAJLFGIMGOSAG-YMFMDPONSA-N
159.096	480.309	4		LMST01010186; LMST01010194; LMST01010209; LMST01010429	22-deoxy-20,21-dihydroxyecdysone; inokosterone; 20-hydroxyecdysone; Zoanthusterone	[M-3H]3-	C27H44O7	ICVFXEQYDYKIJU-VOCVGKOUSA-N; JQNVCUBPURTQPQ-GYVHUXHASA-N; NKDFYOWSKOHCCO-YPVLXUMRSA-N; IWDRHBXSOJSTLO-QEKQCLLNSA-N
159.1	480.322	1	PA 21:0	LMGP10050032	PA(21:0/0:0)	[M-3H]3-	C24H49O7P	SPXKINNONQHLLM-HSZRJFAPSA-N
159.101	480.324	1		LMST03020682	EB 1213	[M-3H]3-	C31H44O4	VGFVBXSHQJLSKO-FNHUCILJSA-N
159.103	100.089	13		LMFA05000059; LMFA05000060; LMFA05000113; LMFA05000115; LMFA05000116; LMFA05000464; LMFA05000538; LMFA05000561; LMFA06000109; LMFA12000027; LMFA12000033; LMFA12000048; LMFA12000049	3Z-hexenol; 2E-hexenol; 3E-Hexen-1-ol; 2Z-Hexen-1-ol; 1-Hexen-1-ol; 3Z-Hexen-3-ol; 1-methyl-cyclopentanol; (E)-4-Hexen-1-ol; Caproaldehyde; 3-Methylpentan-2-one; 4-Methylpentan-2-one; Hexan-2-one; Hexan-3-one	[M+C2H3O2]-	C6H12O	UFLHIIWVXFIJGU-ARJAWSKDSA-N; ZCHHRLHTBGRGOT-SNAWJCMRSA-N; UFLHIIWVXFIJGU-ONEGZZNKSA-N; ZCHHRLHTBGRGOT-PLNGDYQASA-N; JHEPBQHNVNUAFL-AATRIKPKSA-N; ZDBZGZFXYIWLTQ-WAYWQWQTSA-N; CAKWRXVKWGUISE-UHFFFAOYSA-N; VTIODUHBZHNXFP-IHWYPQMZSA-N; JARKCYVAAOWBJS-UHFFFAOYSA-N; UIHCLUNTQKBZGK-UHFFFAOYSA-N; NTIZESTWPVYFNL-UHFFFAOYSA-N; QQZOPKMRPOGIEB-UHFFFAOYSA-N; PFCHFHIRKBAQGU-UHFFFAOYSA-N
159.103	114.104	15		LMFA05000468; LMFA05000471; LMFA05000480; LMFA05000550; LMFA05000571; LMFA06000001; LMFA12000004; LMFA12000032; LMFA12000037; LMFA12000047; LMFA12000079; LMFA12000083; LMFA12000085; LMFA12000088; LMFA12000118	4Z-Hepten-2R-ol; 4Z-Hepten-2S-ol; delta4-hepten-2-ol; (2R,4Z)-4-Hepten-2-ol; (Z)-4-Hepten-1-ol; Enanthaldehyde; heptan-2-one; 4-Methylhexan-3-one; 5-Methylhexan-2-one; Heptan-3-one; 4S-Methylhexan-3-one; 3-Methylhexan-2-one; 4-Methylhexan-2-one; 5-Methylhexan-3-one; Heptan-4-one	[M+CHO2]-	C7H14O	KZUFTCBJDQXWOJ-IQXGSHKSSA-N; KZUFTCBJDQXWOJ-MJSGSUOKSA-N; KZUFTCBJDQXWOJ-SNAWJCMRSA-N; KZUFTCBJDQXWOJ-PLNGDYQASA-N; CUKAXHVLXKIPKF-ARJAWSKDSA-N; FXHGMKSSBGDXIY-UHFFFAOYSA-N; CATSNJVOTSVZJV-UHFFFAOYSA-N; ULPMRIXXHGUZFA-UHFFFAOYSA-N; FFWSICBKRCICMR-UHFFFAOYSA-N; NGAZZOYFWWSOGK-UHFFFAOYSA-N; ULPMRIXXHGUZFA-LURJTMIESA-N; GYWYASONLSQZBB-UHFFFAOYSA-N; XUPXMIAWKPTZLZ-UHFFFAOYSA-N; DXVYLFHTJZWTRF-UHFFFAO…
159.103	160.11	18		LMFA01050020; LMFA01050021; LMFA01050022; LMFA01050023; LMFA01050226; LMFA01050227; LMFA01050229; LMFA01050313; LMFA01050314; LMFA01050315; LMFA01050316; LMFA01050317; LMFA01050395; LMFA01050433; LMFA01050494; LMFA01050496; LMFA07010516; LMFA07010694	2-hydroxy caprylic acid; 3-hydroxy caprylic acid; 6-hydroxy caprylic acid; 8-hydroxy caprylic acid; 4-hydroxy-octanoic acid; 5-hydroxy-octanoic acid; 7-hydroxy-octanoic acid; 2R-hydroxy-octanoic acid; 3R-hydroxy-octanoic acid; 4R-hydroxy-octanoic acid; 7R-hydroxy-octanoic acid; 7S-hydroxy-octanoic acid; 3-hydroxy-isoheptanoic acid; (S)-3-hydroxyoctanoic acid; 3-Hydroxyvalproic acid; 4-Hydroxyvalp…	[M-H]-	C8H16O3	JKRDADVRIYVCCY-UHFFFAOYSA-N; NDPLAKGOSZHTPH-UHFFFAOYSA-N; BUKOWKOPJSGGQK-UHFFFAOYSA-N; KDMSVYIHKLZKET-UHFFFAOYSA-N; ZRNOVONGMRDZEL-UHFFFAOYSA-N; LAWNVEFFZXVKAN-UHFFFAOYSA-N; OFCMTSZRXXFMBQ-UHFFFAOYSA-N; JKRDADVRIYVCCY-SSDOTTSWSA-N; NDPLAKGOSZHTPH-SSDOTTSWSA-N; ZRNOVONGMRDZEL-SSDOTTSWSA-N; OFCMTSZRXXFMBQ-SSDOTTSWSA-N; OFCMTSZRXXFMBQ-ZETCQYMHSA-N; BVAXVQDOCBTYID-UHFFFAOYSA-N; NDPLAKGOSZHTPH-ZETCQYM…
159.107	480.342	1		LMST03020403	24,24-difluoro-1alpha,25-dihydroxy-26,27-dimethylvitamin D3 / 24,24-difluoro-1alpha,25-dihydroxy-26,27-dimethylcholecalciferol	[M-3H]3-	C29H46F2O3	OUCLWOMRWNRDCS-WURITPQDSA-N
159.107	320.229	1		LMFA03010177	15-deoxy-delta-12,14-PGJ2-d4	[M-2H]2-	C20H24D4O3	VHRUMKCAEVRUBK-IYZFCGLQSA-N
159.108	480.345	4		LMST01031199; LMST01140001; LMST01140002; LMST04040001	Certonardosterol A; Brassinolide; 24-epi-brassinolide; 3alpha,7alpha,12alpha,24-tetrahydroxy-24-methyl-5beta-cholestan-26-oic acid	[M-3H]3-	C28H48O6	ASXJPYBLHOPGBL-SEIPZOKNSA-N; IXVMHGVQKLDRKH-KNBKMWSGSA-N; IXVMHGVQKLDRKH-QHBHMFGVSA-N; PEVHLEZBURCOSE-DGLLXQCUSA-N
159.11	320.235	65		LMFA01030719; LMFA01070046; LMFA02000377; LMFA02000378; LMFA03060001; LMFA03060002; LMFA03060003; LMFA03060006; LMFA03060007; LMFA03060008; LMFA03060009; LMFA03060021; LMFA03060023; LMFA03060024; LMFA03060026; LMFA03060027; LMFA03060028; LMFA03060030; LMFA03060054; LMFA03060055; LMFA03060058; LMFA03060059; LMFA03060061; LMFA03060062; LMFA03060063; LMFA03060064; LMFA03060065; LMFA03060066; LMFA030…	12-hydroxy-5Z,8Z,10Z,14Z-Eicosatetraenoic acid; 5R,6R-epoxy-9E-eicosen-7-ynoic acid; (Z)-Stellettic acid B; (E)-Stellettic acid B; 15S-HETE; 5S-HETE; 11S-HETE; 8S-HETE; 12S-HETE; 12R-HETE; 20-HETE; 8R-HETE; 3R-HETE; 5R-HETE; 9R-HETE; 9S-HETE; 11R-HETE; 15R-HETE; 6-hydroxy-4E,8Z,11Z,14Z-eicosatetraenoic acid; 8-hydroxy-5E,9Z,11Z,14Z-eicosatetraenoic acid; 9-hydroxy-5E,7Z,11Z,14Z-eicosatetraenoic a…	[M-2H]2-	C20H32O3	ZNHVWPKMFKADKW-SVDRWAFQSA-N; AKIUOASIMQPHHW-MCBHFWOFSA-N; KHBWVVURFCWYNT-YAALGORWSA-N; KHBWVVURFCWYNT-QZEVDHHRSA-N; JSFATNQSLKRBCI-VAEKSGALSA-N; KGIJOOYOSFUGPC-JGKLHWIESA-N; GCZRCCHPLVMMJE-YZGNWCGPSA-N; NLUNAYAEIJYXRB-VYOQERLCSA-N; ZNHVWPKMFKADKW-LQWMCKPYSA-N; ZNHVWPKMFKADKW-ZYBDYUKJSA-N; NNDIXBJHNLFJJP-DTLRTWKJSA-N; NLUNAYAEIJYXRB-GTYUHVKWSA-N; HVJLGJXEWCPPDB-VXFQMENQSA-N; KGIJOOYOSFUGPC-CABOLEK…
159.113	480.36	1		LMST03020512	(22E,24E,24bE)-1alpha,25-dihydroxy-26,27-dimethyl-22,23,24,24a,24b,24c-hexadehydro-24a,24b,24c-trihomovitamin D3	[M-3H]3-	C32H48O3	IMIQPAWIJCTKKS-REASRWHDSA-N
159.116	138.141	6		LMFA11000036; LMFA11000046; LMFA11000080; LMFA11000506; LMFA11000658; LMFA11000665	3E,7-Dimethyl-1,3,6-octatriene; 3,7-Dimethylocta-2E,4E-diene; 3,7-Dimethyl-1,3Z,6-octatriene; 7-Methyl-3-methylene-1,6-octadiene; Butylidenecyclohexane; 1-methyl-1-(2-methyl-2-propenyl)-cyclopentane	[M+Na-2H]-	C10H18	LQJJRPLOVQYMPJ-CSKARUKUSA-N; NXFMFYVNTLULFW-SOYUKNQTSA-N; LQJJRPLOVQYMPJ-NTMALXAHSA-N; URHLAZIFTACBJA-UHFFFAOYSA-N; DVJPAIYXIZTKPM-UHFFFAOYSA-N; AGIVRYRAKLJNMU-RUDMXATFSA-N
159.126	159.126	3		LMFA01100020; LMFA01100056; LMFA01100059	3-amino-octanoic acid; DL-2-amino-octanoic acid; 8-aminocaprylic acid	[M]-	C8H17NO2	FYHHDJRMDOBZJF-UHFFFAOYSA-N; AKVBCGQVQXPRLD-UHFFFAOYSA-N; UQXNEWQGGVUVQA-UHFFFAOYSA-N
159.128	320.272	12		LMFA01030864; LMFA01140058; LMFA05000600; LMFA07010545; LMFA12000212; LMPK15020001; LMPK15030012; LMPK15030049; LMST02020100; LMST02030198; LMST02030202; LMST02030264	21:3(5Z,14Z,17Z); 9(10),12(13),15(16)-trimethylene-octadecanoic acid; 1-Hydroxy-2,12,15-heneicosatrien-4-one; (E,E)-3,7,11-Trimethyl-2,6,10-dodecatrienyl hexanoate; 7E,9E-Heneicosadien-6,11-one; 3-(pentadecyl)-catechol; Adipostatin A; Adipostatin B; 7a,17-dimethyl-5b-Androstane-3a,17b-diol; 3a,20b-Pregnanediol; Pregnanediol	[M-2H]2-	C21H36O2	KKVFOUYNLWZLLJ-ZVWJGDCJSA-N; XDQCGOJIYWNLMQ-UHFFFAOYSA-N; HYSAQRFMZWHDTN-ZLMPDQHQSA-N; RLRVQTPROCYANT-ZMLAXJCCSA-N; KNBTZQJOALZUDH-JSAVKQRWSA-N; DQTMTQZSOJMZSF-UHFFFAOYSA-N; KVVSCMOUFCNCGX-UHFFFAOYSA-N; AYZBMIJCGJIGNK-UHFFFAOYSA-N; ZWQUPIDNCOVROC-PNZAEPHISA-N; YWYQTGBBEZQBGO-LMYJKDMMSA-N; YWYQTGBBEZQBGO-OQOYYRQQSA-N; YWYQTGBBEZQBGO-BERLURQNSA-N
159.139	100.125	2		LMFA11000575; LMFA11000702	Heptane; 3-Ethylpentane	[M+C2H3O2]-	C7H16	IMNFDUFMRHMDMM-UHFFFAOYSA-N; AORMDLNPRGXHHL-UHFFFAOYSA-N
159.139	114.141	6		LMFA11000002; LMFA11000604; LMFA11000606; LMFA11000608; LMFA11000627; LMFA11000711	octane; 2-methyl-heptane; 3-methyl-heptane; 4-methyl-heptane; 3-ethyl-2-methylpentane; 2,3,4-Trimethyl-pentane	[M+CHO2]-	C8H18	TVMXDCGIABBOFY-UHFFFAOYSA-N; JVSWJIKNEAIKJW-UHFFFAOYSA-N; LAIUFBWHERIJIH-UHFFFAOYSA-N; CHBAWFGIXDBEBT-UHFFFAOYSA-N; DUPUVYJQZSLSJB-UHFFFAOYSA-N; RLPGDEORIPLBNF-UHFFFAOYSA-N
159.144	480.454	1		LMFA05000567	(S)-25-Hydroxy-14,16-hentriacontanedione	[M-3H]3-	C31H60O3	MBWYKVFQDJGFDD-UHFFFAOYSA-N
159.147	320.308	2		LMFA05000769; LMFA05000770	(3R)-13-methylheneicos-(4E)-en-1-yn-3-ol; (3R)-Docos-(15Z)-en-1-yn-3-ol	[M-2H]2-	C22H40O	BIOKXORWKKRTOV-FTWQRQOESA-N; FEAQSNKVLXILNQ-DYYZXQNHSA-N
159.156	480.491	11		LMFA01010032; LMFA01020316; LMFA07010001; LMFA07010040; LMFA07010041; LMFA07010042; LMFA07010043; LMFA07010081; LMFA07010082; LMFA07010083; LMFA07010084	Lacceroic acid; Mycocerosic acid (C32); Palmityl palmitate; Arachidyl laurate; Lauryl arachidate; Myristyl stearate; Stearyl myristate; 11-methyl-tridecanyl 16-methyl-heptadecanoate; 12-methyl-tridecanyl 16-methyl-heptadecanoate; 16-methyl-heptadecanyl tetradecanoate	[M-3H]3-	C32H64O2	ICAIHSUWWZJGHD-UHFFFAOYSA-N; QFTGBKLLECAONU-OMRVPHBLSA-N; PXDJXZJSCPSGGI-UHFFFAOYSA-N; GTUGKPSGIYCKEQ-UHFFFAOYSA-N; GFFYHZLIDINABP-UHFFFAOYSA-N; MHXBHWLGRWOABW-UHFFFAOYSA-N; IEDOGKKOPNRRKW-UHFFFAOYSA-N; MVGJKBCJIYUUDK-UHFFFAOYSA-N; UCDQXYVIKLHVRM-UHFFFAOYSA-N; HBPNTDBLHQHPLH-UHFFFAOYSA-N; VRBHTEGUHVNKEA-UHFFFAOYSA-N
159.165	320.344	3		LMFA11000144; LMFA11000455; LMFA11000537	6Z,9Z-Tricosadiene; 5,9-Tricosadiene; 9,10-Tricosadiene	[M-2H]2-	C23H44	QVTSRBNFHQATMF-OHNCOSGTSA-N; MNTTZIKPNMRXFI-QNBOAHBYSA-N; ZMTCSRRMZLXNGI-UHFFFAOYSA-N
159.168	480.527	1		LMFA05000604	1-Tritriacontanol	[M-3H]3-	C33H68O	ZERSFCCIRKUIFX-UHFFFAOYSA-N
159.359	481.098	1		LMPK12010431	6-Hydroxydelphinidin 3-glucoside	[M-3H]3-	C21H21O13	AHZRLDWIGPWRSX-WXPOUNOZSA-O
159.407	481.244	1	PS 15:1	LMGP03050015	PS(15:1(9Z)/0:0)	[M-3H]3-	C21H40NO9P	OOFVILSDFIYUCR-MGBKSAOESA-N
159.408	481.246	4		LMPK11000015; LMPK11000028; LMPK11000029; LMPK11000030	Deacetyl-19,20-epoxycytochalasin D; deacetyl-5,6-dihydro-7-oxo-19,20-epoxycytochalasin C; 18-deoxy-21-oxo-deacetyl-19,20-epoxycytochalasin N; deacetyl-19,20-epoxycytochalasin C	[M-3H]3-	C28H35NO6	JRLNOGMACNHREC-MOFATFCHSA-N; OWYWTMZOLYVRDL-UWDKWHMCSA-N; OTCGMUXCJDAGIF-IIDIGJSOSA-N; PJQNNAWRTWTXKU-GCRHBUKQSA-N
159.409	481.25	3		LMFA03020008; LMFA03020078; LMFA03020079	N-acetyl-LTE4; N-acetylleukotriene E4; N-Acetyl-leukotriene E4	[M-3H]3-	C25H39NO6S	BGGYAYMMFYBWEX-HXDOPMNESA-N; BGGYAYMMFYBWEX-PJEAHERNSA-N; BGGYAYMMFYBWEX-KDFQUNDDSA-N
159.42	481.28	7	PC 14:0; PS P-16:0	LMGP01010403; LMGP01010443; LMGP01011233; LMGP01011238; LMGP01011248; LMGP01011269; LMGP03070003	PC(10:0/4:0); PC(12:0/2:0); PC(6:0/8:0); PC(7:0/7:0); PC(8:0/6:0); PC(9:0/5:0); PS(P-16:0/0:0)	[M-3H]3-	C22H44NO8P	FTWIALFPWUNAMY-HXUWFJFHSA-N; IGUSRVYUJQRZAP-OAQYLSRUSA-N; ZSVLXFAJSWBGGE-HXUWFJFHSA-N; RBFSPQDASPEAID-HXUWFJFHSA-N; MFXLEBHHRGSSBU-HXUWFJFHSA-N; VESDWRSCFBIZSC-HXUWFJFHSA-N; NHHCXOCBELHLLQ-GOEKCXRKSA-N
159.432	481.317	5	PC 15:0; PC 13:0; PE 18:0	LMGP01050016; LMGP01050148; LMGP02050001; LMGP02050038; LMGP02060019	PC(15:0/0:0); PC(13:0(2Me,12Me)/0:0); PE(18:0/0:0); PE(0:0/18:0); 1-(2-methoxy-6Z-heptadecenyl)-sn-glycero-3-phosphoethanolamine	[M-3H]3-	C23H48NO7P	RJZVWDTYEWCUAR-JOCHJYFZSA-N; SKOJWJADWCAPSY-FOIFJWKZSA-N; BBYWOYAFBUOUFP-JOCHJYFZSA-N; KIHAGWUUUHJRMS-JOCHJYFZSA-N; YYSFNFUXDNVHFT-FXNZLJTDSA-N
159.444	481.353	1	PC O-16:0	LMGP01060010	PC(O-16:0/0:0)	[M-3H]3-	C24H52NO6P	VLBPIWYTPAXCFJ-XMMPIXPASA-N
159.476	481.449	2	Cer 30:1	LMSP02010002; LMSP02010033	Cer(d18:1/12:0); Cer(d14:1/16:0)	[M-3H]3-	C30H59NO3	HXFPPRPLRSPNIB-VARSQMIESA-N; OCXQIBPNDRJADM-VARSQMIESA-N
159.595	321.205	1		LMFA08020296	N-(3S,4S-methylene-decanoyl) histidine	[M-2H]2-	C17H27N3O3	ARKYDJFQKOJDSU-YDHLFZDLSA-N
159.626	321.267	2		LMFA08040003; LMFA08040007	Anandamide (18:3, n-6); Anandamide (18:3, n-3)	[M-2H]2-	C20H35NO2	KRDUNUMTOBLEPM-QNEBEIHSSA-N; HBJXRRXWHSHZPU-PDBXOOCHSA-N
159.695	482.106	1		LMPK12120366	3,4,2',3',4',6',alpha-Heptahydroxychalcone 2'-glucoside	[M-3H]3-	C21H22O13	RJTJWBXACHKQNE-ZHSGHMAKSA-N
159.7	482.121	6		LMPK12140712; LMPK12140713; LMPK12140714; LMPK12140715; LMPK12140717; LMPK12140718	Silibinin; Isosilybin A; Isosilybin B; Silydianin; Silicristin; Silychristin B	[M-3H]3-	C25H22O10	SEBFKMXJBCUCAI-HKTJVKLFSA-N; FDQAOULAVFHKBX-HKTJVKLFSA-N; FDQAOULAVFHKBX-WAABAYLZSA-N; CYGIJEJDYJOUAN-JSGXPVSSSA-N; BMLIIPOXVWESJG-LMBCONBSSA-N; BMLIIPOXVWESJG-IVCPVPNBSA-N
170.885	171.893	1		LMFA01090146	2-Bromo-2-chloroacetic acid	[M-H]-	C2H2BrClO2	GEHJBWKLJVFKPS-UHFFFAOYSA-N
170.906	149.932	1		LMFA01090075	3-bromo-2E-acrylic acid	[M+Na-2H]-	C3H3BrO2	POAWTYXNXPEWCO-OWOJBTEDSA-N
170.968	134.019	1		LMFA12000338	BBT	[M+K-2H]-	C8H6S	JJQZLHWGVUNQSB-UHFFFAOYSA-N
170.985	134.037	2		LMFA01030743; LMFA01030744	6E-Octene-2,4-diynoic acid; 6Z-Octene-2,4-diynoic acid	[M+K-2H]-	C8H6O2	PLQITNSZGATMPR-NSCUHMNNSA-N; PLQITNSZGATMPR-IHWYPQMZSA-N
170.989	150.014	1		LMFA12000341	BBTOH	[M+Na-2H]-	C8H6OS	PFQBOWFIKSJEBT-QHHAFSJGSA-N
170.989	134.04	1		LMFA07010949	Methyl 3-mercaptobutanoate	[M+K-2H]-	C5H10O2S	BHDKXXOGPCSBQI-UHFFFAOYSA-N
170.991	104.011	1		LMFA01170041	Malonic acid	[M-H+HCOONa]-	C3H4O4	OFOBLEOULBTSOW-UHFFFAOYSA-N
170.999	136.029	1		LMFA01090154	5-chloropentanoic acid	[M+Cl]-	C5H9O2Cl	YSXDKDWNIPOSMF-UHFFFAOYSA-N
171.007	134.058	3		LMFA01050384; LMFA01050453; LMFA01050468	2,3-dihydroxy-valeric acid; (R)-2,3-Dihydroxy-isovalerate; 2,3-Dihydroxy-2-methylbutanoic acid	[M+K-2H]-	C5H10O4	CJXCLBPFKGZXJP-UHFFFAOYSA-N; JTEYKUFKXGDTEU-VKHMYHEASA-N; AOWPAWLEXIYETE-UHFFFAOYSA-N
171.01	150.035	1		LMFA01050480	2-Hydroxy-4-(methylthio)butanoic acid	[M+Na-2H]-	C5H10O3S	ONFOSYPQQXJWGS-UHFFFAOYSA-N
171.019	344.053	5		LMPK12113020; LMPK12113026; LMPK12113165; LMPK12113260; LMPK12113388	5,3',4'-Trihydroxy-3-methoxy-6,7-methylenedioxyflavone; 3,5,3'-Trihydroxy-4'-methoxy-6,7-methylenedioxyflavone; Herbacetin 8-acetate; Wharangin; Benthamianin	[M-2H]2-	C17H12O8	BBZORTSKYSEICL-UHFFFAOYSA-N; PMVMMASHOBXCTO-UHFFFAOYSA-N; BRGVDAUNBGNDCG-UHFFFAOYSA-N; NOZQEJFGIXKUPM-UHFFFAOYSA-N; PXMLYJQOBCTZQP-UHFFFAOYSA-N
171.025	134.077	1		LMFA05000539	3-mercaptohexan-1-ol	[M+K-2H]-	C6H14OS	TYZFMFVWHZKYSE-UHFFFAOYSA-N
171.027	58.0419	1		LMFA12000057	Propan-2-one	[M+C2F3O2]-	C3H6O	CSCPPACGZOOCGX-UHFFFAOYSA-N
171.027	150.053	2		LMFA01050386; LMFA01050477	2-deoxy-ribonic acid; 2-Deoxyribonic acid	[M+Na-2H]-	C5H10O5	SJXSBTISVFRFLJ-UHFFFAOYSA-N; VBUWJOHKCBQXNU-IUYQGCFVSA-N
171.028	104.047	9		LMFA01050004; LMFA01050005; LMFA01050006; LMFA01050243; LMFA01050342; LMFA01050382; LMFA01050417; LMFA01050455; LMFA01050463	(+/-)alpha-hydoxy butyric acid; D(-)-beta-hydroxy butyric acid; 4-hydroxy-butyric acid; 3R-hydroxy-butanoic acid; 2S-Hydroxybutanoic acid; 3R-hydroxy-isobutyric acid; alpha-hydroxy-isobutyric acid; (R)-2-hydroxybutyric acid; (S)-3-Hydroxybutyric acid	[M-H+HCOONa]-	C4H8O3	AFENDNXGAFYKQO-UHFFFAOYSA-N; WHBMMWSBFZVSSR-UHFFFAOYSA-N; SJZRECIVHVDYJC-UHFFFAOYSA-N; WHBMMWSBFZVSSR-GSVOUGTGSA-N; AFENDNXGAFYKQO-VKHMYHEASA-N; DBXBTMSZEOQQDU-GSVOUGTGSA-N; BWLBGMIXKSTLSX-UHFFFAOYSA-N; AFENDNXGAFYKQO-GSVOUGTGSA-N; WHBMMWSBFZVSSR-VKHMYHEASA-N
171.035	516.127	6		LMPK12050020; LMPK12110270; LMPK12110382; LMPK12110383; LMPK12111888; LMPK12111889	Formononetin 7-O-glucoside-6''-malonate; 2'',6''-Di-O-Acetyl isovitexin; Apigenin 7-(2'',3''-diacetylglucoside); Apigenin 7-(3'',4''-diacetylglucoside); Kaempferol 3-(2'',4''-diacetylrhamnoside); Kaempferol 3-(3'',4''-diacetylrhamnoside)	[M-3H]3-	C25H24O12	RDTAGQKYPGLCBK-GOZZSVHWSA-N; KMFYISKCEINRIB-WIOLZNRFSA-N; RLRNEHZJFFGOEN-PRDVQWLOSA-N; CMWPZWGBXSNJLC-KUEHFBCJSA-N; VWQNZPASHLNLEM-WKSZPJAWSA-N; SXOZSDJHGMAEGZ-IGKKHSBFSA-N
171.038	344.09	64		LMPK12050274; LMPK12050330; LMPK12050406; LMPK12050426; LMPK12050436; LMPK12060046; LMPK12070090; LMPK12070137; LMPK12070158; LMPK12100053; LMPK12110069; LMPK12110076; LMPK12110113; LMPK12110880; LMPK12111064; LMPK12111070; LMPK12111228; LMPK12111239; LMPK12111240; LMPK12111246; LMPK12111249; LMPK12111307; LMPK12111311; LMPK12111312; LMPK12111336; LMPK12111401; LMPK12111404; LMPK12111425; LMPK121…	Panchovillin; Derrugenin; Junipegenin B; 5,3'-Dihydroxy-7,8,2'-trimethoxyisoflavone; 5,7-Dihydroxy-8,3',4'-trimethoxyisoflavone; Boeravinone C; 2-Hydroxy-4-methoxypterocarpin; Lathycarpin; Bryacarpene 1; 8,3'-Dihydroxy-5,7,4'-trimethoxy-4-phenylcoumarin; Prosogerin E; 8,3'-Dihydroxy-7,4',5'-trimethoxyflavone; 5,5'-Dihydroxy-8,3',4'-trimethoxyflavone; Tricetin 3',4',5'-trimethyl ether; 5,4'-dihydr…	[M-2H]2-	C18H16O7	YFLADGILWZIDNJ-UHFFFAOYSA-N; BVMYGPIULRZQPJ-UHFFFAOYSA-N; MZERYTHMEZCPQG-UHFFFAOYSA-N; HTEIWRHFLLWBPH-UHFFFAOYSA-N; ZSTDUKYETPSCHO-UHFFFAOYSA-N; ZVSXALWTWGTZSP-UHFFFAOYSA-N; GPFUEUABGPAZKE-UHFFFAOYSA-N; OPUNZSMLSXSMJN-UHFFFAOYSA-N; MICWLBUZXFKDEE-UHFFFAOYSA-N; BZCWUSCPRCGNBH-UHFFFAOYSA-N; COJGTOWPKOSQSC-UHFFFAOYSA-N; RHXKHTYRDAJUEZ-UHFFFAOYSA-N; DCZQQTLXWHRFDI-UHFFFAOYSA-N; CPCPHNWWTJLXKQ-UHFFFAO…
171.039	104.059	1		LMFA01100051	2,3-diamino-propionic acid	[M-H+HCOONa]-	C3H8N2O2	PECYZEOJVXMISF-REOHCLBHSA-N
171.04	516.142	1		LMPK12150001	Gericudranins A	[M-3H]3-	C29H24O9	NSDIRDXLZWLHAL-UHFFFAOYSA-N
171.041	131.022	1		LMFA01170110	Iminoaspartic acid	[M+C2H3N-H]-	C4H5NO4	NMUOATVLLQEYHI-UHFFFAOYSA-N
171.045	172.052	6		LMFA01030753; LMFA01030754; LMFA01031044; LMFA07010935; LMFA07011189; LMFA07040147	Drosophilin C; 4E-Undecene-6,8,10-triynoic acid; Drosophilin D; trans-Dehydromatricaria ester; cis-Dehydromatricaria ester; Nemotin	[M-H]-	C11H8O2	HIUCKCDFIJDCPR-HJWRWDBZSA-N; FENUSKPOOCOKOM-BQYQJAHWSA-N; WLBLOEHLZMSYSA-HJWRWDBZSA-N; LBAVIXQTLKRIGP-MDZDMXLPSA-N; LBAVIXQTLKRIGP-KTKRTIGZSA-N; FRTIRZDYHKNXHV-UHFFFAOYSA-N
171.045	344.105	1		LMPK12110058	Sanaganone	[M-2H]2-	C22H16O4	FVPDHIHSSUEMOI-UHFFFAOYSA-N
171.047	516.163	2		LMPK12110276; LMPK12111711	Vitexin 2''-O-(2'''-methylbutyryl); Epimedoside C	[M-3H]3-	C26H28O11	WEAUPFXXCUHVAE-CEQOHUSQSA-N; FJSOHLNMRNSYFR-RGLOOMPQSA-N
171.052	516.178	2		LMPK12120065; LMPK12120428	Gemichalcone A; Rottlerin	[M-3H]3-	C30H28O8	OZHIKCIPCFAOPM-MZNNUVDVSA-N; DEZFNHCVIZBHBI-ZHACJKMWSA-N
171.056	344.126	19		LMPK12020269; LMPK12120183; LMPK12120206; LMPK12120285; LMPK12120328; LMPK12120345; LMPK12120361; LMPK12120362; LMPK12120551; LMPK12120587; LMPK12120588; LMPK12140131; LMPK12140531; LMPK12140589; LMPK12140598; LMPK12140620; LMPK12140680; LMPK13100001; LMPR0103090003	5,2'-Dihydroxy-7-methoxy-6,8-dimethyl-4',5'-methylenedioxyflavan; Okanin 3,4,3',4'-tetramethyl ether; 2'-Hydroxy-2,3,4',6'-tetramethoxychalcone; Cerasidin; 2'-Hydroxy-3,4,4',6'-tetramethoxychalcone; 6'-Hydroxy-4,2',3',4'-tetramethoxychalcone; 3'-Hydroxy-2',4',5',6'-tetramethoxychalcone; Kanakugiol; 2',4',6'-Trimethoxy-3,4-methylenedioxydihydrochalcone; Dihydroisomilletenone methyl ether; Dihydrom…	[M-2H]2-	C19H20O6	OOZKPSALBMDMMI-UHFFFAOYSA-N; BOYAGHNMYQPGKZ-VMPITWQZSA-N; LYUYMCWIWGASRX-CMDGGOBGSA-N; IAUDUEQNUVKNBT-SOFGYWHQSA-N; CEBBHGDAHZDJTP-FNORWQNLSA-N; FRISOFZUHCOQEC-JXMROGBWSA-N; RZSYQUHEIMQENQ-ZHACJKMWSA-N; LETBAZLAGJPEIM-ZHACJKMWSA-N; LWJGUEYGORYCIG-UHFFFAOYSA-N; OPHQFSDAYUGKQN-UHFFFAOYSA-N; DTXKPYYJPVZPRP-UHFFFAOYSA-N; BFELDCJBLWBIBJ-UHFFFAOYSA-N; ZCMZJXOFFVFREZ-UHFFFAOYSA-N; MZWGDEOIDFAFNR-UHFFFAO…
171.058	134.11	1		LMPR0102090014	p-Cymene	[M+K-2H]-	C10H14	HFPZCAJZSCWRBC-UHFFFAOYSA-N
171.058	136.089	3		LMFA06000136; LMFA06000137; LMFA06000138	2E,4E,6E-Nonatrienal; 2E,4E,6Z-Nonatrienal; 2E,4Z,6Z-Nonatrienal	[M+Cl]-	C9H12O	XHDSWFFUGPJMMN-ARQDATDDSA-N; XHDSWFFUGPJMMN-ZRGCPWHVSA-N; XHDSWFFUGPJMMN-YUHUOFHPSA-N
171.059	344.132	1		LMFA13010063	1-O-alpha-D-Glucopyranosyl-D-mannitol	[M-2H]2-	C12H24O11	SERLAGPUMNYUCK-UHFFFAOYSA-N
171.066	112.052	13		LMFA01030100; LMFA01030451; LMFA01030498; LMFA01030499; LMFA01030500; LMFA01030944; LMFA01031012; LMFA01140022; LMFA06000009; LMFA06000010; LMFA06000017; LMFA06000120; LMFA06000122	Sorbic acid; 3,5-hexadienoic acid; 3-hexynoic acid; 4-hexynoic acid; 5-hexynoic acid; (2Z,4Z)-hexa-2,4-dienoic acid; hexa-2,4-dienoic acid; Aleprolic acid; 2-hexenedial; 3-hexenedial; 6-hydroxy-2,4-hexadienal; 4-oxo-2E-Hexenal; 4-oxo-2Z-Hexenal	[M+C2H3O2]-	C6H8O2	WSWCOQWTEOXDQX-MQQKCMAXSA-N; KRMCNXUYEWISGE-ONEGZZNKSA-N; JHBKYZNFFMIFDA-UHFFFAOYSA-N; VTZDPQGGOUEESD-UHFFFAOYSA-N; VPFMEXRVUOPYRG-UHFFFAOYSA-N; WSWCOQWTEOXDQX-LDIADDGTSA-N; WSWCOQWTEOXDQX-UHFFFAOYSA-N; MOMBAXHNIPLMSI-UHFFFAOYSA-N; LNRGVCBUONGIKW-HNQUOIGGSA-N; ZDJQEPWXARFGAE-OWOJBTEDSA-N; PCYZGEHNECVSCF-ZPUQHVIOSA-N; GVKYFODEMNCLGS-ONEGZZNKSA-N; GVKYFODEMNCLGS-ARJAWSKDSA-N
171.066	126.068	8		LMFA01030488; LMFA01030489; LMFA01030490; LMFA01030792; LMFA06000027; LMFA07010967; LMFA12000238; LMFA12000239	3-heptynoic acid; 4-heptynoic acid; 6-heptynoic acid; 4-Methyl-3Z,5-hexadienoic acid; 2-heptenedial; Methyl sorbate; 3E-Hepten-2,5-dione; 3Z-Hepten-2,5-dione	[M+CHO2]-	C7H10O2	CVEHSFVOOYBVIX-UHFFFAOYSA-N; RMARLPSMJOHGLI-UHFFFAOYSA-N; OFCPMJGTZUVUSM-UHFFFAOYSA-N; BFUYPWNVMSXEQU-XQRVVYSFSA-N; UINBCLLBJYJCNK-DUXPYHPUSA-N; KWKVAGQCDSHWFK-VNKDHWASSA-N; YTVSAHBJOWKZHT-SNAWJCMRSA-N; YTVSAHBJOWKZHT-PLNGDYQASA-N
171.066	86.0368	6		LMFA01030004; LMFA01030194; LMFA01030195; LMFA01030925; LMFA07040004; LMFA12000012	Vinyl acetic acid; Isocrotonic acid; Crotonic acid; but-2-enoic acid; Dihydrofuran-2(3H)-one; Diacetyl	[2M-H]-	C4H6O2	PVEOYINWKBTPIZ-UHFFFAOYSA-N; LDHQCZJRKDOVOX-IHWYPQMZSA-N; LDHQCZJRKDOVOX-NSCUHMNNSA-N; LDHQCZJRKDOVOX-UHFFFAOYSA-N; YEJRWHAVMIAJKC-UHFFFAOYSA-N; QSJXEFYPDANLFS-UHFFFAOYSA-N
171.066	172.074	3		LMFA01060156; LMFA01170078; LMFA01170085	4,7-dioxo-octanoic acid; cis-4-octenedioic acid; 2-octenedioic acid	[M-H]-	C8H12O4	PTSAPRTVUVUNGB-UHFFFAOYSA-N; LQVYKEXVMZXOAH-UPHRSURJSA-N; BNTPVRGYUHJFHN-HYXAFXHYSA-N
171.066	344.147	2		LMPR0102070023; LMPR0102070024	8-Epiiridotrial glucoside; Iridotrial glucoside	[M-2H]2-	C16H24O8	MRIFZKMKTDPBHR-XLOWEYQUSA-N; MRIFZKMKTDPBHR-MDHPXLNESA-N
171.071	516.234	1	PI 12:0	LMGP06050007	PI(12:0/0:0)	[M-3H]3-	C21H41O12P	XRLCEWWZNPSDGB-PSZFZNCLSA-N
171.071	516.236	2		LMST01130046; LMST01130051	2beta-acetoxy-3-O-acetylhellebrigenin; 2beta-hydroxymelianthusigenin	[M-3H]3-	C28H36O9	XPBNKMICKOYQJO-GYLVSBEASA-N; CKMXQHHDSVXXST-XXESBLASSA-N
171.074	344.162	1		LMPR0104050021	Dracocephalumoid A	[M-2H]2-	C20H24O5	LHBNSQXRORKARD-AZSZCMADSA-N
171.078	131.058	4		LMFA01060169; LMFA01060171; LMFA01100055; LMFA08010021	2-oxo-5-amino-pentanoic acid; 2-amino-4-oxo-pentanoic acid; 5-amino-levulinic acid; glutaramic acid	[M+C2H3N-H]-	C5H9NO3	BWHGMFYTDQEALD-UHFFFAOYSA-N; QUCHWTCTBHQQDU-BYPYZUCNSA-N; ZGXJTSGNIOSYLO-UHFFFAOYSA-N; GTFMAONWNTUZEW-UHFFFAOYSA-N
171.079	150.104	15		LMFA05000629; LMFA06000060; LMFA06000273; LMFA06000274; LMPR0102080001; LMPR0102090007; LMPR0102090009; LMPR0102090010; LMPR0102090017; LMPR0102090020; LMPR0102090023; LMPR0102090029; LMPR0102090056; LMPR0102120023; LMPR0102120049	4,6-Decadiyn-1-ol; 2,4,7-decatrienal; 2E,4Z,7Z-decatrienal; 2E,4E,7Z-decatrienal; 1-(4-(prop-1-en-2-yl)cyclopent-1-enyl)ethanone; (-)-Carvone; (-)-Isopiperitenone; Perillyl aldehyde; Carvacrol; Menthofuran; Pinocarvone; Thymol; piperitenone; Myrtenal; (+)-sabinone	[M+Na-2H]-	C10H14O	HVQWHMMQKIPWDD-UHFFFAOYSA-N; KEXCNWISTVJVBV-SIRUGEDZSA-N; KEXCNWISTVJVBV-OORNVTMFSA-N; KEXCNWISTVJVBV-YPVUHSJLSA-N; BTXSVMBTNJSALB-UHFFFAOYSA-N; ULDHMXUKGWMISQ-SECBINFHSA-N; SEZLYIWMVRUIKT-SECBINFHSA-N; RUMOYJJNUMEFDD-UHFFFAOYSA-N; RECUKUPTGUEGMW-UHFFFAOYSA-N; YGWKXXYGDYYFJU-SSDOTTSWSA-N; TZDMGBLPGZXHJI-UHFFFAOYSA-N; MGSRCZKZVOBKFT-UHFFFAOYSA-N; HKZQJZIFODOLFR-UHFFFAOYSA-N; KMRMUZKLFIEVAO-UHFFFAO…
171.082	344.178	2		LMFA01030746; LMPK13090025	6,9,12,15,18,21-Tetracosahexaynoic acid; alpha,alpha'-diethyl-4,4'-bis(2-propynyloxy)stilbene	[M-2H]2-	C24H24O2	NLJRNNBATXZRLC-UHFFFAOYSA-N; LCTYVHULSYWGNJ-WCWDXBQESA-N
171.083	516.272	1		LMST01040152	ajugalactone	[M-3H]3-	C29H40O8	LLPOMLNTBDOEOC-LYUHEGIFSA-N
171.09	171.09	1		LMFA08030002	N-butanoyl-l-homoserine lactone	[M]-	C8H13NO3	VFFNZZXXTGXBOG-LURJTMIESA-N
171.091	516.293	1		LMPK04000032	L-Olivosyl-oleandolide	[M-3H]3-	C26H44O10	SBBLTTCUMKGRJI-GYHYDPCPSA-N
171.092	344.199	6		LMST02020026; LMST02030192; LMST02030243; LMST02030261; LMST02030284; LMST02030289	Formyldienolone; 11-Dehydrocorticosterone; Clathroid B; Neridienone B; 21-Deoxycortisone	[M-2H]2-	C21H28O4	AMVODTGMYSRMNP-GNIMZFFESA-N; FUFLCEKSBBHCMO-IWBQTIMDSA-N; YKHUQPRVWWUXTL-FKGJNOFZSA-N; NCBLKWGLSQARQJ-BJSXQCTJSA-N; FUFLCEKSBBHCMO-KJQYFISQSA-N; PUKLDDOGISCFCP-JSQCKWNTSA-N
171.095	136.125	24		LMFA11000042; LMFA11000048; LMPR0102010005; LMPR0102010020; LMPR0102010021; LMPR0102010022; LMPR0102010023; LMPR0102090002; LMPR0102090013; LMPR0102090021; LMPR0102090022; LMPR0102090026; LMPR0102090027; LMPR0102090062; LMPR0102120011; LMPR0102120012; LMPR0102120013; LMPR0102120015; LMPR0102120021; LMPR0102120035; LMPR0102120036; LMPR0102120037; LMPR0102120038; LMPR0102130001	2,6-Dimethyl-2,4E,6E-octatriene; 3,5-Dimethyl-2E,4E,6E-octatriene; Myrcene; (Z)-beta-ocimene; (E)-beta-ocimene; (Z)-alpha-ocimene; (E)-alpha-ocimene; (-)-Limonene; (+)-Limonene; (R)-(-)-alpha-Phellandrene; (+)-beta-Phellandrene; alpha-Terpinene; gamma-Terpinene; terpinolene; (+)-Comphene; (+)-alpha-Pinene; (-)-beta-Pinene; (-)-3-Carene; (+)-3-Carene; (-)-sabinene; (+)-sabinene; (+)-alpha-thujene;…	[M+Cl]-	C10H16	GQVMHMFBVWSSPF-SOYUKNQTSA-N; RKFRNZNIFDQCMV-AGPUZOHGSA-N; UAHWPYUMFXYFJY-UHFFFAOYSA-N; IHPKGUQCSIINRJ-NTMALXAHSA-N; IHPKGUQCSIINRJ-CSKARUKUSA-N; XJPBRODHZKDRCB-NTMALXAHSA-N; XJPBRODHZKDRCB-CSKARUKUSA-N; XMGQYMWWDOXHJM-SNVBAGLBSA-N; XMGQYMWWDOXHJM-JTQLQIEISA-N; OGLDWXZKYODSOB-SNVBAGLBSA-N; LFJQCDVYDGGFCH-JTQLQIEISA-N; YHQGMYUVUMAZJR-UHFFFAOYSA-N; YKFLAYDHMOASIY-UHFFFAOYSA-N; MOYAFQVGZZPNRA-UHFFFAO…
171.096	516.309	6		LMST01010106; LMST01010112; LMST01010391; LMST01010392; LMST01010419; LMST01090005	Cucurbitacin D; Cucurbitacin L; Ganoderic acid A; Ganoderic acid B; Ganoweberianic acid G; Hippuristanacetal	[M-3H]3-	C30H44O7	SRPHMISUTWFFKJ-QJNWWGCFSA-N; PIGAXYFCLPQWOD-ILFSFOJUSA-N; DYOKDAQBNHPJFD-JNTBEZBXSA-N; LWPLEHFGBRFRKI-NBCWKOIPSA-N; AHOONYRTRBKKRD-AFPYZBLESA-N; FBXCZFKRVKDTMI-VSHMDOCLSA-N
171.097	516.312	1		LMST05020060	Lamellosterol A	[M-3H]3-	C27H48O7S	UHZPZECSBHKZCG-FVZADQOOSA-N
171.102	516.327	1		LMFA08020184	IC202C	[M-3H]3-	C23H44N6O7	RPHCJSPQKSVBSH-UHFFFAOYSA-N
171.103	112.089	16		LMFA05000119; LMFA05000701; LMFA06000019; LMFA06000020; LMFA06000021; LMFA06000022; LMFA06000023; LMFA12000010; LMFA12000080; LMFA12000084; LMFA12000087; LMFA12000097; LMFA12000098; LMFA12000103; LMFA12000104; LMFA12000110	2E,4Z-Heptadien-1-ol; trans-2-trans-4-Heptadien-1-ol; 2-heptenal; 3-heptenal; 4-heptenal; 5-heptenal; 6-heptenal; 5-Methyl-3E-hexen-2-one; 4-Methyl-4E-hexen-3-one; 4-Methyl-1-hexen-3-one; 5-Methyl-1-hexen-3-one; 4Z-Hepten-2-one; 1-Hepten-3-one; 3-Hepten-2-one; 4-Hepten-2-one; 5-Hepten-2-one	[M+C2H3O2]-	C7H12O	MDRZSADXFOPYOC-DNVGVPOPSA-N; MDRZSADXFOPYOC-UHFFFAOYSA-N; NDFKTBCGKNOHPJ-AATRIKPKSA-N; ORAQCSKNITWHDW-SNAWJCMRSA-N; VVGOCOMZRGWHPI-ONEGZZNKSA-N; UDOAKURRCZMWOJ-NSCUHMNNSA-N; IOXPXHVBWFDRGS-UHFFFAOYSA-N; IYMKNYVCXUEFJE-SNAWJCMRSA-N; LJQNVNNQRWKTJP-GQCTYLIASA-N; PVBVVELBGISLBX-UHFFFAOYSA-N; CMXNFXBFNYHFAL-UHFFFAOYSA-N; VQKIKHHXFHNXJT-PLNGDYQASA-N; OYLCUJRJCUXQBQ-UHFFFAOYSA-N; JHHZQADGLDKIPM-AATRIKP…
171.103	126.104	18		LMFA05000114; LMFA05000488; LMFA05000493; LMFA06000029; LMFA06000030; LMFA06000031; LMFA06000032; LMFA06000033; LMFA12000009; LMFA12000011; LMFA12000036; LMFA12000039; LMFA12000095; LMFA12000096; LMFA12000105; LMFA12000108; LMFA12000113; LMFA12000237	2,4-Dimethyl-2E,4E-hexadien-1-ol; 1,5E-Octadien-3-ol; 1,5Z-Octadien-3-ol; 2-octenal; 3-octenal; 4-octenal; 5-octenal; 6-octenal; 3E-octen-2-one; 1-Octen-3-one; 5-Methyl-5E-hepten-2-one ; 6-Methyl-5-hepten-2-one; 4-Methyl-4E-hepten-3-one; 4S-methyl-1-hepten-3-one; 4-Methyl-1-hepten-3-one; 4-Methyl-6-hepten-3-one; 6-Methyl-2-hepten-4-one; 4,5-Dimethyl-4-hexen-3-one	[M+CHO2]-	C8H14O	YZDKYYZSTTWZDN-NSLJXJERSA-N; APFBWMGEGSELQP-AATRIKPKSA-N; APFBWMGEGSELQP-WAYWQWQTSA-N; LVBXEMGDVWVTGY-VOTSOKGWSA-N; WDWAUVJQFVTKEW-AATRIKPKSA-N; ICPZCFJMCZRIPY-SNAWJCMRSA-N; ZUSUVEKHEZURSD-ONEGZZNKSA-N; KVNBGNGISDIZRP-NSCUHMNNSA-N; ZCFOBLITZWHNNC-VOTSOKGWSA-N; KLTVSWGXIAYTHO-UHFFFAOYSA-N; UBAUYTYZPNZXIM-QPJJXVBHSA-N; UHEPJGULSIKKTP-UHFFFAOYSA-N; BDBHRHLQMIKKIB-VOTSOKGWSA-N; FMZDFRXBZBPNSU-ZETCQYM…
171.103	172.11	17		LMFA01050232; LMFA01060022; LMFA01060023; LMFA01060024; LMFA01060025; LMFA01060026; LMFA01060155; LMFA01060157; LMFA01060158; LMFA01060159; LMFA01060160; LMFA01060178; LMFA06000253; LMPK09000005; LMPK09000006; LMPK09000007; LMPK09000008	9-hydroxy-5Z-nonenoic acid; n-heptanoyl acetic acid; 3-caproyl propionic acid; 4-n-valeryl butyric acid; n-butyrl n-valeric acid; 6-propionyl n-caproic acid; 7-methyl-4-oxo-octanoic acid; 7-methyl-6-oxo-octanoic acid; 3-oxo-nonanoic acid; 8-oxo-nonanoic acid; 9-oxo-nonanoic acid; 7-methyl-3-oxooctanoic acid; 4-hydroperoxynonenal ; (3R,6S)-3-Hydroxy-1,7-dioxaspiro[5.5]undecane; (3S,6S)-3-Hydroxy-1…	[M-H]-	C9H16O3	WPQRIXDVEGLWLV-UPHRSURJSA-N; SHDOPXQMNJDYDK-UHFFFAOYSA-N; PRDIIROHTWNJDB-UHFFFAOYSA-N; IOLZRTYKQAFXFB-UHFFFAOYSA-N; NTQPWIWDPJRIPQ-UHFFFAOYSA-N; BMDUEIZQNLDNCI-UHFFFAOYSA-N; MANRVFOEUWHBMD-UHFFFAOYSA-N; OCTWQXZMIOXBML-UHFFFAOYSA-N; KWMWMKVIKIREFA-UHFFFAOYSA-N; KNPGTJGXMGNBAY-UHFFFAOYSA-N; WLGDDELKYAWBBL-UHFFFAOYSA-N; HMJVYQBHXHOGRX-UHFFFAOYSA-N; TVNYLRYVAZWBEH-FNORWQNLSA-N; PSXHJXYOZUWYQY-BDAKNGL…
171.103	344.22	134		LMFA02040001; LMFA02040002; LMFA02040003; LMFA02040004; LMFA02040005; LMFA02040006; LMFA02040007; LMFA02040008; LMFA02040009; LMFA02040010; LMFA02040011; LMFA02040012; LMFA02040013; LMFA02040014; LMFA02040015; LMFA02040016; LMFA02040017; LMFA02040018; LMFA02040019; LMFA02040020; LMFA02040021; LMFA02040022; LMFA02040023; LMFA02040024; LMFA02040025; LMFA02040026; LMFA02040027; LMFA02040028; LMFA020…	delta10-13-PhytoF; delta10-12-PhytoF; delta14-9-PhytoF; delta14-10-PhytoF; (9R,12R,15R)-d10-13-PhytoF[13R,16R]; (9R,12R,15R)-d10-13-PhytoF[13R,16S]; (9R,12R,15R)-d10-13-PhytoF[13S,16R]; (9R,12R,15R)-d10-13-PhytoF[13S,16S]; (9R,12R,15S)-d10-13-PhytoF[13R,16R]; (9R,12R,15S)-d10-13-PhytoF[13R,16S]; (9R,12R,15S)-d10-13-PhytoF[13S,16R]; (9R,12R,15S)-d10-13-PhytoF[13S,16S]; (9R,12S,15R)-d10-13-PhytoF[1…	[M-2H]2-	C18H32O6	LWIIWULNZCFOCA-ZHACJKMWSA-N; BHWUKOCNOLCGLB-ZHACJKMWSA-N; XSSRKBRTVPNAMX-ZHACJKMWSA-N; ABMOBHDJIUJCNP-ZHACJKMWSA-N; LWIIWULNZCFOCA-PCYDWSPDSA-N; LWIIWULNZCFOCA-RQIUYOBUSA-N; LWIIWULNZCFOCA-OOMQHELWSA-N; LWIIWULNZCFOCA-SDBOAPILSA-N; LWIIWULNZCFOCA-GLGSPFTASA-N; LWIIWULNZCFOCA-OEPZKWLOSA-N; LWIIWULNZCFOCA-DDGADJJWSA-N; LWIIWULNZCFOCA-WBWYXKPPSA-N; LWIIWULNZCFOCA-HSWGLUGASA-N; LWIIWULNZCFOCA-ZRMZGJF…
171.103	516.33	2	MGMG 18:2	LMGL04010010; LMST01031078	MGMG(18:2(9Z,12Z)/0:0); 27-nor-24S-methylcholestan-3beta,4beta,5alpha,6alpha,7beta,8beta,14alpha,15alpha,24-nonol	[M-3H]3-	C27H48O9	LBHUIJRTHBBWHP-GRVKTFRUSA-N; GWRUYSBVTMSIKL-OIOANXOXSA-N
171.108	516.345	1		LMPR0106040001	(-)-Fusidic acid	[M-3H]3-	C31H48O6	IECPWNUMDGFDKC-MZJAQBGESA-N
171.11	344.235	25		LMFA03010163; LMFA04000012; LMFA04000024; LMFA04000025; LMFA04000026; LMFA04000027; LMFA04000028; LMFA04000029; LMFA04000030; LMFA04000031; LMFA04000032; LMFA04000033; LMFA04000034; LMFA04000035; LMFA04000036; LMFA04000037; LMFA04000038; LMFA04000058; LMFA04000059; LMFA04000060; LMFA04000072; LMPK15040009; LMST02020076; LMST02030176; LMST03020007	1a,1b-dihomo-15-deoxy-delta-12,14-PGJ2; 17S-HDHA; (+/-)-4-HDoHE; (+/-)-7-HDoHE; (+/-)-8-HDoHE; (+/-)-10-HDoHE; (+/-)-11-HDoHE; (+/-)-13-HDoHE; (+/-)-14-HDoHE; (+/-)-16-HDoHE; (+/-)-17-HDoHE; (+/-)-20-HDoHE; 7(8)-EpDPE; 10(11)-EpDPE; 13(14)-EpDPE; 16(17)-EpDPE; 19(20)-EpDPE; 14S-HDHA; 14R-HDHA; 21-HDHA; 17R-HDHA; 6-((8Z,11Z,)-penttadeca-8,11-dien-1-yl)salicylic acid; Testosterone propionate; medro…	[M-2H]2-	C22H32O3	MRZOOBUCSKTIRB-XVVYJDRNSA-N; SWTYBBUBEPPYCX-YTQNUIGOSA-N; IFRKCNPQVIJFAQ-PQVBWYSWSA-N; OZXAIGIRPOOJTI-XJAVJPOHSA-N; ZHBVYDMSPDDAKE-VTIZNUJUSA-N; DDCYKEYDTGCKAS-SKSHMZPZSA-N; LTERDCBCHFKFRI-BGKMTWLOSA-N; SEVOKGDVLLIUMT-SKSHMZPZSA-N; ZNEBXONKCYFJAF-BGKMTWLOSA-N; CSXQXWHAGLIFIH-VUARBJEWSA-N; SWTYBBUBEPPYCX-VIIQGJSXSA-N; YUZXOJOCNGKDNI-LFVREGEGSA-N; OHYKIJBTVXMLKX-MPQBXPHNSA-N; YYZNJWZRJUGQCW-UQZHZJR…
171.114	131.095	4		LMFA01100035; LMFA01100042; LMFA01100047; LMFA01100048	6-amino-hexanoic acid; 2S-amino-hexanoic acid; 2S-Amino-3S-methylpentanoic acid; 2-Amino-4-methylpentanoic acid	[M+C2H3N-H]-	C6H13NO2	SLXKOJJOQWFEFD-UHFFFAOYSA-N; LRQKBLKVPFOOQJ-YFKPBYRVSA-N; AGPKZVBTJJNPAG-WHFBIAKZSA-N; ROHFNLRQFUQHCH-UHFFFAOYSA-N
171.116	150.141	2		LMFA11000037; LMFA11000050	4,8-Dimethyl-1,3E,7-nonatriene; 4,6-Dimethyl-2E,4E,6E-nonatriene	[M+Na-2H]-	C11H18	LUKZREJJLWEWQM-YRNVUSSQSA-N; TZSBLOZYIXZKCN-MROCENOWSA-N
171.12	516.381	3		LMST01060017; LMST01060021; LMST01060024	Gorgost-5-en-11alpha-acetoxy-3beta,7alpha,11alpha,12beta-triol; Gorgost-5-ene-12beta-acetoxy-3beta,7alpha,11alpha-triol; 5beta,6beta-epoxygorgostane-12beta-acetoxy-3beta,11alpa-diol	[M-3H]3-	C32H52O5	PDGZNZCIBVLEFZ-XFYLPZKTSA-N; NBOFOGKKHYNNJE-XFYLPZKTSA-N; GWPJTMJCOFKZDT-HVMHYOINSA-N
171.121	344.256	4		LMFA01080006; LMFA05000713; LMFA07090104; LMFA07090105	12,13-dihydroxy-11-methoxy-9-octadecenoic acid; 9,10,11-trihydroxy-12Z-octadecenoic acid; Siegesbeckin A; Siegesbeckin B	[M-2H]2-	C19H36O5	VLWJNSLOMXQTLE-SDNWHVSQSA-N; LPFKOMDPLVHSPN-HQCKIKERSA-N; CKRCOYVDGHCAQO-QZTJIDSGSA-N; PYJSBSKKGMTLLE-QZTJIDSGSA-N
171.127	516.403	2		LMFA13040040; LMFA13040058	bhas#42; bhos#42	[M-3H]3-	C29H56O7	WJTVYQIDWKKLFI-HDVHYMLASA-N; BTMBBRJRFNNJHP-YVESUCRWSA-N
171.128	344.272	10		LMFA01140076; LMPK15030027; LMST01010302; LMST03020014; LMST03020015; LMST03020016; LMST03020017; LMST03020018; LMST03020019; LMST03020650	17-phenyl-13E-heptadecenoic acid; 5-((8Z,11Z)-heptadeca-8,11-dien-1-yl)resorcinol; 23-nor-22-oxo-chol-5-en-3beta-ol; 1alpha-hydroxy-24,25,26,27-tetranorvitamin D3 / 1alpha-hydroxy-24,25,26,27-tetranorcholecalciferol; (22R)-22-hydroxy-24,25,26,27-tetranorvitamin D3 / (22R)-22-hydroxy-24,25,26,27-tetranorcholecalciferol; (22S)-22-hydroxy-24,25,26,27-tetranorvitamin D3; (5E)-(22R)-22-hydroxy-24,25,2…	[M-2H]2-	C23H36O2	JHYURXORMRRZBX-VQHVLOKHSA-N; LQLSZSURMCEKFF-HZJYTTRNSA-N; NFNYONNZWUAVLB-YDDBCJSBSA-N; MUKJATGPGNGIKJ-LZZBRWOZSA-N; HPIRTWXNAZXKAX-KIWZREBHSA-N; HPIRTWXNAZXKAX-BZVOLASHSA-N; HPIRTWXNAZXKAX-BOJQAXGBSA-N; HPIRTWXNAZXKAX-VVOWECSZSA-N; QUABKUNUPNMICQ-HNPYFWOYSA-N; QSLUXQQUPXBIHH-YHSKWIAJSA-N
171.132	516.418	2		LMPK15040011; LMST03020534	Janohigenin 25-1; 1alpha,25-dihydroxy-2beta-(6-hydroxyhexyl)vitamin D3	[M-3H]3-	C33H56O4	RHNUZWJVNJOQAK-KHPPLWFESA-N; MAINXJQGDLCPQQ-ALINLBMXSA-N
171.139	112.125	5		LMFA11000592; LMFA11000636; LMFA11000637; LMFA11000638; LMFA11000659	3-methyl-1-heptene; cis-1,2-dimethylcyclohexane; trans-1,2-dimethylcyclohexane; 1,4-dimethylcyclohexane; Ethylcyclohexane	[M+C2H3O2]-	C8H16	QDMFTFWKTYXBIW-UHFFFAOYSA-N; KVZJLSYJROEPSQ-OCAPTIKFSA-N; KVZJLSYJROEPSQ-HTQZYQBOSA-N; QRMPKOFEUHIBNM-UHFFFAOYSA-N; IIEWJVIFRVWJOD-UHFFFAOYSA-N
171.139	126.141	20		LMFA11000323; LMFA11000594; LMFA11000629; LMFA11000632; LMFA11000633; LMFA11000635; LMFA11000639; LMFA11000640; LMFA11000641; LMFA11000642; LMFA11000643; LMFA11000647; LMFA11000648; LMFA11000649; LMFA11000650; LMFA11000651; LMFA11000661; LMFA11000662; LMFA11000666; LMFA11000667	1-Nonene; 3-ethyl, 4,4-dimethyl-2-Pentene; Isopropyl-cyclohexane; 1,1,2-trimethylcyclohexane; 1,1,3-trimethylcyclohexane; 1,2,4-trimethylcyclohexane; 1alpha,2alpha,3beta-trimethylcyclohexane; 1alpha,2beta,3alpha-trimethylcyclohexane; 1alpha,2beta,4-beta-trimethylcyclohexane; 1alpha,3alpha-5alpha-trimethylcyclohexane; 1alpha,3alpha-5beta-trimethylcyclohexane; cis-1-ethyl-2-methycyclohexane; trans-…	[M+CHO2]-	C9H18	JRZJOMJEPLMPRA-UHFFFAOYSA-N; MNQIWYOURGVWDV-SOFGYWHQSA-N; GWESVXSMPKAFAS-UHFFFAOYSA-N; MEBONNVPKOBPEA-UHFFFAOYSA-N; PYOLJOJPIPCRDP-UHFFFAOYSA-N; VCJPCEVERINRSG-UHFFFAOYSA-N; DQTVJLHNWPRPPH-HTQZYQBOSA-N; DQTVJLHNWPRPPH-BRPSZJMVSA-N; VCJPCEVERINRSG-IWSPIJDZSA-N; ODNRTOSCFYDTKF-AYMMMOKOSA-N; ODNRTOSCFYDTKF-FBJIGQNJSA-N; XARGIVYWQPXRTC-BDAKNGLRSA-N; XARGIVYWQPXRTC-IUCAKERBSA-N; CYISMTMRBPPERU-KYZUINA…
171.139	86.0732	9		LMFA05000103; LMFA05000105; LMFA05000106; LMFA05000107; LMFA05000110; LMFA06000251; LMFA12000001; LMFA12000003; LMFA12000024	2-Methyl-3-buten-1-ol; 2-Methylenebutan-1-ol; 3-Methyl-2-buten-1-ol; 3-Methyl-3-buten-1-ol; 2Z-Penten-1-ol; Pentanal; pentan-3-one; pentan-2-one; 3-Methylbutan-2-one	[2M-H]-	C5H10O	NVGOATMUHKIQQG-UHFFFAOYSA-N; JKLUVCHKXQJGIG-UHFFFAOYSA-N; ASUAYTHWZCLXAN-UHFFFAOYSA-N; CPJRRXSHAYUTGL-UHFFFAOYSA-N; BTSIZIIPFNVMHF-ARJAWSKDSA-N; HGBOYTHUEUWSSQ-UHFFFAOYSA-N; FDPIMTJIUBPUKL-UHFFFAOYSA-N; XNLICIUVMPYHGG-UHFFFAOYSA-N; SYBYTAAJFKOIEJ-UHFFFAOYSA-N
171.139	172.146	33		LMFA01010010; LMFA01020089; LMFA01020154; LMFA01020246; LMFA01020247; LMFA01020408; LMFA01030983; LMFA07010197; LMFA07010419; LMFA07010436; LMFA07010447; LMFA07010518; LMFA07010520; LMFA07010654; LMFA07010723; LMFA07010725; LMFA07010729; LMFA07010757; LMFA07010762; LMFA07010855; LMFA07010919; LMFA07010963; LMFA07010988; LMFA07011004; LMFA12000149; LMFA12000152; LMFA12000153; LMPR0102090049; LMPR0…	Capric acid; 2-methyl nonaoic acid; 3-methyl-nonanoic acid; 7-methyl-nonanoic acid; Isocapric acid; 4-Methylpelargonic acid; 4-Ethyloctanoic acid; Octyl acetate; hexyl butyrate; butyl hexanoate; ethyl octanoate; ethyl 4-methyl-heptanoate; Methyl 4-methyl-octanoate; 2-Pentyl 3-methylbutanoate; 2-Methylbutyl 2-methylbutanoate; 2-Methylbutyl 3-methylbutanoate; 2-Methylpropyl hexanoate; 3-Methylbutyl…	[M-H]-	C10H20O2	GHVNFZFCNZKVNT-UHFFFAOYSA-N; KUSYIGBGHPOWEL-UHFFFAOYSA-N; ZDIXEQISPGRDEB-UHFFFAOYSA-N; TUIJQPRMECGEKA-UHFFFAOYSA-N; OAOABCKPVCUNKO-UHFFFAOYSA-N; WQTZCQIRCYSUBQ-UHFFFAOYSA-N; PWKJMPFEQOHBAC-UHFFFAOYSA-N; YLYBTZIQSIBWLI-UHFFFAOYSA-N; XAPCMTMQBXLDBB-UHFFFAOYSA-N; RPRPDTXKGSIXMD-UHFFFAOYSA-N; YYZUSRORWSJGET-UHFFFAOYSA-N; NYSADWJQUICPEE-UHFFFAOYSA-N; MGQFXJXUQLOUMY-UHFFFAOYSA-N; DUJBVANUBSYWGF-UHFFFAO…
171.139	344.293	7	MG 17:0	LMFA01050095; LMFA01050426; LMFA01080017; LMGL01010002; LMGL01020038; LMGL01020042; LMPR0104010014	11,12-dihydroxy arachidic acid; Tetrapedic acid A; 8,10-dimethoxy-octadecanoic acid; MG(17:0/0:0/0:0)[rac]; 1-O-(2-methoxy-4-hexadecenyl)-sn-glycerol; 1-O-(2R-methoxy-4Z-hexadecenyl)-sn-glycerol; Phytophthora mating hormone alpha1	[M-2H]2-	C20H40O4	DQAUXZPAFJGMFY-UHFFFAOYSA-N; WKTAZNAFUIUYKK-RTBURBONSA-N; RGPGJWBMNOHCDK-UHFFFAOYSA-N; SVUQHVRAGMNPLW-UHFFFAOYSA-N; VFDINTHTYMZZND-LGDHRSLRSA-N; VFDINTHTYMZZND-BPPCHPKBSA-N; KVWYIWRSDKQRFM-SOAMZJECSA-N
171.156	516.491	1		LMPK15030014	5-nonacosylresorcinol	[M-3H]3-	C35H64O2	OXFCQJVRLYHTFG-UHFFFAOYSA-N
171.157	344.329	1		LMGL01020033	1-Octadecylglycerol	[M-2H]2-	C21H44O3	OGBUMNBNEWYMNJ-NRFANRHFSA-N
171.162	171.162	2		LMFA08010005; LMFA08020189	decanamide; N,2,3-Trimethyl-2-(1-methylethyl)butanamide	[M]-	C10H21NO	TUTWLYPCGCUWQI-UHFFFAOYSA-N; RWAXQWRDVUOOGG-UHFFFAOYSA-N
171.165	344.344	4		LMPR0105010004; LMPR0105010005; LMPR0105010006; LMPR0105020003	C25:4 Highly branched isoprenoid A; C25:4 Highly branched isoprenoid B; C25:4 Highly branched isoprenoid C; C25:3 Monocyclic highly branched isoprenoid	[M-2H]2-	C25H44	QWAOQWFXPUZRSC-BXPHKCKFSA-N; NGTHMXZCVWHQKA-BRYXKCCLSA-N; NGTHMXZCVWHQKA-VAHBTUPDSA-N; BOZVIOBNRKAICT-UHFFFAOYSA-N
171.175	172.183	4		LMFA05000144; LMFA05000512; LMFA05000515; LMFA05000621	Undecan-1-ol; Undecan-2S-ol; Undecan-3-ol; 2-Undecanol	[M-H]-	C11H24O	KJIOQYGWTQBHNH-UHFFFAOYSA-N; XMUJIPOFTAHSOK-NSHDSACASA-N; HCARCYFXWDRVBZ-UHFFFAOYSA-N; XMUJIPOFTAHSOK-UHFFFAOYSA-N
171.181	516.563	2		LMFA11000153; LMFA11000545	9Z,19Z-Heptatriacontadiene; 9,27-Heptatricontadiene	[M-3H]3-	C37H72	NYYAJCCDJIUCOD-PDQFNKOSSA-N; XGKCYMLFEFOYQU-ZEYSCXRRSA-N
171.212	86.1095	1		LMFA11000007	hexane	[2M-H]-	C6H14	VLKZOEOYAKHREP-UHFFFAOYSA-N
171.359	517.098	1		LMPK12010432	5-Carboxypyranocyanidin 3-O-beta-glucopyranoside	[M-3H]3-	C24H21O13	DTHNDBFHAFORNZ-KXJGTOPRSA-O
171.407	517.244	1	PS 18:4	LMGP03050018	PS(18:4(6Z,9Z,12Z,15Z)/0:0)	[M-3H]3-	C24H40NO9P	AVZYBIVBKFHKKK-ZAFJSTQKSA-N
171.42	517.28	4	PE 20:4	LMGP20020054; LMGP20020055; LMGP20020056; LMGP20020058	PE(0:0/20:4;O)	[M-3H]3-	C25H44NO8P	YYNINOSNLIMLAJ-XQSHPIDZSA-N; UNKGTCKGUVAXEP-OPPREMTDSA-N; UNKGTCKGUVAXEP-QXBHDIFNSA-N; JKTUUJJZYBGXLH-CNZMPJCYSA-N
171.432	517.317	2	PC 18:3	LMGP01050038; LMGP01050128	PC(18:3(9Z,12Z,15Z)/0:0); PC(18:3(6Z,9Z,12Z)/0:0)	[M-3H]3-	C26H48NO7P	WKQNRCYKYCKESD-YVHLTTHBSA-N; MRTUWVDDQVMUCR-ACHCNROVSA-N
171.485	517.475	1	DG 28:0	LMGL02010309	DG(14:0/0:0/14:0) (d5)	[M-3H]3-	C31H55D5O5	JADYBWICRJWGBW-IPDPWHDOSA-N
171.541	345.097	1		LMPK12010421	Hirsutidin	[M-2H]2-	C18H17O7	JGPCLGHKWGCWNO-UHFFFAOYSA-O
171.59	345.194	1		LMFA02020212	N-jasmonoyl-dopamine	[M-2H]2-	C20H27NO4	AFMCJUGPIJIAOB-JGPFYOFESA-N
171.6	345.215	1		LMFA07070100	O-sebacoylcarnitine	[M-2H]2-	C17H31NO6	GBFPILOKXGQZKW-UHFFFAOYSA-N
171.626	345.267	1		LMFA08040008	Anandamide (20:5, n-3)	[M-2H]2-	C22H35NO2	OVKKNJPJQKTXIT-JLNKQSITSA-N
171.644	345.303	3		LMFA08020009; LMFA08020010; LMFA08020155	N-propyl arachidonoyl amine; N-isopropyl arachidonoyl amine; Macamide	[M-2H]2-	C23H39NO	YLFLZSQBPHMIBS-GKFVBPDJSA-N; NARAPOUIUKBGJL-GKFVBPDJSA-N; MLGPKWUKOQAAGI-UHFFFAOYSA-N
171.695	518.106	6		LMPK12050173; LMPK12110372; LMPK12110373; LMPK12110378; LMPK12111089; LMPK12113137	Genistein 7-O-glucoside-6''-malonate; Apigenin 5-(6''-malonylglucoside); Apigenin 7-(6''-malonylglucoside); Apigenin 7-(2''-glucuronosyllactate); 5,6,7-Trihydroxyflavone 7-(6''-malonylglucoside); Herbacetin 8-(2'',3''-diacetylxyloside)	[M-3H]3-	C24H22O13	FRAUJUKWSKMNJY-RSEYPYQYSA-N; HAEMQOGVHIZSOW-ASDZUOGYSA-N; JXWAQRJFONLTSI-ASDZUOGYSA-N; RIEOGMJFSBPALR-UHFFFAOYSA-N; NLRUTPIOMCJQKC-ZRKQWZGSSA-N; XISTWCWMRYYNJX-DPNVXCLUSA-N
171.707	518.142	2		LMPK12070006; LMPK12111157	Medicarpin 3-O-(6'-malonylgluclside); Scutellarein 6,4'-dimethyl ether 7-(6''-acetylglucoside)	[M-3H]3-	C25H26O12	BQAJKXKYTQTBDK-UHFFFAOYSA-N; FHBWUJAADRENKL-SDPBRJMTSA-N
171.719	518.179	1		LMPK12140230	Phellodensin E	[M-3H]3-	C26H30O11	WGRQQDUXRSBBSB-CCVADGPVSA-N
171.724	518.194	1		LMPR0103330002	Gossypol	[M-3H]3-	C30H30O8	QBKSWRVVCFFDOT-UHFFFAOYSA-N
171.735	518.226	1		LMST03020078	26,26,26,27,27,27-hexafluoro-1alpha,25-dihydroxy-16,17,23,23,24,24-hexadehydrovitamin D3	[M-3H]3-	C27H32O3F6	WVQFESJNOSYLJI-GGYAEFIASA-N
171.745	518.256	1		LMPR0105010014	all-trans-pentaprenyl diphosphate	[M-3H]3-	C25H44O7P2	JMVSBFJBMXQNJW-GIXZANJISA-N
171.755	518.288	1		LMST01010478	carthamosterone	[M-3H]3-	C29H42O8	CCCCNNJVLKLLKV-UYQGPDJCSA-N
171.768	518.324	3		LMST01010108; LMST01010113; LMST01010519	Cucurbitacin F; Cucurbitacin O; Deacetylcucurbitacin C	[M-3H]3-	C30H46O7	AOHIGMQGPFTKQX-QZPKXHNASA-N; AOHIGMQGPFTKQX-SSGGGWRTSA-N; NUFIOTUSJMDQNJ-WCEPEJTKSA-N
171.775	518.345	1		LMFA13030012	3-O-alpha-L-rhamnopyranosyl-3-hydroxyundecanoyl-3-hydroxydecanoic acid	[M-3H]3-	C27H50O9	NGNCBDCGTXYZBV-ALOCDAIASA-N
171.78	518.361	1		LMPR0106180017	Chletric acid	[M-3H]3-	C31H50O6	TXJQTZQVBOZFPM-MXJSZYKRSA-N
171.787	518.382	1		LMFA13010054	13-(beta-D-glucosyloxy)docosanoic acid	[M-3H]3-	C28H54O8	MVSYTBQOJXSHFZ-SFOFOFCKSA-N
171.792	518.397	5		LMST01010448; LMST01060011; LMST03020527; LMST03020631; LMST03020633	cholesteryl beta-D-xyloside; 7beta-acetoxy-gorgostan-3beta,5alpha,6beta-triol; 1alpha,25-dihydroxy-2beta-(5-hydroxypentoxy)vitamin D3; (20R)-24-Hydroxygeminivitamin D3; (20S)-24-Hydroxygeminivitamin D3	[M-3H]3-	C32H54O5	UOCVCGQIJOLRSA-INKJFGPASA-N; KSWPGBOZNQWLFD-AXTSUWAQSA-N; VPYQEVIBWOHVEF-OVXGCANASA-N; UAKRHUPVCAWPPT-DBQRCUIGSA-N; UAKRHUPVCAWPPT-WTRXMQLZSA-N
171.804	518.434	2		LMFA07090150; LMPK15040013	Mayolene-15; Janohigenin 25-0	[M-3H]3-	C33H58O4	AVJLDWLHRWRNFN-RLAZVZSHSA-N; UFMYZZQKSNGVHU-UHFFFAOYSA-N
171.828	518.506	2		LMFA07040100; LMFA07040101	33-methyl-26Z-tetratriaconten-34-olactone; 33-methyl-24Z-tetratriaconten-34-olactone	[M-3H]3-	C35H66O2	PFRPQXROIBOAKQ-VZCXRCSSSA-N; HETSJDJYABVMDD-ICFOKQHNSA-N
172.751	521.275	1	PS 18:2	LMGP03050011	PS(18:2(9Z,12Z)/0:0)	[M-3H]3-	C24H44NO9P	HLISFLFEEBTXRV-FRZHUQNDSA-N
172.775	521.348	10	PC O-18:1; PC P-18:0; PC 18:1	LMGP01020147; LMGP01030009; LMGP01050029; LMGP01050030; LMGP01050032; LMGP01050079; LMGP01050080; LMGP01050082; LMGP01050114; LMGP01050138	PC(O-16:1(11Z)/2:0); PC(P-16:0/2:0); PC(18:1(6Z)/0:0); PC(18:1(9E)/0:0); PC(18:1(9Z)/0:0); PC(0:0/18:1(6Z)); PC(0:0/18:1(9E)); PC(0:0/18:1(9Z)); PC(18:1(9Z)/0:0)[rac]; PC(18:1(11Z)/0:0)	[M-3H]3-	C26H52NO7P	ZOFBAJKPGIIQFN-RASRKNKNSA-N; MULVVBYNDZRKPA-XCZWIQLXSA-N; ADOCFGYWKPSJCY-UPTOSOBMSA-N; YAMUFBLWGFFICM-ZOGNMOHXSA-N; YAMUFBLWGFFICM-PTGWMXDISA-N; LXHJYOQXXHUOHA-UPTOSOBMSA-N; SULIDBRAXVDKBU-ZOGNMOHXSA-N; SULIDBRAXVDKBU-PTGWMXDISA-N; YAMUFBLWGFFICM-SEYXRHQNSA-N; PZRFVAHZNWPPAC-VBKSFVIKSA-N
172.783	521.372	1		LMST05050058	Leucocholic Acid	[M-3H]3-	C30H51NO6	LZFOJLAZIRIBIG-PJGKWPCRSA-N
172.808	521.444	1	Cer 32:3	LMSP02010075	Cer(d14:2(4E,6E)/18:1(9Z)(2OH))	[M-3H]3-	C32H59NO4	NHHBVFLFFZXGOQ-BMXYDZIQSA-N
172.82	521.481	1	Cer 33:2	LMSP02010023	Cer(d18:2/15:0)	[M-3H]3-	C33H63NO3	WVUMVKXTENDFEA-RLCAHUBLSA-N
172.832	521.517	1	Cer 34:1	LMSP00000004	Cer(m18:1(4E)/16:0)	[M-3H]3-	C34H67NO2	OMAZTBDOTJASLA-RLLISAASSA-N
172.901	137.932	1		LMFA01090074	2-bromoacetic acid	[M+Cl]-	C2H3BrO2	KDPAWGWELVVRCH-UHFFFAOYSA-N
172.901	93.9822	1		LMFA01090068	2-chloro-acetic acid	[M+Br]-	C2H3ClO2	FOCAUTSVDIKZOP-UHFFFAOYSA-N
172.941	127.943	1		LMFA01090070	Dichloroacetic acid	[M+CHO2]-	C2H2Cl2O2	JXTHNDFMNIQAHM-UHFFFAOYSA-N
172.962	105.982	2		LMFA01090069; LMFA01090071	2-chloroacrylic acid; (E)-3-chloroacrylic acid	[M-H+HCOONa]-	C3H3ClO2	SZTBMYHIYNGYIA-UHFFFAOYSA-N; MHMUCYJKZUZMNJ-OWOJBTEDSA-N
172.978	136.029	1		LMFA01090154	5-chloropentanoic acid	[M+K-2H]-	C5H9O2Cl	YSXDKDWNIPOSMF-UHFFFAOYSA-N
173.007	60.0211	1		LMFA01010002	Acetic acid	[M+C2F3O2]-	C2H4O2	QTBSBXVTEAMEQO-UHFFFAOYSA-N
173.009	128.011	1		LMFA01170138	Glutinic acid	[M+CHO2]-	C5H4O4	FEFVVCZNGBRBSB-UHFFFAOYSA-N
173.022	152.047	2		LMFA07010960; LMPK13010002	Methyl furfuracrylate; 6-Methylsalicylic acid	[M+Na-2H]-	C8H8O3	PLNJUBIUGVATKW-SNAWJCMRSA-N; HCJMNOSIAGSZBM-UHFFFAOYSA-N
173.024	128.026	1		LMFA06000050	2-nonene-4,6,8-triynal	[M+CHO2]-	C9H4O	YZDIZAOHDWYDBH-BQYQJAHWSA-N
173.024	348.063	1		LMPK12090002	Tephcalostan B	[M-2H]2-	C20H12O6	XRNDFPSMTRXUIT-UHFFFAOYSA-N
173.026	522.101	3		LMPK12112495; LMPK12112918; LMPK12112944	Syringetin 3-glucuronide; Spinatoside; Quercetagetin 7-(6''-acetylglucoside)	[M-3H]3-	C23H22O14	DIWWVZPWHQBEMJ-USFRMQJTSA-N; YIDAQAJEKNRLJS-QJAHINBCSA-N; GKPUGKBFSRZAIC-SDBRSXMQSA-N
173.029	348.072	3		LMFA01090031; LMFA01090122; LMFA01090129	Xestospongic acid; 18-bromo-17Z-octadecen-5,7,15-triynoic acid; 18-bromo-9E,15E,17E-octadecatrien-5,7-diynoic acid	[M-2H]2-	C18H21O2Br; C18H21BrO2	OXVNISBZKQCMOO-BMRADRMJSA-N; OXVNISBZKQCMOO-ICFOKQHNSA-N; JLONCFUADLRPHE-BKSUHFPWSA-N
173.035	348.085	1		LMPK12020078	Dryopteric acid	[M-2H]2-	C17H16O8	SBSHGFDVQPIUCS-SZQIBGDISA-N
173.037	136.089	3		LMFA06000136; LMFA06000137; LMFA06000138	2E,4E,6E-Nonatrienal; 2E,4E,6Z-Nonatrienal; 2E,4Z,6Z-Nonatrienal	[M+K-2H]-	C9H12O	XHDSWFFUGPJMMN-ARQDATDDSA-N; XHDSWFFUGPJMMN-ZRGCPWHVSA-N; XHDSWFFUGPJMMN-YUHUOFHPSA-N
173.039	522.137	17		LMPK12050415; LMPK12050416; LMPK12111422; LMPK12111460; LMPK12111461; LMPK12112512; LMPK12112902; LMPK12112927; LMPK12112928; LMPK12112929; LMPK12112933; LMPK12112934; LMPK12112936; LMPK12112937; LMPK12113047; LMPK12113271; LMPK12140641	Irigenin 7-O-glucoside; 5,7,4'-Trihydroxy-6,3',5'-trimethoxyisoflavone 7-O-glucoside; 5,2',6'-Trihydroxy-6,7,8-trimethoxyflavone 2'-glucoside; 5,7,4'-Trihydroxy-6,8,3'-trimethoxyflavone 7-glucoside; 5,7,4'-Trihydroxy-6,8,3'-trimethoxyflavone 4'-glucoside; Chrysosplenoside A; Quercetagetin 6,3',4'-trimethyl ether 3-glucoside; Chrysosplenoside D; Jaceidin 5-glucoside; Jacein; Centaurein; Chrysosple…	[M-3H]3-	C24H26O13	LNQCUTNLHUQZLR-OZJWLQQPSA-N; IQTVXXFPZRQDQT-DBPUZLCNSA-N; DKQNLLRUQPBLQO-NVZSQUQVSA-N; QSLQKIQXZKDLIH-HPCJZBTHSA-N; ZSAJLBLZRADOLX-KAIXSANWSA-N; UYJTVQRUQFFUCY-FKYCOBHJSA-N; VTCZMESXVXCSOM-ZWOIFGKBSA-N; JWGIHWFWFBQYMA-NPVWYNPDSA-N; WFTGLRVDKFXNSB-HPCJZBTHSA-N; NYTZRFVFIRTFIX-NPVWYNPDSA-N; GGMCFLXPZMBJMV-NPVWYNPDSA-N; FUCSPAVAKNCMBN-ZWOIFGKBSA-N; ALZOYBHSLCQAQY-ZWOIFGKBSA-N; MZSDWGJFUQVMRD-LKOQWUS…
173.043	348.1	4		LMPK12050052; LMPK12090016; LMPK12110041; LMPK12113399	Calopogoniumisoflavone B; Tuberostan; 6'',6''-Dimethyl-3',4'-methylenedioxypyrano[2'',3'':7,8]flavone; Demeapollinin	[M-2H]2-	C21H16O5	WVHJQUXAKZCXEP-UHFFFAOYSA-N; KIFXUUIGSBVTCM-UHFFFAOYSA-N; VTEDSEHLMNTMAV-UHFFFAOYSA-N; WERKITJNOGWYDM-UHFFFAOYSA-N
173.043	60.0575	1		LMFA05000101	Propan-1-ol	[M+C2F3O2]-	C3H8O	BDERNNFJNOPAEC-UHFFFAOYSA-N
173.046	114.032	1		LMFA01060166	3-oxo-4-pentenoic acid	[M+C2H3O2]-	C5H6O3	KSSFGJUSMXZBDD-UHFFFAOYSA-N
173.046	128.047	5		LMFA01030943; LMFA01031001; LMFA01050273; LMFA01060174; LMFA07040005	(2Z,4Z)-2-hydroxyhexa-2,4-dienoic acid; C11354; 6-hydroxy-2-hexynoic acid; 2-Oxo-4E-hexenoic acid; 3-Acetyldihydro-2(3H)-furanone	[M+CHO2]-	C6H8O3	VPGPQVKJUYKKNN-LDIADDGTSA-N; VPGPQVKJUYKKNN-AWYLAFAOSA-N; FMIGBDLVHMCZSR-UHFFFAOYSA-N; XGNKMQBCAVIQOR-NSCUHMNNSA-N; OMQHDIHZSDEIFH-UHFFFAOYSA-N
173.046	174.053	2		LMFA01050242; LMFA01170069	6,7-dihydroxy-4-oxo-2-heptenoic acid; 3-oxopimelic acid	[M-H]-	C7H10O5	HBKNKDDAXCBQRH-OWOJBTEDSA-N; IYNRULSFFKEOLT-UHFFFAOYSA-N
173.053	348.121	1		LMPK12080043	Machaerol C	[M-2H]2-	C18H20O7	MPMBSINUBZFOIE-UHFFFAOYSA-N
173.057	128.059	2		LMFA01100037; LMFA01100038	4-amino-4-cyano-butanoic acid; 2-amino-4-cyano-butanoic acid	[M+CHO2]-	C5H8N2O2	DXWQLTOXWVWMOH-UHFFFAOYSA-N; VZSTVUJXUYNIOQ-UHFFFAOYSA-N
173.058	152.084	2		LMFA07010740; LMFA07040019	2-Propenyl 2,4-hexadienoate; 2,6Z-Nonadien-4-olide	[M+Na-2H]-	C9H12O2	CVNZYQJBZIJLCL-TWTPFVCWSA-N; LBJZIOKZMWWEQD-ARJAWSKDSA-N
173.061	174.068	1		LMFA01030752	2E,8Z-Undecadiene-4,6-diynoic acid	[M-H]-	C11H10O2	SESVVWQTIKATCE-PWGWRZEZSA-N
173.061	348.136	2		LMPK12070010; LMPK12110169	Erybraedin E; trans-Anhydrotephrostachin	[M-2H]2-	C22H20O4	VAVHXRDWDOYXSV-UHFFFAOYSA-N; HEORSHPDPZGZCN-ZHACJKMWSA-N
173.068	522.225	1		LMPK12111524	Carpelastofuran	[M-3H]3-	C30H34O8	CMAJARWNSTVDIA-UHFFFAOYSA-N
173.071	348.157	7		LMPR0103090014; LMPR0103090015; LMPR0104170001; LMPR0104170025; LMPR0104170036; LMST02020063; LMST02020118	Tomenphantin A; Isoonopordopicrin; Gibberellin A1; Gibberellin A34; gibberellin A29; 3-hydroxy-5,9,17-trioxo-4,5:9,10-disecoandrosta-1(10),2-dien-4-oate; (1E,2Z)-3-hydroxy-5,9,17-trioxo-4,5:9,10-disecoandrosta-1(10),2-dien-4-oic acid	[M-2H]2-	C19H24O6	AFQQBXILQNQSCA-HLEMRYDMSA-N; RBLONIARBGLMQX-MNKPYCKDSA-N; JLJLRLWOEMWYQK-OBDJNFEBSA-N; IGZIQAJJXGRAJF-TXZPEUJSSA-N; BKBYHSYZKIAJDA-WWSAFQOPSA-N; HRJXKKSJPNWKCP-OKISYMSLSA-N; HRJXKKSJPNWKCP-UNXDAHLPSA-N
173.074	136.125	24		LMFA11000042; LMFA11000048; LMPR0102010005; LMPR0102010020; LMPR0102010021; LMPR0102010022; LMPR0102010023; LMPR0102090002; LMPR0102090013; LMPR0102090021; LMPR0102090022; LMPR0102090026; LMPR0102090027; LMPR0102090062; LMPR0102120011; LMPR0102120012; LMPR0102120013; LMPR0102120015; LMPR0102120021; LMPR0102120035; LMPR0102120036; LMPR0102120037; LMPR0102120038; LMPR0102130001	2,6-Dimethyl-2,4E,6E-octatriene; 3,5-Dimethyl-2E,4E,6E-octatriene; Myrcene; (Z)-beta-ocimene; (E)-beta-ocimene; (Z)-alpha-ocimene; (E)-alpha-ocimene; (-)-Limonene; (+)-Limonene; (R)-(-)-alpha-Phellandrene; (+)-beta-Phellandrene; alpha-Terpinene; gamma-Terpinene; terpinolene; (+)-Comphene; (+)-alpha-Pinene; (-)-beta-Pinene; (-)-3-Carene; (+)-3-Carene; (-)-sabinene; (+)-sabinene; (+)-alpha-thujene;…	[M+K-2H]-	C10H16	GQVMHMFBVWSSPF-SOYUKNQTSA-N; RKFRNZNIFDQCMV-AGPUZOHGSA-N; UAHWPYUMFXYFJY-UHFFFAOYSA-N; IHPKGUQCSIINRJ-NTMALXAHSA-N; IHPKGUQCSIINRJ-CSKARUKUSA-N; XJPBRODHZKDRCB-NTMALXAHSA-N; XJPBRODHZKDRCB-CSKARUKUSA-N; XMGQYMWWDOXHJM-SNVBAGLBSA-N; XMGQYMWWDOXHJM-JTQLQIEISA-N; OGLDWXZKYODSOB-SNVBAGLBSA-N; LFJQCDVYDGGFCH-JTQLQIEISA-N; YHQGMYUVUMAZJR-UHFFFAOYSA-N; YKFLAYDHMOASIY-UHFFFAOYSA-N; MOYAFQVGZZPNRA-UHFFFAO…
173.074	138.104	9		LMFA06000045; LMFA06000046; LMFA06000047; LMFA06000048; LMFA06000049; LMFA06000117; LMFA06000135; LMFA06000139; LMFA06000277	2,4-nonadienal; 2,6-nonadienal; 3,6-nonadienal; 5,7-nonadienal; 6,8-nonadienal; (2E,6Z)-nona-2,6-dienal; 4E,8-Nonadienal; 4Z,8-Nonadienal; 4E,6E-nonenal	[M+Cl]-	C9H14O	ZHHYXNZJDGDGPJ-BSWSSELBSA-N; HZYHMHHBBBSGHB-DYWGDJMRSA-N; FIDBXHOCOXRPRO-FZWLCVONSA-N; XBRSZJRHOMYFTA-MQQKCMAXSA-N; KFCWBYVPPYORPI-ONEGZZNKSA-N; HZYHMHHBBBSGHB-ODYTWBPASA-N; ISNGFCODFAPWPE-AATRIKPKSA-N; ISNGFCODFAPWPE-WAYWQWQTSA-N; ULMBCDDTBIJTAS-VNKDHWASSA-N
173.078	522.257	2		LMST03020082; LMST03020083	(22E)-26,26,26,27,27,27-hexafluoro-1alpha,25-dihydroxy-22,23-didehydrovitamin D3; (23E)-26,26,26,27,27,27-hexafluoro-1alpha,25-dihydroxy-23,24-didehydrovitamin D3 / (23E)-26,26,26,27,27,27-hexafluoro-1alpha,25-dihydroxy-23,24-didehydrocholecalciferol	[M-3H]3-	C27H36O3F6; C27H36F6O3	WGCLWTGSTAXIAA-VPQMAFGNSA-N; YKKGNOLTZCOARE-JZKCXXLVSA-N
173.08	522.262	1		LMPK12140483	Exiguaflavanone D	[M-3H]3-	C31H38O7	GVIHRMQHJHVHCT-UHFFFAOYSA-N
173.082	114.068	25		LMFA01020031; LMFA01020098; LMFA01020099; LMFA01020112; LMFA01020113; LMFA01020114; LMFA01020115; LMFA01020116; LMFA01030008; LMFA01030009; LMFA01030010; LMFA01030011; LMFA01030779; LMFA01030791; LMFA01030971; LMFA01030972; LMFA01030985; LMFA06000008; LMFA06000016; LMFA07010875; LMFA07010954; LMFA07040010; LMFA12000016; LMFA12000081; LMFA12000247	Pyroterebic acid; 4-methyl-4-pentenoic acid; 2,2-dimethyl-3-butenoic acid; 3-isopropyl acrylic acid; 3-methyl-4-pentenoic acid; 3-methyl-2Z-pentenoic acid; 3-Methyl-3Z-Pentenoic Acid; trimethyl acrylic acid; Isohydrosorbic acid; Hydrosorbic acid; gamma-hexenoic acid; delta-hexenoic acid; cis-hex-3-enoic acid; 2Z-Hexenoic acid; 2-Methyl-2-pentenoic acid; 2-Methyl-4-pentenoic acid; 4-Methyl-2-pente…	[M+C2H3O2]-	C6H10O2	CQJHAULYLJXJNL-UHFFFAOYSA-N; HVHBTFZQLHOFHA-UHFFFAOYSA-N; SCFWAOWWAANBPY-UHFFFAOYSA-N; QAOXMQCWUWZZNC-ONEGZZNKSA-N; QNPZXLANENFTFK-UHFFFAOYSA-N; RSFQOQOSOMBPEJ-PLNGDYQASA-N; OGVROELYPSGUQB-HYXAFXHYSA-N; UAXOELSVPTZZQG-UHFFFAOYSA-N; NIONDZDPPYHYKY-SNAWJCMRSA-N; XXHDAWYDNSXJQM-ONEGZZNKSA-N; NIDHFQDUBOVBKZ-NSCUHMNNSA-N; XUDOZULIAWNMIU-UHFFFAOYSA-N; XXHDAWYDNSXJQM-ARJAWSKDSA-N; NIONDZDPPYHYKY-PLNGDYQ…
173.082	128.084	28		LMFA01020100; LMFA01020101; LMFA01020117; LMFA01020118; LMFA01020119; LMFA01020120; LMFA01020121; LMFA01020122; LMFA01020123; LMFA01030012; LMFA01030013; LMFA01030014; LMFA01030015; LMFA01030016; LMFA01030452; LMFA01030793; LMFA01030794; LMFA01030964; LMFA06000026; LMFA07010776; LMFA07010870; LMFA07010884; LMFA07010936; LMFA07010940; LMFA07040011; LMFA07040012; LMFA12000013; LMFA12000245	2-methyl-2Z-hexenoic acid; 2-methyl-2E-hexenoic acid; 5-methyl-5-hexenoic acid; 2-butyl acrylic acid; 4,4-dimethyl-2E-pentenoic acid; 4,4-dimethyl-2Z-pentenoic acid; 2,2-dimethyl-4-pentenoic acid; 2-isopropyl trans-crotonic acid; 3-isopropyl-3-butenoic acid; alpha-heptenoic acid; beta-heptenoic acid; gamma-heptenoic acid; delta-heptenoic acid; epsilon-heptenoic acid; 4Z-heptenoic acid; 3-Methyl-2…	[M+CHO2]-	C7H12O2	AKOVMBAFZSPEQU-WAYWQWQTSA-N; AKOVMBAFZSPEQU-AATRIKPKSA-N; HCLVGAZUVMWYLF-UHFFFAOYSA-N; FEUFEGJTJIHPOF-UHFFFAOYSA-N; RPVPMVHPERYZNF-SNAWJCMRSA-N; RPVPMVHPERYZNF-PLNGDYQASA-N; BGUAPYRHJPWVEM-UHFFFAOYSA-N; KPEWEFZCRAOPHV-GQCTYLIASA-N; WAQITWDITIAIFA-UHFFFAOYSA-N; YURNCBVQZBJDAJ-AATRIKPKSA-N; BCYXFRMDZWKZSF-SNAWJCMRSA-N; KFXPOIKSDYRVKS-ONEGZZNKSA-N; KPSZWAJWFMFMFF-NSCUHMNNSA-N; RWNJOXUVHRXHSD-UHFFFAO…
173.082	174.089	2		LMFA01170001; LMFA01170104	Suberic acid; Ethyladipic acid	[M-H]-	C8H14O4	TYFQFVWCELRYAO-UHFFFAOYSA-N; FANBESOFXBDQSH-UHFFFAOYSA-N
173.087	522.283	3		LMFA13010034; LMFA13010035; LMFA13010040	14-O-(beta-D-glucopyranosyl)-7S,14R-dihydroxy-7,9,13,17-tetramethyl-2E,4E,8E,10E,12E,16E-octadecahexaenoic acid; 14-O-(alpha-D-glucopyranosyl)-7S,14S-dihydroxy-7,9,13,17-tetramethyl-2E,4E,8E,10E,12E,16E-octadecahexaenoic acid; 14-O-(alpha-D-mannopyranosyl)-7S,14S-dihydroxy-7,9,13,17-tetramethyl-2E,4E,8E,10E,12E,16E-octadecahexaenoic acid	[M-3H]3-	C28H42O9	HTGFZKQPJXUSTN-HPLOYSALSA-N; HTGFZKQPJXUSTN-YOECXDKNSA-N; HTGFZKQPJXUSTN-QFVPHOAWSA-N
173.09	348.194	9		LMFA03120020; LMFA03140010; LMFA03140012; LMFA07010888; LMPR0104050017; LMPR0104170007; LMPR0104170015; LMPR0104170017; LMPR0104420001	4R,12S-dihydroxy-9-oxo-5E,7Z,10Z,14Z-prostatetraenoic acid-cyclo[8,12]; 12-oxo-Resolvin E1; 18-oxo-Resolvin E1; Eunicea sesquiterpenoid 7; Lophachinin A; Gibberellin A53; Gibberellin A14; Gibberellin A15; Novaxenicin A	[M-2H]2-	C20H28O5	MEOINZQEJRNAIG-PBMUXNFTSA-N; IEJXJLXCFNXYAY-IFAPNEAUSA-N; CMOJNYRANQREGD-IJDHQMKWSA-N; WNLDPFSWPBREOU-SURQFZOFSA-N; BTGIXAFEEBRKKR-IVJAHPGJSA-N; CZEMYYICWZPENF-VOLTXKGXSA-N; NJEWNTGSXKRWKA-MJPABCAUSA-N; TZGXVFYTKTWKCU-CXXOJBQZSA-N; PVAIAJLEMKCLCA-VQWSFFERSA-N
173.094	522.304	1		LMFA13040100	glas#22	[M-3H]3-	C25H46O11	GPSYFHFACFTZSX-NGGGFPBGSA-N
173.095	152.12	39		LMFA05000123; LMFA06000057; LMFA06000058; LMFA06000059; LMFA06000143; LMFA06000146; LMFA12000151; LMPR0102010003; LMPR0102010006; LMPR0102010025; LMPR0102010026; LMPR0102010027; LMPR0102020001; LMPR0102060020; LMPR0102060021; LMPR0102060023; LMPR0102090005; LMPR0102090006; LMPR0102090008; LMPR0102090015; LMPR0102090024; LMPR0102090025; LMPR0102090030; LMPR0102090033; LMPR0102090036; LMPR010209003…	2-Methyl-6-methylene-2E,7-octadien-1-ol; 2,4-decadienal; 2,6-decadienal; 4,7-decadienal; 2E,9-Decadienal; 2E,4Z-Decadienal; 3E,7Z-Decadien-2-one; Geranial; Neral; 2,6-Dimethyl-2,3R-epoxyocta-5E,7-diene; R-ipsdienol; S-ipsdienol; 2-Methyl-5-isopropylhexa-2Z,5-dienal; (-)-cis-sabinol; sabinol; (+)-cis-sabinol; (-)-trans-Carveol; (-)-trans-Isopiperitenol; (-)-Perillyl alcohol; Limonene-1,2-epoxide; …	[M+Na-2H]-	C10H16O	IEVYLQISZQFFGA-JXMROGBWSA-N; JZQKTMZYLHNFPL-BLHCBFLLSA-N; YDVQFZHTUSXTLE-KQWYESAVSA-N; MZLGFRRNMCCNBB-FZWLCVONSA-N; XKDPZNLHTMQIOY-CMDGGOBGSA-N; JZQKTMZYLHNFPL-NMMTYZSQSA-N; VALLPPJVHNQXGZ-FTGFODROSA-N; WTEVQBCEXWBHNA-JXMROGBWSA-N; WTEVQBCEXWBHNA-YFHOEESVSA-N; LIMXJCIGROLRED-BNICOGTQSA-N; NHMKYUHMPXBMFI-JTQLQIEISA-N; NHMKYUHMPXBMFI-SNVBAGLBSA-N; KDMDLRXLBMMBSU-UITAMQMPSA-N; MDFQXBNVOAKNAY-IVZWLZJ…
173.097	174.104	1		LMFA06000073	2,4,6,8,10-dodecapentaenal	[M-H]-	C12H14O	NLPJEWTYXLOFLM-GNUNTXLASA-N
173.097	348.209	2		LMFA01030747; LMPR01070208	6,9,12,15,18-Tetracosapentaynoic acid; Bixindial	[M-2H]2-	C24H28O2	HNYHXNBZIXQWBA-UHFFFAOYSA-N; IMKFJOUBSRCEPD-DBTAAFGWSA-N
173.1	348.215	2		LMFA13040051; LMFA13040088	bhas#18; bhos#18	[M-2H]2-	C17H32O7	NJSZAOQCCDFSCR-DZGCXMPZSA-N; GGYMGUAMSXCZMJ-ZAPJKBGESA-N
173.108	348.23	20		LMFA03010104; LMFA03070014; LMFA03070015; LMFA03070016; LMFA03070017; LMFA03090012; LMFA03090013; LMFA07040135; LMPR02020078; LMST02030140; LMST02030141; LMST02030188; LMST02030199; LMST02030250; LMST02030280; LMST02030281; LMST02030287; LMST02030288; LMST02030292; LMST02030293	11-deoxy-11-methylene-15-keto-PGD2; methyl 6-hydroperoxy-4,8,11,14,17-eicosapentaenoate; methyl 8-hydroperoxy-5,9,11,14,17-eicosapentaenoate; methyl 9-hydroperoxy-5,7,11,14,17-eicosapentaenoate; methyl 11-hydroperoxy-5,8,12,14,17-eicosapentaenoate; Methyl-(10S)-hydroxy-(11S,12S)-epoxy-(5Z,8Z,14Z,17Z)-eicosatetraenoate; Methyl-(10R)-hydroxy-(11S,12S)-epoxy-(5Z,8Z,14Z,17Z)-eicosatetraenoate; Topsen…	[M-2H]2-	C21H32O4	SAAKCJFTIGHOEX-WQXLGBCHSA-N; FLFGTTDEJGTDGY-BTMOMFKHSA-N; RPNGXJGENMMHNE-YMSLFUGYSA-N; GDSKYKXCFPEIPI-FPCPCMOOSA-N; FJAXIOQOBQWBDS-ZOZYKHBLSA-N; TZZBJXZCAVSJCY-LUQRYRFISA-N; TZZBJXZCAVSJCY-XMRHUZDPSA-N; QXHLHGKKWDCOOY-ARTHJQAWSA-N; RXYXCDMLSTZSRY-YEJXKQKISA-N; VWUZUCWRCBMJNW-YZUCACDQSA-N; JNHJGXQUDOYJAK-IYRCEVNGSA-N; CTTOFMJLOGMZRN-MGXYISIMSA-N; XWYBFXIUISNTQG-XPYNSANSSA-N; VEFOZAXGMUOADG-OTAVXWS…
173.11	138.141	6		LMFA11000036; LMFA11000046; LMFA11000080; LMFA11000506; LMFA11000658; LMFA11000665	3E,7-Dimethyl-1,3,6-octatriene; 3,7-Dimethylocta-2E,4E-diene; 3,7-Dimethyl-1,3Z,6-octatriene; 7-Methyl-3-methylene-1,6-octadiene; Butylidenecyclohexane; 1-methyl-1-(2-methyl-2-propenyl)-cyclopentane	[M+Cl]-	C10H18	LQJJRPLOVQYMPJ-CSKARUKUSA-N; NXFMFYVNTLULFW-SOYUKNQTSA-N; LQJJRPLOVQYMPJ-NTMALXAHSA-N; URHLAZIFTACBJA-UHFFFAOYSA-N; DVJPAIYXIZTKPM-UHFFFAOYSA-N; AGIVRYRAKLJNMU-RUDMXATFSA-N
173.111	522.356	1		LMST01031167	Penicisteroid F	[M-3H]3-	C30H50O7	HFUCIIVEICGGNB-SUDBBCPOSA-N
173.116	522.371	1		LMST03020590	1alpha-hydroxy-18-[m-(1-hydroxy-1-ethylpropyl)-benzyloxy]-23,24,25,26,27-pentanorvitamin D3	[M-3H]3-	C34H50O4	CIDLXTKGFVYSQX-OPRZYBHESA-N
173.118	114.104	15		LMFA05000468; LMFA05000471; LMFA05000480; LMFA05000550; LMFA05000571; LMFA06000001; LMFA12000004; LMFA12000032; LMFA12000037; LMFA12000047; LMFA12000079; LMFA12000083; LMFA12000085; LMFA12000088; LMFA12000118	4Z-Hepten-2R-ol; 4Z-Hepten-2S-ol; delta4-hepten-2-ol; (2R,4Z)-4-Hepten-2-ol; (Z)-4-Hepten-1-ol; Enanthaldehyde; heptan-2-one; 4-Methylhexan-3-one; 5-Methylhexan-2-one; Heptan-3-one; 4S-Methylhexan-3-one; 3-Methylhexan-2-one; 4-Methylhexan-2-one; 5-Methylhexan-3-one; Heptan-4-one	[M+C2H3O2]-	C7H14O	KZUFTCBJDQXWOJ-IQXGSHKSSA-N; KZUFTCBJDQXWOJ-MJSGSUOKSA-N; KZUFTCBJDQXWOJ-SNAWJCMRSA-N; KZUFTCBJDQXWOJ-PLNGDYQASA-N; CUKAXHVLXKIPKF-ARJAWSKDSA-N; FXHGMKSSBGDXIY-UHFFFAOYSA-N; CATSNJVOTSVZJV-UHFFFAOYSA-N; ULPMRIXXHGUZFA-UHFFFAOYSA-N; FFWSICBKRCICMR-UHFFFAOYSA-N; NGAZZOYFWWSOGK-UHFFFAOYSA-N; ULPMRIXXHGUZFA-LURJTMIESA-N; GYWYASONLSQZBB-UHFFFAOYSA-N; XUPXMIAWKPTZLZ-UHFFFAOYSA-N; DXVYLFHTJZWTRF-UHFFFAO…
173.118	128.12	30		LMFA01050367; LMFA05000090; LMFA05000093; LMFA05000124; LMFA05000126; LMFA05000128; LMFA05000469; LMFA05000470; LMFA05000474; LMFA05000475; LMFA05000481; LMFA05000560; LMFA05000566; LMFA05000572; LMFA05000702; LMFA05000704; LMFA06000028; LMFA06000124; LMFA12000025; LMFA12000026; LMFA12000031; LMFA12000041; LMFA12000042; LMFA12000050; LMFA12000054; LMFA12000055; LMFA12000091; LMFA12000092; LMFA120…	oct-1-en-3S-ol; oct-1-en-3-ol; (R)-oct-1-en-3-ol; 2E-Octen-1-ol; 2Z-Octen-1-ol; 3Z-Octen-1-ol; R-sulcatol; S-sulcatol; 4-Methyl-4E-hepten-3-ol; Rhynchophorol; S-Rhynchophorol; (E)-3-Octen-1-ol; (R)-Sulcatol; (Z)-5-Octen-1-ol; trans-3-Octen-2-ol; xi-7-Octen-2-ol; Caprylaldehyde; 3,5-Dimethylhexanal; 3-Methylheptan-2-one; 3-Methylheptan-4-one; 4-Methylheptan-3-one; 6-Methylheptan-2-one ; 6-Methylhe…	[M+CHO2]-	C8H16O	VSMOENVRRABVKN-MRVPVSSYSA-N; VSMOENVRRABVKN-UHFFFAOYSA-N; VSMOENVRRABVKN-QMMMGPOBSA-N; AYQPVPFZWIQERS-VOTSOKGWSA-N; AYQPVPFZWIQERS-SREVYHEPSA-N; YDXQPTHHAPCTPP-WAYWQWQTSA-N; OHEFFKYYKJVVOX-MRVPVSSYSA-N; OHEFFKYYKJVVOX-QMMMGPOBSA-N; CVBRKUMLJLIZGY-VOTSOKGWSA-N; RQAFKZOPSRTJDU-SNAWJCMRSA-N; RQAFKZOPSRTJDU-WTSVBCDHSA-N; YDXQPTHHAPCTPP-AATRIKPKSA-N; OHEFFKYYKJVVOX-UHFFFAOYSA-N; VDHRTASWKDTLER-ARJAWSK…
173.118	58.0419	1		LMFA12000057	Propan-2-one	[3M-H]-	C3H6O	CSCPPACGZOOCGX-UHFFFAOYSA-N
173.118	174.126	9		LMFA01050024; LMFA01050025; LMFA01050026; LMFA01050027; LMFA01050028; LMFA01050230; LMFA01050231; LMFA01050275; LMFA01050456	2-hydroxy pelargonic acid; (+)-3-hydroxy pelargonic acid; 4-hydroxy pelargonic acid; 7-hydroxy pelargonic acid; 9-hydroxy pelargonic acid; 6-hydroxy-nonanoic acid; 8-hydroxy-nonanoic acid; 8R-hydroxy-nonanoic acid; (R)-2-hydroxynonanoic acid	[M-H]-	C9H18O3	BTJFTHOOADNOOS-UHFFFAOYSA-N; XBUXARJOYUQNTC-UHFFFAOYSA-N; IKOSQCITEZUTOE-UHFFFAOYSA-N; MWIPYAMYXNEILL-UHFFFAOYSA-N; AFZMICRBFKZNIH-UHFFFAOYSA-N; USHAAPGWFOVBJE-UHFFFAOYSA-N; ZQGUXJLCOPSLHD-UHFFFAOYSA-N; ZQGUXJLCOPSLHD-MRVPVSSYSA-N; BTJFTHOOADNOOS-MRVPVSSYSA-N
173.118	348.251	1		LMFA02000148	Sativic acid	[M-2H]2-	C18H36O6	VJOGZGLNDROOFS-UHFFFAOYSA-N
173.126	348.266	4		LMFA01070048; LMFA01150033; LMPK15040002; LMST04050010	ethyl 5R,6R-epoxy-9E-eicosen-7-ynoate; 11(E)-(3,4-dimethyl-5-(pent-1-en-1-yl)furan-2-yl)-undecanoic acid; 6-pentadecyl salicylic acid; Dinorlithocholic acid	[M-2H]2-	C22H36O3	UHYQLOYIYUQZJO-SVKRATOZSA-N; JDPJNLGDCVKZFL-NTCAYCPXSA-N; ADFWQBGTDJIESE-UHFFFAOYSA-N; MXPSDGOATJUNDN-SLUXPVAOSA-N
173.13	87.0684	1		LMFA08010018	Butyramide	[2M-H]-	C4H9NO	DNSISZSEWVHGLH-UHFFFAOYSA-N
173.131	152.156	2		LMFA11000061; LMFA11000425	1,3E,5Z-Undecatriene; 4,8-Dimethyl-1,3(E),7-nonatriene	[M+Na-2H]-	C11H20	XWPKMRGTMCGZKL-STRRHFTISA-N; SZFVSTSEERLZST-YRNVUSSQSA-N
173.136	522.428	1	DG 29:2	LMGL02010334	DG(12:0/17:2(9Z,12Z)/0:0)[iso2]	[M-3H]3-	C32H58O5	GZCNJZBJTMDVCJ-UQYJLNGWSA-N
173.142	173.142	2		LMFA01100010; LMFA01100019	9-amino-nonanoic acid; 3R-aminononanoic acid	[M]-	C9H19NO2	VWPQCOZMXULHDM-UHFFFAOYSA-N; JSJXIPXCQNHXJA-MRVPVSSYSA-N
173.142	174.149	1		LMFA07010798	Butyrylcholine	[M-H]-	C9H20NO2	YRIBGSCJIMXMPJ-UHFFFAOYSA-N
173.144	348.303	4		LMFA07010547; LMPK15030003; LMPK15030044; LMPR0103010020	(E,E)-3,7,11-Trimethyl-2,6,10-dodecatrienyl octanoate; 5-n-heptadecylresorcinol; Adipostatin G; 20:3(5Z,9Z,17Z)(11Me,15Me,19Me)	[M-2H]2-	C23H40O2	HHSVAJNBWYMLPB-QMEDZHDISA-N; BBGNINPPDHJETF-UHFFFAOYSA-N; UFTTXMPOCPMDFO-UHFFFAOYSA-N; CNLCUGBJDBKIAL-CFKNZRRFSA-N
173.155	114.141	6		LMFA11000002; LMFA11000604; LMFA11000606; LMFA11000608; LMFA11000627; LMFA11000711	octane; 2-methyl-heptane; 3-methyl-heptane; 4-methyl-heptane; 3-ethyl-2-methylpentane; 2,3,4-Trimethyl-pentane	[M+C2H3O2]-	C8H18	TVMXDCGIABBOFY-UHFFFAOYSA-N; JVSWJIKNEAIKJW-UHFFFAOYSA-N; LAIUFBWHERIJIH-UHFFFAOYSA-N; CHBAWFGIXDBEBT-UHFFFAOYSA-N; DUPUVYJQZSLSJB-UHFFFAOYSA-N; RLPGDEORIPLBNF-UHFFFAOYSA-N
173.155	128.156	12		LMFA11000333; LMFA11000433; LMFA11000579; LMFA11000603; LMFA11000607; LMFA11000611; LMFA11000612; LMFA11000623; LMFA11000626; LMFA11000671; LMFA11000699; LMFA11000701	2,2,4-Trimethylhexane; 4-Methyloctane; Nonane; 2,5-dimethyl-heptane; 4-ethyl-heptane; 2,3-dimethylhexane; 2,4-dimethylhexane; 3-methyloctane; 2,2,3,3-tetramethylpentane; 2,2,3,4-Tetramethylpentane; 2,2-Dimethyl-3-ethylpentane; 3-Ethylheptane	[M+CHO2]-	C9H20	AFTPEBDOGXRMNQ-UHFFFAOYSA-N; DOGIHOCMZJUJNR-UHFFFAOYSA-N; BKIMMITUMNQMOS-UHFFFAOYSA-N; HQZHQNKZOYIKQC-UHFFFAOYSA-N; XMROPFQWHHUFFS-UHFFFAOYSA-N; WBRFDUJXCLCKPX-UHFFFAOYSA-N; AUKVIBNBLXQNIZ-UHFFFAOYSA-N; SEEOMASXHIJCDV-UHFFFAOYSA-N; QUKOJKFJIHSBKV-UHFFFAOYSA-N; VZFMYOCAEQDWDY-UHFFFAOYSA-N; CLZCPQKGOAXOJT-UHFFFAOYSA-N; PSVQKOKKLWHNRP-UHFFFAOYSA-N
173.155	174.162	1		LMFA05000666	Hydroxycitronellol	[M-H]-	C10H22O2	FPCCDPXRNNVUOM-UHFFFAOYSA-N
173.172	522.538	3		LMFA01010035; LMFA01020319; LMFA07010006	Ceroplastic acid; Mycocerosic acid (C35); octadecyl heptadecanoate	[M-3H]3-	C35H70O2	HVUCKZJUWZBJDP-UHFFFAOYSA-N; DVHURGBDBBFPDF-SLXQPGMDSA-N; CEQDKMZQTXZMPE-UHFFFAOYSA-N
173.181	348.376	11		LMFA11000127; LMFA11000133; LMFA11000134; LMFA11000143; LMFA11000148; LMFA11000454; LMFA11000473; LMFA11000535; LMFA11000565; LMPR0105010011; LMPR0105020002	1,7Z,13Z-Pentacosatriene; 5Z,13Z-Pentacosadiene; 5Z,15Z-Pentacosadiene; 6Z,9Z-Pentacosadiene; 7Z,17Z-Pentacosadiene; 5,9-Pentacosadiene; 6,9-Pentacosadiene; 9,10-Pentacosadiene; 9-Pentacosyne; C25:2 Highly branched isoprenoid; C25:1 Monocyclic highly branched isoprenoid	[M-2H]2-	C25H48	DLHCECRJSRAJMR-KMMRODEJSA-N; WUQLVUZCIUOZKA-OXMSAILGSA-N; YTWZJINQLBFDOC-ITLPCMBPSA-N; HEDSUJXTHUJEDT-OHNCOSGTSA-N; MKIDDJZRPSCBTL-ALKJTPJRSA-N; YHOQMRIBXKNXHH-QNBOAHBYSA-N; HEDSUJXTHUJEDT-GRAPOSQESA-N; DXBGJJXZTQSWTG-UHFFFAOYSA-N; SVFORKJCDSRQNZ-UHFFFAOYSA-N; RNCKFEUHFHLLAW-UHFFFAOYSA-N; BSFSYBSOZFHRHQ-UHFFFAOYSA-N
173.412	523.257	3		LMPK11000022; LMPK11000025; LMPK11000027	19,20-epoxycytochalasin C; 19,20-epoxycytochalasin D; 5,6-dihydro-7-oxo-19,20-epoxycytochalasin C	[M-3H]3-	C30H37NO7	ZOSGFLUFAVFHCM-JYZXCPCISA-N; WHJRAYUHVRYTTH-HKAXZOPWSA-N; PAWKTQMFPZJNQO-YATVVXOVSA-N
173.419	523.278	1		LMFA08020178	FR901465	[M-3H]3-	C27H41NO9	DQTXAXNYLWRTPB-NTVXLVODSA-N
173.423	523.291	1	PS 18:1	LMGP03050001	PS(18:1(9Z)/0:0)	[M-3H]3-	C24H46NO9P	JZWNYZVVZXZRRH-YFKVPUFHSA-N
173.435	523.327	1	PE 20:0	LMGP02010101	PE(10:0/10:0)	[M-3H]3-	C25H50NO8P	KKOSJVWUOHEQKA-HSZRJFAPSA-N
173.447	523.364	4	PC O-18:0; PC 18:0; PE 21:0	LMGP01020046; LMGP01050026; LMGP01050076; LMGP02050026	PC(O-16:0/2:0); PC(18:0/0:0); PC(0:0/18:0); PE(21:0/0:0)	[M-3H]3-	C26H54NO7P	HVAUUPRFYPCOCA-AREMUKBSSA-N; IHNKQIMGVNPMTC-RUZDIDTESA-N; IQGPMZRCLCCXAG-RUZDIDTESA-N; JPTRRYQAYCFMLQ-RUZDIDTESA-N
173.459	523.4	1	PC O-19:0	LMGP01060017	PC(O-19:0/0:0)	[M-3H]3-	C27H58NO6P	XPESREFDQRQDRB-HHHXNRCGSA-N
173.479	523.46	3	Cer 32:2	LMSP02010074; LMSP02010094; LMSP02010216	Cer(d14:2(4E,6E)/18:0(2OH)); Cer(d14:1(4E)/18:1(9Z)(2OH)); Cer(d18:2(4E,8E)/14:0(2OH))	[M-3H]3-	C32H61NO4	BQZFEDVPVKCKOH-HAVXCLIQSA-N; ZFZFWMBMZIIVIX-ZJXSLYTJSA-N; OXGAGPAURVYCEQ-RTXLMFJXSA-N
173.492	523.496	2	Cer 33:1	LMSP02010015; LMSP02010120	Cer(d16:1/17:0); Cer(d18:1/15:0)	[M-3H]3-	C33H65NO3	QBFXCLDNTKBAPQ-STSAHMJASA-N; HBULQAPKKLNTLT-STSAHMJASA-N
173.504	523.533	1	Cer 34:0	LMSP00000019	Cer(m18:0/16:0)	[M-3H]3-	C34H69NO2	XDORUNOFOLESEM-JHOUSYSJSA-N
173.632	349.278	1		LMFA08020055	N-(2-fluoro-ethyl) arachidonoyl amine	[M-2H]2-	C22H36NOF	DOGHEWWVBBVYEY-DOFZRALJSA-N
173.642	349.298	4		LMFA08040005; LMFA08040011; LMFA08040037; LMFA08040065	Anandamide (20:3, n-3); Dihomo-gamma-linolenoyl-EA; Mead Acid-EA; Sciadonoyl-ethanolamide	[M-2H]2-	C22H39NO2	IGERBKTWMBMXMC-PDBXOOCHSA-N; ULQWKETUACYZLI-QNEBEIHSSA-N; YKGQBEGMUSSPFY-YOILPLPUSA-N; GRALDOVISFMWKP-URZBRJKDSA-N
173.698	524.117	1		LMPK12113046	5,7,2',3',4'-Pentahydroxy-3,6-dimethoxyflavone 7-glucoside	[M-3H]3-	C23H24O14	VRDVBYFMIGJXEG-VBUZMKOSSA-N
173.71	524.153	1		LMPK12020150	Barbatoflavan	[M-3H]3-	C24H28O13	GWCKEYBXVJCUKX-FJABZEENSA-N
174.76	527.301	4	PE 22:5	LMGP02050058; LMGP02050059; LMGP02050069; LMGP02050070	PE(0:0/22:5(4Z,7Z,10Z,13Z,16Z)); PE(0:0/22:5(7Z,10Z,13Z,16Z,19Z)); PE(22:5(4Z,7Z,10Z,13Z,16Z)/0:0); PE(22:5(7Z,10Z,13Z,16Z,19Z)/0:0)	[M-3H]3-	C27H46NO7P	ZMHRXVSSWJALGN-GOGKNFEWSA-N; KZXGPOLABXFBDK-SCFYABBUSA-N; GUWNUQBHHWXHBE-GOGKNFEWSA-N; OSRWIBSZJTWIKA-SCFYABBUSA-N
174.787	527.382	1		LMGL06010001	MDN-0104	[M-3H]3-	C29H53NO7	NXAYEJXOTSDSHG-ODINOTFKSA-N
174.823	527.491	1	Cer 32:0	LMSP02030051	Cer(t18:0/14:0)	[M-3H]3-	C32H65NO4	GULXQHPLVZZOTF-WTGSTYHVSA-N
174.88	137.932	1		LMFA01090074	2-bromoacetic acid	[M+K-2H]-	C2H3BrO2	KDPAWGWELVVRCH-UHFFFAOYSA-N
174.913	139.943	2		LMFA01090072; LMFA01090073	(Z)-2,3-dichloroacrylic acid; 3,3-dichloroacrylic acid	[M+Cl]-	C3H2Cl2O2	YQYHCJZVJNOGBP-UPHRSURJSA-N; HYODZVPUCNBWNY-UHFFFAOYSA-N
174.916	351.846	2		LMFA01090139; LMFA01090142	Ethyl 3,3-diiodoacrylate; Ethyl (Z) 2,3-diiodoacrylate	[M-2H]2-	C5H6I2O2	ULBLUKDUPXNGMA-UHFFFAOYSA-N; BGWAPSOQPCDAFQ-ARJAWSKDSA-N
174.976	96.0575	2		LMFA06000006; LMFA06000007	Sorbaldehyde; 4,5-hexadienal	[M+Br]-	C6H8O	BATOPAZDIZEVQF-MQQKCMAXSA-N; KURWGNIBBUMVKB-UHFFFAOYSA-N
174.98	175.988	5		LMFA01030967; LMFA01030976; LMFA01090148; LMFA01090149; LMFA01090153	2-chloromuconic acid; 3-chloromuconic acid; (E,E)-3-chloromuconic acid; (Z,Z)-3-chloromuconic acid; 3-chloro-cis,cis-muconic acid	[M-H]-	C6H5O4Cl	OZNNVVBQWHRHHH-UHFFFAOYSA-N; ICMVYBXQDUXEEE-UHFFFAOYSA-N; ICMVYBXQDUXEEE-MVJNYCIBSA-N; ICMVYBXQDUXEEE-LOKDLIDFSA-N; ICMVYBXQDUXEEE-BXTBVDPRSA-N
175.005	352.025	1		LMPK12140327	5,7,4'-Trihydroxyflavanone 7-sulfate	[M-2H]2-	C15H12O8S	LCXKYLMSILXZFG-UHFFFAOYSA-N
175.012	528.057	7		LMPK12110532; LMPK12110533; LMPK12110721; LMPK12110722; LMPK12111833; LMPK12111834; LMPK12112279	Orientin 7-O-sulfate; Isoorientin 7-O-sulfate; Luteolin 7-sulfate-3'-glucoside; Luteorin 7-(2''-sulfatoglucoside); Kaempferol 3-(3''-sulfatoglucoside); Kaempferol 3-beta-(6''-sulfatoglucoside); Quercetin 3-rhamnoside-3'-sulfate	[M-3H]3-	C21H20O14S	LPBOXONDWRTDPQ-VPRICQMDSA-N; RLTXSQQJZFIITR-VJXVFPJBSA-N; OTZOUMPODICORE-QNDFHXLGSA-N; RADMEXUHLCJBEW-QNDFHXLGSA-N; OSLUOTYHBWLMHD-WDHBMTDXSA-N; WYHOAUOZPBCWPP-QSOFNFLRSA-N; AFTZRPOSTUJNEO-HQBVPOQASA-N
175.017	140.047	1		LMFA07040113	HOHA lactone	[M+Cl]-	C7H8O3	MGDPEFRLGBFRFH-OWOJBTEDSA-N
175.022	352.058	1		LMPK12060033	12a-Hydroxydolineone	[M-2H]2-	C19H12O7	HLEAVDSSZUIWQI-UHFFFAOYSA-N
175.025	130.027	6		LMFA01170063; LMFA01170099; LMFA01170109; LMFA01170116; LMFA01170134; LMFA07010962	Itaconic acid; Citraconic acid; Glutaconic acid; Mesaconic acid; cis-Glutaconic acid; Methyl hydrogen fumarate	[M+CHO2]-	C5H6O4	LVHBHZANLOWSRM-UHFFFAOYSA-N; HNEGQIOMVPPMNR-IHWYPQMZSA-N; XVOUMQNXTGKGMA-OWOJBTEDSA-N; HNEGQIOMVPPMNR-NSCUHMNNSA-N; XVOUMQNXTGKGMA-UPHRSURJSA-N; NKHAVTQWNUWKEO-IHWYPQMZSA-N
175.025	88.016	1		LMFA01060077	Pyruvic acid	[2M-H]-	C3H4O3	LCTONWCANYUPML-UHFFFAOYSA-N
175.025	176.032	3		LMFA01050449; LMFA01050479; LMFA01050490	(4S,5S)-4,5-dihydroxy-2,6-dioxohexanoic acid; 2-hydroxy-3-oxoadipic acid; 3-deoxy-D-glycero-hexo-2,5-diulosonic acid	[M-H]-	C6H8O6	IMUGYKFHMJLTOU-WVZVXSGGSA-N; DVIFFQAOYQDXGL-UHFFFAOYSA-N; IBGYNIRCYXIAON-VKHMYHEASA-N
175.028	352.071	1		LMPK13060001	Griseofulvin	[M-2H]2-	C17H17ClO6	DDUHZTYCFQRHIY-RBHXEPJQSA-N
175.038	154.063	1		LMFA07040114	HOOA lactone	[M+Na-2H]-	C8H10O3	RCJOKQHNYYSHIB-DUXPYHPUSA-N
175.04	176.047	5		LMFA01030707; LMFA01030708; LMFA01030709; LMFA01030714; LMFA01070027	10-hydroxy-2E,8E-Decadiene-4,6-diynoic acid; 10-hydroxy-2E,8Z-Decadiene-4,6-diynoic acid; 10-hydroxy-2Z,8Z-Decadiene-4,6-diynoic acid; 10-hydroxy-8E-Decene-2,4,6-triynoic acid; 8,9-Epoxy-2Z-decene-4,6-diynoic acid	[M-H]-	C10H8O3	AJSNUBLNFVLJEB-KQQUZDAGSA-N; AJSNUBLNFVLJEB-CGXWXWIYSA-N; AJSNUBLNFVLJEB-SFECMWDFSA-N; XHUBNORIRAJQLO-UHFFFAOYSA-N; UBMRQHZPEXIXEJ-ALCCZGGFSA-N
175.04	352.095	21		LMPK08000002; LMPK12050248; LMPK12050278; LMPK12050280; LMPK12050309; LMPK12050310; LMPK12050311; LMPK12050319; LMPK12060009; LMPK12060010; LMPK12090006; LMPK12090008; LMPK12090017; LMPK12110731; LMPK12110915; LMPK12110937; LMPK12111993; LMPK12111994; LMPK12112800; LMPK12160004; LMPK12160005	Rubiginone D2; Semilicoisoflavone B; Lupinisoflavone A; Crotarin; Licoisoflavone B; Parvisoflavone B; Parvisoflavone A; Sophoraisoflavone A; Elliptone; Erosone; Bavacoumestan B; Psoralidin oxide; Bavacoumestan A; Yinyanghuo E; Cycloartocarpesin; Cyclocommunol; 3,5,4'-Trihydroxy-6'',6''-dimethylpyrano[2,3:7,6]flavone; Citrusinol; 3,5,6-Trimethoxyfurano[2,3:7,8]flavone; Lupinalbin D; Lupinalbin B	[M-2H]2-	C20H16O6	DWIWLEGGRHIXAH-KDLNQGCSSA-N; LWZACZCRAUQSLH-UHFFFAOYSA-N; DOGAHANJPKBCGB-UHFFFAOYSA-N; YAWLWHBWDHQRRT-UHFFFAOYSA-N; KIZPADOTOCPASX-UHFFFAOYSA-N; YKYNYMQDXOWMDT-UHFFFAOYSA-N; FNSFANUGPIQSTR-UHFFFAOYSA-N; RIDRQWKYWXHAOD-UHFFFAOYSA-N; KPSZGBRARBOMHQ-UHFFFAOYSA-N; QDVCTVPRLKNDMC-UHFFFAOYSA-N; PUGPPUXRVZRDGR-UHFFFAOYSA-N; DDNQJNCZXTTZFX-UHFFFAOYSA-N; RPMMXKVPBSLSDA-UHFFFAOYSA-N; FIKLOAGOJKGOFT-UHFFFAO…
175.04	528.142	1		LMPK12030014	Mahuannin D	[M-3H]3-	C30H24O9	BHGCRZWUKWPRDM-TZVIJXGFSA-N
175.048	175.048	1		LMFA01100036	2-amino-3-oxo-hexanedioic acid	[M]-	C6H9NO5	HXWZRYKURKEOSO-UHFFFAOYSA-N
175.048	528.167	1		LMST05010018	17beta-Estradiol 3-sulfate-17-(beta-D-glucuronide)	[M-3H]3-	C24H32O11S	VRMSCBRLZUCJBX-QXYWQCSFSA-N
175.053	138.104	9		LMFA06000045; LMFA06000046; LMFA06000047; LMFA06000048; LMFA06000049; LMFA06000117; LMFA06000135; LMFA06000139; LMFA06000277	2,4-nonadienal; 2,6-nonadienal; 3,6-nonadienal; 5,7-nonadienal; 6,8-nonadienal; (2E,6Z)-nona-2,6-dienal; 4E,8-Nonadienal; 4Z,8-Nonadienal; 4E,6E-nonenal	[M+K-2H]-	C9H14O	ZHHYXNZJDGDGPJ-BSWSSELBSA-N; HZYHMHHBBBSGHB-DYWGDJMRSA-N; FIDBXHOCOXRPRO-FZWLCVONSA-N; XBRSZJRHOMYFTA-MQQKCMAXSA-N; KFCWBYVPPYORPI-ONEGZZNKSA-N; HZYHMHHBBBSGHB-ODYTWBPASA-N; ISNGFCODFAPWPE-AATRIKPKSA-N; ISNGFCODFAPWPE-WAYWQWQTSA-N; ULMBCDDTBIJTAS-VNKDHWASSA-N
175.053	140.084	16		LMFA01030441; LMFA01030442; LMFA01030577; LMFA01030578; LMFA01030795; LMFA01140031; LMFA05000562; LMFA05000563; LMFA06000037; LMFA06000038; LMFA06000129; LMFA07010177; LMFA07010180; LMFA07010779; LMFA07010858; LMFA07010882	4Z,7-octadienoic acid; 5,7-octadienoic acid; 2-octynoic acid; 7-octynoic acid; 2E,7-Octadienoic acid; Alepramic acid; (E,E)-2-methyl-6-oxohepta-2,4-dienol; (E,E)-7-hydroxy-6-methylhepta-3,5-dienal; 2-octenedial; 4-octenedial; 4-oxo-2E-Octenal; 2E,5-Hexadienyl acetate; 2E,4E-Hexadienyl acetate; Allyl tiglate; Ethyl 2-methyl-3,4-pentadienoate; Ethyl sorbate	[M+Cl]-	C8H12O2	DANMCTRTXMRTRY-PLNGDYQASA-N; TXORZOOFFDVXQY-ONEGZZNKSA-N; BQDKCWCMDBMLEH-UHFFFAOYSA-N; WJBHDZBQZOMDFF-UHFFFAOYSA-N; NZEBVMIRSIBPJJ-VOTSOKGWSA-N; ZKEQEKIUJNGBRM-UHFFFAOYSA-N; CZHVRQOHHDVSOA-HJIKTHEYSA-N; ARBHCEGTLUXZRX-YNRRLODASA-N; DZYVOBZUVXUJJG-HWKANZROSA-N; IPKANKUZIOETCW-OWOJBTEDSA-N; KKCMFNUPOSVKRS-GQCTYLIASA-N; XKOQIBMJBXCXMT-AATRIKPKSA-N; PXVKYPFROMBALG-VNKDHWASSA-N; ODOZNBUSHKFCSH-ALCCZGG…
175.058	352.131	20		LMPK12050050; LMPK12050225; LMPK12050226; LMPK12050336; LMPK12050352; LMPK12070040; LMPK12070047; LMPK12070097; LMPK12080017; LMPK12080061; LMPK12111015; LMPK12120083; LMPK12120208; LMPK12120236; LMPK12120297; LMPK12120308; LMPK12120385; LMPK12140069; LMPK12140354; LMPK12140711	7-Prenyloxy-3'-hydroxy-4'-methoxyisoflavone; Gancaonin A; Gancanin M; 5-O-Methyllupiwighteone; Gancaonin G; Edunol; Neorautane; Edulenanol; Leiocin; Neorauflavene; Artonin U; Pongachalcone II; (+)-Tephrosone; Epoxyobovatachalcone; Xanthohumol C; Citrunobin; Demethylpraecanson B; Ovaliflavanone C; 5-Hydroxy-4'-methoxy-6'',6''-dimethylpyrano[2'',3'':7,8]flavanone; Brandisianone F	[M-2H]2-	C21H20O5	BGBPWPNAHAYZRE-UHFFFAOYSA-N; JQNSUDIGIIGIOL-UHFFFAOYSA-N; DDLPIQXHEKZHQX-UHFFFAOYSA-N; YYJKPTFNQQMOBK-UHFFFAOYSA-N; WLPHLDLTTPUDSI-UHFFFAOYSA-N; UFBHHWPUVXVFRG-UHFFFAOYSA-N; BGWFJLDAZBGWOL-UHFFFAOYSA-N; OHJQLSXZAOJGEK-UHFFFAOYSA-N; ADVVUFYZTDQZLS-UHFFFAOYSA-N; LDZFETFUTCHVSH-UHFFFAOYSA-N; BSZYNZDGUZYMDL-UHFFFAOYSA-N; WNUBZQVPFKTBOZ-QPJJXVBHSA-N; BIKNREOOENVYGF-ZLMOQVSZSA-N; BMZJUVJQWXFIKC-MDZDMXL…
175.06	352.134	1		LMST05020005	Estradiol-17beta 3-sulfate	[M-2H]2-	C18H24O5S	QZIGLSSUDXBTLJ-ZBRFXRBCSA-N
175.061	116.047	7		LMFA01020274; LMFA01060004; LMFA01060005; LMFA01060006; LMFA01060161; LMFA01060192; LMFA07010948	3-methyl-2-oxo-butanoic acid; 2-keto valeric acid; 3-keto valeric acid; Levulinic acid; 5-oxo-pentanoic acid; 2methyl-3-ketovaleric acid; methyl 3-hydroxybut-2-enoate	[M+C2H3O2]-	C5H8O3	QHKABHOOEWYVLI-UHFFFAOYSA-N; KDVFRMMRZOCFLS-UHFFFAOYSA-N; FHSUFDYFOHSYHI-UHFFFAOYSA-N; JOOXCMJARBKPKM-UHFFFAOYSA-N; VBKPPDYGFUZOAJ-UHFFFAOYSA-N; GCXJINGJZAOJHR-UHFFFAOYSA-N; DHVOJYDALVUWPZ-UHFFFAOYSA-N
175.061	130.063	8		LMFA01020275; LMFA01020276; LMFA01020280; LMFA01060007; LMFA01060008; LMFA01060009; LMFA01060010; LMFA07040003	3S-methyl-2-oxo-pentanoic acid; 3-oxo-4-methyl-pentanoic acid; 2oxo-3R-methyl-pentanoic acid; 2-keto-n-caproic acid; 3-keto-n-caproic acid; 4-keto-n-caproic acid; 5-keto-n-caproic acid; 4-Hydroxy-4-methyltetrahydro-2H-pyran-2-one	[M+CHO2]-	C6H10O3	JVQYSWDUAOAHFM-BYPYZUCNSA-N; ZXLSKTZECNUVIS-UHFFFAOYSA-N; JVQYSWDUAOAHFM-SCSAIBSYSA-N; XNIHZNNZJHYHLC-UHFFFAOYSA-N; BDCLDNALSPBWPQ-UHFFFAOYSA-N; CLJBDOUIEHLLEN-UHFFFAOYSA-N; MGTZCLMLSSAXLD-UHFFFAOYSA-N; JYVXNLLUYHCIIH-UHFFFAOYSA-N
175.061	176.068	3		LMFA01170064; LMFA01170081; LMFA01170083	3-propylmalic acid; 2,3-dimethyl-3-hydroxy-glutaric acid; 2-isopropyl-malic acid	[M-H]-	C7H12O5	LOLHYFQEDPGSHZ-UHFFFAOYSA-N; CCFYMOIEFAALDH-UHFFFAOYSA-N; BITYXLXUCSKTJS-ZETCQYMHSA-N
175.072	116.059	1		LMFA08010026	Succinamide	[M+C2H3O2]-	C4H8N2O2	SNCZNSNPXMPCGN-UHFFFAOYSA-N
175.072	135.053	1		LMFA01050439	(+)-threo-2-Amino-3,4-dihydroxybutanoic acid	[M+C2H3N-H]-	C4H9NO4	JBNUARFQOCGDRK-UHFFFAOYSA-N
175.074	154.099	18		LMFA01020398; LMFA01030447; LMFA01030448; LMFA01030449; LMFA01030450; LMFA01030504; LMFA01030505; LMFA01030506; LMFA01030507; LMFA01030508; LMFA01030509; LMFA06000254; LMFA07010777; LMFA07010945; LMFA07040018; LMFA07040020; LMFA12000242; LMFA12000243	Dendryphiellic acid A; 2,6-nonadienoic acid; 2E,6Z-nonadienoic acid; 2Z,4E-nonadienoic acid; 5,7-nonadienoic acid; 2-nonynoic acid; 4-nonynoic acid; 5-nonynoic acid; 6-nonynoic acid; 7-nonynoic acid; 8-nonynoic acid; 4-oxo-nonenal; Allyl hexenoate; Methyl 2-octynoate; (2-Hydroxymethyl-cyclohexyl)-acetic acid lactone; 2-nonen-4-olide; 3E-Nonen-2,5-dione; 3Z-Nonen-2,5-dione	[M+Na-2H]-	C9H14O2	DNUJBTBPCOIYRL-QALPAXIDSA-N; VCXVRGHERCHZLW-DYWGDJMRSA-N; VCXVRGHERCHZLW-ODYTWBPASA-N; YAWXLPDXHPHGPX-MDAAKZFYSA-N; MBFQFNUNKGVKRZ-MQQKCMAXSA-N; ZAWLBSATNLQTON-UHFFFAOYSA-N; LWMGSJYVDCEMDH-UHFFFAOYSA-N; GIMQQWKASGCRDK-UHFFFAOYSA-N; JYHVTTAHMRXBQX-UHFFFAOYSA-N; XHWZIVIBBICWQB-UHFFFAOYSA-N; NLRIJHGYFNZMGB-UHFFFAOYSA-N; SEPPVOUBHWNCAW-FNORWQNLSA-N; VOLVXFXDLNXTMV-VOTSOKGWSA-N; FRLZQXRXIKQFNS-UHFFFAO…
175.076	176.084	1		LMFA07010713	2-Decene-4,6-diynoic acid, methyl ester, (E)-	[M-H]-	C11H12O2	LWONXTYZMYZRSU-MDZDMXLPSA-N
175.076	352.167	7		LMPK12020159; LMPK12020163; LMPK12020164; LMPK12120047; LMPK12120216; LMPK12120375; LMPK12140179	Methylhildgardtol A; Methylhildgardtol B; Xuulanin; 4'-O-Methylbavachalcone; Ovalichalcone; Pongagallone A; Candidone	[M-2H]2-	C22H24O4	KCRBILJKGXMJLI-WFTITGEASA-N; DCNIJWYZTHCFLC-FUHWJXTLSA-N; GFVVFOVUYZBZJA-ATNAJCNCSA-N; GCEGUTHXMYHGKF-XYOKQWHBSA-N; QDSRQILTOUZIGL-ACCUITESSA-N; HYEHSSXMOHMVLQ-UYRXBGFRSA-N; JYESOAFLKFHYHP-UHFFFAOYSA-N
175.08	176.087	2		LMFA05000540; LMFA07010969	3-mercaptohexyl acetate; Methylthiomethyl hexanoate	[M-H]-	C8H16O2S	JUCARGIKESIVLB-UHFFFAOYSA-N; NWSZEYNCLKNLMJ-UHFFFAOYSA-N
175.08	528.262	2		LMPK11000003; LMPK11000033	Chaetoglobosin A; Chaetoglobosin B	[M-3H]3-	C32H36N2O5	OUMWCYMRLMEZJH-VOXRAUTJSA-N; VUEFRYQBOMQOMV-BEQOWTTGSA-N
175.083	352.181	2		LMFA03120054; LMFA03120061	Egregiachloride C; Eiseniachloride C	[M-2H]2-	C20H29ClO3; C20H29O3Cl	ZPCHFWGBCMRNFG-LUZGOERCSA-N; XSVVTBMSEOBKQC-UFMICMNASA-N
175.083	528.272	5		LMST01010418; LMST01160015; LMST01160040; LMST01160043; LMST01160057	Ganoweberianic acid F; Physapubenolide; Physagulide I; Withaminimin; Physachenolide D	[M-3H]3-	C30H40O8	FHTLHTCBXPNLGK-OPBNHXOESA-N; OPYWYTLAPWWTKW-RHITVKEVSA-N; LKNMQSNKHQTCFH-XPFZSAMVSA-N; REOWXEUUAXLCRM-DTRRUJLXSA-N; RGHQRULWHKEQHE-GRVQADPTSA-N
175.088	528.285	1		LMST01010183	2-deoxyecdysone 22-phosphate	[M-3H]3-	C27H45O8P	AOKIBCRWTSJHIE-XNSSJAPWSA-N
175.089	138.141	6		LMFA11000036; LMFA11000046; LMFA11000080; LMFA11000506; LMFA11000658; LMFA11000665	3E,7-Dimethyl-1,3,6-octatriene; 3,7-Dimethylocta-2E,4E-diene; 3,7-Dimethyl-1,3Z,6-octatriene; 7-Methyl-3-methylene-1,6-octadiene; Butylidenecyclohexane; 1-methyl-1-(2-methyl-2-propenyl)-cyclopentane	[M+K-2H]-	C10H18	LQJJRPLOVQYMPJ-CSKARUKUSA-N; NXFMFYVNTLULFW-SOYUKNQTSA-N; LQJJRPLOVQYMPJ-NTMALXAHSA-N; URHLAZIFTACBJA-UHFFFAOYSA-N; DVJPAIYXIZTKPM-UHFFFAOYSA-N; AGIVRYRAKLJNMU-RUDMXATFSA-N
175.09	140.12	22		LMFA05000118; LMFA05000136; LMFA05000498; LMFA05000499; LMFA05000501; LMFA05000502; LMFA05000555; LMFA05000608; LMFA06000041; LMFA06000042; LMFA06000043; LMFA06000044; LMFA06000113; LMFA06000127; LMFA06000140; LMFA12000094; LMFA12000133; LMFA12000134; LMFA12000135; LMFA12000136; LMFA12000141; LMFA12000145	2,4-Dimethyl-2E,4E-heptadien-1-ol; 3Z,6Z-Nonadien-1-ol; 6E,8-Nonadien-2R-ol; 6Z,8-Nonadien-2R-ol; 6E,8-nonadien-2S-ol; 6Z,8-Nonadien-2S-ol; (3E,6Z)-3,6-Nonadien-1-ol; 2,4-Nonadien-1-ol; 2-nonenal; 3-nonenal; 4-nonenal; 6-nonenal; 3Z-nonenal; 2,6-Dimethyl-5-heptenal; 4Z-Nonenal; 4,6-Dimethyl-4E-hepten-3-one; 3E-Nonen-2-one; 6E-Nonen-2-one; 4Z-Nonen-2-one; 6Z-Nonen-2-one; 5-Nonen-2-one; 8-Nonen-2-o…	[M+Cl]-	C9H16O	FOGJPHRWJKZCAO-XVYDYJIPSA-N; PICGPEBVZGCYBV-CWWKMNTPSA-N; KOFXIBPKWDCMSE-XNPJLODASA-N; KOFXIBPKWDCMSE-XRVBUDJMSA-N; KOFXIBPKWDCMSE-MOVJSRMASA-N; KOFXIBPKWDCMSE-WBSSQXGSSA-N; PICGPEBVZGCYBV-WWVFNRLHSA-N; NCPWFIVLKCFWSP-BSWSSELBSA-N; BSAIUMLZVGUGKX-BQYQJAHWSA-N; YXEAENVLZOODMT-VOTSOKGWSA-N; QPULDJYQYDGZEI-AATRIKPKSA-N; RTNPCOBSXBGDMO-ONEGZZNKSA-N; YXEAENVLZOODMT-SREVYHEPSA-N; YGFGZTXGYTUXBA-UHFFFAO…
175.09	352.194	1		LMFA01090059	9,10-dichloro-octadecanoic acid	[M-2H]2-	C18H34Cl2O2	IOVDLGFDMIRNLE-UHFFFAOYSA-N
175.091	528.293	1	MGMG 18:4	LMGL04010016	MGMG(18:4;O/0:0)	[M-3H]3-	C27H44O10	AABZWWBXDMYGEW-VHLFVCRRSA-N
175.095	352.204	1		LMFA01050589	Carduusyne E	[M-2H]2-	C23H28O3	QGZIGGVDPDGDRQ-IOUFHMPJSA-N
175.097	528.312	3		LMST05020052; LMST05020058; LMST05020062	Gracilosulfate A; Gracilosulfate G; Lamellosterol C	[M-3H]3-	C28H48O7S	NVMMLEGZPRKADO-KCLFOZORSA-N; WKGNAMBDZSCHHJ-UGBNYXRMSA-N; WBNUFLZYIPASAS-YGXGWDJCSA-N
175.098	58.0419	1		LMFA12000057	Propan-2-one	[2M+C2H3O2]-	C3H6O	CSCPPACGZOOCGX-UHFFFAOYSA-N
175.098	116.084	25		LMFA01010006; LMFA01020074; LMFA01020075; LMFA01020076; LMFA01020077; LMFA01020078; LMFA01020079; LMFA06000012; LMFA06000013; LMFA06000014; LMFA06000015; LMFA06000125; LMFA07010412; LMFA07010503; LMFA07010575; LMFA07010874; LMFA07010934; LMFA07010950; LMFA07010966; LMFA12000029; LMFA12000071; LMFA12000076; LMFA12000077; LMFA12000078; LMFA12000082	Caproic acid; 2-methyl valeric acid; 3-methyl valeric acid; Isocaproic acid; diethyl acetic acid; dimethyl ethyl acetic acid; 3,3-dimethyl-butanoic acid; 2-hydroxy caproaldehyde; 4-hydroxy caproaldehyde; 5-hydroxy caproaldehyde; 6-hydroxy caproaldehyde; 3-Hydroxyhexanal; propyl propionate; ethyl 2-methyl-propionyl; 3-Methyl-2-butenyl formate; Ethyl butyrate; Methyl (S)-2-Methylbutanoate; Methyl 3…	[M+C2H3O2]-	C6H12O2	FUZZWVXGSFPDMH-UHFFFAOYSA-N; OVBFMEVBMNZIBR-UHFFFAOYSA-N; IGIDLTISMCAULB-UHFFFAOYSA-N; FGKJLKRYENPLQH-UHFFFAOYSA-N; OXQGTIUCKGYOAA-UHFFFAOYSA-N; VUAXHMVRKOTJKP-UHFFFAOYSA-N; MLMQPDHYNJCQAO-UHFFFAOYSA-N; BRZMRZVKWQWYPJ-UHFFFAOYSA-N; HAPLZPWSLJPZBM-UHFFFAOYSA-N; YRMUTQRWVGDUBW-UHFFFAOYSA-N; FPFTWHJPEMPAGE-UHFFFAOYSA-N; JVDKSPFKTRMHMA-UHFFFAOYSA-N; MCSINKKTEDDPNK-UHFFFAOYSA-N; WDAXFOBOLVPGLV-UHFFFAO…
175.098	130.099	23		LMFA01010007; LMFA01020080; LMFA01020081; LMFA01020082; LMFA01020083; LMFA01020084; LMFA01020085; LMFA01020086; LMFA01020144; LMFA01020145; LMFA01020146; LMFA07010176; LMFA07010417; LMFA07010433; LMFA07010506; LMFA07010511; LMFA07010567; LMFA07010673; LMFA07010881; LMFA07010942; LMFA07010953; LMFA12000014; LMFA12000021	Heptylic acid; 2-methyl-hexanoic acid; 3-methyl-hexanoic acid; 4-methyl-hexanoic acid; 5-methyl-hexanoic acid; alpha-ethyl valeric acid; alpha,alpha-dimethyl valeric acid; beta,beta-dimethyl valeric acid; 4,4-dimethyl valeric acid; 3,4-dimethyl valeric acid; 2-ethyl-2-methyl-butanoic acid; Pentyl acetate; propionyl butyrate; Methyl hexanoate; ethyl 2-methyl-butanoate; ethyl 3-methyl-butanoate; 2-…	[M+CHO2]-	C7H14O2	MNWFXJYAOYHMED-UHFFFAOYSA-N; CVKMFSAVYPAZTQ-UHFFFAOYSA-N; NZQMQVJXSRMTCJ-UHFFFAOYSA-N; DIVCBWJKVSFZKJ-UHFFFAOYSA-N; MHPUGCYGQWGLJL-UHFFFAOYSA-N; BAZMYXGARXYAEQ-UHFFFAOYSA-N; ZRYCZAWRXHAAPZ-UHFFFAOYSA-N; UPURPFNAFBQPON-UHFFFAOYSA-N; HMMSZUQCCUWXRA-UHFFFAOYSA-N; GETAKGOKCSRVLZ-UHFFFAOYSA-N; LHJPKLWGGMAUAN-UHFFFAOYSA-N; PGMYKACGEOXYJE-UHFFFAOYSA-N; HUAZGNHGCJGYNP-UHFFFAOYSA-N; NUKZAGXMHTUAFE-UHFFFAO…
175.098	88.0524	5		LMFA01010004; LMFA01020071; LMFA07010410; LMFA12000020; LMFA12000064	Butyric acid; Isobutyric acid; Methyl propionate; 3-Hydroxybutan-2-one ; 3R-Hydroxybutan-2-one	[2M-H]-	C4H8O2	FERIUCNNQQJTOY-UHFFFAOYSA-N; KQNPFQTWMSNSAP-UHFFFAOYSA-N; RJUFJBKOKNCXHH-UHFFFAOYSA-N; ROWKJAVDOGWPAT-UHFFFAOYSA-N; ROWKJAVDOGWPAT-GSVOUGTGSA-N
175.098	176.105	1		LMFA01050228	6,8-dihydroxy-octanoic acid	[M-H]-	C8H16O4	LJWTVHKBGBUURN-UHFFFAOYSA-N
175.101	528.324	2		LMPK12120242; LMPK12140211	Neolinderachalcone; Neolinderatone	[M-3H]3-	C35H44O4	KYUKCFVAGXOEPH-CWTKEZOYSA-N; CVKXAEQFTCAGJZ-UHFFFAOYSA-N
175.103	528.33	2		LMST01031079; LMST01031080	24S-methylcholest-22E-en-3beta,4beta,5alpha,6alpha,8beta,14alpha,15alpha,25,28-nonol; 24R-methylcholest-22E-en-3beta,4beta,5alpha,6alpha,8beta,14alpha,15alpha,25R,26-nonol	[M-3H]3-	C28H48O9	HLYVWVNIGBGPKS-ALUWKOBPSA-N; YBHRKPRZIIWOHY-LNCPMJPISA-N
175.105	352.225	196		LMFA01030749; LMFA03000029; LMFA03000030; LMFA03000031; LMFA03000032; LMFA03000035; LMFA03010003; LMFA03010004; LMFA03010010; LMFA03010022; LMFA03010026; LMFA03010031; LMFA03010060; LMFA03010087; LMFA03010094; LMFA03010101; LMFA03010102; LMFA03010138; LMFA03010143; LMFA03010146; LMFA03010148; LMFA03010170; LMFA03020018; LMFA03030001; LMFA03040001; LMFA03040002; LMFA03040003; LMFA03040007; LMFA030…	5,14,15-trihydroxy-6,8,10,12-Eicosatetraenoic acid; 14R,17R,18R-trihydroxy-5Z,8Z,11Z,15E-eicosatetraenoic acid; 14S,17R,18R-trihydroxy-5Z,8Z,11Z,15E-eicosatetraenoic acid; 16R,17S,18R-trihydroxy-5Z,8Z,11Z,14Z-eicosatetraenoic acid; 16S17S,18R-trihydroxy-5Z,8Z,11Z,14Z-eicosatetraenoic acid; 8,9-11,12-diepoxy-13-hydroxyeicosadienoic acid; PGE2; PGD2; PGH2; 13,14-dihydro-15-keto-PGD2; 15-keto-PGF2al…	[M-2H]2-	C20H32O5	UXVRTOKOJOMENI-ICTGYCPSSA-N; FHKYIIAOBKDGDK-AMWNYCQBSA-N; FHKYIIAOBKDGDK-XWRNHZEISA-N; SDBLVSVMLTWSEM-ZOEOKULSSA-N; SDBLVSVMLTWSEM-SRVVOBOYSA-N; NNESHPVDBNUTIY-DFKICKGFSA-N; XEYBRNLFEZDVAW-ARSRFYASSA-N; BHMBVRSPMRCCGG-OUTUXVNYSA-N; YIBNHAJFJUQSRA-YNNPMVKQSA-N; VSRXYLYXIXYEST-KZTWKYQFSA-N; LOLJEILMPWPILA-AMFHKTBMSA-N; CUJMXIQZWPZMNQ-XYYGWQPLSA-N; XEYBRNLFEZDVAW-YUOXZBOXSA-N; KAQKFAOMNZTLHT-OZUDYXH…
175.11	154.136	33		LMFA05000127; LMFA05000141; LMFA05000543; LMFA06000053; LMFA06000054; LMFA06000055; LMFA06000056; LMFA06000147; LMFA06000148; LMFA06000276; LMFA12000150; LMPR0102010007; LMPR0102010010; LMPR0102010011; LMPR0102010013; LMPR0102010016; LMPR0102010018; LMPR0102010019; LMPR0102010028; LMPR0102090004; LMPR0102090019; LMPR0102090028; LMPR0102090031; LMPR0102090032; LMPR0102090034; LMPR0102090035; LMPR0…	3,7-Dimethyl-3Z,6-octadien-1-ol; 7Z,9-Decadien-1-ol; (2E,4E)-2,4-Decadien-1-ol; 2-decenal; 3-decenal; 5-decenal; 6-decenal; 4Z-Decenal; 5Z-Decenal; 4E-decenal; 7E-Decen-2-one; (R)-(+)-Citronellal; Nerol; (S)-(-)-Citronellal; (-)-Linalool; 2E-geraniol; (S)-lavandulol; (R)-lavandulol; S-ipsenol; (-)-Menthone; 1,8-Cineol; (R)-(+)-alpha-Terpineol; (1R,2R,4R)-Dihydrocarveol; (1R,2S,4R)-Neo-dihydrocarv…	[M+Na-2H]-	C10H18O	DTHIOPUFUOMHAY-POHAHGRESA-N; WIIGCNVKVVQGOY-ARJAWSKDSA-N; NUBWFSDCZULDCI-BLHCBFLLSA-N; MMFCJPPRCYDLLZ-CMDGGOBGSA-N; NRXZYQITMVTQIB-BQYQJAHWSA-N; FJVGFBFLXXDIAP-AATRIKPKSA-N; BHAHVSKDYRPNIR-SNAWJCMRSA-N; CWRKZMLUDFBPAO-SREVYHEPSA-N; FJVGFBFLXXDIAP-WAYWQWQTSA-N; CWRKZMLUDFBPAO-VOTSOKGWSA-N; LLSXGTGHORAQKV-SNAWJCMRSA-N; NEHNMFOYXAPHSD-SNVBAGLBSA-N; GLZPCOQZEFWAFX-YFHOEESVSA-N; NEHNMFOYXAPHSD-JTQLQIE…
175.118	528.376	7		LMPR01070124; LMPR01070627; LMPR01071037; LMPR01071038; LMPR01071047; LMPR01071049; LMPR01071050	Isorenieratene; Octadehydro-beta-carotene; Isorenieracistene; Isorenieradicistene; Renierapurpurin; Renieratene; Renieracistene	[M-3H]3-	C40H48	ZCIHMQAPACOQHT-YSEOPJLNSA-N; YIEZHIVCQXSQNO-ZKUOVEGJSA-N; ZCIHMQAPACOQHT-SJRLYZOOSA-N; ZCIHMQAPACOQHT-UVWBRGAHSA-N; UKQDELXQDGFRFW-RIRRTMASSA-N; JYXWNSQXDWWFEW-DPIQMXNXSA-N; YIQRIEBZKDZQLZ-WHJOMXHFSA-N
175.123	352.261	5		LMFA01170127; LMFA05000716; LMFA05000717; LMGL01030008; LMGL01030009	Ceriporic acid C; Persediene; Persenone C; Isoraspailyne A; 1-O-(18-hydroxy-octadeca-1Z,5Z-dien-3-ynyl)-sn-glycerol	[M-2H]2-	C21H36O4	BQGIGMHUCMNPDK-OEIFXAAASA-N; IMNSNWGUJWPUOQ-FNEOHHHZSA-N; MYFQKXPELFRJRW-ABOKRIGSSA-N; JPVHGPAQJWEPFH-TVSZHIICSA-N; RFZGOGUSGPXHFK-ROGWRQAOSA-N
175.126	140.156	15		LMFA11000311; LMFA11000593; LMFA11000597; LMFA11000630; LMFA11000631; LMFA11000644; LMFA11000645; LMFA11000646; LMFA11000652; LMFA11000653; LMFA11000654; LMFA11000656; LMFA11000657; LMFA11000669; LMPR0102050002	1-Decene; 2,6-dimethyl-2-octene; 5E-decene; 1-methylpropyl-cyclohexane; 1,1,2,3-tetramethylcyclohexane; 1-ethyl-trans-1,3-dimethycyclohexane; 1-ethyl-trans-1,4-dimethycyclohexane; 1-ethyl-2,3-dimethycyclohexane; 1-methyl-2-propylcyclohexane; 1-methyl-3-isopropylcyclohexane; 1-methyl-3-propylcyclohexane; 2-ethyl-1,3-dimethyl-cyclohexane; Butylcyclohexane; Pentylcyclopentane; 1-ethyl-2,4-dimethycyc…	[M+Cl]-	C10H20	AFFLGGQVNFXPEV-UHFFFAOYSA-N; WQNLWKDARWVSKE-UHFFFAOYSA-N; UURSXESKOOOTOV-MDZDMXLPSA-N; QTYARKOMFKRPSY-UHFFFAOYSA-N; BUOAKQCLRBVIOX-UHFFFAOYSA-N; YLZKVXHQMPWDBJ-ZJUUUORDSA-N; JUJZODUQWZZPDO-AOOOYVTPSA-N; VJIJHYHFBLLMQS-UHFFFAOYSA-N; BVYJEKBXVYKYRA-UHFFFAOYSA-N; QRDCBPPMQOPHOU-UHFFFAOYSA-N; HFHJBWYDQAWSIA-UHFFFAOYSA-N; QZUJWESVOYGMQY-UHFFFAOYSA-N; GGBJHURWWWLEQH-UHFFFAOYSA-N; HPQURZRDYMUHJI-UHFFFAO…
175.129	352.273	2		LMFA08020265; LMFA08020268	N-goshuyoyl lysine; N6-goshuyoyl lysine	[M-2H]2-	C20H36N2O3	KWVQXGZFFMOVRU-RKRHOQAZSA-N; NTSAFUHUIQREBF-RKRHOQAZSA-N
175.132	528.418	1		LMFA01050554	ELV-N34	[M-3H]3-	C34H56O4	RELOZBYGQUUUEG-FMNPVTMVSA-N
175.134	116.12	10		LMFA05000122; LMFA05000461; LMFA05000462; LMFA05000465; LMFA05000466; LMFA05000477; LMFA05000478; LMFA05000483; LMFA05000484; LMFA05000615	n-heptanol; 4S-Methylhexan-3R-ol; 4S-Methylhexan-3S-ol; 3-Methylhexan-2-ol; 5-Methylhexan-3-ol; Heptan-2R-ol; Heptan-2S-ol; Heptan-3-ol; Heptan-4-ol; 2-Heptanol	[M+C2H3O2]-	C7H16O	BBMCTIGTTCKYKF-UHFFFAOYSA-N; NZPGYIBESMMUFU-NKWVEPMBSA-N; NZPGYIBESMMUFU-BQBZGAKWSA-N; IRLSKJITMWPWNY-UHFFFAOYSA-N; RGCZULIFYUPTAR-UHFFFAOYSA-N; CETWDUZRCINIHU-SSDOTTSWSA-N; CETWDUZRCINIHU-ZETCQYMHSA-N; RZKSECIXORKHQS-UHFFFAOYSA-N; YVBCULSIZWMTFY-UHFFFAOYSA-N; CETWDUZRCINIHU-UHFFFAOYSA-N
175.134	130.136	15		LMFA05000130; LMFA05000472; LMFA05000473; LMFA05000476; LMFA05000479; LMFA05000482; LMFA05000490; LMFA05000492; LMFA05000547; LMFA05000551; LMFA05000553; LMFA05000568; LMFA05000620; LMFA05000630; LMFA05000703	n-octanol; 4S-Methylheptan-3R-ol; 4S-Methylheptan-3S-ol; 2-Methylheptan-4R-ol; 3-Methylheptan-2-ol; 6-Methylheptan-3-ol; Octan-3R-ol; Octan-3S-ol; (2R)-octan-2-ol; (2S)-octan-2-ol; (2xi,4xi)-2,4-Dimethyl-1-hexanol; (S)-3-Octanol; 2-Octanol; 4-Methyl-2-heptanol; xi-2-Ethyl-1-hexanol	[M+CHO2]-	C8H18O	KBPLFHHGFOOTCA-UHFFFAOYSA-N; BKQICAFAUMRYLZ-JGVFFNPUSA-N; BKQICAFAUMRYLZ-YUMQZZPRSA-N; QXPLZEKPCGUWEM-MRVPVSSYSA-N; SZERMVMTUUAYML-UHFFFAOYSA-N; MNBIBGDICHMQFN-UHFFFAOYSA-N; NMRPBPVERJPACX-MRVPVSSYSA-N; NMRPBPVERJPACX-QMMMGPOBSA-N; SJWFXCIHNDVPSH-MRVPVSSYSA-N; SJWFXCIHNDVPSH-QMMMGPOBSA-N; GDRBQWCGBCJTLB-UHFFFAOYSA-N; NMRPBPVERJPACX-UHFFFAOYSA-N; SJWFXCIHNDVPSH-UHFFFAOYSA-N; GUHWHNUGIGOSCN-UHFFFAO…
175.134	176.141	2		LMGL01020028; LMGL01020029	1-Hexylglycerol; 2-Hexylglycerol	[M-H]-	C9H20O3	MQVMITUCTLYRNV-VIFPVBQESA-N; PXWAQUODOTWYMT-UHFFFAOYSA-N
175.142	352.298	3		LMFA01031177; LMFA07040158; LMFA07040160	Pantheric Acid A; Hippobutenolide B; Erectusfuranone B	[M-2H]2-	C22H40O3	KKPWDPXWIUPCGB-XUQULAACSA-N; WYVOALIYMFLHQJ-OAQYLSRUSA-N; OAYMEFORXFABDF-OAQYLSRUSA-N
175.144	528.454	1		LMPR04000022	32,35-anhydrobacteriohopaneterol	[M-3H]3-	C35H60O3	AHIYJXIRRHDLAB-PAJINBBCSA-N
175.147	154.172	8		LMFA11000332; LMFA11000412; LMFA11000436; LMFA11000595; LMFA11000596; LMFA11000628; LMFA11000634; LMFA11000664	1-Undecene; 3-Undecene; 4-Undecene; 6-methyl- 4E-decene; 2,3,6-trimethyl-4-Octene; 1,2-dimethylpropyl-cyclohexane; 1,1-dimethyl-2-propylcyclohexane; 1-butyl-2-ethylcyclopentane	[M+Na-2H]-	C11H22	DCTOHCCUXLBQMS-UHFFFAOYSA-N; SDTYFWAQLSIEBH-FNORWQNLSA-N; JABYJIQOLGWMQW-VQHVLOKHSA-N; NPZGWUKMILXVMS-CSKARUKUSA-N; BPHPRVXZLWQTOR-BQYQJAHWSA-N; FGMIBQACCWIIBU-UHFFFAOYSA-N; XKMQXWSKJIGVIO-UHFFFAOYSA-N; YJMFUCKUZMNZLY-UHFFFAOYSA-N
175.149	176.156	1		LMFA11000054	3,5,7-Trimethyl-2E,4E,6E,8E-decatetraene	[M-H]-	C13H20	RRPFGKUHEMWGSW-RYNMLCPOSA-N
175.156	528.491	7		LMFA01030829; LMFA07010145; LMFA07010146; LMFA07010147; LMFA07011171; LMFA07011172; LMFA07011173	36:4(21Z,24Z,27Z,30Z); Linolenyl oleate; Linoleyl linoleate; Oleyl linolenate; Benzyl 27-methyloctacosanoate; Benzyl 26-methyloctacosanoate; Benzyl nonacosanoate	[M-3H]3-	C36H64O2	PEMVOZOAPAFWKW-DOFZRALJSA-N; AGAGKLWHIZXMOT-MURDYDGNSA-N; BWPODKUVJMQURN-MAZCIEHSSA-N; OIRFIBZVTFIPSF-XEKZTXPJSA-N; XECKKZZQPPUCAD-UHFFFAOYSA-N; VHLHETVUBSKGTD-UHFFFAOYSA-N; CTGKQRAKQRMVJX-UHFFFAOYSA-N
175.16	352.334	14		LMFA01030091; LMFA01030412; LMFA01030413; LMFA01030414; LMFA01030415; LMFA01030416; LMFA01031074; LMFA01140046; LMFA07010560; LMFA07010562; LMFA07010632; LMFA07010636; LMFA07010645; LMPR0103010016	22-tricosenoic acid; 14E-tricosenoic acid; 14Z-tricosenoic acid; 16Z-tricosenoic acid; 17Z-tricosenoic acid; 18Z-tricosenoic acid; 9Z-Tricosenoic acid; 13,14-methylene-docosanoic acid; (Z)-7-Octadecenyl 3-methylbutanoate; (Z)-9-Octadecenyl 3-methylbutanoate; 9-Octadecenyl 3-methylbutanoate; 3-Methyl-3-butenyl octadecanoate; Oleyl isobutyrate; 20:1(5Z)(11Me,15Me,19Me)	[M-2H]2-	C23H44O2	YGTSVJQQDISEHZ-UHFFFAOYSA-N; BRCMIDDAOIVEAZ-MDZDMXLPSA-N; BRCMIDDAOIVEAZ-KTKRTIGZSA-N; WJUFVBCUBJGBER-FPLPWBNLSA-N; FIBGZVSOAZMXHT-SREVYHEPSA-N; BSDQMUMDKOWNMX-WAYWQWQTSA-N; KXFRDCNURJWFIF-PFONDFGASA-N; KTAYKDBBVGXYBG-UHFFFAOYSA-N; VTXMDNJUVHLJDK-YPKPFQOOSA-N; LOCNAPVACGRDIV-QXMHVHEDSA-N; LOCNAPVACGRDIV-VAWYXSNFSA-N; AJYXKHNQPPDXKA-UHFFFAOYSA-N; VQGFLDJIMXABEX-SEYXRHQNSA-N; YFFYZNLBGSMHGN-ALCCZGG…
175.168	528.527	1		LMFA12000376	37:3 methyl alkenone	[M-3H]3-	C37H68O	BVZVGJNVBQWQNU-OVNHWCOASA-N
175.17	88.0888	4		LMFA05000102; LMFA05000104; LMFA05000108; LMFA05000112	2R-Methylbutan-1-ol; 2-Methylbutan-1-ol; 3-Methylbutan-1-ol; Pentan-1-ol	[2M-H]-	C5H12O	QPRQEDXDYOZYLA-RXMQYKEDSA-N; QPRQEDXDYOZYLA-UHFFFAOYSA-N; PHTQWCKDNZKARW-UHFFFAOYSA-N; AMQJEAYHLZJPGS-UHFFFAOYSA-N
175.178	352.371	4		LMFA06000103; LMFA12000379; LMFA12000380; LMFA12000381	tetracosanal; 22-methyltricosan-2-one; 21-methyltricosan-2-one; 2-Tetracosanone	[M-2H]2-	C24H48O	HGINZVDZNQJVLQ-UHFFFAOYSA-N; DNCQGKPEYXEFRN-UHFFFAOYSA-N; KHHKTQRWCWAHQM-UHFFFAOYSA-N; YLXYBDHLRCMBAL-UHFFFAOYSA-N
175.196	352.407	7		LMFA11000188; LMFA11000219; LMFA11000232; LMFA11000352; LMFA11000404; LMFA11000582; LMPR0105010013	10-Methyltetracosane; 11-Methyltetracosane; 12-Methyltetracosane; 2-Methyltetracosane; 3-Methyltetracosane; Pentacosane; C25 Highly branched isoprenoid	[M-2H]2-	C25H52	GFQCVCKEFHXROW-UHFFFAOYSA-N; ROVQLBOPXKELIT-UHFFFAOYSA-N; GOVCFPPSXWBHGY-UHFFFAOYSA-N; YNQOGIZOCQEUJR-UHFFFAOYSA-N; PIDMIARWXIPIMD-UHFFFAOYSA-N; YKNWIILGEFFOPE-UHFFFAOYSA-N; OFIAQLKCCAODLR-UHFFFAOYSA-N
175.391	529.195	2		LMPK13050004; LMPK13050005	13-Dihydrodaunorubicin; (13S)-13-Dihydrodaunorubicin	[M-3H]3-	C27H31NO10	HJEZFVLKJYFNQW-FKKRWUELSA-N; HJEZFVLKJYFNQW-PRFXOSGESA-N
175.403	529.23	1		LMFA07080004	lauroyl adenylate	[M-3H]3-	C22H36N5O8P	IKBWVSPLSBIYSK-CIVUBGFFSA-N
175.416	529.271	2		LMST05030005; LMST05030012	glycochenodeoxycholic acid 7-sulfate; N-[(3a,5b,7b)-7-hydroxy-24-oxo-3-(sulfoxy)cholan-24-yl]-Glycine	[M-3H]3-	C26H43NO8S	GLYPHOJMMLQNJQ-GYPHWSFCSA-N; DKXXSIJHWWVNMO-XROMFQGDSA-N
175.428	529.307	1		LMST05040023	N-methyltaurocholic acid	[M-3H]3-	C27H47NO7S	HYUKAHONVNJDBF-OCCHXLOTSA-N
175.432	529.317	2	PE 22:4	LMGP02050014; LMGP02050057	PE(22:4(7Z,10Z,13Z,16Z)/0:0); PE(0:0/22:4(7Z,10Z,13Z,16Z))	[M-3H]3-	C27H48NO7P	NJHKGJJIKOCCMZ-YMIVKDKMSA-N; VLFJNHPNIOTOOA-YMIVKDKMSA-N
175.444	529.353	1		LMGP01060026	2-(8-[3]-ladderane-octanyl)-sn-glycero-3-phosphocholine	[M-3H]3-	C28H52NO6P	ZUCLYSUAXIPVLL-VMYIDWAWSA-N
175.471	529.434	1	MGTS 20:0	LMGL06010005	MGTS(20:0/0:0)	[M-3H]3-	C30H59NO6	OADXVYZYMMEJSD-MBMZGMDYSA-N
175.609	353.233	1		LMSP01050006	C16 Sphinganine-1-phosphate	[M-2H]2-	C16H36NO5P	CZIKRZNENJXZEE-JKSUJKDBSA-N
175.621	353.257	1		LMFA08030016	N-(3-oxo-hexadecanoyl)-homoserine lactone	[M-2H]2-	C20H35NO4	YZBAMTUXUHIYCQ-SFHVURJKSA-N
175.639	353.293	2		LMFA08020117; LMFA08020124	N-palmitoyl proline; N-oleoyl alanine	[M-2H]2-	C21H39NO3	XOAIXMQPJQVGRV-IBGZPJMESA-N; CHQZBIVWDKADIA-GDWUOILNSA-N
175.657	353.329	1		LMFA08040010	Anandamide (20:1, n-9)	[M-2H]2-	C22H43NO2	YDKRGMXLBRWZJR-KTKRTIGZSA-N
175.707	530.142	2		LMPK12110717; LMPK12110784	Luteolin 7-glucoside-4'-(Z-2-methyl-2-butenoate); Luteolin 3'-methyl ether 7-(6''-crotonylglucoside)	[M-3H]3-	C26H26O12	VEORDRJFZGGQLP-YQROEJBVSA-N; OAZSPRBLFZZMMR-SFXFPITBSA-N
175.719	530.179	4		LMPK12111000; LMPK12111001; LMPK12112004; LMPK12112404	Isoswertisin 2''-O-(2'''-methylbutyrate); Isoswertisin 3''-O-(2'''-methylbutyrate); Icariside I; 8-Prenylquercetin 4'-methyl ether 3-rhamnoside	[M-3H]3-	C27H30O11	NMPAISVEPHNOCP-XYQODNNLSA-N; OHXSEHQAFDYWTK-WEUFTPSXSA-N; IYCPMVXIUPYNHI-WPKKLUCLSA-N; MJCAZJRHCYZNAX-ABEYBZLDSA-N
175.724	530.194	1		LMPK12140004	Eriosemaone C	[M-3H]3-	C31H30O8	XFFLLCTVQRLAND-VWLOTQADSA-N
175.742	530.249	1	PI 13:0	LMGP06050001	PI(13:0/0:0)	[M-3H]3-	C22H43O12P	QGSQXOJTKFYHRK-FBYKMOGESA-N
175.743	530.252	1		LMST01120054	Uscharidin	[M-3H]3-	C29H38O9	YOCULAYFPPWLRI-OLEQQPCLSA-N
175.748	530.264	1	PG 20:5	LMGP04050030	PG(20:5(5Z,8Z,11Z,14Z,17Z)/0:0)	[M-3H]3-	C26H43O9P	UBJZUYNJJSKNCQ-MTVYBJJPSA-N
175.755	530.288	4		LMST01010414; LMST01010416; LMST01130008; LMST01160047	Ganoweberianic acid B; Ganoweberianic acid D; Proscillaridin A; Physagulin J	[M-3H]3-	C30H42O8	KZIHALVKGNMABR-WQVXXEFPSA-N; AVOAZIBZFYOUHZ-SRZVDUCJSA-N; MYEJFUXQJGHEQK-ALRJYLEOSA-N; LPLXJRLTDNXTSA-LYDDYJSBSA-N
178.652	359.319	7		LMFA08020011; LMFA08020012; LMFA08020016; LMFA08020017; LMFA08020024; LMFA08020033; LMFA08020035	N-butyl arachidonoyl amine; N-tert-butyl arachidonoyl amine; (-)N-(1R-methyl-propyl) arachidonoyl amine; (+)N-(1S-methyl-propyl) arachidonoyl amine; N,N-diethyl arachidonoyl amine; N-propyl alpha-methyl arachidonoyl amine; N-isopropyl alpha-methylarachidonoyl amine	[M-2H]2-	C24H41NO	UFBCBSNKWKPSRJ-SNPVRQPZSA-N; HZJPXXDVTLCBKG-SNPVRQPZSA-N; FSBHLSINBYYIIF-PZSIIWHGSA-N; FSBHLSINBYYIIF-HRJYBQMVSA-N; FJSSHRJDGBNCDH-AILJCPQKSA-N; SVGIWYPVOLFGAQ-SNPVRQPZSA-N; NZNLIWSEVRUPQF-SNPVRQPZSA-N
178.767	539.322	2	PS 19:0	LMGP03050028; LMGP03060016	PS(19:0/0:0); 1-(2-methoxy-6Z-octadecenyl)-sn-glycero-3-phosphoserine	[M-3H]3-	C25H50NO9P	QZTQWDNDCFZUCX-PKTZIBPZSA-N; ZBMOVTXRLZMVEF-WZVZHPRESA-N
178.779	539.359	1	PS O-20:0	LMGP03060001	PS(O-20:0/0:0)	[M-3H]3-	C26H54NO8P	ZEPUSHULPSPFJG-RPBOFIJWSA-N
178.791	539.395	1		LMGP02060024	1-(2-methoxy-heneicosanyl)-sn-glycero-3-phosphoethanolamine	[M-3H]3-	C27H58NO7P	YTTBHCUFMOPGGV-AVJYQCBHSA-N
178.823	539.491	4	Cer 33:1	LMFA07070069; LMFA08020236; LMSP02010150; LMSP02010154	Hexacosanoyl carnitine; N-(15-methyl-3-(12-methyl-tridecanoyloxy)-hexadecanoyl)-glycine; Cer(t18:1(6OH)/15:0); Cer(d18:1(4E)/15:0(2OH))	[M-3H]3-	C33H65NO4	KOCKWDDTAHPJSX-UHFFFAOYSA-N; PRINJPAYVNUVQA-WJOKGBTCSA-N; ZJFFEPCXOSRJPY-BNBKFBKDSA-N; SDEPNRQIXCUONL-RQBQATAISA-N
178.835	539.528	1	Cer 34:0	LMSP02020001	Cer(d18:0/16:0)	[M-3H]3-	C34H69NO3	GCGTXOVNNFGTPQ-JHOUSYSJSA-N
178.907	141.959	1		LMFA01090067	3,3-dichloro-propionic acid	[M+K-2H]-	C3H4Cl2O2	HFPLCFMATPQWMD-UHFFFAOYSA-N
178.969	179.977	1		LMFA00000035	2-dimethylarsinoyl-acetic acid	[M-H]-	C4H9O3As	WDBNOSZAJMWOEF-UHFFFAOYSA-N
178.971	100.052	13		LMFA01020029; LMFA01020030; LMFA01020097; LMFA01020110; LMFA01020111; LMFA01030005; LMFA01030006; LMFA01030007; LMFA01031004; LMFA01031005; LMFA07010505; LMFA07040008; LMFA12000075	Angelic acid; Tiglic acid; beta,beta-dimethyl acrylic acid; Isopropenylacetic acid; 2-ethyl acrylic acid; beta-ethyl acrylic acid; beta-penteic acid; Allyl acetic acid; cis-pent-2-enoic acid; cis-pent-3-enoic acid; ethyl 2E-propenoate; gamma-valerolactone; Pentane-2,4-dione	[M+Br]-	C5H8O2	UIERETOOQGIECD-ARJAWSKDSA-N; UIERETOOQGIECD-ONEGZZNKSA-N; YYPNJNDODFVZLE-UHFFFAOYSA-N; IGRURXZWJCSNKU-UHFFFAOYSA-N; WROUWQQRXUBECT-UHFFFAOYSA-N; YIYBQIKDCADOSF-ONEGZZNKSA-N; UIUWNILCHFBLEQ-NSCUHMNNSA-N; HVAMZGADVCBITI-UHFFFAOYSA-N; YIYBQIKDCADOSF-ARJAWSKDSA-N; UIUWNILCHFBLEQ-IHWYPQMZSA-N; JIGUQPWFLRLWPJ-UHFFFAOYSA-N; GAEKPEKOJKCEMS-UHFFFAOYSA-N; YRKCREAYFQTBPV-UHFFFAOYSA-N
178.975	142.027	5		LMFA01030926; LMFA01030927; LMFA01030970; LMFA01170077; LMFA01170124	(2E,4Z)-2-hydroxy-6-oxohexa-2,4-dienoic acid; (2E,4Z)-4-hydroxy-6-oxohexa-2,4-dienoic acid; 2-hydroxy-6-oxohexa-2,4-dienoic acid; cis,cis-muconic acid; trans-trans-muconic acid	[M+K-2H]-	C6H6O4	KGLCZTRXNNGESL-REDYYMJGSA-N; NJOJKLHNRGFVOS-WFTYEQLWSA-N; KGLCZTRXNNGESL-UHFFFAOYSA-N; TXXHDPDFNKHHGW-CCAGOZQPSA-N; TXXHDPDFNKHHGW-ZPUQHVIOSA-N
178.99	142.042	1		LMFA06000063	2-decene-4,6,8-triyn-1-al	[M+K-2H]-	C10H6O	VUDTWAKUCKMKKY-CMDGGOBGSA-N
178.996	158.022	4		LMFA01170047; LMFA01170067; LMFA01170071; LMFA01170133	2-methylene-4-oxo-pentanedioic acid; fumarylacetic acid; 3-hydroxy-cis,cis-muconic acid; (Z)-5-oxohex-2-enedioic acid	[M+Na-2H]-	C6H6O5	OARCEFMISOKEKI-UHFFFAOYSA-N; SOXXPQLIZIPMIZ-OWOJBTEDSA-N; DLKZGMNZEDNHKO-BXTBVDPRSA-N; OOEDHTCVMHDXRH-IWQZZHSRSA-N
178.999	180.007	1		LMFA12000365	3-(but-3-en-1-yn-1-yl)-6-methyl-1,2-dithiine	[M-H]-	C9H8S2	SEXDKVHSFVCQMZ-UHFFFAOYSA-N
179.008	100.089	13		LMFA05000059; LMFA05000060; LMFA05000113; LMFA05000115; LMFA05000116; LMFA05000464; LMFA05000538; LMFA05000561; LMFA06000109; LMFA12000027; LMFA12000033; LMFA12000048; LMFA12000049	3Z-hexenol; 2E-hexenol; 3E-Hexen-1-ol; 2Z-Hexen-1-ol; 1-Hexen-1-ol; 3Z-Hexen-3-ol; 1-methyl-cyclopentanol; (E)-4-Hexen-1-ol; Caproaldehyde; 3-Methylpentan-2-one; 4-Methylpentan-2-one; Hexan-2-one; Hexan-3-one	[M+Br]-	C6H12O	UFLHIIWVXFIJGU-ARJAWSKDSA-N; ZCHHRLHTBGRGOT-SNAWJCMRSA-N; UFLHIIWVXFIJGU-ONEGZZNKSA-N; ZCHHRLHTBGRGOT-PLNGDYQASA-N; JHEPBQHNVNUAFL-AATRIKPKSA-N; ZDBZGZFXYIWLTQ-WAYWQWQTSA-N; CAKWRXVKWGUISE-UHFFFAOYSA-N; VTIODUHBZHNXFP-IHWYPQMZSA-N; JARKCYVAAOWBJS-UHFFFAOYSA-N; UIHCLUNTQKBZGK-UHFFFAOYSA-N; NTIZESTWPVYFNL-UHFFFAOYSA-N; QQZOPKMRPOGIEB-UHFFFAOYSA-N; PFCHFHIRKBAQGU-UHFFFAOYSA-N
179.011	158.037	1		LMFA01031042	Dehydromatricaric acid	[M+Na-2H]-	C10H6O2	IXWGFASHDDQZDI-CMDGGOBGSA-N
179.012	142.063	2		LMFA01050262; LMFA07040006	7-hydroxy-5-heptynoic acid; 3-acetyl-3-methyldihydrofuran-2(3H)-one	[M+K-2H]-	C7H10O3	YVZAOBOYHMHYKV-UHFFFAOYSA-N; VKDGCPFTXXDWQJ-UHFFFAOYSA-N
179.012	144.042	6		LMFA01020394; LMFA01170068; LMFA01170070; LMFA01170079; LMFA01170087; LMFA07010876	2-methylideneglutaric acid; 3E-methylglutaconic acid; (E)-hex-2-enedioic acid; 2E-methyl-glutaconic acid; 3-hexenedioic acid; Ethyl hydrogen fumarate	[M+Cl]-	C6H8O4	CWNNYYIZGGDCHS-UHFFFAOYSA-N; WKRBKYFIJPGYQC-DUXPYHPUSA-N; HSBSUGYTMJWPAX-HNQUOIGGSA-N; JKGHDBJDBRBRNA-DUXPYHPUSA-N; YHGNXQAFNHCBTK-OWOJBTEDSA-N; XLYMOEINVGRTEX-ARJAWSKDSA-N
179.017	134.019	1		LMFA12000338	BBT	[M+CHO2]-	C8H6S	JJQZLHWGVUNQSB-UHFFFAOYSA-N
179.027	144.058	2		LMFA05000569; LMFA06000062	(Z)-2-Decene-4,6,8-triyn-1-ol; 2,8-decadiene-4,6-diyn-1-al	[M+Cl]-	C10H8O	JTVVPVMSFPTJLN-CMDGGOBGSA-N; CPEFMWOEEFVIBR-VHYPUYLQSA-N
179.029	360.072	3		LMFA01090125; LMFA01090126; LMFA01090132	Methyl 18-bromo-9E,17E-octadecadien-5,7,15-triynoate; Methyl 18-bromo-9Z,17E-octadecadien-5,7,15-triynoate; Methyl 18-bromo-13E,17E-octadecatrien-5,7,15-triynoate	[M-2H]2-	C19H21O2Br	NJEMPHLDPZLATA-GSQCLYJKSA-N; NJEMPHLDPZLATA-NZOCAIPOSA-N; GBLZMTKCMWRDCN-ISCDPQFYSA-N
179.031	360.076	1		LMPK13080018	2-chlorounguinol	[M-2H]2-	C19H17O5Cl	KZPINWADEGOBQG-VMPITWQZSA-N
179.033	158.058	1		LMFA01031011	hept-2-enedioic acid	[M+Na-2H]-	C7H10O4	OXQWBLJQOBXJPM-UHFFFAOYSA-N
179.033	112.052	13		LMFA01030100; LMFA01030451; LMFA01030498; LMFA01030499; LMFA01030500; LMFA01030944; LMFA01031012; LMFA01140022; LMFA06000009; LMFA06000010; LMFA06000017; LMFA06000120; LMFA06000122	Sorbic acid; 3,5-hexadienoic acid; 3-hexynoic acid; 4-hexynoic acid; 5-hexynoic acid; (2Z,4Z)-hexa-2,4-dienoic acid; hexa-2,4-dienoic acid; Aleprolic acid; 2-hexenedial; 3-hexenedial; 6-hydroxy-2,4-hexadienal; 4-oxo-2E-Hexenal; 4-oxo-2Z-Hexenal	[M-H+HCOONa]-	C6H8O2	WSWCOQWTEOXDQX-MQQKCMAXSA-N; KRMCNXUYEWISGE-ONEGZZNKSA-N; JHBKYZNFFMIFDA-UHFFFAOYSA-N; VTZDPQGGOUEESD-UHFFFAOYSA-N; VPFMEXRVUOPYRG-UHFFFAOYSA-N; WSWCOQWTEOXDQX-LDIADDGTSA-N; WSWCOQWTEOXDQX-UHFFFAOYSA-N; MOMBAXHNIPLMSI-UHFFFAOYSA-N; LNRGVCBUONGIKW-HNQUOIGGSA-N; ZDJQEPWXARFGAE-OWOJBTEDSA-N; PCYZGEHNECVSCF-ZPUQHVIOSA-N; GVKYFODEMNCLGS-ONEGZZNKSA-N; GVKYFODEMNCLGS-ARJAWSKDSA-N
179.035	134.037	2		LMFA01030743; LMFA01030744	6E-Octene-2,4-diynoic acid; 6Z-Octene-2,4-diynoic acid	[M+CHO2]-	C8H6O2	PLQITNSZGATMPR-NSCUHMNNSA-N; PLQITNSZGATMPR-IHWYPQMZSA-N
179.035	360.085	53		LMPK12050417; LMPK12110949; LMPK12110952; LMPK12111269; LMPK12111270; LMPK12111271; LMPK12111279; LMPK12111282; LMPK12111413; LMPK12111426; LMPK12111428; LMPK12111471; LMPK12111472; LMPK12111473; LMPK12111474; LMPK12111484; LMPK12111507; LMPK12112505; LMPK12112516; LMPK12112521; LMPK12112525; LMPK12112534; LMPK12112667; LMPK12112778; LMPK12112781; LMPK12112782; LMPK12112783; LMPK12112787; LMPK121…	Irigenin; 5,7,3'-Trihydroxy-2',4',5'-trimethoxyflavone; 5,7,4'-Trihydroxy-2',3',5'-trimethoxyflavone; 5,3',4'-Trihydroxy-6,7,5'-trimethoxyflavone; 6-Methoxytricin; 5,7,3'-Trihydroxy-6,4',5'-trimethoxyflavone; 5,3',5'-Trihydroxy-6,7,4'-trimethoxyflavone; Arcapillin; 5,7,3'-Trihydroxy-8,4',5'-trimethoxyflavone; 5,2',5'-Trihydroxy-6,7,8-trimethoxyflavone; 5,6,2'-Trihydroxy-7,8,6'-trimethoxyflavone; …	[M-2H]2-	C18H16O8	TUGWPJJTQNLKCL-UHFFFAOYSA-N; IFWCMOJROJGCTG-UHFFFAOYSA-N; KHVJWEFGGGAAEH-UHFFFAOYSA-N; JBUFPFWXCGXXLP-UHFFFAOYSA-N; BVRHGBHZAQNORL-UHFFFAOYSA-N; PMBOOVZSTMWOFS-UHFFFAOYSA-N; MDBCIIGAFMRLQN-UHFFFAOYSA-N; IZWKTABKAJGBFW-UHFFFAOYSA-N; XGIUYVCQIWQCCU-UHFFFAOYSA-N; PVSHCMCDBFRZFY-UHFFFAOYSA-N; QGUMVNMHPUQDRV-UHFFFAOYSA-N; UWNUJPINKMRKKR-UHFFFAOYSA-N; XRHHDQSPFPQKMS-UHFFFAOYSA-N; BTMNGQCCCWTUQH-UHFFFAO…
179.038	120.025	1		LMFA01130006	3-methyl-thiopropionic acid	[M+C2H3O2]-	C4H8O2S	CAOMCZAIALVUPA-UHFFFAOYSA-N
179.038	134.04	1		LMFA07010949	Methyl 3-mercaptobutanoate	[M+CHO2]-	C5H10O2S	BHDKXXOGPCSBQI-UHFFFAOYSA-N
179.043	360.1	1		LMPK12140221	Pinocembrin 7-O-benzoate	[M-2H]2-	C22H16O5	FQYXLHNQZRKBPK-UHFFFAOYSA-N
179.044	100.125	2		LMFA11000575; LMFA11000702	Heptane; 3-Ethylpentane	[M+Br]-	C7H16	IMNFDUFMRHMDMM-UHFFFAOYSA-N; AORMDLNPRGXHHL-UHFFFAOYSA-N
179.048	142.099	48		LMFA01020102; LMFA01020124; LMFA01020125; LMFA01020126; LMFA01020392; LMFA01030017; LMFA01030018; LMFA01030019; LMFA01030020; LMFA01030021; LMFA01030022; LMFA01030023; LMFA01030024; LMFA01030025; LMFA01030576; LMFA01030796; LMFA01030797; LMFA01030798; LMFA01030799; LMFA01030800; LMFA01030945; LMFA01030946; LMFA01030951; LMFA01030968; LMFA01030982; LMFA06000039; LMFA07010178; LMFA07010179; LMFA070…	2-methyl-2E-heptenoic acid; 6-methyl-5-heptenoic acid; 2-ethyl-3E-hexenoic acid; 3-tert-butyl-3-butenoic acid; 3-Methyl-2E-heptenoic acid; cis-alpha-octenoic acid; trans-alpha-octenoic acid; cis-beta-octenoic acid; trans-beta-octenoic acid; cis-gamma-octenoic acid; cis-delta-octenoic acid; trans-delta-octenoic acid; cis-epsilon-octenoic acid; trans-epsilon-octenoic acid; 7-octenoic acid; 2,4-Dime…	[M+K-2H]-	C8H14O2	FYZUENZXIZCLAZ-VOTSOKGWSA-N; DYVOOEFFLMGPDG-UHFFFAOYSA-N; VWZXHJHVCHFVNZ-AATRIKPKSA-N; FDWQCFNUKWFHGX-UHFFFAOYSA-N; BBLRVFUTKVICCR-VOTSOKGWSA-N; CWMPPVPFLSZGCY-SREVYHEPSA-N; CWMPPVPFLSZGCY-VOTSOKGWSA-N; IWPOSDLLFZKGOW-WAYWQWQTSA-N; IWPOSDLLFZKGOW-AATRIKPKSA-N; PFHBCQFBHMBAMC-PLNGDYQASA-N; RRGOKSYVAZDNKR-ARJAWSKDSA-N; RRGOKSYVAZDNKR-ONEGZZNKSA-N; OTJVLQGVNKNLCB-IHWYPQMZSA-N; OTJVLQGVNKNLCB-NSCUHMN…
179.048	144.079	8		LMFA01060011; LMFA01060012; LMFA01060013; LMFA01060014; LMFA01060015; LMFA07010921; LMFA07010933; LMFA07040002	2-Keto-n-heptylic acid; n-valeryl acetic acid; 3-butyrl propionic acid; 4-propionyl butyric acid; 5-aceto valeric acid; isopropyl 3-hydroxybut-2-enoate; Methyl (R)-3-methyl-2-oxopentanoate; 2S-Hydroxy-2-isopropylbutano-3S-lactone	[M+Cl]-	C7H12O3	IDDYNNYMUPHFMO-UHFFFAOYSA-N; PRRBQHNMYJRHFW-UHFFFAOYSA-N; ACHSNZNVVUIPJX-UHFFFAOYSA-N; PHADZMIQVBXNAW-UHFFFAOYSA-N; IZOQMUVIDMLRDC-UHFFFAOYSA-N; ZNFAKZVVPSSMDA-UHFFFAOYSA-N; ZPSBJVARKCHQDF-UHFFFAOYSA-N; KHKLGIPKSSNKPU-FSPLSTOPSA-N
179.053	360.121	20		LMPK12020087; LMPK12020088; LMPK12020153; LMPK12070088; LMPK12080055; LMPK12120364; LMPK12120365; LMPK12140458; LMPK12140534; LMPK12140592; LMPK12140628; LMPK12140631; LMPK12140632; LMPK12140685; LMPR0103090004; LMPR0103090018; LMPR0103090021; LMPR0103090026; LMPR0103090027; LMPR0103540020	9,10-Dihydro-8-hydroxy-10-methyl-8H-pyrano[2,3-h]epicatechin; Pyranochromene; Elaeocyanidin; 8-Hydroxy-3,4,9,10-tetramethoxypterocarpan; Abruquinone A; 2',5'-Dihydroxy-4,3',4',6'-tetramethoxychalcone; 4,3'-Hydroxy-2',4',5',6'-methoxychalcone; 5,7,3'-Trihydroxy-4',5'-dimethoxy-6,8-di-C-methylflavanone; Heteroflavanone A; 5-Hydroxy-7,3',4',5'-tetramethoxyflavanone; Agestricin C; 5-Hydroxy-6,7,3',4'…	[M-2H]2-	C19H20O7	KLFQXCVGEVYPOF-FMSUVHIHSA-N; KLFQXCVGEVYPOF-PCPPRTPOSA-N; UEYVPAAGIXRIKF-WMLDXEAASA-N; AAAQSJHHXMDZCO-UHFFFAOYSA-N; ILLAZKQERSVUDX-UHFFFAOYSA-N; GAAWSCXYZOMCME-JXMROGBWSA-N; YFLYXUCAZKSRMZ-JXMROGBWSA-N; KBHNNERSMMYNCG-UHFFFAOYSA-N; JEXUYOSYJIRTIF-UHFFFAOYSA-N; YHUVYYVAPBAXIH-UHFFFAOYSA-N; ZHHVNFYJMNMTJL-UHFFFAOYSA-N; SUPFYYVLYHYYGM-UHFFFAOYSA-N; RTHZXRUUOCCNTA-ZDUSSCGKSA-N; SGWLCEXRWADMOA-UHFFFAO…
179.056	60.0211	1		LMFA01010002	Acetic acid	[2M+C2H3O2]-	C2H4O2	QTBSBXVTEAMEQO-UHFFFAOYSA-N
179.056	120.042	5		LMFA01050378; LMFA01050385; LMFA01050397; LMFA01050400; LMFA01050461	3S,4-dihydroxy-butyric acid; 2,4-dihydroxy-butanoic acid; 4-deoxy-erythronic acid; a,b-dihydroxy-isobutyric acid; (S)-3,4-Dihydroxybutyric acid	[M+C2H3O2]-	C4H8O4	DZAIOXUZHHTJKN-VKHMYHEASA-N; UFYGCFHQAXXBCF-UHFFFAOYSA-N; LOUGYXZSURQALL-UHFFFAOYSA-N; DGADNPLBVRLJGD-UHFFFAOYSA-N; DZAIOXUZHHTJKN-UHFFFAOYSA-N
179.056	134.058	3		LMFA01050384; LMFA01050453; LMFA01050468	2,3-dihydroxy-valeric acid; (R)-2,3-Dihydroxy-isovalerate; 2,3-Dihydroxy-2-methylbutanoic acid	[M+CHO2]-	C5H10O4	CJXCLBPFKGZXJP-UHFFFAOYSA-N; JTEYKUFKXGDTEU-VKHMYHEASA-N; AOWPAWLEXIYETE-UHFFFAOYSA-N
179.056	60.0211	1		LMFA01010002	Acetic acid	[3M-H]-	C2H4O2	QTBSBXVTEAMEQO-UHFFFAOYSA-N
179.056	180.063	1		LMFA01050532	Fuconic acid	[M-H]-	C6H12O6	NBFWIISVIFCMDK-UHFFFAOYSA-N
179.059	540.2	1		LMPK12020071	Pilosanol A	[M-3H]3-	C29H32O10	AXODAJZSINDBPB-WAUBUFGSSA-N
179.059	144.09	1		LMFA08010017	Adipamide	[M+Cl]-	C6H12N2O2	GVNWZKBFMFUVNX-UHFFFAOYSA-N
179.064	540.213	3		LMFA03120034; LMFA03120038; LMFA03120042	12R-acetoxy-punaglandin 4; 12R-acetoxy-7Z-punaglandin 4; 12S-acetoxy-punaglandin 5	[M-3H]3-	C27H37O9Cl	ANXQDHSEXVYWJM-KUSXHKPHSA-N; ANXQDHSEXVYWJM-MFZKBGAOSA-N; FENNCULYSXFRFR-NMJPUUGUSA-N
179.064	360.142	1		LMPR0102070041	Ixoroside	[M-2H]2-	C16H24O9	XQUFDDXBHJINGZ-PSWNKMJPSA-N
179.064	540.215	4		LMPK12140152; LMPK12140153; LMPK12140154; LMPK12140155	Leucadenone A; Leucadenone B; Leucadenone C; Leucadenone D	[M-3H]3-	C33H32O7	VAJKIKOYPOZJCO-ZZSQUNPWSA-N; VAJKIKOYPOZJCO-SHHUEDPUSA-N; VAJKIKOYPOZJCO-WNAVDXLDSA-N; VAJKIKOYPOZJCO-PTMAZNHLSA-N
179.069	158.094	9		LMFA01020402; LMFA01060016; LMFA01060017; LMFA01060018; LMFA01060019; LMFA01060020; LMFA01060021; LMFA01060212; LMFA07010711	Mycinonic acid I; 2-keto-n-caprylic acid; 3-keto-n-caprylic acid; 4-keto-n-caprylic acid; 5-Keto-n-caprylic acid; 6-keto-n-caprylic acid; 7-keto-n-caprylic acid; 7-Formylheptanoic acid; 1-Methyl-2-oxopropyl butyrate	[M+Na-2H]-	C8H14O3	SUTQROWYWGRRPW-LYNIJRAASA-N; GPPUPQFYDYLTIY-UHFFFAOYSA-N; FWNRRWJFOZIGQZ-UHFFFAOYSA-N; RITBMTJPNSJVHF-UHFFFAOYSA-N; OHGVWVVPDOAZSH-UHFFFAOYSA-N; PUOYTVHCFIDKJM-UHFFFAOYSA-N; OSAHCBHKCKPJGI-UHFFFAOYSA-N; UEXYJHLCLUYOFA-UHFFFAOYSA-N; LJDWJXUIGKSETE-UHFFFAOYSA-N
179.069	112.089	16		LMFA05000119; LMFA05000701; LMFA06000019; LMFA06000020; LMFA06000021; LMFA06000022; LMFA06000023; LMFA12000010; LMFA12000080; LMFA12000084; LMFA12000087; LMFA12000097; LMFA12000098; LMFA12000103; LMFA12000104; LMFA12000110	2E,4Z-Heptadien-1-ol; trans-2-trans-4-Heptadien-1-ol; 2-heptenal; 3-heptenal; 4-heptenal; 5-heptenal; 6-heptenal; 5-Methyl-3E-hexen-2-one; 4-Methyl-4E-hexen-3-one; 4-Methyl-1-hexen-3-one; 5-Methyl-1-hexen-3-one; 4Z-Hepten-2-one; 1-Hepten-3-one; 3-Hepten-2-one; 4-Hepten-2-one; 5-Hepten-2-one	[M-H+HCOONa]-	C7H12O	MDRZSADXFOPYOC-DNVGVPOPSA-N; MDRZSADXFOPYOC-UHFFFAOYSA-N; NDFKTBCGKNOHPJ-AATRIKPKSA-N; ORAQCSKNITWHDW-SNAWJCMRSA-N; VVGOCOMZRGWHPI-ONEGZZNKSA-N; UDOAKURRCZMWOJ-NSCUHMNNSA-N; IOXPXHVBWFDRGS-UHFFFAOYSA-N; IYMKNYVCXUEFJE-SNAWJCMRSA-N; LJQNVNNQRWKTJP-GQCTYLIASA-N; PVBVVELBGISLBX-UHFFFAOYSA-N; CMXNFXBFNYHFAL-UHFFFAOYSA-N; VQKIKHHXFHNXJT-PLNGDYQASA-N; OYLCUJRJCUXQBQ-UHFFFAOYSA-N; JHHZQADGLDKIPM-AATRIKP…
179.071	120.058	1		LMFA05000672	Lentialexin	[M+C2H3O2]-	C8H8O	AGWFAJXETXIOEE-UHFFFAOYSA-N
179.071	180.079	1		LMFA07011002	Propyl 2-furanacrylate	[M-H]-	C10H12O3	RRFBKGHLBNBFGL-WAYWQWQTSA-N
179.071	360.157	3		LMPK12020184; LMPK12120450; LMPK12120599	Fisetinidol-4beta-ol 3,4,7,3',4'-pentamethyl ether; Brosimacutin H; Brosimacutin I	[M-2H]2-	C20H24O6	RCABCWRSNHSFDC-HSALFYBXSA-N; ACJAQJHYAGLMOL-UHFFFAOYSA-N; GWBOCBSRSSJWFR-UHFFFAOYSA-N
179.075	134.077	1		LMFA05000539	3-mercaptohexan-1-ol	[M+CHO2]-	C6H14OS	TYZFMFVWHZKYSE-UHFFFAOYSA-N
179.078	540.257	1		LMST05010067	Tetrahydroaldosterone-3-glucuronide	[M-3H]3-	C27H40O11	CGIURIOFMWUPSV-QXFYTWHUSA-N
179.082	540.267	2		LMST03020087; LMST03020090	6,19-epidioxy-26,26,26,27,27,27-hexafluoro-25-hydroxy-6,19-dihydrovitamin D3; (23S)-26,26,26,27,27,27-hexafluoro-1alpha,23,25-trihydroxyvitamin D3	[M-3H]3-	C27H38O4F6	PZXHPUCNJAGWRH-YVUUEZKQSA-N; SVMOCCGIPIDIDM-JXGVRYCNSA-N
179.082	360.178	1		LMFA13010039	1-O-(8R-hydroxy-8-methyl-3Z,9-decadienoyl)-beta-D-glucopyranose	[M-2H]2-	C17H28O8	VSVRDZASVIUYEH-KETPRWIJSA-N
179.084	142.136	23		LMFA05000120; LMFA05000121; LMFA05000131; LMFA05000133; LMFA05000134; LMFA05000135; LMFA05000495; LMFA05000496; LMFA05000504; LMFA05000506; LMFA05000559; LMFA05000570; LMFA05000609; LMFA06000040; LMFA12000052; LMFA12000053; LMFA12000101; LMFA12000124; LMFA12000126; LMFA12000128; LMFA12000129; LMFA12000130; LMFA12000148	2,6-Dimethyl-5-hepten-1-ol; 2,4-Dimethyl-5-hepten-1-ol; 2E-Nonen-1-ol; 6E-Nonen-1-ol; 3Z-Nonen-1-ol; 6Z-Nonen-1-ol; 6Z-Nonen-2R-ol; 6Z-Nonen-2S-ol; delta1-nonen-3-ol; 6-Nonen-2-ol; (E)-3-Nonen-1-ol; (Z)-2-Nonen-1-ol; 2,6-Dimethyl-6-hepten-1-ol; Pelargonaldehyde; Nonan-2-one; Nonan-3-one; 3,4-Dimethylheptan-2-one; 2-Methyloctan-4-one; 3-Methyloctan-2-one; 4-Methyloctan-3-one; 6-Methyloctan-3-one; …	[M+K-2H]-	C9H18O	WFZFXUZFKAOTRR-UHFFFAOYSA-N; JYALGRAVJMEMPU-SNAWJCMRSA-N; NSSALFVIQPAIQK-BQYQJAHWSA-N; XJHRZBIBSSVCEL-ONEGZZNKSA-N; IFTBJDZSLBRRMC-SREVYHEPSA-N; XJHRZBIBSSVCEL-ARJAWSKDSA-N; QDFDXJMZVKJYKY-XRVBUDJMSA-N; QDFDXJMZVKJYKY-WBSSQXGSSA-N; DWUPJMHAPOQKGJ-UHFFFAOYSA-N; QDFDXJMZVKJYKY-SNAWJCMRSA-N; IFTBJDZSLBRRMC-VOTSOKGWSA-N; NSSALFVIQPAIQK-FPLPWBNLSA-N; GUIBQTSZYLPXBH-UHFFFAOYSA-N; GYHFUZHODSMOHU-UHFFFAO…
179.084	144.115	36		LMFA01010008; LMFA01020087; LMFA01020147; LMFA01020148; LMFA01020149; LMFA01020150; LMFA01020151; LMFA01020242; LMFA01020283; LMFA01020291; LMFA01020391; LMFA05000556; LMFA05000602; LMFA05000623; LMFA07010184; LMFA07010418; LMFA07010434; LMFA07010566; LMFA07010573; LMFA07010728; LMFA07010854; LMFA07010860; LMFA07010864; LMFA07010869; LMFA07010920; LMFA07010922; LMFA07010957; LMFA07010961; LMFA070…	Caprylic acid; alpha-ethyl caproic acid; 3-methyl-heptanoic acid; 5-methyl-heptanoic acid; 4-ethyl-hexanoic acid; 2,2-dimethyl-hexanoic acid; 2-ethyl-2-methyl valeric ccid; Isocaprylic acid; 3R-Methylheptanoic acid; Valproic acid; 2-Methylheptanoic acid; (3R,5Z)-5-Octene-1,3-diol; 1-Hydroxy-3-octanone; 3-(Hydroxymethyl)-2-heptanone; Hexyl acetate; butryl butyrate; ethyl hexanoate; 2-Methylpropyl …	[M+Cl]-	C8H16O2	WWZKQHOCKIZLMA-UHFFFAOYSA-N; OBETXYAYXDNJHR-UHFFFAOYSA-N; DVESMWJFKVAFSP-UHFFFAOYSA-N; OJTHHBCWUMTZEY-UHFFFAOYSA-N; KJYXVWHRKCNYKU-UHFFFAOYSA-N; YTTWDTVYXAEAJA-UHFFFAOYSA-N; WUWPVNVBYOKSSZ-UHFFFAOYSA-N; OEOIWYCWCDBOPA-UHFFFAOYSA-N; DVESMWJFKVAFSP-SSDOTTSWSA-N; NIJJYAXOARWZEE-UHFFFAOYSA-N; NKBWMBRPILTCRD-UHFFFAOYSA-N; QTHIKVMVWXLPKQ-ARJAWSKDSA-N; VGFJNJIGFHOBEJ-UHFFFAOYSA-N; MHOXVRWQBOAOAU-UHFFFAO…
179.087	540.284	1		LMFA08020206	TMC-1D	[M-3H]3-	C30H40N2O7	VAHXVYDDBKCOFD-NGQXCVFISA-N
179.09	360.194	6		LMST02030026; LMST02030090; LMST02030145; LMST02030179; LMST02030225; LMST02030251	Aldosterone; Cortisone; Aldosterone hemiacetal; prednisolone; HDOPA; Bathoristerone	[M-2H]2-	C21H28O5	PQSUYGKTWSAVDQ-ZVIOFETBSA-N; MFYSYFVPBJMHGN-ZPOLXVRWSA-N; QUQBHBRVKLEOEI-UBWIUKTRSA-N; OIGNJSKKLXVSLS-VWUMJDOOSA-N; JBTKFLIEKACQQE-VHKLNFGVSA-N; MDKHMIPDOCCOFX-RVJNAMBUSA-N
179.097	540.312	1		LMST04010450	Petromylidene A	[M-3H]3-	C29H48O7S	BBYALPAQYMTBOW-YWOLIFCLSA-N
179.105	158.131	32		LMFA01010009; LMFA01020002; LMFA01020003; LMFA01020088; LMFA01020152; LMFA01020153; LMFA01020243; LMFA01020244; LMFA01020245; LMFA01020270; LMFA01020345; LMFA05000138; LMFA05000601; LMFA05000624; LMFA07010186; LMFA07010413; LMFA07010435; LMFA07010446; LMFA07010507; LMFA07010568; LMFA07010569; LMFA07010570; LMFA07010572; LMFA07010574; LMFA07010652; LMFA07010676; LMFA07010712; LMFA07010727; LMFA070…	Pelargonic acid; Anteisononanoic acid; Isononanoic acid; 2-methyl-octanoic acid; 2-isopropyl-hexanoic acid; 3,5,5-trimethyl-hexanoic acid; 3-methyl-octanoic acid; 4-methyl-octanoic acid; 5-methyl-octanoic acid; 6S-methyl-octanoic acid; 7:0(6Me,6Me); 6-oxo-Nonan-1-ol; 1-Hydroxy-3-nonanone; 3-(Hydroxymethyl)-2-octanone; Heptyl acetate; hexyl propionate; propionyl hexanoate; Methyl octanoate; butyl …	[M+Na-2H]-	C9H18O2	FBUKVWPVBMHYJY-UHFFFAOYSA-N; GPOPHQSTNHUENT-UHFFFAOYSA-N; XZOYHFBNQHPJRQ-UHFFFAOYSA-N; YSEQNZOXHCKLOG-UHFFFAOYSA-N; GNAKABFIXDKLCV-UHFFFAOYSA-N; OILUAKBAMVLXGF-UHFFFAOYSA-N; YKSWLQPMYFCNBG-UHFFFAOYSA-N; LEGGANXCVQPIAI-UHFFFAOYSA-N; GTKYBNNWJGLBNE-UHFFFAOYSA-N; GPOPHQSTNHUENT-QMMMGPOBSA-N; AAOISIQFPPAFQO-UHFFFAOYSA-N; AGSKJBKUKWUEEU-UHFFFAOYSA-N; KCTDZLVBGWXNSQ-UHFFFAOYSA-N; XLFYWCDNLLZTIW-UHFFFAO…
179.105	112.125	5		LMFA11000592; LMFA11000636; LMFA11000637; LMFA11000638; LMFA11000659	3-methyl-1-heptene; cis-1,2-dimethylcyclohexane; trans-1,2-dimethylcyclohexane; 1,4-dimethylcyclohexane; Ethylcyclohexane	[M-H+HCOONa]-	C8H16	QDMFTFWKTYXBIW-UHFFFAOYSA-N; KVZJLSYJROEPSQ-OCAPTIKFSA-N; KVZJLSYJROEPSQ-HTQZYQBOSA-N; QRMPKOFEUHIBNM-UHFFFAOYSA-N; IIEWJVIFRVWJOD-UHFFFAOYSA-N
179.107	540.343	1	PG 20:0	LMGP04050015	PG(20:0/0:0)	[M-3H]3-	C26H53O9P	YZDPOFSXUGXIOV-LOSJGSFVSA-N
179.108	134.11	1		LMPR0102090014	p-Cymene	[M+CHO2]-	C10H14	HFPZCAJZSCWRBC-UHFFFAOYSA-N
179.108	180.115	6		LMFA02020217; LMFA07010481; LMFA07010482; LMFA07010483; LMFA07040065; LMPK15030008	2-(2'-trans-pentenyl-5'-hydroxy)-3-methyl-2-cyclopenten-1-one; Methyl 2E,4E,6Z-decatrienoate; Methyl 2E,4Z,6Z-decatrienoate; Methyl 2Z,4E,6Z-decatrienoate; 7E,10-undecadien-4-olide; 5-pentylresorcinol	[M-H]-	C11H16O2	GNZGMEFSZMZQOK-NSCUHMNNSA-N; DLNQRJFVXCCDKL-WJTNUVGISA-N; DLNQRJFVXCCDKL-YXABPGESSA-N; DLNQRJFVXCCDKL-BGDVVUGTSA-N; HJDZYWXQLPUPGM-SNAWJCMRSA-N; IRMPFYJSHJGOPE-UHFFFAOYSA-N
179.108	360.23	20		LMFA01020290; LMFA04000051; LMFA04000054; LMFA04000055; LMFA04000056; LMFA04000057; LMFA04000067; LMFA04000071; LMFA04000102; LMFA04030003; LMFA04030004; LMFA04030013; LMFA04040001; LMFA04040002; LMFA04040003; LMFA04050001; LMFA04050003; LMFA04050004; LMFA07090165; LMPK13070046	7,9,13,17-tetramethyl-7S,14S-dihydroxy-2E,4E,8E,10E,12E,16-octadecahexaenoic acid; 17S-HpDHA; 14S,21S-diHDHA; 14S,21R-diHDHA; 14R,21S-diHDHA; 14R,21R-diHDHA; 14S-HpDHA; 17R-HpDHA; 11,17-diHDoHE; Resolvin D5; Resolvin D6; Resolvin D6i; Neuroprotectin D1; 15-trans-Neuroprotectin-D1; Protectin DX; Maresin 1; (7S)-Maresin 1; Maresin 2; Heterofibrin B2; Moniliferone D	[M-2H]2-	C22H32O4	AJIPQLGQGAHQQV-CGIKTRLWSA-N; BNHQALRBDJVUQB-YTQNUIGOSA-N; FRJZMMUVPROLHN-PPFGPZQYSA-N; FRJZMMUVPROLHN-KZPAZRNKSA-N; FRJZMMUVPROLHN-XEGNPPHTSA-N; FRJZMMUVPROLHN-PXDZPDTHSA-N; OAGAUECBCOAGOL-OUKOMXQNSA-N; BNHQALRBDJVUQB-NGHKTGSUSA-N; KYEQLLXAHDEAMP-XGTWDWJNSA-N; CFOFZYMMJZILHE-XGTWDWJNSA-N; JKPUWSZSJINVLB-OSKNXYPTSA-N; JKPUWSZSJINVLB-CKWSNNJUSA-N; CRDZYJSQHCXHEG-SFVBTVKNSA-N; CRDZYJSQHCXHEG-WSMWHGL…
179.111	360.237	1		LMFA11000716	1-dimethylarsinoyl-heptadecane	[M-2H]2-	C19H41OAs	MKBFOWMTLICLPK-UHFFFAOYSA-N
179.113	540.36	1		LMST03020543	1alpha,25-dihydroxy-25,25-diphenyl-26,27-dinorvitamin D3	[M-3H]3-	C37H48O3	OXXBKFFJWAXMCY-CORMLKSPSA-N
179.118	360.251	2		LMFA13040010; LMFA13040081	ascr#22; oscr#22	[M-2H]2-	C19H36O6	LCCMRNZRAPDWCS-FSNPWBFUSA-N; BMAOWSPJJLOKGM-DODZYUBVSA-N
179.121	142.172	13		LMFA11000568; LMFA11000602; LMFA11000605; LMFA11000609; LMFA11000615; LMFA11000617; LMFA11000618; LMFA11000619; LMFA11000621; LMFA11000622; LMFA11000687; LMFA11000688; LMFA11000697	Decane; 2,5,5-trimethyl-heptane; 2-methyl-3-ethyl-heptane; 5-ethyl-2-methyl-heptane; 2-methylnonane; 3-methylnonane; 4-methylnonane; 5-methylnonane; 2,3-dimethyloctane; 3,6-dimethyloctane; 3,3-Dimethyloctane; 3,4,5-Trimethylheptane; 4-propylheptane	[M+K-2H]-	C10H22	DIOQZVSQGTUSAI-UHFFFAOYSA-N; SOYLPZSOEXZMLE-UHFFFAOYSA-N; NKMJCVVUYDKHAV-UHFFFAOYSA-N; DGEMPTLPTFNEHJ-UHFFFAOYSA-N; SGVYKUFIHHTIFL-UHFFFAOYSA-N; PLZDDPSCZHRBOY-UHFFFAOYSA-N; IALRSQMWHFKJJA-UHFFFAOYSA-N; TYSIILFJZXHVPU-UHFFFAOYSA-N; YPMNDMUOGQJCLW-UHFFFAOYSA-N; JEEQUUSFXYRPRK-UHFFFAOYSA-N; DBULLUBYDONGLT-UHFFFAOYSA-N; LJIIBBYARMPSMT-UHFFFAOYSA-N; ABYGSZMCWVXFCQ-UHFFFAOYSA-N
179.121	144.151	14		LMFA05000092; LMFA05000129; LMFA05000485; LMFA05000486; LMFA05000487; LMFA05000489; LMFA05000491; LMFA05000494; LMFA05000500; LMFA05000503; LMFA05000507; LMFA05000508; LMFA05000619; LMFA05000625	1-Nonanol; 4-Methyloctan-1-ol; 3R-Methyloctan-4R-ol; 3S-Methyloctan-4S-ol; 4S,5S-cruentol; 2-Methyloctan-4R-ol; 2-Methyloctan-4S-ol; 6-Methyloctan-3-ol; Nonan-2R-ol; Nonan-2S-ol; Nonan-3-ol; Nonan-5-ol; 2-Nonanol; 3,5,5-Trimethyl-1-hexanol	[M+Cl]-	C9H20O	ZWRUINPWMLAQRD-UHFFFAOYSA-N; MWWKESKJRHQWEF-UHFFFAOYSA-N; MJOKZMZDONULOD-RKDXNWHRSA-N; MJOKZMZDONULOD-IUCAKERBSA-N; YLTHHPQUTLMNIF-IUCAKERBSA-N; BIAVIOIDPRPYJK-SECBINFHSA-N; BIAVIOIDPRPYJK-VIFPVBQESA-N; MFYHIHFYDULUQP-UHFFFAOYSA-N; NGDNVOAEIVQRFH-SECBINFHSA-N; NGDNVOAEIVQRFH-VIFPVBQESA-N; GYSCXPVAKHVAAY-UHFFFAOYSA-N; FCBBRODPXVPZAH-UHFFFAOYSA-N; NGDNVOAEIVQRFH-UHFFFAOYSA-N; BODRLKRKPXBDBN-UHFFFAO…
179.126	360.266	4		LMFA01070038; LMPK15030054; LMST03020020; LMST04060032	methyl 9,10-Epoxy-11,13-docosadiynoate; 5-(12S-hydroxy-8Z,14Z-heptadecadienyl) resorcinol; 1alpha,23-dihydroxy-24,25,26,27-tetranorvitamin D3 / 1alpha,23-dihydroxy-24,25,26,27-tetranorcholecalciferol; 3beta-Hydroxy-24-norchol-5-en-23-oic acid	[M-2H]2-	C23H36O3	NFNUHDOFCNVCAD-UHFFFAOYSA-N; VWQPNCPIVYGVMV-NYUKNHBNSA-N; QKSLGXKBRJBRQD-NKLFQLIUSA-N; XAFQBISUIKGUJZ-IRJIZISJSA-N
179.129	60.0575	1		LMFA05000101	Propan-1-ol	[2M+C2H3O2]-	C3H8O	BDERNNFJNOPAEC-UHFFFAOYSA-N
179.142	158.167	7		LMFA05000062; LMFA05000137; LMFA05000497; LMFA05000505; LMFA05000509; LMFA05000510; LMFA05000565	1-decanol; 4-Methylnonan-1-ol; 4S,5S-ferrugineol; 6-Methylnonan-3-ol; Decan-2R-ol; Decan-3-ol; (R)-Dihydrocitronellol	[M+Na-2H]-	C10H22O	MWKFXSUHUHTGQN-UHFFFAOYSA-N; HECVGHIJHFNAIL-UHFFFAOYSA-N; MBZNNOPVFZCHID-UWVGGRQHSA-N; OVTIWEIXKSVYBG-UHFFFAOYSA-N; ACUZDYFTRHEKOS-SNVBAGLBSA-N; ICEQLCZWZXUUIJ-UHFFFAOYSA-N; PRNCMAKCNVRZFX-UHFFFAOYSA-N
179.144	180.151	13		LMFA05000058; LMFA05000097; LMFA05000162; LMFA05000166; LMFA06000153; LMFA06000155; LMFA06000157; LMFA06000158; LMFA06000159; LMFA06000163; LMFA06000165; LMFA06000166; LMFA06000167	3,6,8-dodecatrien-1-ol; (3Z,6Z,9Z)-dodecatrienol; 3Z,6E,8E-Dodecatrien-1-ol; 3Z,6Z,8E-Dodecatrien-1-ol; 9E,11-Dodecadienal; 8E,10E-Dodecadienal; 5E,7Z-Dodecadienal; 7E,9Z-Dodecadienal; 8E,10Z-Dodecadienal; 9Z,11-Dodecadienal; 5Z,7E-Dodecadienal; 8Z,10E-Dodecadienal; 5Z,7Z-Dodecadienal	[M-H]-	C12H20O	KWVQYNPBWXUHHT-ZYXMWXIMSA-N; OFAUAWIRDOCHFP-PDBXOOCHSA-N; KWVQYNPBWXUHHT-QSOMBXJKSA-N; KWVQYNPBWXUHHT-LGRDCDGLSA-N; QQGSJQOOBIWRBK-ONEGZZNKSA-N; TYICDYOLAPJHGA-MQQKCMAXSA-N; LDQDYNHCLZNOFB-IGTJQSIKSA-N; QMHYWEQZQADRCD-DNVGVPOPSA-N; TYICDYOLAPJHGA-AWYLAFAOSA-N; QQGSJQOOBIWRBK-ARJAWSKDSA-N; LDQDYNHCLZNOFB-MDAAKZFYSA-N; TYICDYOLAPJHGA-IAROGAJJSA-N; LDQDYNHCLZNOFB-ISTTXYCBSA-N
179.144	360.303	7		LMFA01030805; LMFA01030819; LMFA01140014; LMFA07011188; LMPR03070024; LMST04010002; LMST04010441	tetracosatetraenoic acid n-6; 9Z,12Z,15Z,18Z-Tetracosatetraenoic acid; 12-[3]-ladderane-dodecanoic acid; 2-Phenylethyl hexadecanoate; Nor-Dolichoic acid-[13-22]; 5alpha-Cholanoic acid; 5beta-Cholanoic acid	[M-2H]2-	C24H40O2	RZHACVKGHNMWOP-ZWZRQGCWSA-N; MMJZTSLHOIGZPU-DOFZRALJSA-N; CKZGRGZXFFNECL-UHFFFAOYSA-N; PMYIGBNCUHWDMR-UHFFFAOYSA-N; XKOAXHKWXLCOGH-YQUIFEAJSA-N; RPKLZQLYODPWTM-NIRKWIOJSA-N; RPKLZQLYODPWTM-LVVAJZGHSA-N
179.148	540.465	1		LMFA08020353	Pentacosanylserotonin	[M-3H]3-	C35H60N2O2	QVCGYWQXBCZOPH-UHFFFAOYSA-N
179.149	540.47	12		LMPR01070085; LMPR01070129; LMPR01070133; LMPR01070218; LMPR01070221; LMPR01070256; LMPR01070295; LMPR01070296; LMPR01070412; LMPR01070413; LMPR01070507; LMPR01070612	zeta-Carotene; Asymmetrical zeta-carotene; Tetrahydro-beta-carotene/ eta-Carotene; 1,2-Dihydroneurosporene; 1,2,1',2'-Tetrahydrolycopene; 9,9'-di-cis-zeta-carotene; 9,9',15-tri-cis-zeta-carotene; (15Z)-1,2-dihydroneurosporene; Asymmetric 9Z-zeta-carotene; 7',8',11',12'-Tetrahydro-gamma-carotene; 11',12'-Dihydro-gamma-zeacarotene	[M-3H]3-	C40H60	BIWLELKAFXRPDE-KKNUEAKSSA-N; YTZIWAULTIDEEY-JLGWONFISA-N; WLDANTZNLIHXEE-ZKUOVEGJSA-N; NHKJSVKSSGKUCH-XILUKMICSA-N; RSHWQBOFCXCVAD-GYZMGTAESA-N; BIWLELKAFXRPDE-WTXAYMOSSA-N; BIWLELKAFXRPDE-ZURBLSRNSA-N; BIWLELKAFXRPDE-LMARSQGMSA-N; NHKJSVKSSGKUCH-DBWJSHEJSA-N; YTZIWAULTIDEEY-VRIDVZOLSA-N; CJPVGWWWFOEZJV-FOBJUVIXSA-N; BYJJDMWPGDFFMA-FOBJUVIXSA-N
179.151	540.475	4	DG 30:0	LMGL02010326; LMGL02010335; LMGL02010356; LMGL02010378	DG(15:0/15:0/0:0); DG(12:0/18:0/0:0)[iso2]; DG(13:0/17:0/0:0)[iso2]; DG(14:0/16:0/0:0)[iso2]	[M-3H]3-	C33H64O5	FWYXULJVROPNGE-HKBQPEDESA-N; OKDHBEDQKMJTGE-HKBQPEDESA-N; DUQCMPCUGCLYPR-HKBQPEDESA-N; NYNQTTOUQMCOEM-HKBQPEDESA-N
179.155	360.324	1		LMGL01020064	1-O-(2R-hydroxy-octadecyl)-sn-glycerol	[M-2H]2-	C21H44O4	WSTMDVJUMOTWRD-RTWAWAEBSA-N
179.156	540.491	2		LMPK03000100; LMPK03000101	Chatenaytrienin-3; Chatenaytrienin-4	[M-3H]3-	C37H64O2	GUVSPYLGMPIRFT-RBBHPQJLSA-N; BOWRZSGIKPRYCT-YYYDTODKSA-N
179.162	360.339	2		LMPK15010006; LMPR0105010001	3-nonadecylphenol; C25:3 6,7-Epoxy highly branched isoprenoid	[M-2H]2-	C25H44O	CVAJGZCZYKYYFH-UHFFFAOYSA-N; DFYPQSCRXJHGDF-UHFFFAOYSA-N
179.165	60.0575	1		LMFA05000101	Propan-1-ol	[3M-H]-	C3H8O	BDERNNFJNOPAEC-UHFFFAOYSA-N
179.415	541.268	2		LMPK11000016; LMPK11000017	19-epi-cytochalasin P1; 6-epi-19,20-epoxycytochalasin P	[M-3H]3-	C30H39NO8	TUGYZQLJUCRIQE-FRHZYSCKSA-N; TUGYZQLJUCRIQE-LZHNXEHMSA-N
179.423	541.292	1		LMSP08000002	psychosine sulfate	[M-3H]3-	C24H47NO10S	UIEYIJKBVSNMMH-PIIMIWFASA-N
179.432	541.317	1	PC 20:5	LMGP01050050	PC(20:5(5Z,8Z,11Z,14Z,17Z)/0:0)	[M-3H]3-	C28H48NO7P	PDIGSOAOQOXRDU-WJPZTBRDSA-N
179.439	541.338	1		LMGP03060017	1-(2-methoxy-octadecanyl)-sn-glycero-3-phosphoserine	[M-3H]3-	C25H52NO9P	DSQIMWJOWYOZRV-BGTNVORWSA-N
179.441	541.344	1		LMST05040008	(25R)-3alpha,7alpha-dihydroxy-5beta-cholestan-27-oyl taurine	[M-3H]3-	C29H51NO6S	JPTLXYYSWLLUOV-KTWWJORASA-N
179.483	541.471	1	Cer 32:1	LMSP02010195	Cer(t18:1(6OH)/14:0(2OH))	[M-3H]3-	C32H63NO5	UJVWPBUZZGBBCW-LCISZVJRSA-N
179.495	541.507	1	Cer 33:0	LMSP02030052	Cer(t18:0/15:0)	[M-3H]3-	C33H67NO4	QQJRGGSYIJDMQP-PZWMIYICSA-N
179.624	361.262	2		LMFA08020003; LMFA08040068	N-arachidonoyl glycine; N-(17,18-epoxy-5Z,8Z,11Z,14Z-eicosatetraenoyl)-ethanolamine	[M-2H]2-	C22H35NO3	YLEARPUNMCCKMP-DOFZRALJSA-N; PVTVBNICUOQEDT-JPURVOHMSA-N
179.63	541.913	2		LMPK12112310; LMPK12112311	Quercetin 3,7,3'-tri-O-sulfate; Quercetin 3,7,4'-tri-O-sulfate	[M-3H]3-	C15H10O16S3	WWSKELVNYRIPTL-UHFFFAOYSA-N; OHGDJKUWKHBWFH-UHFFFAOYSA-N
180.748	545.266	2		LMST05030010; LMST05030011	N-[(3a,5b,7a,12a)-3,12-dihydroxy-24-oxo-7-(sulfoxy)cholan-24-yl]-Glycine; N-[(3a,5b,7a,12a)-3,7-dihydroxy-24-oxo-12-(sulfoxy)cholan-24-yl]-Glycine	[M-3H]3-	C26H43NO9S	BJPPZTDOLXZUSK-FRVQLJSFSA-N; JZLKXIMBAHDSBJ-FRVQLJSFSA-N
180.751	545.275	1	PS 20:4	LMGP03050007	PS(20:4(5Z,8Z,11Z,14Z)/0:0)	[M-3H]3-	C26H44NO9P	XHWSRRGLFMDBOB-RRJHOXOUSA-N
180.775	545.348	2	PC 20:3	LMGP01050133; LMGP01050139	PC(20:3(8Z,11Z,14Z)/0:0); PC(20:3(5Z,8Z,11Z)/0:0)	[M-3H]3-	C28H52NO7P	BBNHCUBQEQJHIG-FZZJNMCHSA-N; YHGXYYIGHBPDMX-BUTFDPNWSA-N
180.82	545.481	1		LMPR04000005	35-aminobacteriohopane-32,33,34-triol	[M-3H]3-	C35H63NO3	DYJIJIUSBPCLMI-CFWIQLKESA-N
180.828	545.507	1	DG 30:0	LMGL02010310	DG(15:0/0:0/15:0) (d5)	[M-3H]3-	C33H59D5O5	HZEBMMLXOCVJNI-CHBAEHORSA-N
180.951	102.032	7		LMFA01030978; LMFA01050398; LMFA01060002; LMFA01060003; LMFA01060190; LMFA01060193; LMFA06000118	3-hydroxybut-2-enoic acid; 4-hydroxy-crotonic acid; 3-methyl pyruvic acid; Acetoacetic acid; (S)-Methylmalonic acid semialdehyde; 2-methyl-3-oxo-propanoic acid; Succinic acid semialdehyde	[M+Br]-	C4H6O3	NVPCGXUWUBHZBD-UHFFFAOYSA-N; RMQJECWPWQIIPW-OWOJBTEDSA-N; TYEYBOSBBBHJIV-UHFFFAOYSA-N; WDJHALXBUFZDSR-UHFFFAOYSA-N; VOKUMXABRRXHAR-VKHMYHEASA-N; VOKUMXABRRXHAR-UHFFFAOYSA-N; UIUJIQZEACWQSV-UHFFFAOYSA-N
180.962	102.043	1		LMPK14000007	Cycloserine	[M+Br]-	C3H6N2O2	DYDCUQKUCUHJBH-UWTATZPHSA-N
180.987	102.068	9		LMFA01010005; LMFA01020072; LMFA01020073; LMFA01020181; LMFA07010411; LMFA07010528; LMFA12000015; LMFA12000022; LMFA12000066	Valeric acid; alpha-methyl butyric Acid; Pivalic acid; Isovaleric acid; ethyl propionate; Methyl butyrate; 2-hydroxy-pentan-3-one; 3-Hydroxypentan-2-one ; 3-Hydroxy-3-methylbutan-2-one	[M+Br]-	C5H10O2	NQPDZGIKBAWPEJ-UHFFFAOYSA-N; WLAMNBDJUVNPJU-UHFFFAOYSA-N; IUGYQRQAERSCNH-UHFFFAOYSA-N; GWYFCOCPABKNJV-UHFFFAOYSA-N; FKRCODPIKNYEAC-UHFFFAOYSA-N; UUIQMZJEGPQKFD-UHFFFAOYSA-N; QMXCHEVUAIPIRM-UHFFFAOYSA-N; HDKKRASBPHFULQ-UHFFFAOYSA-N; BNDRWEVUODOUDW-UHFFFAOYSA-N
180.991	144.042	6		LMFA01020394; LMFA01170068; LMFA01170070; LMFA01170079; LMFA01170087; LMFA07010876	2-methylideneglutaric acid; 3E-methylglutaconic acid; (E)-hex-2-enedioic acid; 2E-methyl-glutaconic acid; 3-hexenedioic acid; Ethyl hydrogen fumarate	[M+K-2H]-	C6H8O4	CWNNYYIZGGDCHS-UHFFFAOYSA-N; WKRBKYFIJPGYQC-DUXPYHPUSA-N; HSBSUGYTMJWPAX-HNQUOIGGSA-N; JKGHDBJDBRBRNA-DUXPYHPUSA-N; YHGNXQAFNHCBTK-OWOJBTEDSA-N; XLYMOEINVGRTEX-ARJAWSKDSA-N
181.006	144.058	2		LMFA05000569; LMFA06000062	(Z)-2-Decene-4,6,8-triyn-1-ol; 2,8-decadiene-4,6-diyn-1-al	[M+K-2H]-	C10H8O	JTVVPVMSFPTJLN-CMDGGOBGSA-N; CPEFMWOEEFVIBR-VHYPUYLQSA-N
181.012	160.037	2		LMFA01170096; LMFA01170121	3-oxo-adipic acid; Oxoadipic acid	[M+Na-2H]-	C6H8O5	RTGHRDFWYQHVFW-UHFFFAOYSA-N; FGSBNBBHOZHUBO-UHFFFAOYSA-N
181.012	114.032	1		LMFA01060166	3-oxo-4-pentenoic acid	[M-H+HCOONa]-	C5H6O3	KSSFGJUSMXZBDD-UHFFFAOYSA-N
181.019	364.053	1		LMFA01090064	5,6,8,9-tetrachloro-tetradecanoic acid	[M-2H]2-	C14H24Cl4O2	QHTKGYPZKJWJFA-UHFFFAOYSA-N
181.022	364.058	1		LMPK12060061	Dehydropachyrrhizone	[M-2H]2-	C20H12O7	MSXPSNDSSMJJME-UHFFFAOYSA-N
181.023	102.104	6		LMFA05000111; LMFA05000117; LMFA05000463; LMFA05000467; LMFA05000537; LMFA05000541	3-Methylpentan-1-ol; Hexan-1-ol; Hexan-3S-ol; Hexan-2-ol; 3-methyl-3-Pentanol; 4-Methyl-1-pentanol	[M+Br]-	C6H14O	IWTBVKIGCDZRPL-UHFFFAOYSA-N; ZSIAUFGUXNUGDI-UHFFFAOYSA-N; ZOCHHNOQQHDWHG-LURJTMIESA-N; QNVRIHYSUZMSGM-UHFFFAOYSA-N; FRDAATYAJDYRNW-UHFFFAOYSA-N; PCWGTDULNUVNBN-UHFFFAOYSA-N
181.027	160.052	4		LMFA01030751; LMFA01031046; LMFA01031101; LMFA01031156	Matricaric acid; Z,E-Matricaric acid; Z,Z-Matricaric acid; methyl 2Z,8Z-nonadien-4,6-diynoate	[M+Na-2H]-	C10H8O2	XFJJYWHEBHHXPH-VHYPUYLQSA-N; XFJJYWHEBHHXPH-BVCYWKNDSA-N; XFJJYWHEBHHXPH-FUOWLQLWSA-N; NKASLWMHBKLOBW-HJWRWDBZSA-N
181.027	144.079	8		LMFA01060011; LMFA01060012; LMFA01060013; LMFA01060014; LMFA01060015; LMFA07010921; LMFA07010933; LMFA07040002	2-Keto-n-heptylic acid; n-valeryl acetic acid; 3-butyrl propionic acid; 4-propionyl butyric acid; 5-aceto valeric acid; isopropyl 3-hydroxybut-2-enoate; Methyl (R)-3-methyl-2-oxopentanoate; 2S-Hydroxy-2-isopropylbutano-3S-lactone	[M+K-2H]-	C7H12O3	IDDYNNYMUPHFMO-UHFFFAOYSA-N; PRRBQHNMYJRHFW-UHFFFAOYSA-N; ACHSNZNVVUIPJX-UHFFFAOYSA-N; PHADZMIQVBXNAW-UHFFFAOYSA-N; IZOQMUVIDMLRDC-UHFFFAOYSA-N; ZNFAKZVVPSSMDA-UHFFFAOYSA-N; ZPSBJVARKCHQDF-UHFFFAOYSA-N; KHKLGIPKSSNKPU-FSPLSTOPSA-N
181.027	136.029	1		LMFA01090154	5-chloropentanoic acid	[M+CHO2]-	C5H9O2Cl	YSXDKDWNIPOSMF-UHFFFAOYSA-N
181.027	146.058	12		LMFA01020278; LMFA01050343; LMFA01050383; LMFA01050435; LMFA01050457; LMFA01050458; LMFA01050462; LMFA01050501; LMFA01170048; LMFA01170080; LMFA01170084; LMFA01170117	3-hydroxy-3-methyl-2-oxo-pentanoic acid; 2-oxo-4-hydroxy-hexanoic acid; 2S-acetyl-2-hydroxy-butanoic acid; (S)-4-hydroxy-2-oxohexanoic acid; (R)-3-hydroxy-3-methyl-2-oxopentanoic acid; (R)-4-Dehydropantoate; (S)-3-hydroxy-3-methyl-2-oxopentanoic acid; Acetohydroxybutyrate; Adipic acid; 2,2-dimethyl-succinic acid; 2-methyl-glutaric acid; Methylglutaric acid	[M+Cl]-	C6H10O4	YJVOWRAWFXRESP-UHFFFAOYSA-N; ALFQPWXBAWHVDP-UHFFFAOYSA-N; VUQLHQFKACOHNZ-LURJTMIESA-N; ALFQPWXBAWHVDP-BYPYZUCNSA-N; YJVOWRAWFXRESP-ZCFIWIBFSA-N; HVMPYIKTQSOMHA-UHFFFAOYSA-N; YJVOWRAWFXRESP-LURJTMIESA-N; VUQLHQFKACOHNZ-UHFFFAOYSA-N; WNLRTRBMVRJNCN-UHFFFAOYSA-N; GOHPTLYPQCTZSE-UHFFFAOYSA-N; AQYCMVICBNBXNA-UHFFFAOYSA-N; XJMMNTGIMDZPMU-UHFFFAOYSA-N
181.038	144.09	1		LMFA08010017	Adipamide	[M+K-2H]-	C6H12N2O2	GVNWZKBFMFUVNX-UHFFFAOYSA-N
181.039	546.137	4		LMPK12050099; LMPK12110590; LMPK12111136; LMPK12112085	Afrormosin 7-O-(6''-malonylglucoside); Isorhamnetin 3-[6''-(2-(E)-butenoyl)-glucoside]; Scutellarein 4'-methyl ether 7-(2'',6''-diacetylalloside); Quercetin 7-(6''-tiglylglucoside)	[M-3H]3-	C26H26O13	HOWDEROVXAADRI-OMJUENHASA-N; YBZTUOCLPWXKIW-MOAIGJCLSA-N; LINLUWJKEOALAC-NQVWPQTFSA-N; AMTJHZIQBTUFSJ-UCQWASHOSA-N
181.04	364.095	3		LMPK12050245; LMPK12050249; LMPK12090043	Robustone; 5-Hydroxy-3',4'-methylenedioxy-6'',6''-dimethylpyrano[2'',3'':7,8]isoflavone; Gancaonin F	[M-2H]2-	C21H16O6	KGSSUTVUTPLSQW-UHFFFAOYSA-N; XLRBYZGRJYOZSC-UHFFFAOYSA-N; YURHIASRSSMERJ-UHFFFAOYSA-N
181.043	146.073	2		LMFA05000706; LMFA05000708	3,4-decadiene-6,8-diyn-1-ol; 4,5-decadien-7,9-diyn-1-ol	[M+Cl]-	C10H10O	HTGIYTJIJNBMHL-UHFFFAOYSA-N; JAZZIHJCFPWOSV-LURJTMIESA-N
181.044	546.153	1		LMPK12030012	Guibourtinidol-(4alpha->6)-catechin	[M-3H]3-	C30H26O10	KTNXYFUXAOFFIX-ITWKGUDMSA-N
181.045	364.104	1		LMFA01090134	Methyl 18-bromo-15E,17E-octadecadien-5,7-diynoate	[M-2H]2-	C19H25O2Br	FNTJNYUUZXUSJG-IGPVVLDESA-N
181.048	160.074	4		LMFA01170051; LMFA01170086; LMFA01170095; LMFA07040007	Pimelic acid; 3,3-dimethyl-glutaric acid; 3-methyl-adipic acid; Dihydro-3-hydroxy-3-(1-hydroxyethyl)-4-methylfuran-2(3H)-one	[M+Na-2H]-	C7H12O4	WLJVNTCWHIRURA-UHFFFAOYSA-N; DUHQIGLHYXLKAE-UHFFFAOYSA-N; SYEOWUNSTUDKGM-UHFFFAOYSA-N; AAMXRZJYSRMQQF-UHFFFAOYSA-N
181.048	114.068	25		LMFA01020031; LMFA01020098; LMFA01020099; LMFA01020112; LMFA01020113; LMFA01020114; LMFA01020115; LMFA01020116; LMFA01030008; LMFA01030009; LMFA01030010; LMFA01030011; LMFA01030779; LMFA01030791; LMFA01030971; LMFA01030972; LMFA01030985; LMFA06000008; LMFA06000016; LMFA07010875; LMFA07010954; LMFA07040010; LMFA12000016; LMFA12000081; LMFA12000247	Pyroterebic acid; 4-methyl-4-pentenoic acid; 2,2-dimethyl-3-butenoic acid; 3-isopropyl acrylic acid; 3-methyl-4-pentenoic acid; 3-methyl-2Z-pentenoic acid; 3-Methyl-3Z-Pentenoic Acid; trimethyl acrylic acid; Isohydrosorbic acid; Hydrosorbic acid; gamma-hexenoic acid; delta-hexenoic acid; cis-hex-3-enoic acid; 2Z-Hexenoic acid; 2-Methyl-2-pentenoic acid; 2-Methyl-4-pentenoic acid; 4-Methyl-2-pente…	[M-H+HCOONa]-	C6H10O2	CQJHAULYLJXJNL-UHFFFAOYSA-N; HVHBTFZQLHOFHA-UHFFFAOYSA-N; SCFWAOWWAANBPY-UHFFFAOYSA-N; QAOXMQCWUWZZNC-ONEGZZNKSA-N; QNPZXLANENFTFK-UHFFFAOYSA-N; RSFQOQOSOMBPEJ-PLNGDYQASA-N; OGVROELYPSGUQB-HYXAFXHYSA-N; UAXOELSVPTZZQG-UHFFFAOYSA-N; NIONDZDPPYHYKY-SNAWJCMRSA-N; XXHDAWYDNSXJQM-ONEGZZNKSA-N; NIDHFQDUBOVBKZ-NSCUHMNNSA-N; XUDOZULIAWNMIU-UHFFFAOYSA-N; XXHDAWYDNSXJQM-ARJAWSKDSA-N; NIONDZDPPYHYKY-PLNGDYQ…
181.058	364.131	4		LMPK12050340; LMPK12110959; LMPK12111585; LMPK12111650	Alpinumisoflavone dimethyl ether; Carpachromene dimethyl ether; 3,6-Dimethoxy-6'',6''-dimethylpyrano[2,3:7,8]flavone; 3,5-Dimethoxy-8,8-dimethyl-2-phenyl-4H,8H-benzo[1,2-b:3,4-b']dipyran-4-one	[M-2H]2-	C22H20O5	WRINUBCCCQLTPU-UHFFFAOYSA-N; SLFBWUSMSGUNQP-UHFFFAOYSA-N; HIMWSGBRGFKFJN-UHFFFAOYSA-N; IMHUWBJRQHCKTE-UHFFFAOYSA-N
181.062	141.043	1		LMFA01060191	2-aminomuconic acid semialdehyde	[M+C2H3N-H]-	C6H7NO3	QCGTZPZKJPTAEP-REDYYMJGSA-N
181.063	160.089	1		LMFA05000709	5,6-undecadien-8,10-diyn-1-ol	[M+Na-2H]-	C11H12O	MRHLMUSHMPEPEM-LURJTMIESA-N
181.064	144.115	36		LMFA01010008; LMFA01020087; LMFA01020147; LMFA01020148; LMFA01020149; LMFA01020150; LMFA01020151; LMFA01020242; LMFA01020283; LMFA01020291; LMFA01020391; LMFA05000556; LMFA05000602; LMFA05000623; LMFA07010184; LMFA07010418; LMFA07010434; LMFA07010566; LMFA07010573; LMFA07010728; LMFA07010854; LMFA07010860; LMFA07010864; LMFA07010869; LMFA07010920; LMFA07010922; LMFA07010957; LMFA07010961; LMFA070…	Caprylic acid; alpha-ethyl caproic acid; 3-methyl-heptanoic acid; 5-methyl-heptanoic acid; 4-ethyl-hexanoic acid; 2,2-dimethyl-hexanoic acid; 2-ethyl-2-methyl valeric ccid; Isocaprylic acid; 3R-Methylheptanoic acid; Valproic acid; 2-Methylheptanoic acid; (3R,5Z)-5-Octene-1,3-diol; 1-Hydroxy-3-octanone; 3-(Hydroxymethyl)-2-heptanone; Hexyl acetate; butryl butyrate; ethyl hexanoate; 2-Methylpropyl …	[M+K-2H]-	C8H16O2	WWZKQHOCKIZLMA-UHFFFAOYSA-N; OBETXYAYXDNJHR-UHFFFAOYSA-N; DVESMWJFKVAFSP-UHFFFAOYSA-N; OJTHHBCWUMTZEY-UHFFFAOYSA-N; KJYXVWHRKCNYKU-UHFFFAOYSA-N; YTTWDTVYXAEAJA-UHFFFAOYSA-N; WUWPVNVBYOKSSZ-UHFFFAOYSA-N; OEOIWYCWCDBOPA-UHFFFAOYSA-N; DVESMWJFKVAFSP-SSDOTTSWSA-N; NIJJYAXOARWZEE-UHFFFAOYSA-N; NKBWMBRPILTCRD-UHFFFAOYSA-N; QTHIKVMVWXLPKQ-ARJAWSKDSA-N; VGFJNJIGFHOBEJ-UHFFFAOYSA-N; MHOXVRWQBOAOAU-UHFFFAO…
181.064	146.094	8		LMFA01050016; LMFA01050017; LMFA01050018; LMFA01050019; LMFA01050225; LMFA01050261; LMFA07010693; LMFA07010959	2-hydroxy enanthoic acid; 4-hydroxy enanthoic acid; delta-hydroxy enanthoic acid; omega-hydroxy enanthoic acid; 6-hydroxy-heptanoic acid; 6R-hydroxy-heptanoic acid; (+/-)-Ethyl 2-hydroxy-2-methylbutyrate; Methyl DL-Leucate	[M+Cl]-	C7H14O3	RGMMREBHCYXQMA-UHFFFAOYSA-N; MYCCAWPBMVOJQF-UHFFFAOYSA-N; ICKVZOWXZYBERI-UHFFFAOYSA-N; PNAJBOZYCFSQDJ-UHFFFAOYSA-N; UBIZMIFHVVCVEJ-UHFFFAOYSA-N; UBIZMIFHVVCVEJ-ZCFIWIBFSA-N; KIYWRWLZHQZKKD-UHFFFAOYSA-N; JOSNYUDSMPILKL-UHFFFAOYSA-N
181.069	364.152	1		LMPR0104170005	Gibberellin A8	[M-2H]2-	C19H24O7	WZRRJZYYGOOHRC-UQJCXHNCSA-N
181.072	546.237	1		LMFA08020166	asukamycin	[M-3H]3-	C31H34N2O7	SSHVAUUEPNULMP-JHWDTTIQSA-N
181.072	546.238	1		LMST01160044	Physagulin B	[M-3H]3-	C30H39O7Cl	YTYRPIHQJLEEEG-DTRRUJLXSA-N
181.084	546.273	1		LMPK11000031	Armochaetoglasin J	[M-3H]3-	C32H38N2O6	NUUDIFNQOQIYAB-GNNSKLCBSA-N
181.085	160.11	18		LMFA01050020; LMFA01050021; LMFA01050022; LMFA01050023; LMFA01050226; LMFA01050227; LMFA01050229; LMFA01050313; LMFA01050314; LMFA01050315; LMFA01050316; LMFA01050317; LMFA01050395; LMFA01050433; LMFA01050494; LMFA01050496; LMFA07010516; LMFA07010694	2-hydroxy caprylic acid; 3-hydroxy caprylic acid; 6-hydroxy caprylic acid; 8-hydroxy caprylic acid; 4-hydroxy-octanoic acid; 5-hydroxy-octanoic acid; 7-hydroxy-octanoic acid; 2R-hydroxy-octanoic acid; 3R-hydroxy-octanoic acid; 4R-hydroxy-octanoic acid; 7R-hydroxy-octanoic acid; 7S-hydroxy-octanoic acid; 3-hydroxy-isoheptanoic acid; (S)-3-hydroxyoctanoic acid; 3-Hydroxyvalproic acid; 4-Hydroxyvalp…	[M+Na-2H]-	C8H16O3	JKRDADVRIYVCCY-UHFFFAOYSA-N; NDPLAKGOSZHTPH-UHFFFAOYSA-N; BUKOWKOPJSGGQK-UHFFFAOYSA-N; KDMSVYIHKLZKET-UHFFFAOYSA-N; ZRNOVONGMRDZEL-UHFFFAOYSA-N; LAWNVEFFZXVKAN-UHFFFAOYSA-N; OFCMTSZRXXFMBQ-UHFFFAOYSA-N; JKRDADVRIYVCCY-SSDOTTSWSA-N; NDPLAKGOSZHTPH-SSDOTTSWSA-N; ZRNOVONGMRDZEL-SSDOTTSWSA-N; OFCMTSZRXXFMBQ-SSDOTTSWSA-N; OFCMTSZRXXFMBQ-ZETCQYMHSA-N; BVAXVQDOCBTYID-UHFFFAOYSA-N; NDPLAKGOSZHTPH-ZETCQYM…
181.085	114.104	15		LMFA05000468; LMFA05000471; LMFA05000480; LMFA05000550; LMFA05000571; LMFA06000001; LMFA12000004; LMFA12000032; LMFA12000037; LMFA12000047; LMFA12000079; LMFA12000083; LMFA12000085; LMFA12000088; LMFA12000118	4Z-Hepten-2R-ol; 4Z-Hepten-2S-ol; delta4-hepten-2-ol; (2R,4Z)-4-Hepten-2-ol; (Z)-4-Hepten-1-ol; Enanthaldehyde; heptan-2-one; 4-Methylhexan-3-one; 5-Methylhexan-2-one; Heptan-3-one; 4S-Methylhexan-3-one; 3-Methylhexan-2-one; 4-Methylhexan-2-one; 5-Methylhexan-3-one; Heptan-4-one	[M-H+HCOONa]-	C7H14O	KZUFTCBJDQXWOJ-IQXGSHKSSA-N; KZUFTCBJDQXWOJ-MJSGSUOKSA-N; KZUFTCBJDQXWOJ-SNAWJCMRSA-N; KZUFTCBJDQXWOJ-PLNGDYQASA-N; CUKAXHVLXKIPKF-ARJAWSKDSA-N; FXHGMKSSBGDXIY-UHFFFAOYSA-N; CATSNJVOTSVZJV-UHFFFAOYSA-N; ULPMRIXXHGUZFA-UHFFFAOYSA-N; FFWSICBKRCICMR-UHFFFAOYSA-N; NGAZZOYFWWSOGK-UHFFFAOYSA-N; ULPMRIXXHGUZFA-LURJTMIESA-N; GYWYASONLSQZBB-UHFFFAOYSA-N; XUPXMIAWKPTZLZ-UHFFFAOYSA-N; DXVYLFHTJZWTRF-UHFFFAO…
181.087	122.073	3		LMFA06000036; LMFA06000272; LMFA06000275	2,4,6-octatrienal; 2E,4Z,7-octatrienal; 2E,4E,7-octatrienal	[M+C2H3O2]-	C8H10O	ZUZGMJKUENNLQL-ICDJNDDTSA-N; VEIAVWGDUXTGOR-SCFJQAPRSA-N; VEIAVWGDUXTGOR-YTXTXJHMSA-N
181.087	136.089	3		LMFA06000136; LMFA06000137; LMFA06000138	2E,4E,6E-Nonatrienal; 2E,4E,6Z-Nonatrienal; 2E,4Z,6Z-Nonatrienal	[M+CHO2]-	C9H12O	XHDSWFFUGPJMMN-ARQDATDDSA-N; XHDSWFFUGPJMMN-ZRGCPWHVSA-N; XHDSWFFUGPJMMN-YUHUOFHPSA-N
181.087	182.094	8		LMFA01030579; LMFA01060085; LMFA01060237; LMFA07010890; LMFA07010892; LMFA07040143; LMPR0102070004; LMPR0102120042	5-oxo-7-decynoic acid; 10-oxo-5,8-decadienoic acid; Lycocasuarinen acid A; Furfuryl isovalerate; Furfuryl pentanoate; Modiolide B; Iridotrial; (-)-5-oxo-1,2-campholide	[M-H]-	C10H14O3	JYHUNGZMKMRIAT-UHFFFAOYSA-N; MZGVULWVGXGTIS-SMMBBOSVSA-N; VRLKPTNCXGUVII-NSLJXJERSA-N; FKGUIBCHHSHJNQ-UHFFFAOYSA-N; HRYAVTBTUKVHBU-UHFFFAOYSA-N; DNUDFISZTSNQPJ-ZWPSSFCZSA-N; JHNAOPCUAVPDKQ-UHFFFAOYSA-N; UDJVKSCOEHSXBZ-QUBYGPBYSA-N
181.087	364.189	7		LMFA03020047; LMPR01040143; LMPR0104040002; LMPR0104050024; LMPR0104170008; LMPR0104170016; LMPR0104330001	12-Oxo-20-carboxy-leukotriene B4; Novaxenicin D; terpentecin; Dracocephalumoid D; Gibberellin A44 diacid; Gibberellin A37; Phorbol	[M-2H]2-	C20H28O6	VLMCDTMNMDDMLC-NZXMSVEXSA-N; QYSAEOBDCOBHDU-GVMFGWQHSA-N; ISTOHHFNKVUOKP-BRUMOIPRSA-N; LZMBNFAKNKQBQT-NNGOFWHYSA-N; AXEUUXHMKSPQAI-YTJHIPEWSA-N; UAKKWAVFAPTAOA-SQLMURCQSA-N; QGVLYPPODPLXMB-UBTYZVCOSA-N
181.087	546.283	1		LMST01160041	Physagulin K	[M-3H]3-	C30H42O9	URZHQDOZWJFQSH-SXLGBMPDSA-N
181.098	364.21	1		LMFA13040001	dhas#18	[M-2H]2-	C17H32O8	KOPWGKUEIMDQOP-ULRVOZHWSA-N
181.099	546.319	3		LMST01010451; LMST01010498; LMST01120026	Neocucurbitacin E; Verrucorosteroid A; Nerizoside	[M-3H]3-	C31H46O8	HEOGQIJKUVAZLD-SKCDPEBHSA-N; OYAVSQBVBGNQQK-JMJCQWRQSA-N; RICACBKPZFLFFK-VFBKJSQWSA-N
181.1	144.151	14		LMFA05000092; LMFA05000129; LMFA05000485; LMFA05000486; LMFA05000487; LMFA05000489; LMFA05000491; LMFA05000494; LMFA05000500; LMFA05000503; LMFA05000507; LMFA05000508; LMFA05000619; LMFA05000625	1-Nonanol; 4-Methyloctan-1-ol; 3R-Methyloctan-4R-ol; 3S-Methyloctan-4S-ol; 4S,5S-cruentol; 2-Methyloctan-4R-ol; 2-Methyloctan-4S-ol; 6-Methyloctan-3-ol; Nonan-2R-ol; Nonan-2S-ol; Nonan-3-ol; Nonan-5-ol; 2-Nonanol; 3,5,5-Trimethyl-1-hexanol	[M+K-2H]-	C9H20O	ZWRUINPWMLAQRD-UHFFFAOYSA-N; MWWKESKJRHQWEF-UHFFFAOYSA-N; MJOKZMZDONULOD-RKDXNWHRSA-N; MJOKZMZDONULOD-IUCAKERBSA-N; YLTHHPQUTLMNIF-IUCAKERBSA-N; BIAVIOIDPRPYJK-SECBINFHSA-N; BIAVIOIDPRPYJK-VIFPVBQESA-N; MFYHIHFYDULUQP-UHFFFAOYSA-N; NGDNVOAEIVQRFH-SECBINFHSA-N; NGDNVOAEIVQRFH-VIFPVBQESA-N; GYSCXPVAKHVAAY-UHFFFAOYSA-N; FCBBRODPXVPZAH-UHFFFAOYSA-N; NGDNVOAEIVQRFH-UHFFFAOYSA-N; BODRLKRKPXBDBN-UHFFFAO…
181.1	146.131	5		LMFA05000089; LMFA05000548; LMFA05000552; LMFA05000564; LMFA05000683	octane-1,2-diol; (2R)-octane-1,2-diol; (2S)-octane-1,2-diol; (R)-1,3-Octanediol; octane-1,8-diol	[M+Cl]-	C8H18O2	AEIJTFQOBWATKX-UHFFFAOYSA-N; AEIJTFQOBWATKX-MRVPVSSYSA-N; AEIJTFQOBWATKX-QMMMGPOBSA-N; DCTMXCOHGKSXIZ-UHFFFAOYSA-N; OEIJHBUUFURJLI-UHFFFAOYSA-N
181.102	546.327	1		LMPR0104010040	Phytyl 2-O-methyl-dimethylarsinoylribose	[M-3H]3-	C28H55O5As	DERBZIOJEXWVSK-HGEPQFIESA-N
181.102	182.11	1		LMPK13090043	1,2-dihydrostilbene	[M-H]-	C14H14	QWUWMCYKGHVNAV-UHFFFAOYSA-N
181.105	364.225	14		LMPR0104090003; LMST02030098; LMST02030166; LMST02030197; LMST02030204; LMST02030222; LMST02030267; LMST02030268; LMST02030270; LMST02030271; LMST02030272; LMST02030275; LMST02030277; LMST02030279	Welwitschianic acid; Urocortisone; 11beta,17alpha,21-trihydroxypregnenolone; 3a,11b,21-Trihydroxy-20-oxo-5b-pregnan-18-al; 5beta-Dihydrocortisol; Insignin A; 5beta-pregnane-17alpha,20alpha,21-triol-3,11-dione; 5beta-pregnane-17alpha,20beta,21-triol-3,11-dione; 20beta-Hydroxycortisol; 20alpha-Hydroxycortisol; 5alpha-Dihydrocortisol; Tetrahydroaldosterone; 5beta-pregnane-11beta,18,21-triol-3,20-dio…	[M-2H]2-	C21H32O5	FHWUOEIJRSLHQQ-CEUQDAQDSA-N; SYGWGHVTLUBCEM-ZIZPXRJBSA-N; HAFVWTUQBYRPOB-HCMGWXKDSA-N; YWTDWORQGPLRLL-CVPRMUEYSA-N; ACSFOIGNUQUIGE-AIPUTVCKSA-N; XSCQMBRUSKHLQE-SZELBSGTSA-N; BGXMFFHYDXHJOZ-JVXGTMRJSA-N; BGXMFFHYDXHJOZ-RWWLUNCRSA-N; AWWCEQOCFFQUKS-LCGKLAOVSA-N; AWWCEQOCFFQUKS-FJWDNACWSA-N; ACSFOIGNUQUIGE-SERXDUEGSA-N; YWTDWORQGPLRLL-RXKIGOLRSA-N; MAMISHQLTABTQS-HLQMJBJHSA-N; UQRPWWKJWZFNAE-GMPOBFA…
181.111	546.356	3		LMST01100053; LMST03020634; LMST03020635	Combretic acid C; 16-Glutaryloxy-1alpha,25-dihydroxyvitamin D3; 16-Glutaryloxy-1alpha,25-dihydroxy-20-epivitamin D3	[M-3H]3-	C32H50O7	SCYOXHOWKYCPAS-JXAGPYDFSA-N; BSFJAECYHQSOSY-AMZOUDOWSA-N; BSFJAECYHQSOSY-ONZABAPRSA-N
181.113	364.24	1		LMST02010037	Quinestrol	[M-2H]2-	C25H32O2	PWZUUYSISTUNDW-VAFBSOEGSA-N
181.121	114.141	6		LMFA11000002; LMFA11000604; LMFA11000606; LMFA11000608; LMFA11000627; LMFA11000711	octane; 2-methyl-heptane; 3-methyl-heptane; 4-methyl-heptane; 3-ethyl-2-methylpentane; 2,3,4-Trimethyl-pentane	[M-H+HCOONa]-	C8H18	TVMXDCGIABBOFY-UHFFFAOYSA-N; JVSWJIKNEAIKJW-UHFFFAOYSA-N; LAIUFBWHERIJIH-UHFFFAOYSA-N; CHBAWFGIXDBEBT-UHFFFAOYSA-N; DUPUVYJQZSLSJB-UHFFFAOYSA-N; RLPGDEORIPLBNF-UHFFFAOYSA-N
181.121	546.386	4		LMPR01070470; LMPR01070630; LMPR01070988; LMPR01070992	Tetradehydrolycopenal; Hexadehydro-beta-caroten-3-ol; Isotedaniaxanthin; Tedaniaxanthin	[M-3H]3-	C40H50O	OIJOLZHLZSBNSM-YETMAZIFSA-N; HHSVFCTVGDLNGW-HWKXDCSISA-N; SOJDGAXLAOSMCR-FQEPDEJYSA-N; SIBBLZCWSMCOKD-YMGIVJASSA-N
181.123	136.125	24		LMFA11000042; LMFA11000048; LMPR0102010005; LMPR0102010020; LMPR0102010021; LMPR0102010022; LMPR0102010023; LMPR0102090002; LMPR0102090013; LMPR0102090021; LMPR0102090022; LMPR0102090026; LMPR0102090027; LMPR0102090062; LMPR0102120011; LMPR0102120012; LMPR0102120013; LMPR0102120015; LMPR0102120021; LMPR0102120035; LMPR0102120036; LMPR0102120037; LMPR0102120038; LMPR0102130001	2,6-Dimethyl-2,4E,6E-octatriene; 3,5-Dimethyl-2E,4E,6E-octatriene; Myrcene; (Z)-beta-ocimene; (E)-beta-ocimene; (Z)-alpha-ocimene; (E)-alpha-ocimene; (-)-Limonene; (+)-Limonene; (R)-(-)-alpha-Phellandrene; (+)-beta-Phellandrene; alpha-Terpinene; gamma-Terpinene; terpinolene; (+)-Comphene; (+)-alpha-Pinene; (-)-beta-Pinene; (-)-3-Carene; (+)-3-Carene; (-)-sabinene; (+)-sabinene; (+)-alpha-thujene;…	[M+CHO2]-	C10H16	GQVMHMFBVWSSPF-SOYUKNQTSA-N; RKFRNZNIFDQCMV-AGPUZOHGSA-N; UAHWPYUMFXYFJY-UHFFFAOYSA-N; IHPKGUQCSIINRJ-NTMALXAHSA-N; IHPKGUQCSIINRJ-CSKARUKUSA-N; XJPBRODHZKDRCB-NTMALXAHSA-N; XJPBRODHZKDRCB-CSKARUKUSA-N; XMGQYMWWDOXHJM-SNVBAGLBSA-N; XMGQYMWWDOXHJM-JTQLQIEISA-N; OGLDWXZKYODSOB-SNVBAGLBSA-N; LFJQCDVYDGGFCH-JTQLQIEISA-N; YHQGMYUVUMAZJR-UHFFFAOYSA-N; YKFLAYDHMOASIY-UHFFFAOYSA-N; MOYAFQVGZZPNRA-UHFFFAO…
181.123	182.131	19		LMFA01030222; LMFA01030610; LMFA01030611; LMFA01030612; LMFA01030613; LMFA01030614; LMFA01030615; LMFA01030616; LMFA01030617; LMFA01030618; LMFA01031237; LMFA01031265; LMFA07010478; LMFA07010479; LMFA07010586; LMFA07010611; LMFA07010623; LMFA07010808; LMFA07010879	2E,4E-undecadienoic acid; 2-undecynoic acid; 3-undecynoic acid; 4-undecynoic acid; 5-undecynoic acid; 6-undecynoic acid; 7-undecynoic acid; 8-undecynoic acid; 9-undecynoic acid; 10-undecynoic acid; 3-Methyl-2Z,4E-decadienoic acid; 2,4,7-trimethyl-2E,4E-octadienoic acid; Methyl 2E,4E-decadienoate; Methyl 2E,4Z-decadienoate; (E)-2-Hexenyl 2-methyl-(E)-2-butenoate; (E)-3,7-Dimethyl-2,6-octadienyl fo…	[M-H]-	C11H18O2	WXUGSDBMQDMRMU-XBLVEGMJSA-N; FSHGKCLIZVPYIQ-UHFFFAOYSA-N; UYMNVSHAJLDXRR-UHFFFAOYSA-N; RICXZQBDWBCFKY-UHFFFAOYSA-N; UFVXTAPZDFGWBH-UHFFFAOYSA-N; SZFIUICARVYPTH-UHFFFAOYSA-N; HCVQILXMEVXFTC-UHFFFAOYSA-N; DLPZDPDRDROAGT-UHFFFAOYSA-N; ZOYDMFOVPQMSPJ-UHFFFAOYSA-N; OAOUTNMJEFWJPO-UHFFFAOYSA-N; HBIHEKAVUPUBGT-GOJKSUSPSA-N; GSYOKFCMOWJNFT-KZZDLZNXSA-N; SFHSEXGIVSBRRK-XBLVEGMJSA-N; SFHSEXGIVSBRRK-UQGDGPG…
181.123	364.261	7		LMFA03010062; LMFA03010085; LMST04050006; LMST04050007; LMST04050008; LMST04050011; LMST04050015	11-deoxy-16,16-dimethyl-PGE2; 16,16-dimethyl-PGA1; Dinordeoxycholic acid; Dinorchenodeoxycholic acid; Dinorursodeoxycholic acid; Dinorhyodeoxycholic acid; Dinormurideoxycholic acid	[M-2H]2-	C22H36O4	LLVVDFDWPQHXBA-QEJIITRLSA-N; CTQQHQGBBMYJPT-DZFVFWAGSA-N; MULSOMSXPSGJAM-SRNHMFRHSA-N; WQUYUZJNAIWNRJ-JWWUQCTPSA-N; WQUYUZJNAIWNRJ-ONVGLGCPSA-N; IXDBAXFCCXETKU-NXTSJFIDSA-N; IXDBAXFCCXETKU-GMQVOVBBSA-N
181.123	546.392	1		LMST01010348	cholest-5,24-dien-3beta-yl beta-D-glucopyranoside	[M-3H]3-	C33H54O6	QSPACSWMSZHXLY-UQBZCTSOSA-N
181.128	546.407	1		LMPR02010045	3-Hexaprenyl-4-hydroxybenzoic acid	[M-3H]3-	C37H54O3	LKMQQQABIGIHGL-LAAQXVIISA-N
181.141	546.444	1		LMPR01090016	all-trans-retinyl linolate	[M-3H]3-	C38H58O2	WGYRYGOQDJJQIQ-YFVGROTRSA-N
181.142	364.298	10		LMFA01150014; LMGL01020026; LMGL01020034; LMGL01020035; LMPK15030040; LMST04060007; LMST04060008; LMST04060009; LMST04060010; LMST04060011	13-(3-methyl-5-pentylfuran-2-yl)-tridecanoic acid; 2-(8-[3]-ladderane-octanyl)-sn-glycerol; Noladin Ether; 2-(8-[1]-ladderane-octanyl)-sn-glycerol; Virenol C; 24-Nor-5beta-cholane-3alpha,6alpha,23-triol; 24-Nor-5beta-cholane-3alpha,7alpha,12alpha-triol; 24-Nor-5beta-cholane-3alpha,7alpha,23-triol; 24-Nor-5beta-cholane-3alpha,7beta,23-triol; 24-Nor-5beta-cholane-3alpha,12alpha,23-triol	[M-2H]2-	C23H40O3	JXBLMIJDQFTVIE-UHFFFAOYSA-N; GJFCEMOCWVYDKT-UHFFFAOYSA-N; CUJUUWXZAQHCNC-DOFZRALJSA-N; WEZFKXBMYVYDCN-UHFFFAOYSA-N; SYXSPGMNIUYYGF-OAQYLSRUSA-N; USQUBBGNLNAZCX-MAGGAUTPSA-N; HOGZQSSVBGJUMW-ZTSBSJDLSA-N; AQLBTYPFUGRFQI-VEPRGJRUSA-N; AQLBTYPFUGRFQI-KHLWDBHXSA-N; JWKNPWJGFZVWMB-XQNRYLPDSA-N
181.147	181.147	1		LMFA08020193	N-Ethyl trans-2-cis-6-nonadienamide	[M]-	C11H19NO	ARSJQOAYGVNWEK-MLCWLASSSA-N
181.148	546.465	3		LMFA07090151; LMPK03000058; LMPR04000004	Mayolene-17; Dieposabadelin; bacteriohopane-32,33,34,35-tetrol	[M-3H]3-	C35H62O4	WDLVKNXUHCBUJP-YRFDIYPKSA-N; RFVHRHAPZUIQFM-KZBWDDFOSA-N; JMKBTQYGOKJMBJ-CFWIQLKESA-N
181.16	182.167	25		LMFA05000020; LMFA05000026; LMFA05000033; LMFA05000046; LMFA05000132; LMFA05000149; LMFA05000150; LMFA05000151; LMFA05000157; LMFA05000159; LMFA05000160; LMFA05000161; LMFA05000163; LMFA05000164; LMFA05000165; LMFA05000573; LMFA06000072; LMFA06000152; LMFA06000154; LMFA06000161; LMFA06000162; LMFA06000164; LMFA12000161; LMFA12000162; LMPR0103090008	5,7-dodecadien-1-ol; 7E,9Z-dodecadien-1-ol; 3,5-dodecadien-1-ol; Codlemone; 3,4,7-Trimethyl-2E,6-nonadien-1-ol; 9E,11-Dodecadien-1-ol; 5E,7Z-Dodecadien-1-ol; 8E,10Z-Dodecadien-1-ol; 9Z,11-Dodecadien-1-ol; 5Z,7E-Dodecadien-1-ol; 7Z,9E-Dodecadien-1-ol; 8Z,10E-Dodecadien-1-ol; 3Z,6Z-Dodecadien-1-ol; 7Z,9Z-Dodecadien-1-ol; 8Z,10Z-Dodecadien-1-ol; (Z,Z)-3,6-Dodecadien-1-ol; 2-dodecenal; 7E-Dodecenal; …	[M-H]-	C12H22O	JUDKGQZMLJXRJX-BSWSSELBSA-N; SSGXHMNJZLXQIW-DNVGVPOPSA-N; QXDRQDKWTDCHOZ-XBLVEGMJSA-N; CSWBSLXBXRFNST-MQQKCMAXSA-N; MBJNLCTZRSETAT-ANGAUAEMSA-N; OIMIXJLPIJKPDM-ONEGZZNKSA-N; JUDKGQZMLJXRJX-IGTJQSIKSA-N; CSWBSLXBXRFNST-AWYLAFAOSA-N; OIMIXJLPIJKPDM-ARJAWSKDSA-N; JUDKGQZMLJXRJX-MDAAKZFYSA-N; SSGXHMNJZLXQIW-ICWBMWKASA-N; CSWBSLXBXRFNST-IAROGAJJSA-N; WVTVMLXNKUWGBH-HZJYTTRNSA-N; SSGXHMNJZLXQIW-OUPQRBN…
181.16	364.334	4		LMFA01030417; LMFA01030901; LMFA01031071; LMFA07010534	5,9-tetracosadienoic acid; 24:2(5Z,9Z); 15Z,18Z-Tetracosadienoic acid; (Z)-5-Dodecenyl (Z)-5-dodecenoate	[M-2H]2-	C24H44O2	OVQSZVCJOZKJGA-LMOVRVBNSA-N; OVQSZVCJOZKJGA-UKTKCZHSSA-N; JPKKOZHFQFEMQE-HZJYTTRNSA-N; QDYCXCCNDHIUHQ-VMNXYWKNSA-N
181.165	546.516	2		LMPR01070404; LMPR01070405	Lycopersene; 1,2-Dihydrophytoene	[M-3H]3-	C40H66	BGVXBZXEFXMRGJ-DPOFWPLISA-N; DYNBOHSNKKLWDJ-KEKOKYSKSA-N
181.183	181.183	1		LMFA09000003	Lauronitrile	[M]-	C12H23N	VXCUURYYWGCLIH-UHFFFAOYSA-N
181.196	182.203	6		LMFA11000081; LMFA11000084; LMFA11000331; LMFA11000435; LMFA11000468; LMFA11000480	4Z-Tridecene; 5Z-Tridecene; 1-Tridecene; 4-Tridecene; 5-Tridecene; 6-Tridecene	[M-H]-	C13H26	UJZLNVCZGZKIHR-CLFYSBASSA-N; VDFGUEPMNNLWOZ-LUAWRHEFSA-N; VQOXUMQBYILCKR-UHFFFAOYSA-N; UJZLNVCZGZKIHR-VQHVLOKHSA-N; VDFGUEPMNNLWOZ-PKNBQFBNSA-N; QHOMPCGOCNNMFK-ACCUITESSA-N
181.196	364.407	3		LMFA11000103; LMFA11000110; LMFA11000320	8Z-Hexacosene; 9Z-Hexacosene; 1-Hexacosene	[M-2H]2-	C26H52	BORALIYXFUDNQQ-ICFOKQHNSA-N; HGTCGIXAQAYYBS-ZPHPHTNESA-N; OMXANELYEWRDAW-UHFFFAOYSA-N
181.423	547.291	1	PS 20:3	LMGP03050022	PS(20:3(8Z,11Z,14Z)/0:0)	[M-3H]3-	C26H46NO9P	FTZJCZOBXWCRPG-YLXGIGILSA-N
181.431	547.315	2		LMFA13040109; LMFA13040146	ibha#26; ibho#26	[M-3H]3-	C30H45NO8	UWTXRGDQDGZEBX-KVBMFJTJSA-N; HVABDZVINXGTFF-PSEFKOPQSA-N
181.447	547.364	2	PC O-20:2; PC 20:2	LMGP01020158; LMGP01050132	PC(O-18:2(9Z,12Z)/2:0); PC(20:2(11Z,14Z)/0:0)	[M-3H]3-	C28H54NO7P	ICPPVEDRGDADTQ-IZZMTCJOSA-N; YYQVCMMXPIJVHY-ZOIJLGJPSA-N
181.609	365.233	1		LMSP01050007	C17 Sphingosine-1-phosphate	[M-2H]2-	C17H36NO5P	VITGNIYTXHNNNE-LHMZYYNSSA-N
181.648	365.31	1		LMFA03110012	(+/-) 5-iPF2alpha-VI-(d11)	[M-2H]2-	C20H23D11O5	RZCPXIZGLPAGEV-AOORLBIGSA-N
181.657	365.329	1		LMFA08040066	Semiplenamide A	[M-2H]2-	C23H43NO2	SJZSLZDOZDKKND-PSROOVMISA-N
184.901	149.932	1		LMFA01090075	3-bromo-2E-acrylic acid	[M+Cl]-	C3H3BrO2	POAWTYXNXPEWCO-OWOJBTEDSA-N
184.901	105.982	2		LMFA01090069; LMFA01090071	2-chloroacrylic acid; (E)-3-chloroacrylic acid	[M+Br]-	C3H3ClO2	SZTBMYHIYNGYIA-UHFFFAOYSA-N; MHMUCYJKZUZMNJ-OWOJBTEDSA-N
184.911	185.918	1		LMFA01090135	Iodoacetic acid	[M-H]-	C2H3IO2	JDNTWHVOXJZDSN-UHFFFAOYSA-N
184.922	163.947	1		LMFA01090029	2-bromo-2-butenoic acid	[M+Na-2H]-	C4H5BrO2	YKIKDQYYTAOTPL-IHWYPQMZSA-N
184.941	139.943	2		LMFA01090072; LMFA01090073	(Z)-2,3-dichloroacrylic acid; 3,3-dichloroacrylic acid	[M+CHO2]-	C3H2Cl2O2	YQYHCJZVJNOGBP-UPHRSURJSA-N; HYODZVPUCNBWNY-UHFFFAOYSA-N
184.949	148.001	1		LMFA01060194	dihydroxy-fumaric acid	[M+K-2H]-	C4H4O6	KAPRQAPANAEVOD-UHFFFAOYSA-N
184.968	148.019	1		LMFA01060170	2-oxo-4-methylthio-butanoic acid	[M+K-2H]-	C5H8O3S	SXFSQZDSUWACKX-UHFFFAOYSA-N
184.983	148.035	2		LMFA12000339; LMFA12000340	MeBBT; PBT	[M+K-2H]-	C9H8S	CRIWLPYXZBTORH-UHFFFAOYSA-N; XMQORXMEQVNDAC-NSCUHMNNSA-N
184.983	150.014	1		LMFA12000341	BBTOH	[M+Cl]-	C8H6OS	PFQBOWFIKSJEBT-QHHAFSJGSA-N
184.986	148.037	3		LMFA01050474; LMFA01050476; LMFA01050483	2-dehydro-3-deoxy-D-arabinonic acid; 2-dehydro-3-deoxy-L-arabinonic acid; 2-hydroxyglutaric acid	[M+K-2H]-	C5H8O5	UQIGQRSJIKIPKZ-VKHMYHEASA-N; UQIGQRSJIKIPKZ-GSVOUGTGSA-N; HWXBTNAVRSUOJR-UHFFFAOYSA-N
185.003	558.032	2		LMPK12112276; LMPK12112277	Quercetin 3-glucuronide-7-sulfate; Quercetin 3-glucuronide-3'-sulfate	[M-3H]3-	C21H18O16S	UZHUMGQOPXDLRD-ZUGPOPFOSA-N; BHFKPZSIVFOJEX-ZUGPOPFOSA-N
185.004	164.03	1		LMFA12000349	(5-(but-3-en-1-yn-1-yl)thiophen-2-yl)methanol	[M+Na-2H]-	C9H8OS	FYRZGWSQPVKQIN-UHFFFAOYSA-N
185.004	148.056	5		LMFA07010863; LMFA07010938; LMFA07010947; LMFA07010952; LMFA07010968	Ethyl 3-mercaptobutyrate; Methyl 2-(methylthio)butyrate; Methyl 3-(methylthio)butanoate; Methyl 4-(methylthio)butyrate; Methylthiomethyl butyrate	[M+K-2H]-	C6H12O2S	FPBCNQQYLDBWMH-UHFFFAOYSA-N; PBYSEUNXLXTEAN-UHFFFAOYSA-N; HJJHJUWCICDDEL-UHFFFAOYSA-N; HQDLZISNHUMXEA-UHFFFAOYSA-N; PGAUNUCMBMQPFT-UHFFFAOYSA-N
185.004	150.035	1		LMFA01050480	2-Hydroxy-4-(methylthio)butanoic acid	[M+Cl]-	C5H10O3S	ONFOSYPQQXJWGS-UHFFFAOYSA-N
185.007	72.0211	1		LMFA01030193	Acrylic acid	[M+C2F3O2]-	C3H4O2	NIXOWILDQLNWCW-UHFFFAOYSA-N
185.007	118.027	3		LMFA01050528; LMFA01170043; LMFA01170118	xi-3-Hydroxy-2-oxobutanoic acid; Succinic acid; Methylmalonic acid	[M-H+HCOONa]-	C4H6O4	QWZIITCYKKSZGN-UHFFFAOYSA-N; KDYFGRWQOYBRFD-UHFFFAOYSA-N; ZIYVHBGGAOATLY-UHFFFAOYSA-N
185.009	186.016	2		LMFA01030966; LMFA01170065	2-carboxy-cis,cis-muconic acid; 3-maleylpyruvic acid	[M-H]-	C7H6O6	SLUDRBHRUDRZJZ-IWQZZHSRSA-N; AZCFLHZUFANAOR-UPHRSURJSA-N
185.015	558.068	3		LMPK12111394; LMPK12112409; LMPK12112715	8-Hydroxyluteolin 4'-methyl ether 8-glucoside-3'-sulfate; Tamarixetin 3-glucoside-7-sulfate; Quercetin 3-methyl ether 5-glucoside-3'-sulfate	[M-3H]3-	C22H22O15S	HUTZNOYDOCPVOR-LNBCOLIQSA-N; HDCDAUMQECHFOE-LFXZADKFSA-N; KKOARJDNEWBYPV-UKWZQOBBSA-N
185.017	372.048	1		LMPK12060079	Repenone	[M-2H]2-	C18H12O9	JHFAKPWBUSBCCY-UHFFFAOYSA-N
185.022	164.047	2		LMFA01030721; LMFA01030722	9-hydroxy-7E-Nonene-3,5-diynoic acid; 9-hydroxy-7Z-Nonene-3,5-diynoic acid	[M+Na-2H]-	C9H8O3	DSMORYZYOBMZIC-GQCTYLIASA-N; DSMORYZYOBMZIC-XQRVVYSFSA-N
185.022	118.042	3		LMFA05000606; LMFA05000756; LMFA05000758	2,4,6-Octatriyn-1-ol; 3,5,7-Octatriyn-1-ol; 2,3-Octadiene-5,7-diyn-1-ol	[M-H+HCOONa]-	C8H6O	CDDRQTICNABTAT-UHFFFAOYSA-N; UKLDABCYBVVGHL-UHFFFAOYSA-N; MFQBYQJLDHIYCH-UHFFFAOYSA-N
185.022	148.074	3		LMFA01050352; LMFA01050452; LMFA01050469	Mevalonic acid; (R) 2,3-Dihydroxy-3-methylvalerate; 2,3-Dihydroxy-3-methylpentanoic acid	[M+K-2H]-	C6H12O4	KJTLQQUUPVSXIM-ZCFIWIBFSA-N; PDGXJDXVGMHUIR-UJURSFKZSA-N; PDGXJDXVGMHUIR-UHFFFAOYSA-N
185.022	150.053	2		LMFA01050386; LMFA01050477	2-deoxy-ribonic acid; 2-Deoxyribonic acid	[M+Cl]-	C5H10O5	SJXSBTISVFRFLJ-UHFFFAOYSA-N; VBUWJOHKCBQXNU-IUYQGCFVSA-N
185.035	372.085	9		LMPK12060077; LMPK12112300; LMPK12112301; LMPK12112302; LMPK12113023; LMPK12113166; LMPK12113169; LMPK12113261; LMPK12113262	Stemonal; Quercetin 3-isobutyrate; Quercetin 3'-isobutyrate; Quercetin 4'-isobutyrate; Melisimplin; Herbacetin 8-butyrate; Herbacetin 7,4'-dimethyl ether 8-acetate; 7-Hydroxy-3,5,8-trimethoxy-3',4'-methylenedioxyflavone; 5-Hydroxy-3,7,8-trimethoxy-3',4'-methylenedioxyflavone	[M-2H]2-	C19H16O8	INRSYSTZYGIZOF-UHFFFAOYSA-N; FDCJZTPSXKQIGE-UHFFFAOYSA-N; CDEJOLJALIACLC-UHFFFAOYSA-N; RTGAIXBQQQCKJM-UHFFFAOYSA-N; QRTSJZTUEHLBPF-UHFFFAOYSA-N; TZSJAFZOKOZXHG-UHFFFAOYSA-N; JMOATYWEVOXWOP-UHFFFAOYSA-N; JTMCNUIYBADOHX-UHFFFAOYSA-N; RIBQNZSBOGKTHR-UHFFFAOYSA-N
185.036	145.016	1		LMFA01110002	Nudic Acid B	[M+C2H3N-H]-	C8H3NO2	DMGKNZBGIHCAMP-GQCTYLIASA-N
185.037	148.089	1		LMFA06000061	2,4,6,8-decatetraenal	[M+K-2H]-	C10H12O	ADCGETJXLJQTBY-GAXCVXDLSA-N
185.04	372.094	1		LMFA01070054	11,12-epoxy-17-bromo-8S-hydroxy-9E-heptadecen-16-ynoic acid	[M-2H]2-	C17H25O4Br	AXEPHILFMYPAOZ-OSSVZDDVSA-N
185.043	372.1	2		LMPK12120075; LMPK12140048	Lophirone E; Lophirone I	[M-2H]2-	C23H16O5	ASHHFRLYDYFCHN-XLUWADSXSA-N; FKAOXSDPCYTXNP-QFIPXVFZSA-N
185.043	72.0575	1		LMFA12000043	Butan-2-one	[M+C2F3O2]-	C4H8O	ZWEHNKRNPOVVGH-UHFFFAOYSA-N
185.043	164.068	1		LMFA01050098	Digitoxic acid	[M+Na-2H]-	C6H12O5	GANHVRLFUFUPED-UHFFFAOYSA-N
185.043	118.063	16		LMFA01050007; LMFA01050008; LMFA01050009; LMFA01050010; LMFA01050388; LMFA01050389; LMFA01050390; LMFA01050391; LMFA01050393; LMFA01050394; LMFA01050396; LMFA01050399; LMFA01050478; LMFA01050491; LMFA01050492; LMFA07010513	DL-2-hydroxy valeric acid; 3-hydroxy valeric acid; 4-hydroxy-valeric acid; 5-hydroxy valeric acid; 2-ethyl-hydracrylic acid; 2-hydroxy-2-methyl-butyric acid; 2-hydroxy-3-methyl-butyric acid; 2-methyl-3-hydroxybutyric acid; 3-hydroxy-2-methyl-[R-(R,S)]-butanoic acid; 3-Hydroxy-2-methyl-[S-(R,R)]-butanoic acid; 3-hydroxy-isovaleric acid; 4-hydroxy-isovaleric acid; 2-Hydroxy-3-methylbutyric acid; 3-…	[M-H+HCOONa]-	C5H10O3	JRHWHSJDIILJAT-UHFFFAOYSA-N; REKYPYSUBKSCAT-UHFFFAOYSA-N; FMHKPLXYWVCLME-UHFFFAOYSA-N; PHOJOSOUIAQEDH-UHFFFAOYSA-N; ZMZQVAUJTDKQGE-UHFFFAOYSA-N; MBIQENSCDNJOIY-UHFFFAOYSA-N; NGEWQZIDQIYUNV-BYPYZUCNSA-N; VEXDRERIMPLZLU-UHFFFAOYSA-N; VEXDRERIMPLZLU-DMTCNVIQSA-N; VEXDRERIMPLZLU-IMJSIDKUSA-N; AXFYFNCPONWUHW-UHFFFAOYSA-N; ZGYGEPZZMAXSKH-UHFFFAOYSA-N; NGEWQZIDQIYUNV-UHFFFAOYSA-N; VEXDRERIMPLZLU-IUYQGCF…
185.046	140.047	1		LMFA07040113	HOHA lactone	[M+CHO2]-	C7H8O3	MGDPEFRLGBFRFH-OWOJBTEDSA-N
185.053	372.121	32		LMPK12050119; LMPK12050120; LMPK12050127; LMPK12050300; LMPK12050332; LMPK12050488; LMPK12110071; LMPK12110078; LMPK12110093; LMPK12110110; LMPK12110115; LMPK12110846; LMPK12110950; LMPK12110951; LMPK12111076; LMPK12111250; LMPK12111403; LMPK12111443; LMPK12111612; LMPK12111628; LMPK12111979; LMPK12111982; LMPK12112751; LMPK12112767; LMPK12112772; LMPK12113164; LMPK12113297; LMPK12120404; LMPK121…	6,7,2',3',4'-Pentamethoxyisoflavone; 6,7,2',4',5'-Pentamethoxyisoflavone; 6,7,3',4',5'-Pentamethoxyisoflavone; 2,3-Dehydrokievitone hydrate; Robustigenin methyl ether; Kievitol; Prosogerin C; 7,8,3',4',5'-Pentamethoxyflavone; 5,6,2',3',6'-Pentamethoxyflavone; Cerosilin B; 5,6,2',3',4'-Pentamethoxyflavone; Asplenetin; 5,7,2',3',4'-Pentamethoxyflavone; 5,7,2',4',6'-Pentamethoxyflavone; Tricetin 5,7…	[M-2H]2-	C20H20O7	PQBJXCFVHIZLIF-UHFFFAOYSA-N; ADVSBKKAOLGTQF-UHFFFAOYSA-N; HLOABGSBRIDRHW-UHFFFAOYSA-N; YPJVZUCLYTYXEP-UHFFFAOYSA-N; HFVMJNIERAKWKQ-UHFFFAOYSA-N; VNIOZYSNZVSDPU-WTDSWWLTSA-N; PKNYLIKZEGFYRC-UHFFFAOYSA-N; IQXUAKMLDBLFJK-UHFFFAOYSA-N; KHAJXTXUCWNYAU-UHFFFAOYSA-N; UIYFWULCBWYNDB-UHFFFAOYSA-N; RXRZZDZJENMNEF-UHFFFAOYSA-N; SHVBBRIPECWRKL-UHFFFAOYSA-N; XCRISFHOPWXTMT-UHFFFAOYSA-N; BZDNMWJCXMJWNR-UHFFFAO…
185.054	118.074	1		LMFA01100052	2,4-diamino-butyric acid	[M-H+HCOONa]-	C4H10N2O2	OGNSCSPNOLGXSM-UHFFFAOYSA-N
185.058	558.195	1		LMPR0102070029	7-Epiloganin tetraacetate	[M-3H]3-	C25H34O14	WZCFCKSAJWMDCC-QXKHIQGTSA-N
185.058	372.13	4		LMFA01090093; LMFA01090094; LMFA01090158; LMFA01090159	(12Z,15S,18S)-15-hydroxy-18-bromo-12,16,17-octadecatrienoic acid; (13E,15R,18R)-15-hydroxy-18-bromo-13,16,17-octadecatrienoic acid; (12E,15S,18S)-15-hydroxy-18-bromo-12,16,17-octadecatrienoic acid; (13Z,15R,18R)-15-hydroxy-18-bromo-13,16,17-octadecatrienoic acid	[M-2H]2-	C18H29BrO3; C18H29O3Br	RBYYPRIJRZKHRI-VWVZPCDASA-N; SDLIXPWBLXJLCF-QWVWDTGPSA-N; RBYYPRIJRZKHRI-WTARSOORSA-N; SDLIXPWBLXJLCF-BAVFYMBESA-N
185.058	164.084	2		LMFA01030456; LMFA07010951	2,4-decadiynoic acid; Methyl 3-phenylpropanoate	[M+Na-2H]-	C10H12O2	KXUDZZUURXIMDW-UHFFFAOYSA-N; RPUSRLKKXPQSGP-UHFFFAOYSA-N
185.059	148.11	2		LMFA05000549; LMFA05000665	(2R,3R)-heptane-1,2,3-triol; heptane-1,2,3-triol	[M+K-2H]-	C7H16O3	HXYCHJFUBNTKQR-RNFRBKRXSA-N; HXYCHJFUBNTKQR-UHFFFAOYSA-N
185.061	186.068	1		LMFA07040146	Odyssin	[M-H]-	C12H10O2	YKVMBZUGPYHYLZ-RGENBBCFSA-N
185.067	558.223	1		LMFA03120029	punaglandin 2	[M-3H]3-	C27H39O10Cl	JJPYFSVYYQRFTK-BWCUSQEASA-N
185.069	185.069	1		LMFA08030028	N-(3-oxo-butanoyl)-homoserine lactone	[M]-	C8H11NO4	FIHPLICEAUNEFV-LURJTMIESA-N
185.071	372.157	1		LMPK12020212	5-O-Methyl-8-prenylafzelechin-4beta-ol	[M-2H]2-	C21H24O6	UZKPAEYMUOTYEF-SLFFLAALSA-N
185.074	150.104	15		LMFA05000629; LMFA06000060; LMFA06000273; LMFA06000274; LMPR0102080001; LMPR0102090007; LMPR0102090009; LMPR0102090010; LMPR0102090017; LMPR0102090020; LMPR0102090023; LMPR0102090029; LMPR0102090056; LMPR0102120023; LMPR0102120049	4,6-Decadiyn-1-ol; 2,4,7-decatrienal; 2E,4Z,7Z-decatrienal; 2E,4E,7Z-decatrienal; 1-(4-(prop-1-en-2-yl)cyclopent-1-enyl)ethanone; (-)-Carvone; (-)-Isopiperitenone; Perillyl aldehyde; Carvacrol; Menthofuran; Pinocarvone; Thymol; piperitenone; Myrtenal; (+)-sabinone	[M+Cl]-	C10H14O	HVQWHMMQKIPWDD-UHFFFAOYSA-N; KEXCNWISTVJVBV-SIRUGEDZSA-N; KEXCNWISTVJVBV-OORNVTMFSA-N; KEXCNWISTVJVBV-YPVUHSJLSA-N; BTXSVMBTNJSALB-UHFFFAOYSA-N; ULDHMXUKGWMISQ-SECBINFHSA-N; SEZLYIWMVRUIKT-SECBINFHSA-N; RUMOYJJNUMEFDD-UHFFFAOYSA-N; RECUKUPTGUEGMW-UHFFFAOYSA-N; YGWKXXYGDYYFJU-SSDOTTSWSA-N; TZDMGBLPGZXHJI-UHFFFAOYSA-N; MGSRCZKZVOBKFT-UHFFFAOYSA-N; HKZQJZIFODOLFR-UHFFFAOYSA-N; KMRMUZKLFIEVAO-UHFFFAO…
185.075	558.246	2		LMST01130047; LMST01160039	2beta-acetoxy-3,5-di-O-acetylhellebrigenin; Nicansteroidin D	[M-3H]3-	C30H38O10	DVNCUYADCHDELL-IXMRLRNZSA-N; UMKFPSOCMNHMRG-JLMBNDLYSA-N
185.079	72.0939	1		LMFA11000583	Pentane	[M+C2F3O2]-	C5H12	OFBQJSOFQDEBGM-UHFFFAOYSA-N
185.08	118.099	1		LMFA05000583	1,5-Hexanediol	[M-H+HCOONa]-	C6H14O2	UNVGBIALRHLALK-UHFFFAOYSA-N
185.082	70.0419	1		LMFA12000018	3-Buten-2-one	[2M+CHO2]-	C4H6O	FUSUHKVFWTUUBE-UHFFFAOYSA-N
185.082	126.068	8		LMFA01030488; LMFA01030489; LMFA01030490; LMFA01030792; LMFA06000027; LMFA07010967; LMFA12000238; LMFA12000239	3-heptynoic acid; 4-heptynoic acid; 6-heptynoic acid; 4-Methyl-3Z,5-hexadienoic acid; 2-heptenedial; Methyl sorbate; 3E-Hepten-2,5-dione; 3Z-Hepten-2,5-dione	[M+C2H3O2]-	C7H10O2	CVEHSFVOOYBVIX-UHFFFAOYSA-N; RMARLPSMJOHGLI-UHFFFAOYSA-N; OFCPMJGTZUVUSM-UHFFFAOYSA-N; BFUYPWNVMSXEQU-XQRVVYSFSA-N; UINBCLLBJYJCNK-DUXPYHPUSA-N; KWKVAGQCDSHWFK-VNKDHWASSA-N; YTVSAHBJOWKZHT-SNAWJCMRSA-N; YTVSAHBJOWKZHT-PLNGDYQASA-N
185.082	140.084	16		LMFA01030441; LMFA01030442; LMFA01030577; LMFA01030578; LMFA01030795; LMFA01140031; LMFA05000562; LMFA05000563; LMFA06000037; LMFA06000038; LMFA06000129; LMFA07010177; LMFA07010180; LMFA07010779; LMFA07010858; LMFA07010882	4Z,7-octadienoic acid; 5,7-octadienoic acid; 2-octynoic acid; 7-octynoic acid; 2E,7-Octadienoic acid; Alepramic acid; (E,E)-2-methyl-6-oxohepta-2,4-dienol; (E,E)-7-hydroxy-6-methylhepta-3,5-dienal; 2-octenedial; 4-octenedial; 4-oxo-2E-Octenal; 2E,5-Hexadienyl acetate; 2E,4E-Hexadienyl acetate; Allyl tiglate; Ethyl 2-methyl-3,4-pentadienoate; Ethyl sorbate	[M+CHO2]-	C8H12O2	DANMCTRTXMRTRY-PLNGDYQASA-N; TXORZOOFFDVXQY-ONEGZZNKSA-N; BQDKCWCMDBMLEH-UHFFFAOYSA-N; WJBHDZBQZOMDFF-UHFFFAOYSA-N; NZEBVMIRSIBPJJ-VOTSOKGWSA-N; ZKEQEKIUJNGBRM-UHFFFAOYSA-N; CZHVRQOHHDVSOA-HJIKTHEYSA-N; ARBHCEGTLUXZRX-YNRRLODASA-N; DZYVOBZUVXUJJG-HWKANZROSA-N; IPKANKUZIOETCW-OWOJBTEDSA-N; KKCMFNUPOSVKRS-GQCTYLIASA-N; XKOQIBMJBXCXMT-AATRIKPKSA-N; PXVKYPFROMBALG-VNKDHWASSA-N; ODOZNBUSHKFCSH-ALCCZGG…
185.086	558.281	1	PI 15:0	LMGP06050030	PI(15:0/0:0)	[M-3H]3-	C24H47O12P	YTPSPOLSRATOLZ-ZZVDUULKSA-N
185.09	372.194	7		LMFA03010066; LMFA03120015; LMFA03120016; LMFA03120017; LMPR0102060022; LMPR0104320001; LMST02030240	16-phenyl-tetranor-PGE2; clavulolactone I; clavulolactone II; clavulolactone III; pyrethrin II; (-)-20-Acetoy-9-hydroxy-1,6,14-rhamnofolane-triene-3,13-dione; Penicildione C	[M-2H]2-	C22H28O5	DXWJXQSQVUJRNS-YYWARMNLSA-N; HSBZTFDKHKMFDC-KJXWGCRCSA-N; HSBZTFDKHKMFDC-UQRHTPOFSA-N; HSBZTFDKHKMFDC-PLWPPGCESA-N; VJFUPGQZSXIULQ-XIGJTORUSA-N; QGMWYPVORBWEBD-RJFKWGFDSA-N; JRPKEULLJJEKSA-QDBZYVRYSA-N
185.092	558.298	1		LMPK12111996	Denticulaflavonol	[M-3H]3-	C35H42O6	VLQNALFJVBGYOK-IFRROFPPSA-N
185.093	145.074	1		LMFA01060173	3-oxo-5S-amino-hexanoic acid	[M+C2H3N-H]-	C6H11NO3	FAASBXNEOGMQHS-BYPYZUCNSA-N
185.095	164.12	2		LMFA02020009; LMFA06000069	cis-Jasmone; 2,4,6-undecatrienal	[M+Na-2H]-	C11H16O	XMLSXPIVAXONDL-PLNGDYQASA-N; IYJQORLVRUQEIH-SUTYWZMXSA-N
185.098	558.317	1	PI O-16:0	LMGP06060003	PI(O-16:0/0:0)	[M-3H]3-	C25H51O11P	FFAHVVKFSPSLDR-NTFXODPMSA-N
185.099	558.319	2		LMST01010104; LMST01010517	Cucurbitacin B; Cucurbitacin C7	[M-3H]3-	C32H46O8	IXQKXEUSCPEQRD-DKRGWESNSA-N; CRSGRBLTDYTSEN-GRMLNWAXSA-N
185.105	185.105	2		LMFA08030030; LMFA08030043	N-pentanoyl-homoserine lactone; N-isovaleryl-homoserine lactone	[M]-	C9H15NO3	BFIMURGDHGARTN-ZETCQYMHSA-N; DUHWGLQNCKHNBY-ZETCQYMHSA-N
185.108	372.23	2		LMPR02020086; LMST04060030	Polycerasoidin; Bendigole E	[M-2H]2-	C23H32O4	AABSZBMLGKTAOK-YGWYNWFMSA-N; QZZDIOJZZDJVKI-RWMSCIDHSA-N
185.11	150.141	2		LMFA11000037; LMFA11000050	4,8-Dimethyl-1,3E,7-nonatriene; 4,6-Dimethyl-2E,4E,6E-nonatriene	[M+Cl]-	C11H18	LUKZREJJLWEWQM-YRNVUSSQSA-N; TZSBLOZYIXZKCN-MROCENOWSA-N
185.115	372.245	1		LMFA03030011	11-dehydro-TXB2-d4	[M-2H]2-	C20H28D4O6	KJYIVXDPWBUJBQ-DDHOZZTNSA-N
185.118	126.104	18		LMFA05000114; LMFA05000488; LMFA05000493; LMFA06000029; LMFA06000030; LMFA06000031; LMFA06000032; LMFA06000033; LMFA12000009; LMFA12000011; LMFA12000036; LMFA12000039; LMFA12000095; LMFA12000096; LMFA12000105; LMFA12000108; LMFA12000113; LMFA12000237	2,4-Dimethyl-2E,4E-hexadien-1-ol; 1,5E-Octadien-3-ol; 1,5Z-Octadien-3-ol; 2-octenal; 3-octenal; 4-octenal; 5-octenal; 6-octenal; 3E-octen-2-one; 1-Octen-3-one; 5-Methyl-5E-hepten-2-one ; 6-Methyl-5-hepten-2-one; 4-Methyl-4E-hepten-3-one; 4S-methyl-1-hepten-3-one; 4-Methyl-1-hepten-3-one; 4-Methyl-6-hepten-3-one; 6-Methyl-2-hepten-4-one; 4,5-Dimethyl-4-hexen-3-one	[M+C2H3O2]-	C8H14O	YZDKYYZSTTWZDN-NSLJXJERSA-N; APFBWMGEGSELQP-AATRIKPKSA-N; APFBWMGEGSELQP-WAYWQWQTSA-N; LVBXEMGDVWVTGY-VOTSOKGWSA-N; WDWAUVJQFVTKEW-AATRIKPKSA-N; ICPZCFJMCZRIPY-SNAWJCMRSA-N; ZUSUVEKHEZURSD-ONEGZZNKSA-N; KVNBGNGISDIZRP-NSCUHMNNSA-N; ZCFOBLITZWHNNC-VOTSOKGWSA-N; KLTVSWGXIAYTHO-UHFFFAOYSA-N; UBAUYTYZPNZXIM-QPJJXVBHSA-N; UHEPJGULSIKKTP-UHFFFAOYSA-N; BDBHRHLQMIKKIB-VOTSOKGWSA-N; FMZDFRXBZBPNSU-ZETCQYM…
185.118	140.12	22		LMFA05000118; LMFA05000136; LMFA05000498; LMFA05000499; LMFA05000501; LMFA05000502; LMFA05000555; LMFA05000608; LMFA06000041; LMFA06000042; LMFA06000043; LMFA06000044; LMFA06000113; LMFA06000127; LMFA06000140; LMFA12000094; LMFA12000133; LMFA12000134; LMFA12000135; LMFA12000136; LMFA12000141; LMFA12000145	2,4-Dimethyl-2E,4E-heptadien-1-ol; 3Z,6Z-Nonadien-1-ol; 6E,8-Nonadien-2R-ol; 6Z,8-Nonadien-2R-ol; 6E,8-nonadien-2S-ol; 6Z,8-Nonadien-2S-ol; (3E,6Z)-3,6-Nonadien-1-ol; 2,4-Nonadien-1-ol; 2-nonenal; 3-nonenal; 4-nonenal; 6-nonenal; 3Z-nonenal; 2,6-Dimethyl-5-heptenal; 4Z-Nonenal; 4,6-Dimethyl-4E-hepten-3-one; 3E-Nonen-2-one; 6E-Nonen-2-one; 4Z-Nonen-2-one; 6Z-Nonen-2-one; 5-Nonen-2-one; 8-Nonen-2-o…	[M+CHO2]-	C9H16O	FOGJPHRWJKZCAO-XVYDYJIPSA-N; PICGPEBVZGCYBV-CWWKMNTPSA-N; KOFXIBPKWDCMSE-XNPJLODASA-N; KOFXIBPKWDCMSE-XRVBUDJMSA-N; KOFXIBPKWDCMSE-MOVJSRMASA-N; KOFXIBPKWDCMSE-WBSSQXGSSA-N; PICGPEBVZGCYBV-WWVFNRLHSA-N; NCPWFIVLKCFWSP-BSWSSELBSA-N; BSAIUMLZVGUGKX-BQYQJAHWSA-N; YXEAENVLZOODMT-VOTSOKGWSA-N; QPULDJYQYDGZEI-AATRIKPKSA-N; RTNPCOBSXBGDMO-ONEGZZNKSA-N; YXEAENVLZOODMT-SREVYHEPSA-N; YGFGZTXGYTUXBA-UHFFFAO…
185.118	186.126	22		LMFA01050157; LMFA01050158; LMFA01050159; LMFA01050160; LMFA01050249; LMFA01050250; LMFA01050371; LMFA01060001; LMFA01060028; LMFA01060029; LMFA01060030; LMFA01060031; LMFA01060032; LMFA01060033; LMFA01060078; LMFA01060081; LMFA01060233; LMFA05000018; LMFA07010642; LMFA07040027; LMFA07040120; LMFA07040138	10-hydroxy-2E-decenoic acid; 9-hydroxy-2E-decenoic acid; 10-hydroxy-2Z-decenoic acid; 10-hydroxy-8E-decenoic acid; 9R-hydroxy-2E-decenoic acid; 9S-hydroxy-2E-decenoic acid; 6-hydroxy-3-isopropenylheptanoic acid; 2-oxo capric acid; 3-oxo capric acid; 4-oxo capric acid; 5-oxo capric acid; 6-oxo capric acid; 8-oxo capric acid; 9-oxo capric acid; 10-oxo-decanoic acid; 7-oxo-decanoic acid; 5-oxo-8-met…	[M-H]-	C10H18O3	QHBZHVUGQROELI-SOFGYWHQSA-N; DZBLNYYGAKHAOJ-SOFGYWHQSA-N; QHBZHVUGQROELI-VURMDHGXSA-N; RCXJFGCVOBRFEH-FNORWQNLSA-N; DZBLNYYGAKHAOJ-BNICOGTQSA-N; DZBLNYYGAKHAOJ-ORZBULNSSA-N; NQYDFAGFKCSWGI-UHFFFAOYSA-N; JBFDBSZCFDASAE-UHFFFAOYSA-N; YXTHWTPUTHTODU-UHFFFAOYSA-N; SPUWOYCLMKSXKU-UHFFFAOYSA-N; SDKDCMWTAOZNGB-UHFFFAOYSA-N; HWBQEMISDOEBJH-UHFFFAOYSA-N; WYAILBXOLHAFQM-UHFFFAOYSA-N; BYFKKNYEIXWOQO-UHFFFAO…
185.118	372.251	6		LMFA03010038; LMFA03010165; LMFA03030008; LMFA13040030; LMFA13040079; LMPK04000030	19R-hydroxy-PGF1alpha; 13,14-dihydro-19R-hydroxyPGE1; TXB1; ascr#23; oscr#23; 8,8a-Deoxyoleandolide	[M-2H]2-	C20H36O6	JRNZEGAFLBTZDT-IRMCVWCUSA-N; HNLDBJMVKYEERT-FSNPWBFUSA-N; JSDWWNLTJCCSAV-RLBQWBRQSA-N; VZEGHYGOTDETNP-VKEQHCKMSA-N; DIYWZICECWKTIT-XKCSVMQCSA-N; OLPAVFVRSHWADO-KYEFFAPUSA-N
185.118	558.377	1		LMFA13030018	3-O-alpha-L-rhamnopyranosyl-3-hydroxy-5Z-tetradecenoyl-3-hydroxydecanoic acid	[M-3H]3-	C30H54O9	ACCQJSCHXCOXLT-IWAHUFCCSA-N
185.121	558.386	1		LMPR01071042	3-Methoxyleprotene	[M-3H]3-	C41H50O	AYJYTLZCTMNXDL-LWXSITGBSA-N
185.126	372.266	20		LMST03020021; LMST04010233; LMST04010275; LMST04010287; LMST04010293; LMST04010296; LMST04010297; LMST04010299; LMST04010320; LMST04010321; LMST04010329; LMST04010330; LMST04010340; LMST04010376; LMST04010377; LMST04010379; LMST04010408; LMST04010433; LMST04010436; LMST04010437	Cholacalcioic acid; 3-oxochol-4-ene-24-oic acid; 3-Oxo-5beta-chol-1-en-24-oic Acid; (22E)-3beta-Hydroxy-5alpha-chola-7,22-dien-24-oic Acid; 3-Oxo-5beta-chol-9(11)-en-24-oic Acid; 3-Oxo-5beta-chol-14-en-24-oic Acid; 3-Oxo-5beta-chol-7-en-24-oic Acid; 3alpha-Hydroxy-5beta-chola-8,14-dien-24-oic Acid; (20S,22E)-3beta-Hydroxychola-5,22-dien-24-oic Acid; (22E)-3beta-Hydroxychola-5,22-dien-24-oic Acid;…	[M-2H]2-	C24H36O3	JJEWWCWHZFDCDG-PXTZRIKZSA-N; WCFIGQHNBJXROP-IHMUCKAYSA-N; DDCGTOQHGMZSFW-OPTMKGCMSA-N; NNOXLBZOLJVTCY-DKFALFPQSA-N; TYXMQFBZGAEZPJ-JVYWEBAWSA-N; KQRUDKQAQBGZRY-FVZQQHRNSA-N; OSWFLIMKXDUTKW-FKOMGKCASA-N; DENXOSXUENHZPF-DZNCAFJUSA-N; PHWBNSIZNJXWFB-IYKZYEQMSA-N; PHWBNSIZNJXWFB-ROYCPGHHSA-N; YBJJCKIGXYAVGR-XRFOOGGDSA-N; BCMBRGZVZCQHFO-GCIZHPIPSA-N; TUWMCXHMEUWKHE-USQPYEFQSA-N; WISDZOWIDKBWMI-VWSJZJA…
185.13	145.11	3		LMFA01100013; LMFA01100014; LMFA01100015	2R-aminoheptanoic acid; 2S-aminoheptanoic acid; 2-amino-heptanoic acid	[M+C2H3N-H]-	C7H15NO2	RDFMDVXONNIGBC-ZCFIWIBFSA-N; RDFMDVXONNIGBC-LURJTMIESA-N; RDFMDVXONNIGBC-UHFFFAOYSA-N
185.131	164.156	1		LMFA11000051	5-Ethyl-3-methyl-2E,4E,6E-nonatriene	[M+Na-2H]-	C12H20	CCGOFOHHWSKWIK-GOZCNEPISA-N
185.136	558.428	1	DG 32:5	LMGL02010345	DG(12:0/20:5(5Z,8Z,11Z,14Z,17Z)/0:0)[iso2]	[M-3H]3-	C35H58O5	QZPACLQYECQLMP-DOPDOVNOSA-N
185.142	372.299	1		LMFA08020356	alpha-N-(3-hydroxy-13-methyl-tetradecanoyl)-ornithine	[M-2H]2-	C20H40N2O4	CEHRCHKUTZADMT-UHFFFAOYSA-N
185.144	372.303	5		LMFA01140077; LMPK15010010; LMPK15030032; LMPR0105040001; LMST01010487	19-phenyl-15E-nonadecenoic acid; (Z)-1-(3-hydroxyphenyl)nonadec-9-en-2-one; 5-((8Z,11Z)-nonadeca-8,11-dien-1-yl)resorcinol; (+)-Dysideapalaunic acid; 3beta-hydroxy-26,27-bisnorcholest-5-en-24-one	[M-2H]2-	C25H40O2	FFXFMWOKFMTJFQ-PKNBQFBNSA-N; GIVJKSRWUFQGDW-KHPPLWFESA-N; PFVKWRMTQZHZLM-MURFETPASA-N; VMXBEUNFNFIWLY-HKAUEAINSA-N; BWZMDPHOOVIMHX-OUWYMICPSA-N
185.148	558.465	3	FAHFA 36:4	LMFA07090098; LMFA07090099; LMFA07090100	FAHFA(18:2/15-O-18:2); FAHFA(18:2/9-O-18:2); FAHFA(18:2/13-O-18:2)	[M-3H]3-	C36H62O4	OXAISNNKJIFOCT-SMNVUIDJSA-N; FJRBSDWPOVOQKY-XIGUORJPSA-N; PVZXDHZNHJSJQO-UQZHAUBMSA-N
185.153	558.48	6		LMPR01070422; LMPR01070423; LMPR01070424; LMPR01070463; LMPR01070519; LMPR01070520	1-Hydroxy-1,2,7',8',11',12'-hexahydrolycopene; 1-Hydroxy-zeta-carotene; Phytofluenol; Phytofluene epoxide; 2-Hydroxy-monocyclophytophytofluene; 15,7',8',11',12',15'-Hexahydro-beta,psi-caroten-2-ol	[M-3H]3-	C40H62O	PLJYVKKYUDKQLT-XFKJYHEFSA-N; FUQQXWXMRWBZFM-PVKUQBAVSA-N; OOXRSLOSLOFFJR-LONZTZLASA-N; VUFFJPKEUVSKQW-NOASVPEQSA-N; NABWPAWPERZCNH-ZBVNFZSQSA-N; XRRPXKKWZOYQNP-RDRJWQLRSA-N
185.155	126.141	20		LMFA11000323; LMFA11000594; LMFA11000629; LMFA11000632; LMFA11000633; LMFA11000635; LMFA11000639; LMFA11000640; LMFA11000641; LMFA11000642; LMFA11000643; LMFA11000647; LMFA11000648; LMFA11000649; LMFA11000650; LMFA11000651; LMFA11000661; LMFA11000662; LMFA11000666; LMFA11000667	1-Nonene; 3-ethyl, 4,4-dimethyl-2-Pentene; Isopropyl-cyclohexane; 1,1,2-trimethylcyclohexane; 1,1,3-trimethylcyclohexane; 1,2,4-trimethylcyclohexane; 1alpha,2alpha,3beta-trimethylcyclohexane; 1alpha,2beta,3alpha-trimethylcyclohexane; 1alpha,2beta,4-beta-trimethylcyclohexane; 1alpha,3alpha-5alpha-trimethylcyclohexane; 1alpha,3alpha-5beta-trimethylcyclohexane; cis-1-ethyl-2-methycyclohexane; trans-…	[M+C2H3O2]-	C9H18	JRZJOMJEPLMPRA-UHFFFAOYSA-N; MNQIWYOURGVWDV-SOFGYWHQSA-N; GWESVXSMPKAFAS-UHFFFAOYSA-N; MEBONNVPKOBPEA-UHFFFAOYSA-N; PYOLJOJPIPCRDP-UHFFFAOYSA-N; VCJPCEVERINRSG-UHFFFAOYSA-N; DQTVJLHNWPRPPH-HTQZYQBOSA-N; DQTVJLHNWPRPPH-BRPSZJMVSA-N; VCJPCEVERINRSG-IWSPIJDZSA-N; ODNRTOSCFYDTKF-AYMMMOKOSA-N; ODNRTOSCFYDTKF-FBJIGQNJSA-N; XARGIVYWQPXRTC-BDAKNGLRSA-N; XARGIVYWQPXRTC-IUCAKERBSA-N; CYISMTMRBPPERU-KYZUINA…
185.155	140.156	15		LMFA11000311; LMFA11000593; LMFA11000597; LMFA11000630; LMFA11000631; LMFA11000644; LMFA11000645; LMFA11000646; LMFA11000652; LMFA11000653; LMFA11000654; LMFA11000656; LMFA11000657; LMFA11000669; LMPR0102050002	1-Decene; 2,6-dimethyl-2-octene; 5E-decene; 1-methylpropyl-cyclohexane; 1,1,2,3-tetramethylcyclohexane; 1-ethyl-trans-1,3-dimethycyclohexane; 1-ethyl-trans-1,4-dimethycyclohexane; 1-ethyl-2,3-dimethycyclohexane; 1-methyl-2-propylcyclohexane; 1-methyl-3-isopropylcyclohexane; 1-methyl-3-propylcyclohexane; 2-ethyl-1,3-dimethyl-cyclohexane; Butylcyclohexane; Pentylcyclopentane; 1-ethyl-2,4-dimethycyc…	[M+CHO2]-	C10H20	AFFLGGQVNFXPEV-UHFFFAOYSA-N; WQNLWKDARWVSKE-UHFFFAOYSA-N; UURSXESKOOOTOV-MDZDMXLPSA-N; QTYARKOMFKRPSY-UHFFFAOYSA-N; BUOAKQCLRBVIOX-UHFFFAOYSA-N; YLZKVXHQMPWDBJ-ZJUUUORDSA-N; JUJZODUQWZZPDO-AOOOYVTPSA-N; VJIJHYHFBLLMQS-UHFFFAOYSA-N; BVYJEKBXVYKYRA-UHFFFAOYSA-N; QRDCBPPMQOPHOU-UHFFFAOYSA-N; HFHJBWYDQAWSIA-UHFFFAOYSA-N; QZUJWESVOYGMQY-UHFFFAOYSA-N; GGBJHURWWWLEQH-UHFFFAOYSA-N; HPQURZRDYMUHJI-UHFFFAO…
185.155	186.162	32		LMFA01010011; LMFA01020090; LMFA01020155; LMFA01020182; LMFA01020183; LMFA01020184; LMFA01020185; LMFA01020186; LMFA01020187; LMFA01020188; LMFA01020261; LMFA01020288; LMFA01020346; LMFA07010196; LMFA07010200; LMFA07010408; LMFA07010437; LMFA07010454; LMFA07010521; LMFA07010529; LMFA07010571; LMFA07010595; LMFA07010606; LMFA07010653; LMFA07010760; LMFA07010794; LMFA07010878; LMFA07010906; LMFA070…	Undecylic acid; 2-methyl-decanoic acid; 3,3-dimethyl-nonanoic acid; 3-methyl-decanoic acid; 4-methyl-decanoic acid; 5-methyl-decanoic acid; 6-methyl-decanoic acid; 7-methyl-decanoic acid; Anteisoundecanoic acid; 9-methyl-decanoic acid; 5R-methyl-decanoic acid; 4,8-dimethyl-nonanoic acid; 9:0(8Me,8Me); 4-Methyloctyl acetate; Nonyl acetate; decyl formate; valeryl hexanoate; Methyl decanoate; ethyl …	[M-H]-	C11H22O2	ZDPHROOEEOARMN-UHFFFAOYSA-N; SAOSCTYRONNFTC-UHFFFAOYSA-N; YTISNWDNLZEHQA-UHFFFAOYSA-N; ZGDHFHMCRRTRAW-UHFFFAOYSA-N; NODQTVSOELONGZ-UHFFFAOYSA-N; BDUUYZWYAVGTOK-UHFFFAOYSA-N; NVOAFFMZXPOERM-UHFFFAOYSA-N; YEHCRJVIRISVRJ-UHFFFAOYSA-N; WGKCPRZDCLXOIQ-UHFFFAOYSA-N; VSAJTRPXXNCHGB-UHFFFAOYSA-N; BDUUYZWYAVGTOK-SNVBAGLBSA-N; VZPIUNDOWLDCTC-UHFFFAOYSA-N; PCVAKFVNCSPYNN-UHFFFAOYSA-N; DDCOSYUAKAARCK-UHFFFAO…
185.155	372.324	5		LMFA01050211; LMFA01050425; LMFA01050548; LMGL01020043; LMGL01020057	13,14-dihydroxy-docosanoic acid; Tetrapedic acid B; 9,10-Dihydroxydocosanoic acid; 1-O-(2R-methoxy-4Z-octadecenyl)-sn-glycerol; 1-O-(2R-hydroxy-4Z-nonadecenyl)-sn-glycerol	[M-2H]2-	C22H44O4	KXWWULNBUIUDOT-UHFFFAOYSA-N; FCJIICMIGKVTBE-NHCUHLMSSA-N; UNIHVJYJIYQWMS-UHFFFAOYSA-N; HAEKESXEMFDAFY-UBUYBAOQSA-N; BUPYIEXRJGFBJH-KGGLAZBSSA-N
185.16	558.501	1		LMPR04000034	2R-methyl-bacteriohopanetetrol	[M-3H]3-	C37H66O3	ALSMYYFPYFVSSK-DNMANSADSA-N
185.162	372.339	1		LMST01010315	24-norcholesterol	[M-2H]2-	C26H44O	VQSNHPSNPFDOJF-XSLNCIIRSA-N
185.172	558.538	7		LMFA07010163; LMFA07010684; LMFA07040078; LMFA07040079; LMFA07040080; LMFA07040081; LMFA07040082	Linolenyl arachidate; Arachidyl linolenate; 36-methyl-15Z,29Z-heptatriacontadien-37-olide; 36-methyl-17Z,29Z-heptatriacontadien-37-olide; 36-methyl-19Z,29Z-heptatriacontadien-37-olide; 36-methyl-21Z,29Z-heptatriacontadien-37-olide; 36-methyl-23Z,29Z-heptatriacontadien-37-olide	[M-3H]3-	C38H70O2	OJSVZTJAFMEUHD-HLMRNWPHSA-N; ZIFMUOBWYNUMBL-FLQWBAQUSA-N; JYLFITUPCIKYPI-XVBKQEPOSA-N; FBOLQLLOFMNBNI-FOMAMRFNSA-N; XPADRMASBZQLTK-IQRXDNOXSA-N; RICCYIUFOCTQPQ-KLSPISMFSA-N; IIKVAVXZIQAHSP-XFDJWVETSA-N
185.173	372.36	1		LMGL01020069	1-eicosanylglycerol	[M-2H]2-	C23H48O3	IKSHIHFYUOTYKW-UHFFFAOYSA-N
185.181	372.376	1		LMST01010085	5beta-cholestane	[M-2H]2-	C27H48	XIIAYQZJNBULGD-CJPSHIORSA-N
185.191	186.198	3		LMFA05000001; LMFA05000516; LMFA05000612	dodecanol; Dodecan-2R-ol; 2-Butyl-1-octanol	[M-H]-	C12H26O	LQZZUXJYWNFBMV-UHFFFAOYSA-N; XSWSEQPWKOWORN-GFCCVEGCSA-N; XMVBHZBLHNOQON-UHFFFAOYSA-N
185.196	558.61	1		LMPR01070398	Lycopadiene	[M-3H]3-	C40H78	JBDZFQFIKGPIRH-PQPPKSKMSA-N
185.435	559.327	5	PC 18:3; PC 20:4	LMGP01050147; LMGP20010052; LMGP20010053; LMGP20010054; LMGP20010055	PC(18:3(5Y,7Z,17)(2OMe[S],12Me)/0:0); PC(0:0/20:4;O)	[M-3H]3-	C28H50NO8P	DEHUAXGMZWQADO-AFWIEJNYSA-N; LVIIPAXNGUJAAT-YLLKXINESA-N; UGWAFZVUHJCWOQ-FWJSUUQISA-N; UGWAFZVUHJCWOQ-SUJBQGSKSA-N; GLFHTTFIWUDUDD-LLQMCKOFSA-N
185.452	559.377	2		LMST03020536; LMST03020537	(6R)-vitamin D3 6,19-(4-phenyl-1,2,4-triazoline-3,5-dione) adduct; (6S)-vitamin D3 6,19-(4-phenyl-1,2,4-triazoline-3,5-dione) adduct	[M-3H]3-	C35H49N3O3	UBHUZZQIZUIHDG-RNINWXKUSA-N; UBHUZZQIZUIHDG-SDSGMYKVSA-N
185.587	373.189	1		LMFA02020210	N-jasmonoyl-L-tyrosine	[M-2H]2-	C21H27NO5	SLWSWKGGZQCLDU-WHHQMRSUSA-N
185.605	373.225	2		LMFA08020338; LMFA08020341	Stieleriacine A1; Stieleriacine A2	[M-2H]2-	C22H31NO4	DDNDRMDMCPLBPG-GANMIEKESA-N; DDNDRMDMCPLBPG-NXOKQZBISA-N
185.616	373.246	1		LMFA07070083	O-(11-carboxyundecanoyl)carnitine	[M-2H]2-	C19H35NO6	ULLMWXPSQSZINF-UHFFFAOYSA-N
185.642	373.298	1		LMFA08020052	Arachidonoylmorpholine	[M-2H]2-	C24H39NO2	RUKZVIXSXGGFHW-DOFZRALJSA-N
185.66	373.334	6		LMFA08020013; LMFA08020014; LMFA08020015; LMFA08020034; LMFA08020036; LMFA08020156	N-amyl arachidohoyl amine; N-(3-methyl-butyl) arachidonoyl amine; N-(1,1-dimethyl-propyl) arachidonoyl amine; N-propyl alpha,alpha-dimethylarachidonoyl amine; N-isopropyl alpha,alpha-dimethylarachidonoyl amine; Macamide	[M-2H]2-	C25H43NO	LLSIFHDREVFSBI-SNPVRQPZSA-N; HKYAUSBRNXNKIW-GKFVBPDJSA-N; LWMKFJMMWYARBR-AILJCPQKSA-N; DZZYKVXKTJYUPM-AILJCPQKSA-N; APMHRGDNLGREMG-AILJCPQKSA-N; IXODJGLAVBPVSW-UHFFFAOYSA-N
185.675	560.047	1		LMPK12113220	Gossypetin 8-glucoside-3-sulfate	[M-3H]3-	C21H20O16S	DMAOYRIREVHKFQ-OFEDHLHNSA-N
185.698	560.117	1		LMPK12113138	Herbacetin 8-(2'',3'',4''-triacetylxyloside)	[M-3H]3-	C26H24O14	UUUFLHFLFWPUFF-ZTNKVBRBSA-N
185.71	560.153	2		LMPK12110249; LMPK12110268	3'-Deoxymaysin; Cassiaoccidentalin A	[M-3H]3-	C27H28O13	LCQVQAZLYBJMGJ-ACOPLIMISA-N; KCQFNIYRJNSNLG-DNKXFODESA-N
185.747	560.262	1		LMST01130059	Drimianin D	[M-3H]3-	C30H40O10	BJYSJPFYGKJQKG-UMUKGESXSA-N
185.751	560.275	1		LMST01010185	20-hydroxyecdysone 22-phosphate	[M-3H]3-	C27H45O10P	VQMWDPXOYFYYKP-YPVLXUMRSA-N
185.753	560.281	2		LMST04010451; LMST04010452	E-Petromylidene B; Z-Petromylidene B	[M-3H]3-	C31H44O7S	ONEUIDDHJDKZIJ-OOJMVHTQSA-N; ONEUIDDHJDKZIJ-QWHLJKKRSA-N
185.763	560.311	1	PG 22:4	LMGP04050017	PG(22:4(7Z,10Z,13Z,16Z)/0:0)	[M-3H]3-	C28H49O9P	GTUVDMUYRYBFAU-INRKLGSDSA-N
185.771	560.335	3		LMST01010105; LMST01010115; LMST01010516	Cucurbitacin C; Cucurbitacin Q; Cucurbitacin C6	[M-3H]3-	C32H48O8	DGIGXLXLGBAJJN-TUOUHCSQSA-N; LMJMTWXDWFWZHV-CWJYERATSA-N; MFMXRVNIDXBHHV-DSZIFTQBSA-N
185.777	560.353	1		LMFA08020169	Deferoxamine	[M-3H]3-	C25H48N6O8	UBQYURCVBFRUQT-UHFFFAOYSA-N
185.781	560.365	5		LMPR01070476; LMPR01070768; LMPR01070989; LMPR01070996; LMPR01071041	Tetradehydrolycopendial; Tetradehydro-2,2,diketo-beta-carotene; Isotedanin; Tedanin; Isorenieratene-3,3'-diol	[M-3H]3-	C40H48O2	JSINYVURRBCWJC-IBXMPAKESA-N; GPFSXFWYJSGKTI-RIRRTMASSA-N; WXAIQAVLKICRDD-YRKVFUNNSA-N; PSERCYDQQNQSDV-QQPMRPJESA-N; FWOPDDPAGBEMTG-QISQUURKSA-N
185.783	560.371	1		LMST03020610	Vitamin D3 glucosiduronate	[M-3H]3-	C33H52O7	HSMHKPFJPOTDCW-MFDWXRHISA-N
185.79	560.392	1		LMFA13030014	3-O-alpha-L-rhamnopyranosyl-3-hydroxymyristoyl-3-hydroxydecanoic acid	[M-3H]3-	C30H56O9	WMDBOPHOMUTUIP-WKLDAGSTSA-N
185.793	560.402	1		LMPR01070994	7,8-Didehydroaaptopurpurin	[M-3H]3-	C41H52O	JXAMSIPPOCFEQO-JUSPVNCDSA-N
185.807	560.444	2	DG 32:4	LMGL02010344; LMGL02010410	DG(12:0/20:4(5Z,8Z,11Z,14Z)/0:0)[iso2]; DG(14:1(9Z)/18:3(9Z,12Z,15Z)/0:0)[iso2]	[M-3H]3-	C35H60O5	DWUDFDDHOLUNTE-XYLBKDMLSA-N; VMPFJVBUSSLDKJ-UKRSEQBJSA-N
185.82	560.48	2		LMFA07090147; LMPR04000010	Mayolene-18; 2-methylbacteriohopane-32,33,34,35-tetrol	[M-3H]3-	C36H64O4	RFJCITQJURPJMT-INOIBKDBSA-N; PUIJQPKZJCMHTP-VNTKYKRPSA-N
185.825	560.496	3		LMPR01070425; LMPR01070464; LMPR01070521	1-Hydroxy-1,2-dihydrophytofluene; Phytoene epoxide; 2-Hydroxy-monocyclophytoene	[M-3H]3-	C40H64O	CQOHINZSZJTFLS-FEBKVIDOSA-N; BCPVRLMAESAYCE-PTJVDYMASA-N; MEPHITUHSGRCOU-GGKYTULYSA-N
185.832	560.517	4		LMGL02030032; LMGL02030033; LMGL02070033; LMGL02070034	1-tetradecanyl-2-(8-[3]-ladderane-octanyl)-sn-glycerol; 1-(15-methyl-tridecanyl)-2-(8-[3]-ladderane-octanyl)-sn-glycerol; 1-(tetradecanyl)-2-(8-[1]-ladderane-octanyl)-sn-glycerol; 1-(12-methyl-tridecanyl)-2-(8-[1]-ladderane-octanyl)-sn-glycerol	[M-3H]3-	C37H68O3	FGVARFOTCMJLMG-DDELDKIOSA-N; MOIBWRYNCRAQIJ-DDELDKIOSA-N; MCIDTDBOQOYULT-XVYWXPMMSA-N; UVOQOPPNRHIXDQ-XVYWXPMMSA-N
185.844	560.553	2		LMFA07010162; LMFA07010164	Arachidyl linoleate; Linoleyl arachidate	[M-3H]3-	C38H72O2	FQZCMDHWPNQVQZ-GVKPZOCESA-N; FPGMSSFTDXXUPZ-MLWYYCKJSA-N
186.767	563.322	1		LMGP20020034	OOB-PE	[M-3H]3-	C27H50NO9P	APSYPNRWQOKMHI-HAAQQRBASA-N
186.779	563.359	3	PC 20:1	LMGP01010878; LMGP01010900; LMGP01010991	PC(18:1(9E)/2:0); PC(18:1(9Z)/2:0); PC(2:0/18:1(9Z))	[M-3H]3-	C28H54NO8P	WHHNGIKQIRHPSY-FQFCXHBISA-N; WHHNGIKQIRHPSY-ZYRNGQCSSA-N; QXMOMRCLDDYEGS-ZYRNGQCSSA-N
186.791	563.395	3	PC O-21:1; PE 24:1	LMGP01020114; LMGP02050062; LMGP02050072	PC(O-18:0/3:1(2E)); PE(0:0/24:1(15Z)); PE(24:1(15Z)/0:0)	[M-3H]3-	C29H58NO7P	RBNQOFGDVZJUEQ-MUUNZHRXSA-N; URXBHXIAPOQMMQ-YLUWWHAYSA-N; NCPDMAXNVQCUIZ-YLUWWHAYSA-N
186.806	563.44	1		LMSP01080069	Hypoculoside	[M-3H]3-	C30H61NO8	ZZGSDJOIQPLEJT-APGDIJKGSA-N
186.827	563.503	1		LMFA08020232	N-(4-isobutyramidobutyl)-15-methyl-N-(4-pentanamidobutyl)hexadec-6E-enamide	[M-3H]3-	C34H65N3O3	ZMEIKLBAVVAOTG-ZRDIBKRKSA-N
186.835	563.528	6	Cer 36:2	LMSP02010003; LMSP02010039; LMSP02010048; LMSP02010056; LMSP02010063; LMSP02010170	Cer(d18:1/18:1(9Z)); Cer(d14:1/22:1); Cer(d16:1/20:1); Cer(d14:2(4E,6E)/22:0); Cer(d16:2(4E,6E)/20:0); Cer(d18:2/18:0)	[M-3H]3-	C36H69NO3	OBFSLMQLPNKVRW-RHPAUOISSA-N; MGQBWVJCEDJUHQ-NAAOEUOBSA-N; KJWGMPZYFNAPCL-NRHMQPLPSA-N; KKPFDXYNZHDJIR-PEJBPPBMSA-N; CDTYDKBHVRLHEC-PEJBPPBMSA-N; LBBFOWQGVUEADU-PLAFRHTASA-N
186.88	149.932	1		LMFA01090075	3-bromo-2E-acrylic acid	[M+K-2H]-	C3H3BrO2	POAWTYXNXPEWCO-OWOJBTEDSA-N
186.931	563.815	1		LMPK02000065	Mycalin A	[M-3H]3-	C15H20O3Br4	VKCGWMHGGUSMKL-DPFSWFAKSA-N
186.938	165.963	1		LMFA01090028	3S-bromobutanoic acid	[M+Na-2H]-	C4H7BrO2	HAIUIAZIUDPZIE-VKHMYHEASA-N
186.957	127.943	1		LMFA01090070	Dichloroacetic acid	[M+C2H3O2]-	C2H2Cl2O2	JXTHNDFMNIQAHM-UHFFFAOYSA-N
186.957	141.959	1		LMFA01090067	3,3-dichloro-propionic acid	[M+CHO2]-	C3H4Cl2O2	HFPLCFMATPQWMD-UHFFFAOYSA-N
186.957	93.9822	1		LMFA01090068	2-chloro-acetic acid	[2M-H]-	C2H3ClO2	FOCAUTSVDIKZOP-UHFFFAOYSA-N
186.963	150.014	1		LMFA12000341	BBTOH	[M+K-2H]-	C8H6OS	PFQBOWFIKSJEBT-QHHAFSJGSA-N
186.966	165.991	2		LMFA12000345; LMFA12000364	Alpha-T; 3-(but-3-en-1-yn-1-yl)-1,2-dithiine	[M+Na-2H]-	C8H6S2	OHZAHWOAMVVGEL-UHFFFAOYSA-N; MFAOCJYTIKUPKA-UHFFFAOYSA-N
186.984	150.035	1		LMFA01050480	2-Hydroxy-4-(methylthio)butanoic acid	[M+K-2H]-	C5H10O3S	ONFOSYPQQXJWGS-UHFFFAOYSA-N
187.001	150.053	2		LMFA01050386; LMFA01050477	2-deoxy-ribonic acid; 2-Deoxyribonic acid	[M+K-2H]-	C5H10O5	SJXSBTISVFRFLJ-UHFFFAOYSA-N; VBUWJOHKCBQXNU-IUYQGCFVSA-N
187.005	120.025	1		LMFA01130006	3-methyl-thiopropionic acid	[M-H+HCOONa]-	C4H8O2S	CAOMCZAIALVUPA-UHFFFAOYSA-N
187.017	152.047	2		LMFA07010960; LMPK13010002	Methyl furfuracrylate; 6-Methylsalicylic acid	[M+Cl]-	C8H8O3	PLNJUBIUGVATKW-SNAWJCMRSA-N; HCJMNOSIAGSZBM-UHFFFAOYSA-N
187.022	74.0368	1		LMFA01010003	Propionic acid	[M+C2F3O2]-	C3H6O2	XBDQKXXYIPTUBI-UHFFFAOYSA-N
187.022	120.042	5		LMFA01050378; LMFA01050385; LMFA01050397; LMFA01050400; LMFA01050461	3S,4-dihydroxy-butyric acid; 2,4-dihydroxy-butanoic acid; 4-deoxy-erythronic acid; a,b-dihydroxy-isobutyric acid; (S)-3,4-Dihydroxybutyric acid	[M-H+HCOONa]-	C4H8O4	DZAIOXUZHHTJKN-VKHMYHEASA-N; UFYGCFHQAXXBCF-UHFFFAOYSA-N; LOUGYXZSURQALL-UHFFFAOYSA-N; DGADNPLBVRLJGD-UHFFFAOYSA-N; DZAIOXUZHHTJKN-UHFFFAOYSA-N
187.025	128.011	1		LMFA01170138	Glutinic acid	[M+C2H3O2]-	C5H4O4	FEFVVCZNGBRBSB-UHFFFAOYSA-N
187.025	142.027	5		LMFA01030926; LMFA01030927; LMFA01030970; LMFA01170077; LMFA01170124	(2E,4Z)-2-hydroxy-6-oxohexa-2,4-dienoic acid; (2E,4Z)-4-hydroxy-6-oxohexa-2,4-dienoic acid; 2-hydroxy-6-oxohexa-2,4-dienoic acid; cis,cis-muconic acid; trans-trans-muconic acid	[M+CHO2]-	C6H6O4	KGLCZTRXNNGESL-REDYYMJGSA-N; NJOJKLHNRGFVOS-WFTYEQLWSA-N; KGLCZTRXNNGESL-UHFFFAOYSA-N; TXXHDPDFNKHHGW-CCAGOZQPSA-N; TXXHDPDFNKHHGW-ZPUQHVIOSA-N
187.025	188.032	3		LMFA01020393; LMFA01030999; LMFA07010698	(2E)-2-(methoxycarbonylmethyl)but-2-enedioic acid; but-1-ene-1,2,4-tricarboxylic acid; (2E)-3-(methoxycarbonyl)pent-2-enedioic acid	[M-H]-	C7H8O6	MRNZYUAGJLJQAM-DUXPYHPUSA-N; BJYPZFUWWJSAKC-ARJAWSKDSA-N; BRYKYSQCLNCYQW-DUXPYHPUSA-N
187.03	564.112	2		LMPK12110589; LMPK12112481	Isorhamnetin 3-(6''-malonylglucoside); Larycitrin 3-(4''-malonylrhamnoside)	[M-3H]3-	C25H24O15	QCPKSTMYFZPGOX-UIACVGONSA-N; CLJHAXXQLXXEAX-DQZSJHOISA-N
187.032	376.079	18		LMPK12110612; LMPK12110613; LMPK12110614; LMPK12111430; LMPK12111497; LMPK12111499; LMPK12113041; LMPK12113050; LMPK12113051; LMPK12113052; LMPK12113053; LMPK12113273; LMPK12113274; LMPK12113287; LMPK12113330; LMPK12113331; LMPK12113332; LMPK12113333	5,7,3',4'-Tetrahydroxy-3,6,5'-trimethoxyflavone; 5,6,7,4'-Tetrahydroxy-3,3',5'-trimethoxyflavone; 3,5,7,3'-Tetrahydroxy-6,4',5'-trimethoxyflavone; 5,7,3',6'-Tetrahydroxy-6,8,2'-trimethoxyflavone; 5,7,3',4'-Tetrahydroxy-6,8,5'-trimethoxyflavone; 5,7,2',4'-Tetrahydroxy-6,8,5'-trimethoxyflavone; 5,7,3',5'-Tetrahydroxy-3,6,4'-trimethoxyflavone; Apuleisin; 5,7,4',5'-Tetrahydroxy-3,6,2'-trimethoxyflavo…	[M-2H]2-	C18H16O9	SPLCCLBYRBKYMR-UHFFFAOYSA-N; NIGNLUGNIQKBLO-UHFFFAOYSA-N; GACHUHJTMFLQJT-UHFFFAOYSA-N; XGJUUNRZFPFMOK-UHFFFAOYSA-N; VGHXMADJWRYELS-UHFFFAOYSA-N; KVAUVKHVYDKYMY-UHFFFAOYSA-N; FPFLMCPZDZURSF-UHFFFAOYSA-N; GNHURUAFLJVHLD-UHFFFAOYSA-N; NEEAZBRBEVXSIZ-UHFFFAOYSA-N; GYDHMMZXCZJRCI-UHFFFAOYSA-N; SKOZSTOGCOHGBE-UHFFFAOYSA-N; BWSPABNGDFHOGJ-UHFFFAOYSA-N; MTRLRZGBNHFCIW-UHFFFAOYSA-N; UXFPAEPYYLSQED-UHFFFAO…
187.035	564.127	2		LMPK12111882; LMPK12111937	Kaempferol 3-(2''-p-coumaryl-alpha-L-arabinopyranoside); Kaempferol 3-(2''-(E)-p-coumaroyl-alpha-L-arabinofuranoside)	[M-3H]3-	C29H24O12	CTSIGOVMJZQLLD-MQDAEJNVSA-N; FMIKFIFUIPULCE-QRJDQECMSA-N
187.038	120.058	1		LMFA05000672	Lentialexin	[M-H+HCOONa]-	C8H8O	AGWFAJXETXIOEE-UHFFFAOYSA-N
187.04	128.026	1		LMFA06000050	2-nonene-4,6,8-triynal	[M+C2H3O2]-	C9H4O	YZDIZAOHDWYDBH-BQYQJAHWSA-N
187.04	142.042	1		LMFA06000063	2-decene-4,6,8-triyn-1-al	[M+CHO2]-	C10H6O	VUDTWAKUCKMKKY-CMDGGOBGSA-N
187.04	376.095	1		LMPK12060067	Dehydromillettone	[M-2H]2-	C22H16O6	JOEPOINDECTPQI-UHFFFAOYSA-N
187.042	564.148	48		LMPK12050164; LMPK12050175; LMPK12050177; LMPK12110205; LMPK12110206; LMPK12110207; LMPK12110208; LMPK12110209; LMPK12110210; LMPK12110211; LMPK12110212; LMPK12110231; LMPK12110240; LMPK12110241; LMPK12110242; LMPK12110243; LMPK12110244; LMPK12110245; LMPK12110246; LMPK12110259; LMPK12110260; LMPK12110286; LMPK12110307; LMPK12110308; LMPK12110309; LMPK12110310; LMPK12110337; LMPK12110351; LMPK121…	8-C-Glucopyranosylgenistein 6''-O-apioside; Genistein 7-O-apiosyl-(1->6)-glucoside; Genistein 7-O-glucoside-4'-O-apioside; Kachimoside; Vicenin 1; Schaftoside; Isocorymboside; Neocorymboside; Vitexin 2''-O-alpha-D-arabinofuranoside; 6-C-Xylopyranosyl-8-C-galactopyranosylapigenin; 6-C-Galactopyranosyl-8-C-xylopyranosylapigenin; Apigenin 8-C-[xylosyl-(1->2)-galactoside]; Vitexin 2''-O-xyloside; Iso…	[M-3H]3-	C26H28O14	HLCONXCNZYLRRC-VODXPUHMSA-N; UXJMURXRQMFKJC-JEQMPJCPSA-N; MYYACPYOKARWKL-UHFFFAOYSA-N; DLIIIVWLAGTXTQ-DVWWQNIHSA-N; OVMFOVNOXASTPA-MCIQUCDDSA-N; MMDUKUSNQNWVET-VYUBKLCTSA-N; MMDUKUSNQNWVET-RDMDIROFSA-N; OVMFOVNOXASTPA-FRFPWGEBSA-N; BBUDILRMCLBZGM-UFHVVHIFSA-N; OVMFOVNOXASTPA-PCQUSWMVSA-N; MMDUKUSNQNWVET-PCQUSWMVSA-N; MPUWFKYDUGBWJT-ONOJYESZSA-N; MPUWFKYDUGBWJT-HFSMFUKASA-N; ACRIYYKEWCXQOS-XLUFPDO…
187.045	376.104	1		LMFA01090119	Ethyl 18-bromooctadec-17-en-5,7,15-triynoate	[M-2H]2-	C20H25BrO2	RQDVGKQXVLWXLM-HTXNQAPBSA-N
187.051	376.116	4		LMPK12070091; LMPK12080056; LMPK12140638; LMPK12140676	2,8-Dihydroxy-3,4,9,10-tetramethoxypterocarpan; Abruquinone C; 5,3'-Dihydroxy-6,7,4',5'-tetramethoxyflavanone; 5,2'-Dihydroxy-6,7,8,6'-tetramethoxyflavanone	[M-2H]2-	C19H20O8	OADZLSQNPZPBEF-UHFFFAOYSA-N; JUJPNIDLVJQYEY-UHFFFAOYSA-N; ABIJRPKPVBZTCW-UHFFFAOYSA-N; HFSWKRNFAVJHID-UHFFFAOYSA-N
187.051	147.032	1		LMFA08010027	Agrocybin	[M+C2H3N-H]-	C8H5NO2	OXONWCQUZYDTNF-UHFFFAOYSA-N
187.053	150.104	15		LMFA05000629; LMFA06000060; LMFA06000273; LMFA06000274; LMPR0102080001; LMPR0102090007; LMPR0102090009; LMPR0102090010; LMPR0102090017; LMPR0102090020; LMPR0102090023; LMPR0102090029; LMPR0102090056; LMPR0102120023; LMPR0102120049	4,6-Decadiyn-1-ol; 2,4,7-decatrienal; 2E,4Z,7Z-decatrienal; 2E,4E,7Z-decatrienal; 1-(4-(prop-1-en-2-yl)cyclopent-1-enyl)ethanone; (-)-Carvone; (-)-Isopiperitenone; Perillyl aldehyde; Carvacrol; Menthofuran; Pinocarvone; Thymol; piperitenone; Myrtenal; (+)-sabinone	[M+K-2H]-	C10H14O	HVQWHMMQKIPWDD-UHFFFAOYSA-N; KEXCNWISTVJVBV-SIRUGEDZSA-N; KEXCNWISTVJVBV-OORNVTMFSA-N; KEXCNWISTVJVBV-YPVUHSJLSA-N; BTXSVMBTNJSALB-UHFFFAOYSA-N; ULDHMXUKGWMISQ-SECBINFHSA-N; SEZLYIWMVRUIKT-SECBINFHSA-N; RUMOYJJNUMEFDD-UHFFFAOYSA-N; RECUKUPTGUEGMW-UHFFFAOYSA-N; YGWKXXYGDYYFJU-SSDOTTSWSA-N; TZDMGBLPGZXHJI-UHFFFAOYSA-N; MGSRCZKZVOBKFT-UHFFFAOYSA-N; HKZQJZIFODOLFR-UHFFFAOYSA-N; KMRMUZKLFIEVAO-UHFFFAO…
187.053	152.084	2		LMFA07010740; LMFA07040019	2-Propenyl 2,4-hexadienoate; 2,6Z-Nonadien-4-olide	[M+Cl]-	C9H12O2	CVNZYQJBZIJLCL-TWTPFVCWSA-N; LBJZIOKZMWWEQD-ARJAWSKDSA-N
187.054	564.184	3		LMPK12120025; LMPK12140136; LMPK12140593	Isoliquiritigenin 2'-glucosyl-(1->4)-rhamnoside; Pinocembrin 7-rhamnosylglucoside; Naringenin 5,7-dimethyl ether 4'-O-xylosyl-(1->4)-arabinoside	[M-3H]3-	C27H32O13	PXGWOWJSMRNURR-YFAHIDEQSA-N; UVPBNPUZWAOBQX-AFUJZTQMSA-N; SVNWACIHAFUKAJ-UHFFFAOYSA-N
187.058	376.131	2		LMPK12140148; LMPK12140218	5-O-Methylchamanetin; Pinocembrin 7-[4-(1-hydroxyethyl)phenyl] ether	[M-2H]2-	C23H20O5	KKEXONXLVLHEJJ-UHFFFAOYSA-N; YCOTUQMQORMKOG-UHFFFAOYSA-N
187.059	74.0732	2		LMFA05000100; LMFA05000109	2-Methylpropan-1-ol; Butan-1-ol	[M+C2F3O2]-	C4H10O	ZXEKIIBDNHEJCQ-UHFFFAOYSA-N; LRHPLDYGYMQRHN-UHFFFAOYSA-N
187.059	166.084	1		LMFA05000598	1-Deoxy-D-glucitol	[M+Na-2H]-	C6H14O5	SKCKOFZKJLZSFA-UHFFFAOYSA-N
187.061	128.047	5		LMFA01030943; LMFA01031001; LMFA01050273; LMFA01060174; LMFA07040005	(2Z,4Z)-2-hydroxyhexa-2,4-dienoic acid; C11354; 6-hydroxy-2-hexynoic acid; 2-Oxo-4E-hexenoic acid; 3-Acetyldihydro-2(3H)-furanone	[M+C2H3O2]-	C6H8O3	VPGPQVKJUYKKNN-LDIADDGTSA-N; VPGPQVKJUYKKNN-AWYLAFAOSA-N; FMIGBDLVHMCZSR-UHFFFAOYSA-N; XGNKMQBCAVIQOR-NSCUHMNNSA-N; OMQHDIHZSDEIFH-UHFFFAOYSA-N
187.061	142.063	2		LMFA01050262; LMFA07040006	7-hydroxy-5-heptynoic acid; 3-acetyl-3-methyldihydrofuran-2(3H)-one	[M+CHO2]-	C7H10O3	YVZAOBOYHMHYKV-UHFFFAOYSA-N; VKDGCPFTXXDWQJ-UHFFFAOYSA-N
187.061	376.137	1		LMPR01020138	Loganic acid	[M-2H]2-	C16H24O10	JNNGEAWILNVFFD-CDJYTOATSA-N
187.069	376.152	2		LMPK12080001; LMPR0103090033	(3S)-7-hydroxy-2',3',4',5',8-pentamethoxyisoflavan; Elephantopinolide P	[M-2H]2-	C20H24O7	HXMFOQRLTFPKOD-GFCCVEGCSA-N; MUAPRESCLYWXJZ-XWWCWJFGSA-N
187.072	128.059	2		LMFA01100037; LMFA01100038	4-amino-4-cyano-butanoic acid; 2-amino-4-cyano-butanoic acid	[M+C2H3O2]-	C5H8N2O2	DXWQLTOXWVWMOH-UHFFFAOYSA-N; VZSTVUJXUYNIOQ-UHFFFAOYSA-N
187.074	166.099	19		LMFA01030215; LMFA01030216; LMFA01030962; LMFA01031053; LMFA01031054; LMFA01031057; LMFA01031058; LMPR0102070013; LMPR0102070014; LMPR0102070037; LMPR0102090018; LMPR0102090041; LMPR0102120008; LMPR0102120024; LMPR0102120030; LMPR0102120032; LMPR0102120033; LMPR0102120034; LMPR0102120045	2E,6E,8E-decatrienoic acid; 2E,6Z,8E-decatrienoic acid; 2,4,7-Decatrienoic acid; 2Z,4E,6Z-Decatrienoic acid; 2E,4E,6Z-Decatrienoic acid; 3Z,5E,7E-Decatrienoic acid; 3E,5Z,7E-Decatrienoic acid; Nepetalactone cis-trans-form; Nepetalactone trans-cis-form; dolichodial; Carvone oxide; Perillic acid; (+)-Bornane-2,5-dione; Myrtenic acid; bornane-2,3-dione; (1S)-bornane-2,5-dione; (1S)-bornane-2,3-dione…	[M+Na-2H]-	C10H14O2	VBYOTISTNZJGRH-DTFLGMRGSA-N; VBYOTISTNZJGRH-IPKGEKJZSA-N; VNIDZLOWFDROIW-SIRUGEDZSA-N; FELONIKRCJBDIO-AOXGSFFOSA-N; FELONIKRCJBDIO-AYTOVCQNSA-N; FVIISBOXJVOMEB-CQXHLCGLSA-N; FVIISBOXJVOMEB-GFCVGDSUSA-N; ZDKZHVNKFOXMND-NBEYISGCSA-N; ZDKZHVNKFOXMND-ZQARSLAVSA-N; BORBLDJNKYHVJP-FXBDTBDDSA-N; YGMNGQDLUQECTO-SFGNSQDASA-N; CDSMSBUVCWHORP-UHFFFAOYSA-N; UDIUFGIXIGLRSM-UHFFFAOYSA-N; XPHVDOXZJRTIMV-UHFFFAO…
187.076	188.084	2		LMFA01030465; LMFA05000710	5,8,11-dodecatriynoic acid; (E)-dodeca-2-en-4,6,8-triyne-1,1-diol	[M-H]-	C12H12O2	SGEFOJVMNSQUFC-UHFFFAOYSA-N; CMSDNYVAKDOVFW-ZHACJKMWSA-N
187.078	564.256	1		LMFA00000023	14-chlorotetracosane-1,15-disulfate	[M-3H]3-	C24H49ClO8S2	XKTFVUFBGYNAMG-UHFFFAOYSA-N
187.083	564.27	1		LMGP20070012	PKHdiA-PA	[M-3H]3-	C26H45O11P	UPUOTNABCHAZDY-YJCCFKNTSA-N
187.084	187.084	2		LMFA08030005; LMFA08030029	N-(3S-hydroxy-butanoyl)-homoserine lactone; N-(3-hydroxy-butanoyl)-homoserine lactone	[M]-	C8H13NO4	FIXDIFPJOFIIEC-WDSKDSINSA-N; FIXDIFPJOFIIEC-GDVGLLTNSA-N
187.087	376.189	2		LMST02030194; LMST02030296	18-Oxocortisol; 18-oxo-cortisol	[M-2H]2-	C21H28O6	XUQWWIFROYJHCU-FJNAKSJRSA-N; XUQWWIFROYJHCU-UKSDXMLSSA-N
187.089	150.141	2		LMFA11000037; LMFA11000050	4,8-Dimethyl-1,3E,7-nonatriene; 4,6-Dimethyl-2E,4E,6E-nonatriene	[M+K-2H]-	C11H18	LUKZREJJLWEWQM-YRNVUSSQSA-N; TZSBLOZYIXZKCN-MROCENOWSA-N
187.09	152.12	39		LMFA05000123; LMFA06000057; LMFA06000058; LMFA06000059; LMFA06000143; LMFA06000146; LMFA12000151; LMPR0102010003; LMPR0102010006; LMPR0102010025; LMPR0102010026; LMPR0102010027; LMPR0102020001; LMPR0102060020; LMPR0102060021; LMPR0102060023; LMPR0102090005; LMPR0102090006; LMPR0102090008; LMPR0102090015; LMPR0102090024; LMPR0102090025; LMPR0102090030; LMPR0102090033; LMPR0102090036; LMPR010209003…	2-Methyl-6-methylene-2E,7-octadien-1-ol; 2,4-decadienal; 2,6-decadienal; 4,7-decadienal; 2E,9-Decadienal; 2E,4Z-Decadienal; 3E,7Z-Decadien-2-one; Geranial; Neral; 2,6-Dimethyl-2,3R-epoxyocta-5E,7-diene; R-ipsdienol; S-ipsdienol; 2-Methyl-5-isopropylhexa-2Z,5-dienal; (-)-cis-sabinol; sabinol; (+)-cis-sabinol; (-)-trans-Carveol; (-)-trans-Isopiperitenol; (-)-Perillyl alcohol; Limonene-1,2-epoxide; …	[M+Cl]-	C10H16O	IEVYLQISZQFFGA-JXMROGBWSA-N; JZQKTMZYLHNFPL-BLHCBFLLSA-N; YDVQFZHTUSXTLE-KQWYESAVSA-N; MZLGFRRNMCCNBB-FZWLCVONSA-N; XKDPZNLHTMQIOY-CMDGGOBGSA-N; JZQKTMZYLHNFPL-NMMTYZSQSA-N; VALLPPJVHNQXGZ-FTGFODROSA-N; WTEVQBCEXWBHNA-JXMROGBWSA-N; WTEVQBCEXWBHNA-YFHOEESVSA-N; LIMXJCIGROLRED-BNICOGTQSA-N; NHMKYUHMPXBMFI-JTQLQIEISA-N; NHMKYUHMPXBMFI-SNVBAGLBSA-N; KDMDLRXLBMMBSU-UITAMQMPSA-N; MDFQXBNVOAKNAY-IVZWLZJ…
187.091	564.293	5		LMFA07040105; LMFA07040107; LMFA07040108; LMFA07040109; LMST01130041	Macrolactin B; Macrolactin Q; Macrolactin R; Macrolactin C; 3-O(alpha-L-rhamnopyranosyl)-3beta,5beta,14beta,16beta-tetrahydroxy-bufa-20,22-dienolide	[M-3H]3-	C30H44O10	NDMBRILKNZCXKI-CYTLDYNZSA-N; NDMBRILKNZCXKI-FMXHHGLWSA-N; NDMBRILKNZCXKI-NGDJXNTDSA-N; MYXSDRWZZCAXCL-GNLPSSJPSA-N; BSJVOJKKTVFVTQ-ANRKZFRFSA-N
187.095	376.204	2		LMPK12120010; LMPK12140011	Spinochalcone A; Ovaliflavanone A	[M-2H]2-	C25H28O3	ITNWMWFHXYZVLD-NTCAYCPXSA-N; QRCTUFJCBXMBPP-UHFFFAOYSA-N
187.095	564.306	1		LMGP20070005	PHOOA-PA	[M-3H]3-	C27H49O10P	CBAXRHWCQNAQGB-IQBDFAPESA-N
187.098	128.084	28		LMFA01020100; LMFA01020101; LMFA01020117; LMFA01020118; LMFA01020119; LMFA01020120; LMFA01020121; LMFA01020122; LMFA01020123; LMFA01030012; LMFA01030013; LMFA01030014; LMFA01030015; LMFA01030016; LMFA01030452; LMFA01030793; LMFA01030794; LMFA01030964; LMFA06000026; LMFA07010776; LMFA07010870; LMFA07010884; LMFA07010936; LMFA07010940; LMFA07040011; LMFA07040012; LMFA12000013; LMFA12000245	2-methyl-2Z-hexenoic acid; 2-methyl-2E-hexenoic acid; 5-methyl-5-hexenoic acid; 2-butyl acrylic acid; 4,4-dimethyl-2E-pentenoic acid; 4,4-dimethyl-2Z-pentenoic acid; 2,2-dimethyl-4-pentenoic acid; 2-isopropyl trans-crotonic acid; 3-isopropyl-3-butenoic acid; alpha-heptenoic acid; beta-heptenoic acid; gamma-heptenoic acid; delta-heptenoic acid; epsilon-heptenoic acid; 4Z-heptenoic acid; 3-Methyl-2…	[M+C2H3O2]-	C7H12O2	AKOVMBAFZSPEQU-WAYWQWQTSA-N; AKOVMBAFZSPEQU-AATRIKPKSA-N; HCLVGAZUVMWYLF-UHFFFAOYSA-N; FEUFEGJTJIHPOF-UHFFFAOYSA-N; RPVPMVHPERYZNF-SNAWJCMRSA-N; RPVPMVHPERYZNF-PLNGDYQASA-N; BGUAPYRHJPWVEM-UHFFFAOYSA-N; KPEWEFZCRAOPHV-GQCTYLIASA-N; WAQITWDITIAIFA-UHFFFAOYSA-N; YURNCBVQZBJDAJ-AATRIKPKSA-N; BCYXFRMDZWKZSF-SNAWJCMRSA-N; KFXPOIKSDYRVKS-ONEGZZNKSA-N; KPSZWAJWFMFMFF-NSCUHMNNSA-N; RWNJOXUVHRXHSD-UHFFFAO…
187.098	142.099	48		LMFA01020102; LMFA01020124; LMFA01020125; LMFA01020126; LMFA01020392; LMFA01030017; LMFA01030018; LMFA01030019; LMFA01030020; LMFA01030021; LMFA01030022; LMFA01030023; LMFA01030024; LMFA01030025; LMFA01030576; LMFA01030796; LMFA01030797; LMFA01030798; LMFA01030799; LMFA01030800; LMFA01030945; LMFA01030946; LMFA01030951; LMFA01030968; LMFA01030982; LMFA06000039; LMFA07010178; LMFA07010179; LMFA070…	2-methyl-2E-heptenoic acid; 6-methyl-5-heptenoic acid; 2-ethyl-3E-hexenoic acid; 3-tert-butyl-3-butenoic acid; 3-Methyl-2E-heptenoic acid; cis-alpha-octenoic acid; trans-alpha-octenoic acid; cis-beta-octenoic acid; trans-beta-octenoic acid; cis-gamma-octenoic acid; cis-delta-octenoic acid; trans-delta-octenoic acid; cis-epsilon-octenoic acid; trans-epsilon-octenoic acid; 7-octenoic acid; 2,4-Dime…	[M+CHO2]-	C8H14O2	FYZUENZXIZCLAZ-VOTSOKGWSA-N; DYVOOEFFLMGPDG-UHFFFAOYSA-N; VWZXHJHVCHFVNZ-AATRIKPKSA-N; FDWQCFNUKWFHGX-UHFFFAOYSA-N; BBLRVFUTKVICCR-VOTSOKGWSA-N; CWMPPVPFLSZGCY-SREVYHEPSA-N; CWMPPVPFLSZGCY-VOTSOKGWSA-N; IWPOSDLLFZKGOW-WAYWQWQTSA-N; IWPOSDLLFZKGOW-AATRIKPKSA-N; PFHBCQFBHMBAMC-PLNGDYQASA-N; RRGOKSYVAZDNKR-ARJAWSKDSA-N; RRGOKSYVAZDNKR-ONEGZZNKSA-N; OTJVLQGVNKNLCB-IHWYPQMZSA-N; OTJVLQGVNKNLCB-NSCUHMN…
187.098	188.105	3		LMFA01030981; LMFA01170054; LMFA07010803	3-Methylsubericacid; Azelaic acid; cis- and trans-Ethyl 2,4-dimethyl-1,3-dioxolane-2-acetate	[M-H]-	C9H16O4	QIOYMVALOOEDDF-UHFFFAOYSA-N; BDJRBEYXGGNYIS-UHFFFAOYSA-N; GSIXJEIRJVOUFB-UHFFFAOYSA-N
187.098	376.21	1		LMSL05000001	2,3-di-O-hexanoyl-alpha-glucopyranose	[M-2H]2-	C18H32O8	SLOAWEZLWSROFF-CUWKQTPXSA-N
187.101	564.324	1		LMPR01070862	Violerythrin	[M-3H]3-	C38H44O4	DXGGDMSNCNNMOK-KNZSRCDBSA-N
187.103	564.33	1		LMST01010452	Colocynthenin E	[M-3H]3-	C31H48O9	DOKSZSLDXMZOOW-SKCDPEBHSA-N
187.105	376.225	266		LMFA04000068; LMFA04010139; LMFA04010140; LMFA04010141; LMFA04010142; LMFA04010143; LMFA04010144; LMFA04010145; LMFA04010146; LMFA04010147; LMFA04010148; LMFA04010149; LMFA04010150; LMFA04010151; LMFA04010152; LMFA04010153; LMFA04010154; LMFA04010155; LMFA04010156; LMFA04010157; LMFA04010158; LMFA04010159; LMFA04010160; LMFA04010161; LMFA04010162; LMFA04010163; LMFA04010164; LMFA04010165; LMFA040…	4S-hydroperoxy-17S-HDHA; ent-4-D4t-NeuroP; ent-7-epi-4-D4c-NeuroP; ent-7-epi-4-D4t-NeuroP; ent-4-D4c-NeuroP; 4-epi-4-D4c-NeuroP; 4,7-diepi-4-D4t-NeuroP; 4,7-diepi-4-D4c-NeuroP; 4-epi-4-D4t-NeuroP; ent-4-epi-4-D4t-NeuroP; ent-4,7-diepi-4-D4c-NeuroP; ent-4,7-diepi-4-D4t-NeuroP; ent-4-epi-4-D4c-NeuroP; 4-D4c-NeuroP; 7-epi-4-D4t-NeuroP; 7-epi-4-D4c-NeuroP; 4-D4t-NeuroP; ent-7-D4t-NeuroP; ent-10-epi-7…	[M-2H]2-	C22H32O5	ZKUDWLWHTKEJGJ-OSKNXYPTSA-N; IDXBOXWUWDDSSX-UXXYKGSYSA-N; IDXBOXWUWDDSSX-BDFFTPARSA-N; IDXBOXWUWDDSSX-ZEVKHGTQSA-N; IDXBOXWUWDDSSX-QLPAURAZSA-N; IDXBOXWUWDDSSX-JVGZUECDSA-N; IDXBOXWUWDDSSX-NHBHWPGXSA-N; IDXBOXWUWDDSSX-ZWYGTWPWSA-N; IDXBOXWUWDDSSX-PNRSBLQCSA-N; IDXBOXWUWDDSSX-QBIWORDZSA-N; IDXBOXWUWDDSSX-TZXSBMCBSA-N; IDXBOXWUWDDSSX-LIYULKRPSA-N; IDXBOXWUWDDSSX-VMZOFZPKSA-N; IDXBOXWUWDDSSX-WEQGLFO…
187.107	564.343	2	PG 22:2	LMGP04050027; LMGP20070013	PG(22:2(13Z,16Z)/0:0); PON-PA	[M-3H]3-	C28H53O9P	OVSIODCMSUUMOS-XFNLLIJISA-N; DQLZFJTVJNXVFN-AREMUKBSSA-N
187.109	147.09	1		LMFA01050440	(2R,3R,4R)-2-Amino-4-hydroxy-3-methylpentanoic acid	[M+C2H3N-H]-	C6H13NO3	OSCCDBFHNMXNME-UHFFFAOYSA-N
187.11	166.136	2		LMFA06000068; LMFA06000278	2,5-undecadienal; 4E,6E-undecenal	[M+Na-2H]-	C11H18O	XCXOPZBEPMNLSI-AVQMFFATSA-N; RPLCHVGVUPGNRY-BSWSSELBSA-N
187.113	188.12	1		LMFA06000077	2-tridecene-4,7-diynal	[M-H]-	C13H16O	UNXLTTXDLORHGO-VAWYXSNFSA-N
187.116	376.246	2		LMFA13040013; LMFA13040082	bhas#22; bhos#22	[M-2H]2-	C19H36O7	ARJGFPSUJRWUSF-CQQDWVGSSA-N; XUIRIUDIZICRKQ-SEFVSHJNSA-N
187.119	564.379	4	PA 26:0	LMGP10010933; LMGP10010980; LMGP10010981; LMGP10010982	PA(14:0/12:0); PA(13:0/13:0); PA(12:0/14:0); PA(16:0/10:0)	[M-3H]3-	C29H57O8P	MRBKOOXHWBOHAE-HHHXNRCGSA-N; RNRNFAWLVVDHKJ-HHHXNRCGSA-N; UYOIGTVMJVHOSC-HHHXNRCGSA-N; HYEAEPOLVPWFPX-HHHXNRCGSA-N
187.121	187.121	2		LMFA01060168; LMFA01100065	7-oxo-8-amino-nonanoic acid; 7-Keto-8-aminopelargonic acid	[M]-	C9H17NO3	GUAHPAJOXVYFON-UHFFFAOYSA-N; GUAHPAJOXVYFON-ZETCQYMHSA-N
187.123	564.39	1		LMFA08020404	N-arachidoyl-O-phosphocholineserine	[M-3H]3-	C28H57N2O7P	AFCFFZWRCDDHQA-SANMLTNESA-N
187.123	376.261	2	MG 20:5	LMGL01010026; LMPK13070017	MG(0:0/20:5(5Z,8Z,11Z,14Z,17Z)/0:0); Austroyunone A	[M-2H]2-	C23H36O4	IXSYVBCFIGEECR-JLNKQSITSA-N; UBCHILYSRSTVMQ-WAYWQWQTSA-N
187.125	564.397	17		LMPR01070044; LMPR01070053; LMPR01070197; LMPR01070264; LMPR01070484; LMPR01070564; LMPR01070565; LMPR01070566; LMPR01070586; LMPR01070771; LMPR01070772; LMPR01070773; LMPR01070774; LMPR01070932; LMPR01070971; LMPR01070972; LMPR01070979	Eschscholtzxanthone; Alloxanthin; epsilon,epsilon-Carotene-3,3'-dione; Canthaxanthin; 4,4'-Diketolycopene; 1',2'-Dihydro-4,2'-diketotorulene; 3-Hydroxy-4-ketotorulene; 4,4'-Diketo-gamma-carotene; Torularhodin; 3-Oxoechinenone; 2,2'-Diketo-beta-carotene; 2'-Hydroxy-2-keto-3,4-didehydro-beta-carotene; 3,4-Diketo-alpha-carotene; (6R,6'S)-3,3'-Diketo-epsilon-carotene; 3,3'-Diketo-epsilon-carotene	[M-3H]3-	C40H52O2	GDALYDGIVMUXTI-AKBIDAKBSA-N; DVICWXUADSCSLL-DDEWRDOISA-N; IMFOMPZKWQBDLQ-MOCYHFFHSA-N; FDSDTBUPSURDBL-DKLMTRRASA-N; MZQCGFHMKFDRKJ-CATRKCNMSA-N; WVGXAWXOFYFVCL-HXUYHKCISA-N; JQSLJBXSPJMQQS-QWXYTXGVSA-N; HXNOZRDYGXJPNX-ZLULYQECSA-N; NESPPCWGYRQEJQ-VATUXEBJSA-N; RGAZJYSRPZSBTF-GVVOHZSFSA-N; GDALYDGIVMUXTI-IKRKJKCSSA-N; KDBGSEPFLRHEKZ-RIRRTMASSA-N; MEGJFBMZAFAOIJ-RIRRTMASSA-N; JWANATKRIONTTO-GVVOHZS…
187.126	152.156	2		LMFA11000061; LMFA11000425	1,3E,5Z-Undecatriene; 4,8-Dimethyl-1,3(E),7-nonatriene	[M+Cl]-	C11H20	XWPKMRGTMCGZKL-STRRHFTISA-N; SZFVSTSEERLZST-YRNVUSSQSA-N
187.13	376.274	1		LMPR0104010007	Phytyl phosphate	[M-2H]2-	C20H41O4P	YRXRHZOKDFCXIB-PYDDKJGSSA-N
187.134	128.12	30		LMFA01050367; LMFA05000090; LMFA05000093; LMFA05000124; LMFA05000126; LMFA05000128; LMFA05000469; LMFA05000470; LMFA05000474; LMFA05000475; LMFA05000481; LMFA05000560; LMFA05000566; LMFA05000572; LMFA05000702; LMFA05000704; LMFA06000028; LMFA06000124; LMFA12000025; LMFA12000026; LMFA12000031; LMFA12000041; LMFA12000042; LMFA12000050; LMFA12000054; LMFA12000055; LMFA12000091; LMFA12000092; LMFA120…	oct-1-en-3S-ol; oct-1-en-3-ol; (R)-oct-1-en-3-ol; 2E-Octen-1-ol; 2Z-Octen-1-ol; 3Z-Octen-1-ol; R-sulcatol; S-sulcatol; 4-Methyl-4E-hepten-3-ol; Rhynchophorol; S-Rhynchophorol; (E)-3-Octen-1-ol; (R)-Sulcatol; (Z)-5-Octen-1-ol; trans-3-Octen-2-ol; xi-7-Octen-2-ol; Caprylaldehyde; 3,5-Dimethylhexanal; 3-Methylheptan-2-one; 3-Methylheptan-4-one; 4-Methylheptan-3-one; 6-Methylheptan-2-one ; 6-Methylhe…	[M+C2H3O2]-	C8H16O	VSMOENVRRABVKN-MRVPVSSYSA-N; VSMOENVRRABVKN-UHFFFAOYSA-N; VSMOENVRRABVKN-QMMMGPOBSA-N; AYQPVPFZWIQERS-VOTSOKGWSA-N; AYQPVPFZWIQERS-SREVYHEPSA-N; YDXQPTHHAPCTPP-WAYWQWQTSA-N; OHEFFKYYKJVVOX-MRVPVSSYSA-N; OHEFFKYYKJVVOX-QMMMGPOBSA-N; CVBRKUMLJLIZGY-VOTSOKGWSA-N; RQAFKZOPSRTJDU-SNAWJCMRSA-N; RQAFKZOPSRTJDU-WTSVBCDHSA-N; YDXQPTHHAPCTPP-AATRIKPKSA-N; OHEFFKYYKJVVOX-UHFFFAOYSA-N; VDHRTASWKDTLER-ARJAWSK…
187.134	142.136	23		LMFA05000120; LMFA05000121; LMFA05000131; LMFA05000133; LMFA05000134; LMFA05000135; LMFA05000495; LMFA05000496; LMFA05000504; LMFA05000506; LMFA05000559; LMFA05000570; LMFA05000609; LMFA06000040; LMFA12000052; LMFA12000053; LMFA12000101; LMFA12000124; LMFA12000126; LMFA12000128; LMFA12000129; LMFA12000130; LMFA12000148	2,6-Dimethyl-5-hepten-1-ol; 2,4-Dimethyl-5-hepten-1-ol; 2E-Nonen-1-ol; 6E-Nonen-1-ol; 3Z-Nonen-1-ol; 6Z-Nonen-1-ol; 6Z-Nonen-2R-ol; 6Z-Nonen-2S-ol; delta1-nonen-3-ol; 6-Nonen-2-ol; (E)-3-Nonen-1-ol; (Z)-2-Nonen-1-ol; 2,6-Dimethyl-6-hepten-1-ol; Pelargonaldehyde; Nonan-2-one; Nonan-3-one; 3,4-Dimethylheptan-2-one; 2-Methyloctan-4-one; 3-Methyloctan-2-one; 4-Methyloctan-3-one; 6-Methyloctan-3-one; …	[M+CHO2]-	C9H18O	WFZFXUZFKAOTRR-UHFFFAOYSA-N; JYALGRAVJMEMPU-SNAWJCMRSA-N; NSSALFVIQPAIQK-BQYQJAHWSA-N; XJHRZBIBSSVCEL-ONEGZZNKSA-N; IFTBJDZSLBRRMC-SREVYHEPSA-N; XJHRZBIBSSVCEL-ARJAWSKDSA-N; QDFDXJMZVKJYKY-XRVBUDJMSA-N; QDFDXJMZVKJYKY-WBSSQXGSSA-N; DWUPJMHAPOQKGJ-UHFFFAOYSA-N; QDFDXJMZVKJYKY-SNAWJCMRSA-N; IFTBJDZSLBRRMC-VOTSOKGWSA-N; NSSALFVIQPAIQK-FPLPWBNLSA-N; GUIBQTSZYLPXBH-UHFFFAOYSA-N; GYHFUZHODSMOHU-UHFFFAO…
187.134	188.141	18		LMFA01050029; LMFA01050031; LMFA01050032; LMFA01050033; LMFA01050153; LMFA01050154; LMFA01050155; LMFA01050156; LMFA01050244; LMFA01050245; LMFA01050246; LMFA01050247; LMFA01050248; LMFA01050370; LMFA05000610; LMFA05000635; LMFA05000657; LMFA07010583	2-hydroxy capric acid; 4-hydroxy capric acid; 5-hydroxy capric acid; 10-hydroxy capric acid; 3-hydroxy-decanoic acid; 6-hydroxy-decanoic acid; 7-hydroxy-decanoic acid; 9-hydroxy-decanoic acid; 2S-hydroxy-decanoic acid; 3R-hydroxy-decanoic acid; 3S-hydroxy-decanoic acid; 9R-hydroxy-decanoic acid; 9S-hydroxy-decanoic acid; 6-hydroxy-3,7-dimethyloctanoic acid; 2,6-Dimethyl-7-octene-2,3,6-triol; 7-Me…	[M-H]-	C10H20O3	GHPVDCPCKSNJDR-UHFFFAOYSA-N; QQAVZEYXLCYOKO-UHFFFAOYSA-N; LMHJFKYQYDSOQO-UHFFFAOYSA-N; YJCJVMMDTBEITC-UHFFFAOYSA-N; FYSSBMZUBSBFJL-UHFFFAOYSA-N; FVYMNKYNSBBJCT-UHFFFAOYSA-N; BUAGALXJUKFYCZ-UHFFFAOYSA-N; UOQXHXSPGSKEGI-UHFFFAOYSA-N; GHPVDCPCKSNJDR-VIFPVBQESA-N; FYSSBMZUBSBFJL-SECBINFHSA-N; FYSSBMZUBSBFJL-VIFPVBQESA-N; UOQXHXSPGSKEGI-SECBINFHSA-N; UOQXHXSPGSKEGI-VIFPVBQESA-N; IQBGVZDRJBTLDN-UHFFFAO…
187.139	564.439	1		LMPK03000024	Neoannonin	[M-3H]3-	C34H60O6	MWFSJFHOMBEEHP-HGKAKCIOSA-N
187.142	376.298	21		LMGL01020041; LMST04010003; LMST04010004; LMST04010005; LMST04010006; LMST04010007; LMST04010008; LMST04010009; LMST04010010; LMST04010011; LMST04010012; LMST04010013; LMST04010014; LMST04010015; LMST04010016; LMST04010017; LMST04010018; LMST04010315; LMST04010323; LMST04010343; LMST04010397	1-O-(1E,3E,5E,7E,9E-heneicosapentenyl)-sn-glycerol; Lithocholic acid; Isolithocholic acid; Allolithocholic acid; Alloisolithocholic Acid; 6alpha-Hydroxy-5beta-cholan-24-oic Acid; 6beta-Hydroxy-5beta-cholan-24-oic Acid; 6alpha-Hydroxy-5alpha-cholan-24-oic Acid; 6beta-Hydroxy-5alpha-cholan-24-oic Acid; 7alpha-Hydroxy-5beta-cholan-24-oic Acid; 7beta-Hydroxy-5beta-cholan-24-oic Acid; 7alpha-Hydroxy-5…	[M-2H]2-	C24H40O3	BBSWQSIILCKZHS-LMVIFOQNSA-N; SMEROWZSTRWXGI-HVATVPOCSA-N; SMEROWZSTRWXGI-WFVDQZAMSA-N; SMEROWZSTRWXGI-NWFSOSCSSA-N; SMEROWZSTRWXGI-XBESLWPFSA-N; AOZMFMMOEOBOTA-ZXJFLWJTSA-N; AOZMFMMOEOBOTA-YVHYCUFNSA-N; AOZMFMMOEOBOTA-JHFIDHCDSA-N; AOZMFMMOEOBOTA-YULDWDGFSA-N; JVMCMMXFADJQKU-MMSVWBHPSA-N; JVMCMMXFADJQKU-KEUPPCRPSA-N; JVMCMMXFADJQKU-HELGRDCBSA-N; JVMCMMXFADJQKU-IOYWVCIASA-N; OBUOWZOYJNAMCZ-VSRDABH…
187.145	188.152	1		LMFA01100062	7,8-diaminononanoic acid	[M-H]-	C9H20N2O2	KCEGBPIYGIWCDH-UHFFFAOYSA-N
187.151	564.475	10	DG 32:2	LMGL02010011; LMGL02010342; LMGL02010385; LMGL02010408; LMGL02010430; LMGL02010453; LMPK03000050; LMPK03000107; LMPK03000108; LMPK03000109	DG(16:1(9Z)/16:1(9Z)/0:0); DG(12:0/20:2(11Z,14Z)/0:0)[iso2]; DG(14:0/18:2(9Z,12Z)/0:0)[iso2]; DG(14:1(9Z)/18:1(9Z)/0:0)[iso2]; DG(15:0/17:2(9Z,12Z)/0:0)[iso2]; DG(15:1(9Z)/17:1(9Z)/0:0)[iso2]; Squafosacin F; Annotemoyin L; Annotemoyin Y; Annotemoyin X	[M-3H]3-	C35H64O5	HSQHRRHRYJNSOC-DWCRPSDDSA-N; ROMBWMLCYZZIBF-JXLXOFGUSA-N; WVBVUWWRPSWGDS-JWVBYZEHSA-N; HJBMLXDFAMFHQW-QGYSHCINSA-N; OKQVLYAHOWEMGJ-KZNREHGGSA-N; STRPVFTYEKFVSQ-WIENOIJLSA-N; RBSBTRALZZSVBA-DELMNNMYSA-N; IXRKTMDVMZYYBE-JUZBSFEJSA-N; ISPWEJBYPREDKE-JUZBSFEJSA-N; HQVJAFZRYOXCTP-JUZBSFEJSA-N
187.157	187.157	5		LMFA00000007; LMFA01100002; LMFA01100003; LMFA01100011; LMFA01100012	n-decanohydroxamic acid; 10-amino-decanoic acid; 2-amino-decanoic acid; 3S-aminodecanoic acid; 9-amino-decanoic acid	[M]-	C10H21NO2	QZXOLBPUAUOQFB-UHFFFAOYSA-N; XAUQWYHSQICPAZ-UHFFFAOYSA-N; JINGUCXQUOKWKH-UHFFFAOYSA-N; SSKFRIVYCVHCQK-VIFPVBQESA-N; FWPKWVUFQDXPBW-UHFFFAOYSA-N
187.16	376.334	3		LMFA07010539; LMPK15030004; LMPR0103010021	(E,E)-3,7,11-Trimethyl-2,6,10-dodecatrienyl decanoate; 5-n-nonadecylresorcinol; 22:3(5Z,9Z,19Z)(13Me,17Me,21Me)	[M-2H]2-	C25H44O2	ZSPZCKNQANJUIH-KSTRTYLUSA-N; PUNOCEUUYUXUGR-UHFFFAOYSA-N; LHDXYOPBJYRNES-TZPWFZHASA-N
187.163	564.512	10	FAHFA 36:1	LMFA07090025; LMFA07090026; LMFA07090027; LMFA07090028; LMFA07090029; LMFA07090030; LMFA07090031; LMFA07090032; LMFA07090095; LMFA07090096	FAHFA(18:1(9Z)/5-O-18:0); FAHFA(18:1(9Z)/7-O-18:0); FAHFA(18:1(9Z)/8-O-18:0); FAHFA(18:1(9Z)/9-O-18:0); FAHFA(18:1(9Z)/10-O-18:0); FAHFA(18:1(9Z)/11-O-18:0); FAHFA(18:1(9Z)/12-O-18:0); FAHFA(18:1(9Z)/13-O-18:0); FAHFA(18:1(9Z)/4-O-18:0); FAHFA(18:1(9Z)/3-O-18:0)	[M-3H]3-	C36H68O4	FQZBGGYKEFIGPO-MSUUIHNZSA-N; XTTLJAGOVSAKFB-NXVVXOECSA-N; YVQCSUUWPYOYGC-NXVVXOECSA-N; PGKKGBQMNNEIHV-PFONDFGASA-N; WYKCNLTXWMQKGB-PFONDFGASA-N; KPPODOBNUWGHGC-YPKPFQOOSA-N; OCHJVQODRYVDAA-YPKPFQOOSA-N; RCTXOTTXFKSGGU-SEYXRHQNSA-N; KSSRLILKAPQMSE-ZCXUNETKSA-N; ZUPUISWRBLIQFZ-ZCXUNETKSA-N
187.17	128.156	12		LMFA11000333; LMFA11000433; LMFA11000579; LMFA11000603; LMFA11000607; LMFA11000611; LMFA11000612; LMFA11000623; LMFA11000626; LMFA11000671; LMFA11000699; LMFA11000701	2,2,4-Trimethylhexane; 4-Methyloctane; Nonane; 2,5-dimethyl-heptane; 4-ethyl-heptane; 2,3-dimethylhexane; 2,4-dimethylhexane; 3-methyloctane; 2,2,3,3-tetramethylpentane; 2,2,3,4-Tetramethylpentane; 2,2-Dimethyl-3-ethylpentane; 3-Ethylheptane	[M+C2H3O2]-	C9H20	AFTPEBDOGXRMNQ-UHFFFAOYSA-N; DOGIHOCMZJUJNR-UHFFFAOYSA-N; BKIMMITUMNQMOS-UHFFFAOYSA-N; HQZHQNKZOYIKQC-UHFFFAOYSA-N; XMROPFQWHHUFFS-UHFFFAOYSA-N; WBRFDUJXCLCKPX-UHFFFAOYSA-N; AUKVIBNBLXQNIZ-UHFFFAOYSA-N; SEEOMASXHIJCDV-UHFFFAOYSA-N; QUKOJKFJIHSBKV-UHFFFAOYSA-N; VZFMYOCAEQDWDY-UHFFFAOYSA-N; CLZCPQKGOAXOJT-UHFFFAOYSA-N; PSVQKOKKLWHNRP-UHFFFAOYSA-N
187.17	142.172	13		LMFA11000568; LMFA11000602; LMFA11000605; LMFA11000609; LMFA11000615; LMFA11000617; LMFA11000618; LMFA11000619; LMFA11000621; LMFA11000622; LMFA11000687; LMFA11000688; LMFA11000697	Decane; 2,5,5-trimethyl-heptane; 2-methyl-3-ethyl-heptane; 5-ethyl-2-methyl-heptane; 2-methylnonane; 3-methylnonane; 4-methylnonane; 5-methylnonane; 2,3-dimethyloctane; 3,6-dimethyloctane; 3,3-Dimethyloctane; 3,4,5-Trimethylheptane; 4-propylheptane	[M+CHO2]-	C10H22	DIOQZVSQGTUSAI-UHFFFAOYSA-N; SOYLPZSOEXZMLE-UHFFFAOYSA-N; NKMJCVVUYDKHAV-UHFFFAOYSA-N; DGEMPTLPTFNEHJ-UHFFFAOYSA-N; SGVYKUFIHHTIFL-UHFFFAOYSA-N; PLZDDPSCZHRBOY-UHFFFAOYSA-N; IALRSQMWHFKJJA-UHFFFAOYSA-N; TYSIILFJZXHVPU-UHFFFAOYSA-N; YPMNDMUOGQJCLW-UHFFFAOYSA-N; JEEQUUSFXYRPRK-UHFFFAOYSA-N; DBULLUBYDONGLT-UHFFFAOYSA-N; LJIIBBYARMPSMT-UHFFFAOYSA-N; ABYGSZMCWVXFCQ-UHFFFAOYSA-N
187.188	564.585	6		LMFA01010038; LMFA01020273; LMFA07010010; LMFA07010055; LMFA07010056; LMFA07010057	octatriacontanoic acid; 2,4,6,8-tetramethyl-tetratriacontanoic acid; Behenyl palmitate; Arachidyl stearate; Palmityl behenate; Stearyl arachidate	[M-3H]3-	C38H76O2	AJQRZOBUACOSBG-UHFFFAOYSA-N; CROAPHWLZZGVPY-UHFFFAOYSA-N; FVFPPJUUWBXKFA-UHFFFAOYSA-N; SOCXDNMHDNVKIL-UHFFFAOYSA-N; UEDYHQHDUXDFGA-UHFFFAOYSA-N; XPRSWAIUFMEQLF-UHFFFAOYSA-N
187.196	376.407	6		LMFA11000145; LMFA11000146; LMFA11000147; LMFA11000451; LMFA11000532; LMFA11000550	7Z,11Z-Heptacosadiene; 7Z,13Z-Heptacosadiene; 7Z,15Z-Heptacosadiene; 5,9-Heptacosadiene; 9,10-Heptacosadiene; 9-Heptacosyne	[M-2H]2-	C27H52	RJYQFYALHBHYMG-ADYYPQGGSA-N; KFQMIPIUSPCZMY-RJIDASOESA-N; ABRCEHVRPPCVQQ-PAKHOBSHSA-N; KBDLPCRPXREHSX-QNBOAHBYSA-N; XEQXUNAXOZVXKX-UHFFFAOYSA-N; ZFLCMRXQPBSJCS-UHFFFAOYSA-N
187.366	565.119	2		LMPK12010136; LMPK12010357	Cyanidin 3-(6''-malylglucoside); Petunidin 3-(6''-malonylglucoside)	[M-3H]3-	C25H25O15	PEDSOKDCCXLZPI-OFOGYDHUSA-O; IAXXCVQRJLGMLV-XIRKIXBGSA-O
187.378	565.156	2		LMPK12010008; LMPK12010017	Pelargonidin 3-lathyroside; Pelargonidin 3-sambubioside	[M-3H]3-	C26H29O14	NKUOSFBSKVBOJC-HVHHODJLSA-O; NKUOSFBSKVBOJC-AOBOYTTNSA-O
187.415	565.268	2		LMPK11000021; LMPK11000024	7-O-acetyl-19,20-epoxycytochalasin C; 7-O-acetyl-19,20-epoxycytochalasin D	[M-3H]3-	C32H39NO8	SYQABGFBCTXKFW-CVDWFRDMSA-N; YHZFHLRLOBSXDU-BVHWIQSUSA-N
187.431	565.315	1		LMPK01000062	Jawsamycin	[M-3H]3-	C32H43N3O6	QOOORVUXEUQEKV-KNLYTHMISA-N
187.451	565.374	5	PC 20:0; PE-NMe 22:0	LMGP01010380; LMGP01010669; LMGP01010779; LMGP01010990; LMGP02010348	PC(10:0/10:0); PC(16:0/4:0); PC(18:0/2:0); PC(2:0/18:0); PE-NMe(11:0/11:0)	[M-3H]3-	C28H56NO8P	MLKLDGSYMHFAOC-AREMUKBSSA-N; FFLOXQLYEUNLJS-AREMUKBSSA-N; ILLILTKBYHPOIA-HHHXNRCGSA-N; ZAOLUUYNQPAHMS-HHHXNRCGSA-N; NDUYEVMUOMXUTP-AREMUKBSSA-N
187.463	565.411	7	PC O-21:0; PC 21:0; PE 24:0	LMGP01020074; LMGP01020112; LMGP01020118; LMGP01050051; LMGP02050061; LMGP02050071; LMGP02060026	PC(O-16:0/5:0); PC(O-18:0/3:0); PC(O-19:0/2:0); PC(21:0/0:0); PE(0:0/24:0); PE(24:0/0:0); 1-(2-methoxy-16Z-tricosenyl)-sn-glycero-3-phosphoethanolamine	[M-3H]3-	C29H60NO7P	XOMXEVYXKNFHHF-MUUNZHRXSA-N; UCCSHQOAOHRIDB-MUUNZHRXSA-N; WEBYRFPRCUWIME-GDLZYMKVSA-N; XZZSYDYWLNENCT-MUUNZHRXSA-N; BVNCTQAYPBVJJU-MUUNZHRXSA-N; OYIDIWMHAJCRKH-MUUNZHRXSA-N; PGVWCIIYGSVLDH-ZWZVMXJGSA-N
187.483	565.471	1		LMFA08020221	N-(15-methyl-3-(13-methyl-4Z-tetradecenoyloxy)-hexadecanoyl)-glycine	[M-3H]3-	C34H63NO5	IZIYPDPHWIMFEM-OKHXBCELSA-N
187.495	565.507	1	Cer 35:2	LMSP02010081	Cer(d15:2(4E,6E)/20:0(2OH))	[M-3H]3-	C35H67NO4	KFKYRFWJZNSCGH-FGLDYOEPSA-N
187.499	565.518	1		LMFA08020233	N-(4-isobutyramidobutyl)-15-methyl-N-(4-pentanamidobutyl)hexadecanamide	[M-3H]3-	C34H67N3O3	AIKFNLGXHRKOLE-UHFFFAOYSA-N
187.507	565.543	4	Cer 36:1	LMSP02010006; LMSP02010038; LMSP02010047; LMSP02020015	Cer(d18:1/18:0); Cer(d14:1/22:0); Cer(d16:1/20:0); Cer(d18:0/18:1(9Z))	[M-3H]3-	C36H71NO3	VODZWWMEJITOND-NXCSZAMKSA-N; ZEQGGWNOJHBYRD-NXCSZAMKSA-N; GOOUFNPMMZFHJF-NXCSZAMKSA-N; MJQIARGPQMNBGT-WWUCIAQXSA-N
187.621	377.257	3		LMFA08020143; LMFA08020144; LMFA08020342	15-HETE-Gly; 12-HETE-Gly; Stieleriacine C	[M-2H]2-	C22H35NO4	AFWJZEQUUAAITC-RQYADBJFSA-N; IEDOAPXQRUEANC-DJNHXDDZSA-N; JGQLEDVVHJKAFB-IBGZPJMESA-N
187.623	377.26	1		LMFA08020247	N-margaroyl taurine	[M-2H]2-	C19H39NO4S	NKUBJVWCFAYGAD-UHFFFAOYSA-N
187.639	377.293	1		LMFA08020072	N-arachidonoyl dihydroxypropylamine	[M-2H]2-	C23H39NO3	QHELXIATGZYOIB-DOFZRALJSA-N
187.7	566.121	2		LMPK12040003; LMPK12040012	Ginkgetin; Isoginkgetin	[M-3H]3-	C32H22O10	AIFCFBUSLAEIBR-UHFFFAOYSA-N; HUOOMAOYXQFIDQ-UHFFFAOYSA-N
187.702	566.127	7		LMPK12110837; LMPK12111216; LMPK12112185; LMPK12112186; LMPK12112188; LMPK12113129; LMPK12113130	6,8-Di-C-arabinopyranosyltricetin; 6-Hydroxyluteolin 7-xylosyl-(1->2)-xyloside; Quercetin 3-apiosyl-(1->2)-alpha-L-arabinopyranoside; Quercetin 3-xylosyl-(1->2)-alpha-L-arabinofuranoside; Quercetin 3-apiosyl-(1->2)-xyloside; Herbacetin 8-alpha-L-arabinopyranoside-4'-xyloside; Herbacetin 8,4'-dixyloside	[M-3H]3-	C25H26O15	FCZNGJMODFZUHI-WEOXUJSHSA-N; DBKLYDRODYBAGT-FWCIWKIHSA-N; FOENAQXATBLGSL-LVNOGPFZSA-N; ZUPASDOWHXCIHQ-BNUMRELZSA-N; FOENAQXATBLGSL-HIWKUZAISA-N; SGPXUDNIMAZUQQ-IZIYQWHWSA-N; SGPXUDNIMAZUQQ-YHDCOMSFSA-N
187.707	566.142	2		LMPK12140226; LMPK12140227	Poriolide; Isoporiolide	[M-3H]3-	C29H26O12	MIOHHCVOLDOCCT-SCCVXPFZSA-N; ZGRAFMJBVGBGRY-YHTNOUMASA-N
187.714	566.164	6		LMPK12113044; LMPK12113045; LMPK12120103; LMPK12140249; LMPK12140252; LMPK12140559	5,5'-Dihydroxy-3,6,7,2',4'-pentamethoxyflavone 5'-glucoside; Chrysosplenoside H; Butein 4'-arabinosyl-(1->4)-galactoside; 5,7,4'-Trihydroxyflavanone 7-O-arabinosylglucoside; 5,7,4'-Trihydroxyflavonone 4'-O-xylosylglucoside; Eriodictyol 5-methyl ether 7-O-xylosyl-(1->4)-arabinoside	[M-3H]3-	C26H30O14	NEZBWNHFSGWGDZ-XOEPBZCXSA-N; UNDQDHOUZGMIJZ-XOEPBZCXSA-N; UEBCNBNOYVLOPQ-SLVOMXBGSA-N; RDZXIOLHICKFEI-PGUNIBAKSA-N; ZGHVWJMNRMPONB-JVZUOOBWSA-N; DWVCLXSYYWRHGR-UHFFFAOYSA-N
187.75	566.273	1		LMST01120033	Ghalakinoside	[M-3H]3-	C29H42O11	NPHHLSOQKLWOCK-AHIYZFNLSA-N
187.755	566.286	1		LMGP20070011	PHHdiA-PA	[M-3H]3-	C26H47O11P	WGNYWUVFKBCERS-ABTZLANDSA-N
187.762	566.309	2		LMPR0103540015; LMPR0104130007	Austrobuxusin L; 2-O-(6-O-isocaleryl-beta-D-glucopyranosyl) atractyligenin	[M-3H]3-	C30H46O10	JATXQDKTIIOOJF-LGLGYDADSA-N; OXDRSZXSSZKWID-JQHIDBDQSA-N
198.917	163.947	1		LMFA01090029	2-bromo-2-butenoic acid	[M+Cl]-	C4H5BrO2	YKIKDQYYTAOTPL-IHWYPQMZSA-N
198.943	120.025	1		LMFA01130006	3-methyl-thiopropionic acid	[M+Br]-	C4H8O2S	CAOMCZAIALVUPA-UHFFFAOYSA-N
198.957	139.943	2		LMFA01090072; LMFA01090073	(Z)-2,3-dichloroacrylic acid; 3,3-dichloroacrylic acid	[M+C2H3O2]-	C3H2Cl2O2	YQYHCJZVJNOGBP-UPHRSURJSA-N; HYODZVPUCNBWNY-UHFFFAOYSA-N
198.961	120.042	5		LMFA01050378; LMFA01050385; LMFA01050397; LMFA01050400; LMFA01050461	3S,4-dihydroxy-butyric acid; 2,4-dihydroxy-butanoic acid; 4-deoxy-erythronic acid; a,b-dihydroxy-isobutyric acid; (S)-3,4-Dihydroxybutyric acid	[M+Br]-	C4H8O4	DZAIOXUZHHTJKN-VKHMYHEASA-N; UFYGCFHQAXXBCF-UHFFFAOYSA-N; LOUGYXZSURQALL-UHFFFAOYSA-N; DGADNPLBVRLJGD-UHFFFAOYSA-N; DZAIOXUZHHTJKN-UHFFFAOYSA-N
198.976	399.967	1		LMFA01090115	14,16-dibromo-7E,9E,13E,15Z-hexadecatetraen-5-ynoic acid	[M-2H]2-	C16H18Br2O2	IHOLWXBXQZKMFH-IYFNMWFESA-N
198.976	120.058	1		LMFA05000672	Lentialexin	[M+Br]-	C8H8O	AGWFAJXETXIOEE-UHFFFAOYSA-N
198.986	132.006	2		LMFA01170061; LMFA01170120	2-hydroxy-2-butenedioic acid; Oxalacetic acid	[M-H+HCOONa]-	C4H4O5	UWYVPFMHMJIBHE-UPHRSURJSA-N; KHPXUQMNIQBQEV-UHFFFAOYSA-N
198.989	199.997	1		LMFA12000374	4-(1,2-dithiin-3-yl)but-3-yne-1,2-diol	[M-H]-	C8H8O2S2	UBVZZJXCDZSDPM-UHFFFAOYSA-N
198.993	162.045	1		LMFA01090024	7-chloro-2E-heptenoic acid	[M+K-2H]-	C7H11ClO2	DFRVTLVIAOJPQP-HWKANZROSA-N
198.996	162.047	1		LMFA11000712	Trideca-1-en-3,5,7,9,11-pentayne	[M+K-2H]-	C13H6	KKBHBCOJHHCOCL-UHFFFAOYSA-N
198.999	164.03	1		LMFA12000349	(5-(but-3-en-1-yn-1-yl)thiophen-2-yl)methanol	[M+Cl]-	C9H8OS	FYRZGWSQPVKQIN-UHFFFAOYSA-N
199.001	132.021	1		LMFA01030961	2,4,6-Octatriynoic acid	[M-H+HCOONa]-	C8H4O2	GYUOOLGIYHUJRP-UHFFFAOYSA-N
199.001	162.053	6		LMFA01050454; LMFA01050470; LMFA01170049; LMFA01170050; LMFA01170088; LMFA01170091	(R)-2-ethylmalic acid; 2,3-dimethylmalic acid; 2-Hydroxyadipic acid; 2S-hydroxyadipic acid; 3-hydroxy-adipic acid; 3-hydroxymethyl-glutaric acid	[M+K-2H]-	C6H10O5	YVYGHRNLPUMVBU-ZCFIWIBFSA-N; WTIIULQJLZEHGZ-UHFFFAOYSA-N; OTTXIFWBPRRYOG-UHFFFAOYSA-N; OTTXIFWBPRRYOG-BYPYZUCNSA-N; YVOMYDHIQVMMTA-UHFFFAOYSA-N; IEPDKRIDROAXQP-UHFFFAOYSA-N
199.017	162.068	3		LMFA01030783; LMFA01031040; LMPR0102110001	8Z-Dihydromatricaria acid; cis-Lachnophyllic acid; beta-Dolabrin	[M+K-2H]-	C10H10O2	CKFUQXLAOJQWNI-IHWYPQMZSA-N; LGRWEGSQTDGYDD-HJWRWDBZSA-N; ZXPADFNEYYDQFL-UHFFFAOYSA-N
199.017	164.047	2		LMFA01030721; LMFA01030722	9-hydroxy-7E-Nonene-3,5-diynoic acid; 9-hydroxy-7Z-Nonene-3,5-diynoic acid	[M+Cl]-	C9H8O3	DSMORYZYOBMZIC-GQCTYLIASA-N; DSMORYZYOBMZIC-XQRVVYSFSA-N
199.02	162.071	1		LMFA07010867	Ethyl 4-(methylthio)butyrate	[M+K-2H]-	C7H14O2S	QNLREUZIHJHXRK-UHFFFAOYSA-N
199.022	86.0368	6		LMFA01030004; LMFA01030194; LMFA01030195; LMFA01030925; LMFA07040004; LMFA12000012	Vinyl acetic acid; Isocrotonic acid; Crotonic acid; but-2-enoic acid; Dihydrofuran-2(3H)-one; Diacetyl	[M+C2F3O2]-	C4H6O2	PVEOYINWKBTPIZ-UHFFFAOYSA-N; LDHQCZJRKDOVOX-IHWYPQMZSA-N; LDHQCZJRKDOVOX-NSCUHMNNSA-N; LDHQCZJRKDOVOX-UHFFFAOYSA-N; YEJRWHAVMIAJKC-UHFFFAOYSA-N; QSJXEFYPDANLFS-UHFFFAOYSA-N
199.022	178.048	2		LMFA01050475; LMFA01050486	2-dehydro-3-deoxy-D-gluconic acid; 2-Keto-3-deoxy-D-gluconic acid	[M+Na-2H]-	C6H10O6	WPAMZTWLKIDIOP-WVZVXSGGSA-N; WPAMZTWLKIDIOP-NQXXGFSBSA-N
199.022	132.042	8		LMFA01020277; LMFA01050460; LMFA01050466; LMFA01050472; LMFA01050482; LMFA01170103; LMFA01170105; LMFA01170119	3-hydroxy-3-methyl-2-oxo-butanoic acid; (S)-2-Acetolactate; (S)-4-hydroxy-2-oxopentanoic acid; 2-Acetolactate; 2-Hydroxy-4-oxopentanoic acid; dimethyl-malonic acid; Ethylmalonic acid; Methylsuccinic acid	[M-H+HCOONa]-	C5H8O4	DNOPJXBPONYBLB-UHFFFAOYSA-N; NMDWGEGFJUBKLB-YFKPBYRVSA-N; HFKQINMYQUXOCH-VKHMYHEASA-N; NMDWGEGFJUBKLB-UHFFFAOYSA-N; QTSNVMMGKAPSRT-UHFFFAOYSA-N; OREAFAJWWJHCOT-UHFFFAOYSA-N; UKFXDFUAPNAMPJ-UHFFFAOYSA-N; WXUAQHNMJWJLTG-UHFFFAOYSA-N
199.025	200.032	3		LMFA01030989; LMFA01170066; LMFA01170114	5-formyl-2-hydroxyhepta-2,4-dienedioic acid; 4-fumarylacetoacetic acid; Maleylacetoacetic acid	[M-H]-	C8H8O6	NLXIEJRQAIHYPN-IOBHVTPZSA-N; GACSIVHAIFQKTC-OWOJBTEDSA-N; GACSIVHAIFQKTC-UPHRSURJSA-N
199.03	600.112	7		LMPK12110524; LMPK12110530; LMPK12111690; LMPK12111786; LMPK12111787; LMPK12111895; LMPK12112215	Isoorientin 2''-O-gallate; Orientin 2''-O-gallate; Kaempferol 3-(6''-galloylgalactoside); Kaempferol 3-(2''-galloylglucoside); Kaempferol 3-(6''-galloylglucoside); Kaempferol 7-(6''-galloylglucoside); Quercetin 3-(2''-galloylrhamnoside)	[M-3H]3-	C28H24O15	KSIULUAZHQTOJC-NSSNTOQXSA-N; KVXWWRLZEGVWRD-OQHNQDISSA-N; STMNAPXMGWBZSF-OJWSHTDTSA-N; UWIQWJHBYRTKAL-KQOASZHBSA-N; STMNAPXMGWBZSF-OAYLZIFXSA-N; PJGFYRIIZPHDJQ-JXOXKRRHSA-N; KTTNFIOZYNBKEY-YIOJSCHVSA-N
199.032	400.079	3		LMPK12111983; LMPK12113042; LMPK12113351	3,5,7,4'-Tetrahydroxy-8-C-(3-methylsuccinoyl)flavone; 3,5,3'-Trimethoxy-6,7:4',5'-bis(methylenedioxy)flavone; 3,5,8-Trimethoxy-6,7:3',4'-bis(methylenedioxy)flavone	[M-2H]2-	C20H16O9	YTHNLQXRJHZHMM-UHFFFAOYSA-N; XOQCFHSJZRFZEQ-UHFFFAOYSA-N; QIQROODGFFUJKS-UHFFFAOYSA-N
199.038	178.063	6		LMFA01030710; LMFA01030711; LMFA01030712; LMFA01030713; LMFA01031130; LMFA01060086	8S-hydroxy-2E-Decene-4,6-diynoic acid; 8S-hydroxy-2-Decene-4,6-diynoic acid; 10-hydroxy-8E-Decene-4,6-diynoic acid; 10-hydroxy-8Z-Decene-4,6-diynoic acid; Antibiotic LA-1; 9-oxo-2,4,5,7-decatetraenoic acid	[M+Na-2H]-	C10H10O3	CRRZPEMJSQSTDV-ORZBULNSSA-N; CRRZPEMJSQSTDV-XZLDQRQTSA-N; JIPUTTVWDAXSEZ-FNORWQNLSA-N; JIPUTTVWDAXSEZ-ALCCZGGFSA-N; WLUIOVBNENBQAH-SFECMWDFSA-N; WLUIOVBNENBQAH-KQQUZDAGSA-N
199.038	132.058	3		LMFA05000705; LMFA05000707; LMFA05000757	Marasin ; 3,4-octadien-5,7-diyn-1-ol; 3,5,7-nonatriyn-1-ol	[M-H+HCOONa]-	C9H8O	WHVOFFPTHILKQP-UHFFFAOYSA-N; WHVOFFPTHILKQP-LURJTMIESA-N; OMYDFQNJZABHNO-UHFFFAOYSA-N
199.038	164.068	1		LMFA01050098	Digitoxic acid	[M+Cl]-	C6H12O5	GANHVRLFUFUPED-UHFFFAOYSA-N
199.04	400.095	2		LMPK12111648; LMPK12120074	(-)-8-(2-Carboxy-1-phenylethyl)-3,5,7-trihydroxyflavone delta-lactone; Lophirone D	[M-2H]2-	C24H16O6	SXMQPTBFMABSHL-UHFFFAOYSA-N; QTLOYOSKGRNTNQ-XLUWADSXSA-N
199.041	132.061	1		LMFA12000335	4-Mercapto-4-methylpentan-2-one	[M-H+HCOONa]-	C6H12OS	QRNZMFDCKKEPSX-UHFFFAOYSA-N
199.051	400.116	5		LMPK12060078; LMPK12090024; LMPK12110202; LMPK12113170; LMPK12113317	Stemonacetal; Mirificoumestan glycol; Torosaflavone A; Herbacetin 7,4'-dimethyl ether 8-butyrate; Thymusin 6-isobutyrate	[M-2H]2-	C21H20O8	KLMKGDIYOORAED-UHFFFAOYSA-N; FDDICYCDJLNBGT-UHFFFAOYSA-N; NORMTIXLPBZOKX-WGDDEHRHSA-N; ZRKHWLRSNPTLPH-UHFFFAOYSA-N; PIZGDKARXAJXIJ-UHFFFAOYSA-N
199.053	162.104	1		LMFA06000070	4,10-undecadiynal	[M+K-2H]-	C11H14O	UWQTVOGCRQIRPD-UHFFFAOYSA-N
199.053	164.084	2		LMFA01030456; LMFA07010951	2,4-decadiynoic acid; Methyl 3-phenylpropanoate	[M+Cl]-	C10H12O2	KXUDZZUURXIMDW-UHFFFAOYSA-N; RPUSRLKKXPQSGP-UHFFFAOYSA-N
199.058	400.131	1		LMPK12140049	Lophirone J	[M-2H]2-	C25H20O5	GIIGHMRSPFEORX-DEOSSOPVSA-N
199.059	86.0732	9		LMFA05000103; LMFA05000105; LMFA05000106; LMFA05000107; LMFA05000110; LMFA06000251; LMFA12000001; LMFA12000003; LMFA12000024	2-Methyl-3-buten-1-ol; 2-Methylenebutan-1-ol; 3-Methyl-2-buten-1-ol; 3-Methyl-3-buten-1-ol; 2Z-Penten-1-ol; Pentanal; pentan-3-one; pentan-2-one; 3-Methylbutan-2-one	[M+C2F3O2]-	C5H10O	NVGOATMUHKIQQG-UHFFFAOYSA-N; JKLUVCHKXQJGIG-UHFFFAOYSA-N; ASUAYTHWZCLXAN-UHFFFAOYSA-N; CPJRRXSHAYUTGL-UHFFFAOYSA-N; BTSIZIIPFNVMHF-ARJAWSKDSA-N; HGBOYTHUEUWSSQ-UHFFFAOYSA-N; FDPIMTJIUBPUKL-UHFFFAOYSA-N; XNLICIUVMPYHGG-UHFFFAOYSA-N; SYBYTAAJFKOIEJ-UHFFFAOYSA-N
199.059	132.079	16		LMFA01020401; LMFA01050011; LMFA01050012; LMFA01050013; LMFA01050014; LMFA01050015; LMFA01050376; LMFA01050377; LMFA01050380; LMFA01050381; LMFA01050387; LMFA01050402; LMFA01050408; LMFA01050432; LMFA01050441; LMFA01050443	L-Isoleucic acid; DL-2-hydroxy caproic acid; DL-3-hydroxy caproic acid; DL-4-hydroxy caproic acid; 5-hydroxy caproic acid; 6-hydroxy caproic acid; 5R-hydroxy-hexanoic acid; 3R-hydroxy-hexanoic acid; 2-hydroxy-3-methyl-pentanoic acid; Leucinic acid; 2-ethyl-2-hydroxy-butyric acid; D-Leucic acid; hydroxy-isocaproic acid; (S)-3-hydroxyhexanoic acid; (2R,3S)-2-hydroxy-3-methylpentanoic acid; (2S,3R)-…	[M-H+HCOONa]-	C6H12O3	RILPIWOPNGRASR-WHFBIAKZSA-N; NYHNVHGFPZAZGA-UHFFFAOYSA-N; HPMGFDVTYHWBAG-UHFFFAOYSA-N; ABIKNKURIGPIRJ-UHFFFAOYSA-N; YDCRNMJQROAWFT-UHFFFAOYSA-N; IWHLYPDWHHPVAA-UHFFFAOYSA-N; YDCRNMJQROAWFT-RXMQYKEDSA-N; HPMGFDVTYHWBAG-RXMQYKEDSA-N; RILPIWOPNGRASR-RFZPGFLSSA-N; LVRFTAZAXQPQHI-UHFFFAOYSA-N; LXVSANCQXSSLPA-UHFFFAOYSA-N; LVRFTAZAXQPQHI-RXMQYKEDSA-N; LVRFTAZAXQPQHI-YFKPBYRVSA-N; HPMGFDVTYHWBAG-YFKPBYR…
199.061	140.047	1		LMFA07040113	HOHA lactone	[M+C2H3O2]-	C7H8O3	MGDPEFRLGBFRFH-OWOJBTEDSA-N
199.061	154.063	1		LMFA07040114	HOOA lactone	[M+CHO2]-	C8H10O3	RCJOKQHNYYSHIB-DUXPYHPUSA-N
199.061	600.205	1		LMPR0102070030	Loganin pentaacetate	[M-3H]3-	C27H36O15	AEJMLRVPTZEQEF-HISSRJBZSA-N
199.069	400.152	6		LMPK12050508; LMPK12110562; LMPK12120357; LMPK12120358; LMPK12140005; LMPK12140476	(+)-Echinoisoflavanone; Brevicornin; Melafolone; Valafolone; 7-Hydroxy-6,8-di-C-methylflavanone 7-O-arabinoside; Kenusanone E	[M-2H]2-	C22H24O7	BNNYBQXTFXFCME-UHFFFAOYSA-N; YUCRNUHJPUHOKK-UHFFFAOYSA-N; BICSVVFMOSJUCU-VAWYXSNFSA-N; YABVHCBUBNHULG-ZHACJKMWSA-N; RLPHVYYMPXVDER-SYNZBWTMSA-N; SABJGAJVBSRRQW-UHFFFAOYSA-N
199.07	132.09	1		LMFA01100057	2,5-Diaminopentanoic acid	[M-H+HCOONa]-	C5H12N2O2	AHLPHDHHMVZTML-UHFFFAOYSA-N
199.071	600.234	1		LMFA03120030	12S-acetoxy-punaglandin 2	[M-3H]3-	C29H41O11Cl	QCXWMBWSNWERAP-OSOZVZRNSA-N
199.072	159.053	1		LMFA08020196	N-methyl-2-oxoglutaramic acid	[M+C2H3N-H]-	C6H9NO4	MOIJYNHJLPUMNX-UHFFFAOYSA-N
199.074	178.099	2		LMFA05000603; LMFA07010955	1-hydroxy-5-phenyl-3-pentanone; Methyl 4-phenylbutanoate	[M+Na-2H]-	C11H14O2	VQTZONPDOFOTIF-UHFFFAOYSA-N; YRYZGVBKMWFWGT-UHFFFAOYSA-N
199.076	200.084	1		LMFA05000697	Safynol	[M-H]-	C13H12O2	GVCJUCQUVWZELI-DXFRQSKKSA-N
199.084	199.084	1		LMFA08030031	N-(3-oxo-pentanoyl)-homoserine lactone	[M]-	C9H13NO4	SCRBQXWVQAXYJP-ZETCQYMHSA-N
199.09	164.12	2		LMFA02020009; LMFA06000069	cis-Jasmone; 2,4,6-undecatrienal	[M+Cl]-	C11H16O	XMLSXPIVAXONDL-PLNGDYQASA-N; IYJQORLVRUQEIH-SUTYWZMXSA-N
199.092	400.198	1		LMFA01090099	6-bromo-heneicosa-5E,9Z-dienoic acid	[M-2H]2-	C21H37BrO2	CHDNELKYCOHVFT-QXZHCCGNSA-N
199.095	86.1095	1		LMFA11000007	hexane	[M+C2F3O2]-	C6H14	VLKZOEOYAKHREP-UHFFFAOYSA-N
199.098	70.0419	1		LMFA12000018	3-Buten-2-one	[2M+C2H3O2]-	C4H6O	FUSUHKVFWTUUBE-UHFFFAOYSA-N
199.098	140.084	16		LMFA01030441; LMFA01030442; LMFA01030577; LMFA01030578; LMFA01030795; LMFA01140031; LMFA05000562; LMFA05000563; LMFA06000037; LMFA06000038; LMFA06000129; LMFA07010177; LMFA07010180; LMFA07010779; LMFA07010858; LMFA07010882	4Z,7-octadienoic acid; 5,7-octadienoic acid; 2-octynoic acid; 7-octynoic acid; 2E,7-Octadienoic acid; Alepramic acid; (E,E)-2-methyl-6-oxohepta-2,4-dienol; (E,E)-7-hydroxy-6-methylhepta-3,5-dienal; 2-octenedial; 4-octenedial; 4-oxo-2E-Octenal; 2E,5-Hexadienyl acetate; 2E,4E-Hexadienyl acetate; Allyl tiglate; Ethyl 2-methyl-3,4-pentadienoate; Ethyl sorbate	[M+C2H3O2]-	C8H12O2	DANMCTRTXMRTRY-PLNGDYQASA-N; TXORZOOFFDVXQY-ONEGZZNKSA-N; BQDKCWCMDBMLEH-UHFFFAOYSA-N; WJBHDZBQZOMDFF-UHFFFAOYSA-N; NZEBVMIRSIBPJJ-VOTSOKGWSA-N; ZKEQEKIUJNGBRM-UHFFFAOYSA-N; CZHVRQOHHDVSOA-HJIKTHEYSA-N; ARBHCEGTLUXZRX-YNRRLODASA-N; DZYVOBZUVXUJJG-HWKANZROSA-N; IPKANKUZIOETCW-OWOJBTEDSA-N; KKCMFNUPOSVKRS-GQCTYLIASA-N; XKOQIBMJBXCXMT-AATRIKPKSA-N; PXVKYPFROMBALG-VNKDHWASSA-N; ODOZNBUSHKFCSH-ALCCZGG…
199.098	154.099	18		LMFA01020398; LMFA01030447; LMFA01030448; LMFA01030449; LMFA01030450; LMFA01030504; LMFA01030505; LMFA01030506; LMFA01030507; LMFA01030508; LMFA01030509; LMFA06000254; LMFA07010777; LMFA07010945; LMFA07040018; LMFA07040020; LMFA12000242; LMFA12000243	Dendryphiellic acid A; 2,6-nonadienoic acid; 2E,6Z-nonadienoic acid; 2Z,4E-nonadienoic acid; 5,7-nonadienoic acid; 2-nonynoic acid; 4-nonynoic acid; 5-nonynoic acid; 6-nonynoic acid; 7-nonynoic acid; 8-nonynoic acid; 4-oxo-nonenal; Allyl hexenoate; Methyl 2-octynoate; (2-Hydroxymethyl-cyclohexyl)-acetic acid lactone; 2-nonen-4-olide; 3E-Nonen-2,5-dione; 3Z-Nonen-2,5-dione	[M+CHO2]-	C9H14O2	DNUJBTBPCOIYRL-QALPAXIDSA-N; VCXVRGHERCHZLW-DYWGDJMRSA-N; VCXVRGHERCHZLW-ODYTWBPASA-N; YAWXLPDXHPHGPX-MDAAKZFYSA-N; MBFQFNUNKGVKRZ-MQQKCMAXSA-N; ZAWLBSATNLQTON-UHFFFAOYSA-N; LWMGSJYVDCEMDH-UHFFFAOYSA-N; GIMQQWKASGCRDK-UHFFFAOYSA-N; JYHVTTAHMRXBQX-UHFFFAOYSA-N; XHWZIVIBBICWQB-UHFFFAOYSA-N; NLRIJHGYFNZMGB-UHFFFAOYSA-N; SEPPVOUBHWNCAW-FNORWQNLSA-N; VOLVXFXDLNXTMV-VOTSOKGWSA-N; FRLZQXRXIKQFNS-UHFFFAO…
199.098	100.052	13		LMFA01020029; LMFA01020030; LMFA01020097; LMFA01020110; LMFA01020111; LMFA01030005; LMFA01030006; LMFA01030007; LMFA01031004; LMFA01031005; LMFA07010505; LMFA07040008; LMFA12000075	Angelic acid; Tiglic acid; beta,beta-dimethyl acrylic acid; Isopropenylacetic acid; 2-ethyl acrylic acid; beta-ethyl acrylic acid; beta-penteic acid; Allyl acetic acid; cis-pent-2-enoic acid; cis-pent-3-enoic acid; ethyl 2E-propenoate; gamma-valerolactone; Pentane-2,4-dione	[2M-H]-	C5H8O2	UIERETOOQGIECD-ARJAWSKDSA-N; UIERETOOQGIECD-ONEGZZNKSA-N; YYPNJNDODFVZLE-UHFFFAOYSA-N; IGRURXZWJCSNKU-UHFFFAOYSA-N; WROUWQQRXUBECT-UHFFFAOYSA-N; YIYBQIKDCADOSF-ONEGZZNKSA-N; UIUWNILCHFBLEQ-NSCUHMNNSA-N; HVAMZGADVCBITI-UHFFFAOYSA-N; YIYBQIKDCADOSF-ARJAWSKDSA-N; UIUWNILCHFBLEQ-IHWYPQMZSA-N; JIGUQPWFLRLWPJ-UHFFFAOYSA-N; GAEKPEKOJKCEMS-UHFFFAOYSA-N; YRKCREAYFQTBPV-UHFFFAOYSA-N
199.098	200.105	8		LMFA01050579; LMFA01060079; LMFA01060080; LMFA01170032; LMFA01170044; LMFA01170045; LMFA01170131; LMFA01170132	Cladosporacid E; 3,6-dioxo-decanoic acid; 6,9-dioxo-decanoic acid; 2E-Decenedioic acid; 4E-Decenedioic acid; 4Z-Decenedioic acid; Callosobruchusic acid; 2,6R-Dimethyl-2E-octen-1,8-dioic acid	[M-H]-	C10H16O4	UKEJNPOKFAQIRU-KPMZXABDSA-N; AEVOBXGBFZDZTC-UHFFFAOYSA-N; BEPSZXZHUPDOJB-UHFFFAOYSA-N; XUNMWLWTZWWEIE-FNORWQNLSA-N; CXGDCGIPEJKSCK-HNQUOIGGSA-N; CXGDCGIPEJKSCK-IWQZZHSRSA-N; VNSKHKIHRLWODC-VOTSOKGWSA-N; KWIQWVWDQRSGSQ-KBUNYLKBSA-N
199.098	400.21	2		LMFA07040167; LMFA07040168	Berkeleylactone G; Berkeleylactone H	[M-2H]2-	C20H32O8	LHCHMGFKQQZRRH-JUDWWFKISA-N; VWUDIRRHACQVQE-XOZUALGNSA-N
199.102	600.327	2	PI 18:0; Glc-GP 18:0	LMGP06050004; LMGP14040003	PI(18:0/0:0); Glc-GP(18:0/0:0)	[M-3H]3-	C27H53O12P	MXAFDFDAIFZFET-CZDOQZASSA-N; FSUPTCJORBQYEX-VZJUQIMDSA-N
199.105	400.225	13		LMPK13070047; LMST01130010; LMST01130020; LMST01130027; LMST01130028; LMST01130033; LMST01130055; LMST01130058; LMST01130060; LMST04010362; LMST04010363; LMST04010364; LMST04010391	9-Hydroxy-1-(2,4,6-trihydroxyphenyl)-6Z,10E,12Z,15Z-octadecatetraen-1-one; Bufohydrolide A; 19-oxo-bufalin; 19-hydroxyresibufogenin; 12beta-hydroxyresibufogenin; Desacetylcinobufagin; Drimianin A; Drimianin F; Bovogenin A; 3,7,12-Trioxo-5beta-chol-1-en-24-oic Acid; 3,7,12-Trioxochol-4-en-24-oic Acid; 3,7,12-Trioxochol-5-en-24-oic Acid; 7alpha-Hydroxy-3,12-dioxochola-1,4-dien-24-oic Acid	[M-2H]2-	C24H32O5	IOUZORJQGVEPBC-WYOMFYCUSA-N; TYWDBJAVSCRBQI-FTXNGJEASA-N; STSJQAAJJHGCMJ-KLAFWMLLSA-N; XTGMXQCGCNTMEI-RLKKFORUSA-N; DUDKFSOZKFNNCE-FEHGIAQLSA-N; IXZHDDUFQVXHIL-UOAIQHMYSA-N; YMQYTASTGDLXND-CMMPFZLISA-N; YMQYTASTGDLXND-GHTSEYBASA-N; STSJQAAJJHGCMJ-XZOYFZSUSA-N; NSZARVPLZQBVHT-KLRNGDHRSA-N; DOJHSDGOYNKBMZ-UJRQNWHJSA-N; OFSYWINBCOLEPI-UJRQNWHJSA-N; QTUNPULUQOEUGW-DCKHNJRBSA-N
199.109	159.09	1		LMFA01030987	5-Acetamidovalerate	[M+C2H3N-H]-	C7H13NO3	TZZSWAXSIGWXOS-UHFFFAOYSA-N
199.121	199.121	1		LMFA08030025	N-hexanoyl-homoserine lactone	[M]-	C10H17NO3	ZJFKKPDLNLCPNP-QMMMGPOBSA-N
199.123	400.261	5		LMPK13070043; LMPR0105050001; LMPR0105050005; LMPR0105050006; LMST02030216	Jambone B; Ophiobolin A; Ophiobolin P; Ophiobolin Q; Ximaosteroid C	[M-2H]2-	C25H36O4	OETDHGGLSDYGOG-YSTUJMKBSA-N; MWYYLZRWWNBROW-BDZRSQQBSA-N; KNMOPFLBPXTWRO-UERVZAPGSA-N; ZCYAUPOUCSSQGA-WBBAMFPJSA-N; RCFOMLRYMGHTOF-HKHKHGNYSA-N
199.126	164.156	1		LMFA11000051	5-Ethyl-3-methyl-2E,4E,6E-nonatriene	[M+Cl]-	C12H20	CCGOFOHHWSKWIK-GOZCNEPISA-N
199.132	600.418	44		LMPR01070048; LMPR01070050; LMPR01070063; LMPR01070065; LMPR01070104; LMPR01070158; LMPR01070187; LMPR01070190; LMPR01070193; LMPR01070200; LMPR01070201; LMPR01070282; LMPR01070284; LMPR01070290; LMPR01070291; LMPR01070301; LMPR01070444; LMPR01070531; LMPR01070532; LMPR01070663; LMPR01070664; LMPR01070665; LMPR01070666; LMPR01070667; LMPR01070668; LMPR01070669; LMPR01070670; LMPR01070727; LMPR010…	Capsorubin; Capsanthin 3,6-epoxide; Cycloviolaxanthin; Cucurbitaxanthin B; Nostoxanthin; Siphonaxanthin; Oscillol; 4-Hydroxymyxol/ 4-OH-myxol/ (Aphanizophyll); Salmoxanthin; Prasinoxanthin; Preprasinoxanthin; Violaxanthin; 9-cis-Violaxanthin; all-trans-neoxanthin; 9'-cis-neoxanthin; Luteoxanthin; (2S,2'S)-Oscillol; (3S,4S,2'S)-4-Hydroxymyxol; (3S,4R,2'S)-4-Hydroxymyxol; Corbiculaxanthin; Crustaxa…	[M-3H]3-	C40H56O4	GVOIABOMXKDDGU-YUURSNASSA-N; TWTPPPZIWNGQCQ-YNKJSWFTSA-N; RZEVGLVRLUDYEA-AOXVFRMFSA-N; WBXYNQBROQPCES-UVAHLJQVSA-N; JVPASJUYZJKFHY-HWFHZMFDSA-N; SUCKEYMKNGZJHK-ZARIWKGHSA-N; FREWEFHGNSZGSU-GABTXSFTSA-N; BOVRCQYBOHNUIF-YRNCWOPMSA-N; SVQBXFMDOMCWNO-ANLGSCMUSA-N; WOJYJHBMWRNRJG-DTJZQRCSSA-N; UDHCTKONQXLHKV-YRZLMHPLSA-N; SZCBXWMUOPQSOX-WVJDLNGLSA-N; SZCBXWMUOPQSOX-NLNQYMAJSA-N; PGYAYSRVSAJXTE-MTYISEJ…
199.134	140.12	22		LMFA05000118; LMFA05000136; LMFA05000498; LMFA05000499; LMFA05000501; LMFA05000502; LMFA05000555; LMFA05000608; LMFA06000041; LMFA06000042; LMFA06000043; LMFA06000044; LMFA06000113; LMFA06000127; LMFA06000140; LMFA12000094; LMFA12000133; LMFA12000134; LMFA12000135; LMFA12000136; LMFA12000141; LMFA12000145	2,4-Dimethyl-2E,4E-heptadien-1-ol; 3Z,6Z-Nonadien-1-ol; 6E,8-Nonadien-2R-ol; 6Z,8-Nonadien-2R-ol; 6E,8-nonadien-2S-ol; 6Z,8-Nonadien-2S-ol; (3E,6Z)-3,6-Nonadien-1-ol; 2,4-Nonadien-1-ol; 2-nonenal; 3-nonenal; 4-nonenal; 6-nonenal; 3Z-nonenal; 2,6-Dimethyl-5-heptenal; 4Z-Nonenal; 4,6-Dimethyl-4E-hepten-3-one; 3E-Nonen-2-one; 6E-Nonen-2-one; 4Z-Nonen-2-one; 6Z-Nonen-2-one; 5-Nonen-2-one; 8-Nonen-2-o…	[M+C2H3O2]-	C9H16O	FOGJPHRWJKZCAO-XVYDYJIPSA-N; PICGPEBVZGCYBV-CWWKMNTPSA-N; KOFXIBPKWDCMSE-XNPJLODASA-N; KOFXIBPKWDCMSE-XRVBUDJMSA-N; KOFXIBPKWDCMSE-MOVJSRMASA-N; KOFXIBPKWDCMSE-WBSSQXGSSA-N; PICGPEBVZGCYBV-WWVFNRLHSA-N; NCPWFIVLKCFWSP-BSWSSELBSA-N; BSAIUMLZVGUGKX-BQYQJAHWSA-N; YXEAENVLZOODMT-VOTSOKGWSA-N; QPULDJYQYDGZEI-AATRIKPKSA-N; RTNPCOBSXBGDMO-ONEGZZNKSA-N; YXEAENVLZOODMT-SREVYHEPSA-N; YGFGZTXGYTUXBA-UHFFFAO…
199.134	154.136	33		LMFA05000127; LMFA05000141; LMFA05000543; LMFA06000053; LMFA06000054; LMFA06000055; LMFA06000056; LMFA06000147; LMFA06000148; LMFA06000276; LMFA12000150; LMPR0102010007; LMPR0102010010; LMPR0102010011; LMPR0102010013; LMPR0102010016; LMPR0102010018; LMPR0102010019; LMPR0102010028; LMPR0102090004; LMPR0102090019; LMPR0102090028; LMPR0102090031; LMPR0102090032; LMPR0102090034; LMPR0102090035; LMPR0…	3,7-Dimethyl-3Z,6-octadien-1-ol; 7Z,9-Decadien-1-ol; (2E,4E)-2,4-Decadien-1-ol; 2-decenal; 3-decenal; 5-decenal; 6-decenal; 4Z-Decenal; 5Z-Decenal; 4E-decenal; 7E-Decen-2-one; (R)-(+)-Citronellal; Nerol; (S)-(-)-Citronellal; (-)-Linalool; 2E-geraniol; (S)-lavandulol; (R)-lavandulol; S-ipsenol; (-)-Menthone; 1,8-Cineol; (R)-(+)-alpha-Terpineol; (1R,2R,4R)-Dihydrocarveol; (1R,2S,4R)-Neo-dihydrocarv…	[M+CHO2]-	C10H18O	DTHIOPUFUOMHAY-POHAHGRESA-N; WIIGCNVKVVQGOY-ARJAWSKDSA-N; NUBWFSDCZULDCI-BLHCBFLLSA-N; MMFCJPPRCYDLLZ-CMDGGOBGSA-N; NRXZYQITMVTQIB-BQYQJAHWSA-N; FJVGFBFLXXDIAP-AATRIKPKSA-N; BHAHVSKDYRPNIR-SNAWJCMRSA-N; CWRKZMLUDFBPAO-SREVYHEPSA-N; FJVGFBFLXXDIAP-WAYWQWQTSA-N; CWRKZMLUDFBPAO-VOTSOKGWSA-N; LLSXGTGHORAQKV-SNAWJCMRSA-N; NEHNMFOYXAPHSD-SNVBAGLBSA-N; GLZPCOQZEFWAFX-YFHOEESVSA-N; NEHNMFOYXAPHSD-JTQLQIE…
199.134	200.141	15		LMFA01050164; LMFA01050328; LMFA01050329; LMFA01050436; LMFA01060034; LMFA01060035; LMFA01060036; LMFA01060037; LMFA01060038; LMFA01060087; LMFA07010641; LMFA07040022; LMFA07040023; LMFA07040031; LMPK09000029	2-hydroxy-10-undecenoic acid; 2R-hydroxy-10-undecenoic acid; 2S-hydroxy-10-undecenoic acid; (S)-9-Hydroxy-10-undecenoic acid; Pelargonyl acetic acid; 3-capryl propionic acid; 4-heptanoyl butyric acid; 8-propionyl caprylic acid; 9-acetyl pelargonic acid; 2-oxo-undecanoic acid; 3Z-Hexenyl 2R-hydroxy-3-methylbutyrate; 5R-hydroxy-4R-decanolide; 5S-hydroxy-4R-decanolide; 6-hydroxy-4-Undecanolide; 3-Hy…	[M-H]-	C11H20O3	NOAFRVYUFCNMLG-UHFFFAOYSA-N; NOAFRVYUFCNMLG-SNVBAGLBSA-N; NOAFRVYUFCNMLG-JTQLQIEISA-N; CJUFNYIRKDOQMC-SNVBAGLBSA-N; RYAXOIRSQGWHQD-UHFFFAOYSA-N; KBWRWCSRYCKEOR-UHFFFAOYSA-N; LXPXOCHGDNNXCA-UHFFFAOYSA-N; KUPZGNQJONLIRP-UHFFFAOYSA-N; UKHMENMPHVRROO-UHFFFAOYSA-N; GIBJGNIQPMQQIY-UHFFFAOYSA-N; DGPCWWZIQGEZER-WWQCOOJYSA-N; BCVDPRNPUNARHZ-NXEZZACHSA-N; BCVDPRNPUNARHZ-VHSXEESVSA-N; GNPDQWWIALTIDQ-UHFFFAO…
199.134	400.282	2		LMFA13040026; LMFA13040073	ascr#27; oscr#27	[M-2H]2-	C22H40O6	PHSQDXKUQRUWOG-PXMSNCRXSA-N; BEKLYIAFACFFDO-UPBMBJRSSA-N
199.142	400.298	5		LMST02020075; LMST03020035; LMST03020036; LMST03020645; LMST03020649	Testosterone enanthate; (17E)-1alpha,25-dihydroxy-17,20-didehydro-21-norvitamin D3 / (17E)-1alpha,25-dihydroxy-17,20-didehydro-21-norcholecalciferol; (17Z)-1alpha,25-dihydroxy-17,20-didehydro-21-norvitamin D3 / (17Z)-1alpha,25-dihydroxy-17,20-didehydro-21-norcholecalciferol; 19-Nor-14,20-bisepi-23-yne-1,25 dihydroxyvitamin D3; 19-Nor-14-epi-23-yne-1,25 dihydroxyvitamin D3	[M-2H]2-	C26H40O3	VOCBWIIFXDYGNZ-IXKNJLPQSA-N; WAQLIOVKGGWXKO-BSEONHEZSA-N; WAQLIOVKGGWXKO-HYSHXFDISA-N; HHGRMHMXKPQNGF-ZCZQXKTASA-N; HHGRMHMXKPQNGF-WNSNRMDMSA-N
199.144	600.454	2		LMPR01070151; LMPR01070493	OH-Spheroidenone; R.g.Keto-IV	[M-3H]3-	C41H60O3	RUIGAJAIJJUKFM-PZWPVEARSA-N; GNQGCRSAOCMLSV-NELSBDBUSA-N
199.145	159.126	3		LMFA01100020; LMFA01100056; LMFA01100059	3-amino-octanoic acid; DL-2-amino-octanoic acid; 8-aminocaprylic acid	[M+C2H3N-H]-	C8H17NO2	FYHHDJRMDOBZJF-UHFFFAOYSA-N; AKVBCGQVQXPRLD-UHFFFAOYSA-N; UQXNEWQGGVUVQA-UHFFFAOYSA-N
199.147	178.172	1		LMFA11000053	6-Ethyl-4-methyl-3E,5E,7E-decatriene	[M+Na-2H]-	C13H22	XVFSRVJYTDFHHZ-GCMZYXHCSA-N
199.149	400.313	1		LMPR01070143	4,4'-Diapolycopene	[M-2H]2-	C30H40	HGWBSMBLLOMJGT-DADBORHESA-N
199.151	600.475	6	DG 35:5	LMGL02010051; LMGL02010376; LMGL02010441; LMGL02010464; LMGL02010478; LMGL02010501	DG(17:2(9Z,12Z)/18:3(9Z,12Z,15Z)/0:0)[iso2]; DG(13:0/22:5(7Z,10Z,13Z,16Z,19Z)/0:0)[iso2]; DG(15:0/20:5(5Z,8Z,11Z,14Z,17Z)/0:0)[iso2]; DG(15:1(9Z)/20:4(5Z,8Z,11Z,14Z)/0:0)[iso2]; DG(18:3(6Z,9Z,12Z)/17:2(9Z,12Z)/0:0)[iso2]; DG(18:4(6Z,9Z,12Z,15Z)/17:1(9Z)/0:0)[iso2]	[M-3H]3-	C38H64O5	PLLMXNCPRYNDFZ-WJOQJKNZSA-N; UOMKVZCOOUOPCG-JBMWSKGXSA-N; NTJHKGFUSIEKLS-BYGFOQLFSA-N; XUUIRLLRMPOQJD-IHVNYZEVSA-N; RMJIFWVSRWTDRC-RMUYVVDSSA-N; ZTKPSPCIXNYESV-XOLSZRQXSA-N
199.156	600.491	2		LMPR01070140; LMPR01070445	3,4,3',4'-Tetrahydrospirilloxanthin; Methoxyspheroidene	[M-3H]3-	C42H64O2	LCTIOHZQWXQPIB-VYCPWLLESA-N; ICSVGZGOGZESCK-QETIOTSESA-N
199.158	200.165	1		LMFA07010716	2-Hexenoylcholine	[M-H]-	C11H22NO2	FEBXWAFFYJZFMS-BQYQJAHWSA-N
199.16	400.334	46		LMPK15030037; LMST01010012; LMST01010049; LMST01010122; LMST01010133; LMST01010253; LMST01010269; LMST01010271; LMST01010284; LMST01010300; LMST01010354; LMST01010355; LMST01010356; LMST01010386; LMST01010387; LMST01010395; LMST01010468; LMST01031266; LMST03020231; LMST03020232; LMST03020233; LMST03020234; LMST03020235; LMST03020236; LMST03020237; LMST03020238; LMST03020239; LMST03020240; LMST030…	5-((8Z,11Z)-henicosa-8,11-dien-1-yl)resorcinol; 24,25-epoxy-cholesterol; 7-oxo-cholesterol; Cholesta-5,7-diene-1,3-diol; 24-oxocholesterol; cholesta-6,8(14)-dien-3beta,5alpha-diol; 15-ketocholestene; 3-oxo-7alpha-hydroxycholesterol ; (22,23-dinor)-24-vinyl-cholest-5-en-3beta,24-diol; 24-keto-25dehydrocholestanol; 4beta-OH-7-DHC; 4alpha-OH-7-DHC; 24S-OH-7-DHC; (24Z),26-hydroxydesmosterol; 22-oxoch…	[M-2H]2-	C27H44O2	XMXMFSCJKOEEJO-XVTLYKPTSA-N; OSENKJZWYQXHBN-XVYZBDJZSA-N; YIKKMWSQVKJCOP-ABXCMAEBSA-N; PJEIBQWLLDBCCO-FDUUVPPLSA-N; PGLNLCWHYQYRGQ-ZHHJOTBYSA-N; JVKATXXFNVGWKA-BREPCKMYSA-N; LINVVMHRTUSXHL-GGVPDPBRSA-N; RHAPOGOMBGUDQA-RQDYSCIWSA-N; VJZMDHUFPFDPDV-IEQUMJIWSA-N; KVBKKQCGSSNDFU-ATCMKXLTSA-N; ARJBYZCJCNTGQM-TVAUXRHWSA-N; ARJBYZCJCNTGQM-XQCWDQNDSA-N; JZCPTPIGOKTFQQ-ADYUQSCBSA-N; CLACDUUQGFRYIM-QHYPZIE…
199.17	140.156	15		LMFA11000311; LMFA11000593; LMFA11000597; LMFA11000630; LMFA11000631; LMFA11000644; LMFA11000645; LMFA11000646; LMFA11000652; LMFA11000653; LMFA11000654; LMFA11000656; LMFA11000657; LMFA11000669; LMPR0102050002	1-Decene; 2,6-dimethyl-2-octene; 5E-decene; 1-methylpropyl-cyclohexane; 1,1,2,3-tetramethylcyclohexane; 1-ethyl-trans-1,3-dimethycyclohexane; 1-ethyl-trans-1,4-dimethycyclohexane; 1-ethyl-2,3-dimethycyclohexane; 1-methyl-2-propylcyclohexane; 1-methyl-3-isopropylcyclohexane; 1-methyl-3-propylcyclohexane; 2-ethyl-1,3-dimethyl-cyclohexane; Butylcyclohexane; Pentylcyclopentane; 1-ethyl-2,4-dimethycyc…	[M+C2H3O2]-	C10H20	AFFLGGQVNFXPEV-UHFFFAOYSA-N; WQNLWKDARWVSKE-UHFFFAOYSA-N; UURSXESKOOOTOV-MDZDMXLPSA-N; QTYARKOMFKRPSY-UHFFFAOYSA-N; BUOAKQCLRBVIOX-UHFFFAOYSA-N; YLZKVXHQMPWDBJ-ZJUUUORDSA-N; JUJZODUQWZZPDO-AOOOYVTPSA-N; VJIJHYHFBLLMQS-UHFFFAOYSA-N; BVYJEKBXVYKYRA-UHFFFAOYSA-N; QRDCBPPMQOPHOU-UHFFFAOYSA-N; HFHJBWYDQAWSIA-UHFFFAOYSA-N; QZUJWESVOYGMQY-UHFFFAOYSA-N; GGBJHURWWWLEQH-UHFFFAOYSA-N; HPQURZRDYMUHJI-UHFFFAO…
199.17	154.172	8		LMFA11000332; LMFA11000412; LMFA11000436; LMFA11000595; LMFA11000596; LMFA11000628; LMFA11000634; LMFA11000664	1-Undecene; 3-Undecene; 4-Undecene; 6-methyl- 4E-decene; 2,3,6-trimethyl-4-Octene; 1,2-dimethylpropyl-cyclohexane; 1,1-dimethyl-2-propylcyclohexane; 1-butyl-2-ethylcyclopentane	[M+CHO2]-	C11H22	DCTOHCCUXLBQMS-UHFFFAOYSA-N; SDTYFWAQLSIEBH-FNORWQNLSA-N; JABYJIQOLGWMQW-VQHVLOKHSA-N; NPZGWUKMILXVMS-CSKARUKUSA-N; BPHPRVXZLWQTOR-BQYQJAHWSA-N; FGMIBQACCWIIBU-UHFFFAOYSA-N; XKMQXWSKJIGVIO-UHFFFAOYSA-N; YJMFUCKUZMNZLY-UHFFFAOYSA-N
199.17	100.089	13		LMFA05000059; LMFA05000060; LMFA05000113; LMFA05000115; LMFA05000116; LMFA05000464; LMFA05000538; LMFA05000561; LMFA06000109; LMFA12000027; LMFA12000033; LMFA12000048; LMFA12000049	3Z-hexenol; 2E-hexenol; 3E-Hexen-1-ol; 2Z-Hexen-1-ol; 1-Hexen-1-ol; 3Z-Hexen-3-ol; 1-methyl-cyclopentanol; (E)-4-Hexen-1-ol; Caproaldehyde; 3-Methylpentan-2-one; 4-Methylpentan-2-one; Hexan-2-one; Hexan-3-one	[2M-H]-	C6H12O	UFLHIIWVXFIJGU-ARJAWSKDSA-N; ZCHHRLHTBGRGOT-SNAWJCMRSA-N; UFLHIIWVXFIJGU-ONEGZZNKSA-N; ZCHHRLHTBGRGOT-PLNGDYQASA-N; JHEPBQHNVNUAFL-AATRIKPKSA-N; ZDBZGZFXYIWLTQ-WAYWQWQTSA-N; CAKWRXVKWGUISE-UHFFFAOYSA-N; VTIODUHBZHNXFP-IHWYPQMZSA-N; JARKCYVAAOWBJS-UHFFFAOYSA-N; UIHCLUNTQKBZGK-UHFFFAOYSA-N; NTIZESTWPVYFNL-UHFFFAOYSA-N; QQZOPKMRPOGIEB-UHFFFAOYSA-N; PFCHFHIRKBAQGU-UHFFFAOYSA-N
199.17	200.178	19		LMFA01010012; LMFA01020004; LMFA01020053; LMFA01020054; LMFA01020055; LMFA01020056; LMFA01020057; LMFA01020058; LMFA01020059; LMFA01020156; LMFA01020430; LMFA07010212; LMFA07010420; LMFA07010438; LMFA07010455; LMFA07010504; LMFA07010715; LMFA07010923; LMFA07010991	Lauric acid; Isolauric acid; 2-methyl-undecanoic acid; 3-methyl-undecanoic acid; 4-methyl-undecanoic acid; 5-methyl-undecanoic acid; 6-methyl-undecanoic acid; 8-methyl-undecanoic acid; 9-methyl-undecanoic acid; 3R-methyl-undecanoic acid; 4,9-dimethyldecanoic acid; Decyl acetate; octyl butyrate; hexyl hexanoate; ethyl decanoate; octyl 2-methyl-propionyl; 2-Heptyl butyrate; Isopropyl nonanoate; Pen…	[M-H]-	C12H24O2	POULHZVOKOAJMA-UHFFFAOYSA-N; QJRRBVNPIKYRQJ-UHFFFAOYSA-N; PFFITEZSYJIHHR-UHFFFAOYSA-N; SHTJBHFHMAKAPT-UHFFFAOYSA-N; OABYOCLFOSWJJT-UHFFFAOYSA-N; QGQVTZUPMLKUNC-UHFFFAOYSA-N; HNXLTEHVPWBRCS-UHFFFAOYSA-N; AJMIXSSSARSTCI-UHFFFAOYSA-N; QZCDMZMKQOGSQO-UHFFFAOYSA-N; SHTJBHFHMAKAPT-LLVKDONJSA-N; ROSUZCIPJNWOTA-UHFFFAOYSA-N; NUPSHWCALHZGOV-UHFFFAOYSA-N; PWLNAUNEAKQYLH-UHFFFAOYSA-N; NCDCLPBOMHPFCV-UHFFFAO…
199.17	400.355	2		LMGL01020050; LMGL01020059	1-O-(2R-methoxy-4Z-eicosenyl)-sn-glycerol; 1-O-(2R-hydroxy-4Z-heicosenyl)-sn-glycerol	[M-2H]2-	C24H48O4	QCTNOIZAGYFNPK-LWACLWBTSA-N; REBNVOWOSSFZOZ-YAHHNTINSA-N
199.178	400.371	17		LMST01010094; LMST01010136; LMST01010137; LMST01010138; LMST01010197; LMST01010281; LMST01010330; LMST01030096; LMST01030097; LMST01030105; LMST01030113; LMST01030116; LMST01030118; LMST01030119; LMST01030123; LMST01031016; LMST01031081	Lophenol; 14-Methyl-cholest-8-en-3beta-ol; 4-Methyl-cholest-5-en-3beta-ol; 4alpha-methyl-cholest-5-en-3beta-ol; 4alpha-methylcholest-8-en-3beta-ol; 3beta-methoxycholest-5-ene; 14alpha-methyl-5alpha-cholest-9(11)-en-3beta-ol; 22,23-dihydrobrassicasterol; Campesterol; Fungisterol; 5alpha-ergost-8(14)-en-3beta-ol; 24-methylene-cholestan-3beta-ol; 5-alpha-campest-8(14)-en-3beta-ol; campest-7-en-3beta…	[M-2H]2-	C28H48O	LMYZQUNLYGJIHI-SPONXPENSA-N; CYEADWAQMXQSDD-KBZHUVSESA-N; PZELUKPNJYWGOY-SGVIZOHCSA-N; PZELUKPNJYWGOY-WKKZOLDUSA-N; SCEZIHJVTBQOLS-YIJYGBTNSA-N; RCXPTZJNVLDKKV-PXBBAZSNSA-N; ZQWIMCCBIVTVLN-UKGPDSGGSA-N; SGNBVLSWZMBQTH-ZRUUVFCLSA-N; SGNBVLSWZMBQTH-PODYLUTMSA-N; PUGBZUWUTZUUCP-ZRKHGVCBSA-N; AWYDNKRGSOPYQB-ZHYOCZQLSA-N; NYWZDGGKTLARLX-PGAJIAHISA-N; AWYDNKRGSOPYQB-ROULRKMPSA-N; PUGBZUWUTZUUCP-VWPPATM…
199.194	199.194	1		LMFA08010001	dodecanamide	[M]-	C12H25NO	ILRSCQWREDREME-UHFFFAOYSA-N
199.196	400.407	6		LMST01040244; LMST01040245; LMST01040246; LMST01040247; LMST01040262; LMST01040264	5alpha-poriferastane; 5alpha-stigmastane; 5beta-poriferastane; 5beta-stigmastane; poriferastane; stigmastane	[M-2H]2-	C29H52	GKBHKNPLNHLYHT-OHWAHKCESA-N; GKBHKNPLNHLYHT-OWDZWQNUSA-N; GKBHKNPLNHLYHT-XWEDIQBQSA-N; GKBHKNPLNHLYHT-LKHYOGBDSA-N; GKBHKNPLNHLYHT-UNOJTMJMSA-N; GKBHKNPLNHLYHT-LWQAOISPSA-N
199.207	200.214	4		LMFA05000035; LMFA05000171; LMFA05000514; LMFA05000523	10-methyl-1-dodecanol; Tridecan-1-ol; 4-Methyldodecan-7-ol; Tridecan-2-ol	[M-H]-	C13H28O	PVVKVEDVVCORDX-UHFFFAOYSA-N; XFRVVPUIAFSTFO-UHFFFAOYSA-N; OQNUQRJLHHBVTR-UHFFFAOYSA-N; HKOLRKVMHVYNGG-UHFFFAOYSA-N
199.243	100.125	2		LMFA11000575; LMFA11000702	Heptane; 3-Ethylpentane	[2M-H]-	C7H16	IMNFDUFMRHMDMM-UHFFFAOYSA-N; AORMDLNPRGXHHL-UHFFFAOYSA-N
199.366	601.119	2		LMPK12010100; LMPK12010137	Cyanidin 3-(2''-galloylgalactoside); Cyanidin 3-(2''-galloylglucoside)	[M-3H]3-	C28H25O15	WUJWGTHCPFBYPP-WZGYZDFVSA-O; WUJWGTHCPFBYPP-LIOZNDITSA-O
199.484	601.474	1		LMSP00000002	N-acyl capnines	[M-3H]3-	C34H67NO5S	SJXHOVSBAHNRQL-TURZORIXSA-N
199.516	601.569	1	DG 34:0	LMGL02010312	DG(17:0/0:0/17:0) (d5)	[M-3H]3-	C37H67D5O5	WDSOLIGXMKFAGU-WJZUKHFDSA-N
199.632	401.278	4		LMFA01060203; LMFA07070084; LMSP01080020; LMSP01080066	myriocin; O-(13-carboxytridecanoyl)carnitine; Myriocin; Sphingofungin F	[M-2H]2-	C21H39NO6	ZZIKIHCNFWXKDY-GNTQXERDSA-N; AHBCTRVDGQMKHC-UHFFFAOYSA-N; ZZIKIHCNFWXKDY-KTQGLFDKSA-N; KEACSJIKRANUJC-NZBAJYJFSA-N
199.647	401.308	1		LMFA03010207	PGF2alpha-EA(d4)	[M-2H]2-	C22H35D4NO5	XCVCLIRZZCGEMU-BREJCMGSSA-N
199.676	401.366	1		LMFA08020046	N-propyl-16,16-dimethyl-5Z,8Z,11Z,14Z-docosatetraenoyl amine	[M-2H]2-	C27H47NO	IRYRMYBLFNDWKY-GWEUNTIUSA-N
199.702	602.127	1		LMPK12140388	(2S)-5,7,3',4'-Tetrahydroxyflavanone 7-(6-galloylglucoside)	[M-3H]3-	C28H26O15	SHPCBRSOJXQRDY-RKLFNRSMSA-N
199.738	602.236	1		LMPK12140101	5,4'-Dihydroxy-6-C-prenylflavanone 4'-xylosyl-(1->2)-rhamnoside	[M-3H]3-	C31H38O12	ZJJKXIQHONOIPV-CQKPLMTESA-N
199.769	602.33	1		LMSL05000018	6-O-Linolenylsucrose	[M-3H]3-	C30H50O12	FMTIXIOZUIIXCE-KIBFYRAHSA-N
199.775	602.345	1		LMPR0104330007	Wikstrocin C	[M-3H]3-	C34H50O9	QZJJFBPXTYFVSV-BTHXHEGYSA-N
199.779	602.358	1		LMPR03080014	dolichyl beta-D-glucosyl phosphate	[M-3H]3-	C31H55O9P	AGLXCEGQRIYVRV-DVDHLLHCSA-N
199.781	602.364	1		LMFA08020170	desferrioxamine D1	[M-3H]3-	C27H50N6O9	IEYBTYRDMTXDKO-UHFFFAOYSA-N
199.791	602.395	4	PA 29:2	LMGP10010050; LMGP10010111; LMGP10010162; LMGP10010276	PA(12:0/17:2(9Z,12Z)); PA(14:1(9Z)/15:1(9Z)); PA(15:1(9Z)/14:1(9Z)); PA(17:2(9Z,12Z)/12:0)	[M-3H]3-	C32H59O8P	YPZSTAAQNZFGRR-YRGPPRKWSA-N; TWEQLENCVWUKPW-OLFVASKPSA-N; SNZJVUPGEOOWAQ-OLFVASKPSA-N; GDGBCNKSOZOFGI-YRGPPRKWSA-N
199.803	602.431	1	PA P-30:1	LMGP10030004	PA(P-16:0/14:1(9Z))	[M-3H]3-	C33H63O7P	SCKYVMUDCFXGAV-YRKBNYTQSA-N
199.804	602.434	5		LMPR01070672; LMPR01070673; LMPR01070674; LMPR01070882; LMST05050066	5,6-Diepikarpoxanthin; 6-Epikarpoxanthin; Karpoxanthin; Kuesteriaxanthin; Cycloartenyl ferulate	[M-3H]3-	C40H58O4	DJOWTWWHMWQATC-SCHCRGGZSA-N; DJOWTWWHMWQATC-OYQUVCAXSA-N; DJOWTWWHMWQATC-SZYTUFQFSA-N; RUDJDQLXINCWKV-UMKRUOSBSA-N; FODTZLFLDFKIQH-FSVGXZBPSA-N
199.807	602.442	1	CerPE 30:2	LMSP03020029	CerPE(d14:2(4E,6E)/16:0)	[M-3H]3-	C32H63N2O6P	BIILKPXCGAIUCO-NXSGTHGASA-N
199.816	602.47	1		LMPR01070496	R.g.Keto-VII	[M-3H]3-	C41H62O3	ROEFDDKNUCSGSE-OXSCYCTNSA-N
199.818	602.476	2		LMFA13010019; LMFA13010021	1-(O-alpha-D-glucopyranosyl)-3-keto-(1,27R)-octacosanediol; 1-(O-alpha-D-mannopyranosyl)-3-keto-(1,27R)-octacosanediol	[M-3H]3-	C34H66O8	HOQFSYQZOYFFAM-FAWNWTIBSA-N; HOQFSYQZOYFFAM-DTRPDDDCSA-N
199.823	602.491	7	DG 35:4	LMGL02010044; LMGL02010045; LMGL02010375; LMGL02010440; LMGL02010463; LMGL02010477; LMGL02010500	DG(17:2(9Z,12Z)/18:2(9Z,12Z)/0:0)[iso2]; DG(17:1(9Z)/18:3(9Z,12Z,15Z)/0:0)[iso2]; DG(13:0/22:4(7Z,10Z,13Z,16Z)/0:0)[iso2]; DG(15:0/20:4(5Z,8Z,11Z,14Z)/0:0)[iso2]; DG(15:1(9Z)/20:3(8Z,11Z,14Z)/0:0)[iso2]; DG(18:3(6Z,9Z,12Z)/17:1(9Z)/0:0)[iso2]; DG(18:4(6Z,9Z,12Z,15Z)/17:0/0:0)[iso2]	[M-3H]3-	C38H66O5	CUWHQDLEYKXRNA-ILEPUMGKSA-N; YXIILXLYFFKJFW-UEEHLPPNSA-N; NWESYGIHIVNGRM-QLNLCOHNSA-N; ATYAOFUCOSYTLI-QKTVEPRCSA-N; HOAVZEKGCVUULJ-URMCALHPSA-N; CCOGSVXBKBKTNV-OQZGTNCVSA-N; ABLFRHUJEDHIAW-FSWARXEZSA-N
199.828	602.506	1		LMPR01070446	3,4,3',4',7',8'-Hexahydrospirilloxanthin	[M-3H]3-	C42H66O2	YHGMOOBZWWOWOW-MRFCJBPOSA-N
199.835	602.527	4		LMGL02070004; LMGL02070011; LMGL02070023; LMGL02070024	1-(14-methyl-pentadecanoyl)-2-(8-[3]-ladderane-octanyl)-sn-glycerol; 1-(hexadecanoyl)-2-(8-[3]-ladderane-octanyl)-sn-glycerol; 1-(14-methyl-pentadecanoyl)-2-(8-[1]-ladderane-octanyl)-sn-glycerol; 1-(hexadecanoyl)-2-(8-[1]-ladderane-octanyl)-sn-glycerol	[M-3H]3-	C39H70O4	QCHBHNNYXGOTCL-GXJVVETESA-N; MEBZUNIQLRMLRU-GXJVVETESA-N; BDAZMAFTXJWLKZ-HIIKMLSBSA-N; MXXZTWHCNWTQAQ-HIIKMLSBSA-N
199.847	602.564	2		LMGL02030027; LMGL02030028	1-(10-methyl-hexadecanyl-2-(8-[3]-ladderane-octanyl)-sn-glycerol; 1-(9,14-dimethyl-pentadecanyl-2-(8-[3]-ladderane-octanyl)-sn-glycerol	[M-3H]3-	C40H74O3	AIMQTPSHUZJHGO-GNWMXRPMSA-N; RJYRATSMPUJROA-GNWMXRPMSA-N
200.77	605.333	1		LMGP20020022	PKOOA-PE	[M-3H]3-	C29H52NO10P	RFLSUNZNGCAQEJ-DRTHVRHMSA-N
200.782	605.369	1		LMGP20010025	OOB-PC	[M-3H]3-	C30H56NO9P	MJNUVNFSRSRQLY-FQGSIFQHSA-N
200.795	605.406	2	PE 26:1	LMGP02010359; LMGP02010422	PE(12:0/14:1(9Z)); PE(14:1(9Z)/12:0)	[M-3H]3-	C31H60NO8P	YKTVMHWVXDZXEQ-HQGHLRICSA-N; LXOOXAZBAFTBOJ-HQGHLRICSA-N
200.807	605.442	3	PC 24:1	LMGP01050144; LMGP02060031; LMGP02060032	PC(24:1(15Z)/0:0); 1-(2-methoxy-5Z,9Z-hexacosadienyl)-sn-glycero-3-phosphoethanolamine; 1-(2-methoxy-5Z,19Z-hexacosadienyl)-sn-glycero-3-phosphoethanolamine	[M-3H]3-	C32H64NO7P	GDXMCRNTFPQYOQ-RPUPUBLZSA-N; JLRBRJPLNVJDGV-KICXUCCOSA-N; HOWFOHSAKZNNGK-HXPUTSELSA-N
200.839	605.538	1	Cer 38:3	LMSP02010092	Cer(d16:2(4E,6E)/22:1(13Z)(2OH))	[M-3H]3-	C38H71NO4	NABQFRSEPFCNMQ-YETABHKWSA-N
200.851	605.575	2	Cer 39:2	LMSP01080019; LMSP02010028	Hemsleyin imine A; Cer(d18:2/21:0)	[M-3H]3-	C39H75NO3	SVXFXYCXVLPKDZ-OFZCPIKPSA-N; VIXPILYZZUPVAX-PQSYLBTKSA-N
200.863	605.611	1	Cer 40:1	LMSP00000007	Cer(m18:1(4E)/22:0)	[M-3H]3-	C40H79NO2	GIVCYRSEMPVPDJ-FZWDWFDPSA-N
200.896	163.947	1		LMFA01090029	2-bromo-2-butenoic acid	[M+K-2H]-	C4H5BrO2	YKIKDQYYTAOTPL-IHWYPQMZSA-N
200.932	165.963	1		LMFA01090028	3S-bromobutanoic acid	[M+Cl]-	C4H7BrO2	HAIUIAZIUDPZIE-VKHMYHEASA-N
200.951	179.977	1		LMFA00000035	2-dimethylarsinoyl-acetic acid	[M+Na-2H]-	C4H9O3As	WDBNOSZAJMWOEF-UHFFFAOYSA-N
200.96	165.991	2		LMFA12000345; LMFA12000364	Alpha-T; 3-(but-3-en-1-yn-1-yl)-1,2-dithiine	[M+Cl]-	C8H6S2	OHZAHWOAMVVGEL-UHFFFAOYSA-N; MFAOCJYTIKUPKA-UHFFFAOYSA-N
200.973	141.959	1		LMFA01090067	3,3-dichloro-propionic acid	[M+C2H3O2]-	C3H4Cl2O2	HFPLCFMATPQWMD-UHFFFAOYSA-N
200.978	164.03	1		LMFA12000349	(5-(but-3-en-1-yn-1-yl)thiophen-2-yl)methanol	[M+K-2H]-	C9H8OS	FYRZGWSQPVKQIN-UHFFFAOYSA-N
200.981	180.007	1		LMFA12000365	3-(but-3-en-1-yn-1-yl)-6-methyl-1,2-dithiine	[M+Na-2H]-	C9H8S2	SEXDKVHSFVCQMZ-UHFFFAOYSA-N
200.992	122.073	3		LMFA06000036; LMFA06000272; LMFA06000275	2,4,6-octatrienal; 2E,4Z,7-octatrienal; 2E,4E,7-octatrienal	[M+Br]-	C8H10O	ZUZGMJKUENNLQL-ICDJNDDTSA-N; VEIAVWGDUXTGOR-SCFJQAPRSA-N; VEIAVWGDUXTGOR-YTXTXJHMSA-N
200.996	164.047	2		LMFA01030721; LMFA01030722	9-hydroxy-7E-Nonene-3,5-diynoic acid; 9-hydroxy-7Z-Nonene-3,5-diynoic acid	[M+K-2H]-	C9H8O3	DSMORYZYOBMZIC-GQCTYLIASA-N; DSMORYZYOBMZIC-XQRVVYSFSA-N
200.999	134.019	1		LMFA12000338	BBT	[M-H+HCOONa]-	C8H6S	JJQZLHWGVUNQSB-UHFFFAOYSA-N
201.002	88.016	1		LMFA01060077	Pyruvic acid	[M+C2F3O2]-	C3H4O3	LCTONWCANYUPML-UHFFFAOYSA-N
201.004	202.011	1		LMFA01170072	4-carboxy-2-hydroxy-cis,cis-muconic acid	[M-H]-	C7H6O7	QWLUKZXOQAQUFQ-DXLKSGPOSA-N
201.017	134.037	2		LMFA01030743; LMFA01030744	6E-Octene-2,4-diynoic acid; 6Z-Octene-2,4-diynoic acid	[M-H+HCOONa]-	C8H6O2	PLQITNSZGATMPR-NSCUHMNNSA-N; PLQITNSZGATMPR-IHWYPQMZSA-N
201.017	164.068	1		LMFA01050098	Digitoxic acid	[M+K-2H]-	C6H12O5	GANHVRLFUFUPED-UHFFFAOYSA-N
201.02	134.04	1		LMFA07010949	Methyl 3-mercaptobutanoate	[M-H+HCOONa]-	C5H10O2S	BHDKXXOGPCSBQI-UHFFFAOYSA-N
201.032	164.084	2		LMFA01030456; LMFA07010951	2,4-decadiynoic acid; Methyl 3-phenylpropanoate	[M+K-2H]-	C10H12O2	KXUDZZUURXIMDW-UHFFFAOYSA-N; RPUSRLKKXPQSGP-UHFFFAOYSA-N
201.038	88.0524	5		LMFA01010004; LMFA01020071; LMFA07010410; LMFA12000020; LMFA12000064	Butyric acid; Isobutyric acid; Methyl propionate; 3-Hydroxybutan-2-one ; 3R-Hydroxybutan-2-one	[M+C2F3O2]-	C4H8O2	FERIUCNNQQJTOY-UHFFFAOYSA-N; KQNPFQTWMSNSAP-UHFFFAOYSA-N; RJUFJBKOKNCXHH-UHFFFAOYSA-N; ROWKJAVDOGWPAT-UHFFFAOYSA-N; ROWKJAVDOGWPAT-GSVOUGTGSA-N
201.038	180.063	1		LMFA01050532	Fuconic acid	[M+Na-2H]-	C6H12O6	NBFWIISVIFCMDK-UHFFFAOYSA-N
201.038	134.058	3		LMFA01050384; LMFA01050453; LMFA01050468	2,3-dihydroxy-valeric acid; (R)-2,3-Dihydroxy-isovalerate; 2,3-Dihydroxy-2-methylbutanoic acid	[M-H+HCOONa]-	C5H10O4	CJXCLBPFKGZXJP-UHFFFAOYSA-N; JTEYKUFKXGDTEU-VKHMYHEASA-N; AOWPAWLEXIYETE-UHFFFAOYSA-N
201.04	142.027	5		LMFA01030926; LMFA01030927; LMFA01030970; LMFA01170077; LMFA01170124	(2E,4Z)-2-hydroxy-6-oxohexa-2,4-dienoic acid; (2E,4Z)-4-hydroxy-6-oxohexa-2,4-dienoic acid; 2-hydroxy-6-oxohexa-2,4-dienoic acid; cis,cis-muconic acid; trans-trans-muconic acid	[M+C2H3O2]-	C6H6O4	KGLCZTRXNNGESL-REDYYMJGSA-N; NJOJKLHNRGFVOS-WFTYEQLWSA-N; KGLCZTRXNNGESL-UHFFFAOYSA-N; TXXHDPDFNKHHGW-CCAGOZQPSA-N; TXXHDPDFNKHHGW-ZPUQHVIOSA-N
201.046	606.158	3		LMPK12050044; LMPK12110283; LMPK12111900	Pseudobaptigenin 7-O-laminaribioside; Vicenin-1 6''-O-acetate; Kaempferol 3-(3''-acetyl-alpha-L-arabinofuranoside)-7-rhamnoside	[M-3H]3-	C28H30O15	MVXVJUZTOCOJJR-WITZSWEQSA-N; AIQCDEJOKQHKMO-OTJYDHCESA-N; MNRMSQIWNSFWSH-DQURVDMQSA-N
201.048	404.111	23		LMPK12110620; LMPK12110621; LMPK12110622; LMPK12111285; LMPK12111489; LMPK12111498; LMPK12111501; LMPK12113058; LMPK12113059; LMPK12113060; LMPK12113061; LMPK12113062; LMPK12113063; LMPK12113277; LMPK12113286; LMPK12113340; LMPK12113341; LMPK12113342; LMPK12113353; LMPK12113375; LMPK12113376; LMPK12120249; LMPK12120353	Apuleirin; Murrayanol; 5,3'-Dihydroxy-3,6,7,4',5'-pentamethoxyflavone; Psiadiarabicin; Gardenin C; 5,4'-Dihydroxy-6,7,8,3',5'-pentamethoxyflavone; Agehoustin F; Apulein; 6,5'-Dihydroxy-3,5,7,2',4'-pentamethoxyflavone; 6,2'-Dihydroxy-3,5,7,4',5'-pentamethoxyflavone; 5,5'-Dihidroxy-3,6,7,2',4'-pentamethoxyflavone; Brickellin; Distemonatin; Conyzatin; 5,8-Dihydroxy-3,7,2',3',4'-pentamethoxyflavone; …	[M-2H]2-	C20H20O9	PUQUTQSJJJMRPS-UHFFFAOYSA-N; LVLRHAMDYICZAN-UHFFFAOYSA-N; VGUJFXQAVCKLOB-UHFFFAOYSA-N; JNHPUOCZWXTLRZ-UHFFFAOYSA-N; FWJPIXFUGYRDQG-UHFFFAOYSA-N; GSQDOAHDMWDTMG-UHFFFAOYSA-N; YJDFIUIKTFAMOM-UHFFFAOYSA-N; GSDPDMPAMXKDMZ-UHFFFAOYSA-N; ZUKFNEVURLRWAL-UHFFFAOYSA-N; LCNXFXSKDDEUAY-UHFFFAOYSA-N; KJOFQICZXFCNGZ-UHFFFAOYSA-N; USWPTYUGAMOLAB-UHFFFAOYSA-N; OPCLJVVCCSFJQS-UHFFFAOYSA-N; WFUOMXZWZFSZEM-UHFFFAO…
201.051	606.174	3		LMPK12111300; LMPK12111301; LMPK12120148	Skullcapflavone I 2'-(2''-E-cinnamoylglucoside); Skullcapflavone I 2'-(4''-E-Cinnamoylglucoside); 4,2',3',4'-Tetrahydroxychalcone 4'-O-(2''-O-acetyl-6''-O-cinnamoyl)glucoside	[M-3H]3-	C32H30O12	FOWHMJBXCXWUGU-MICCRCDHSA-N; CJSBAQYZHSTGQK-PHSRULNJSA-N; SBEYXFRVWXXGPA-KHVJMIKNSA-N
201.053	180.079	1		LMFA07011002	Propyl 2-furanacrylate	[M+Na-2H]-	C10H12O3	RRFBKGHLBNBFGL-WAYWQWQTSA-N
201.054	166.084	1		LMFA05000598	1-Deoxy-D-glucitol	[M+Cl]-	C6H14O5	SKCKOFZKJLZSFA-UHFFFAOYSA-N
201.056	142.042	1		LMFA06000063	2-decene-4,6,8-triyn-1-al	[M+C2H3O2]-	C10H6O	VUDTWAKUCKMKKY-CMDGGOBGSA-N
201.056	404.126	3		LMPK12120496; LMPK12120524; LMPK12140710	Calomelanol C; Calomelanol B; (2R,7''S)-8-(1-phenyl-2-carboxyethyl)pinocembrin	[M-2H]2-	C24H20O6	LEHQNGMIHPACJG-UHFFFAOYSA-N; HGMBLMAQBAQIBW-UHFFFAOYSA-N; XKRIQNHYKWYXNP-OXJNMPFZSA-N
201.057	134.077	1		LMFA05000539	3-mercaptohexan-1-ol	[M-H+HCOONa]-	C6H14OS	TYZFMFVWHZKYSE-UHFFFAOYSA-N
201.058	606.195	5		LMPK12111023; LMPK12140139; LMPK12140140; LMPK12140141; LMPK12140142	Embinin; Pinocembrin 7-O-neohesperidoside 2'''-O-acetate; Pinocembrin 7-O-neohesperidoside 3'''-O-acetate; Pinocembrin 7-O-neohesperidoside 4'''-O-acetate; Pinocembrin 7-O-neohesperidoside 6''-O-acetate	[M-3H]3-	C29H34O14	OXTGLFRGBDFBHI-ZXWKGARDSA-N; GPMWTBPPRMHVGW-UHFFFAOYSA-N; WNCCOUHWSQKGPO-UHFFFAOYSA-N; VGQNSXXZCTYDRN-UHFFFAOYSA-N; FJXLUCXTESMUQC-FFQPCMBVSA-N
201.059	404.132	1		LMPR01020139	Secoxyloganin	[M-2H]2-	C17H24O11	MQLSOVRLZHTATK-PEYNGXJCSA-N
201.066	404.147	3		LMPK12020253; LMPK12070001; LMPK12140639	Koaburanin; Orientanol A; 5,6,7,3',4',5'-Hexamethoxyflavanone	[M-2H]2-	C21H24O8	AAHNTCWRJBNODQ-UZQFATADSA-N; VYSUFMKSPDVDIS-WMQCIHAUSA-N; CYJWWPSCJSSHJX-UHFFFAOYSA-N
201.069	164.12	2		LMFA02020009; LMFA06000069	cis-Jasmone; 2,4,6-undecatrienal	[M+K-2H]-	C11H16O	XMLSXPIVAXONDL-PLNGDYQASA-N; IYJQORLVRUQEIH-SUTYWZMXSA-N
201.069	166.099	19		LMFA01030215; LMFA01030216; LMFA01030962; LMFA01031053; LMFA01031054; LMFA01031057; LMFA01031058; LMPR0102070013; LMPR0102070014; LMPR0102070037; LMPR0102090018; LMPR0102090041; LMPR0102120008; LMPR0102120024; LMPR0102120030; LMPR0102120032; LMPR0102120033; LMPR0102120034; LMPR0102120045	2E,6E,8E-decatrienoic acid; 2E,6Z,8E-decatrienoic acid; 2,4,7-Decatrienoic acid; 2Z,4E,6Z-Decatrienoic acid; 2E,4E,6Z-Decatrienoic acid; 3Z,5E,7E-Decatrienoic acid; 3E,5Z,7E-Decatrienoic acid; Nepetalactone cis-trans-form; Nepetalactone trans-cis-form; dolichodial; Carvone oxide; Perillic acid; (+)-Bornane-2,5-dione; Myrtenic acid; bornane-2,3-dione; (1S)-bornane-2,5-dione; (1S)-bornane-2,3-dione…	[M+Cl]-	C10H14O2	VBYOTISTNZJGRH-DTFLGMRGSA-N; VBYOTISTNZJGRH-IPKGEKJZSA-N; VNIDZLOWFDROIW-SIRUGEDZSA-N; FELONIKRCJBDIO-AOXGSFFOSA-N; FELONIKRCJBDIO-AYTOVCQNSA-N; FVIISBOXJVOMEB-CQXHLCGLSA-N; FVIISBOXJVOMEB-GFCVGDSUSA-N; ZDKZHVNKFOXMND-NBEYISGCSA-N; ZDKZHVNKFOXMND-ZQARSLAVSA-N; BORBLDJNKYHVJP-FXBDTBDDSA-N; YGMNGQDLUQECTO-SFGNSQDASA-N; CDSMSBUVCWHORP-UHFFFAOYSA-N; UDIUFGIXIGLRSM-UHFFFAOYSA-N; XPHVDOXZJRTIMV-UHFFFAO…
201.074	404.162	20		LMPK12020274; LMPK12050201; LMPK12050204; LMPK12050205; LMPK12050206; LMPK12050209; LMPK12050211; LMPK12090011; LMPK12100024; LMPK12100027; LMPK12100028; LMPK12100029; LMPK12110180; LMPK12110423; LMPK12110424; LMPK12111649; LMPK12120085; LMPK12120260; LMPK12120389; LMPK12140309	4'-Hydroxy-4-(4-hydroxystyryl)-5,7-dimethoxyflavan; Osajin; Chandalone; Warangalone; 4'-O-Prenylalpinumisoflavone; Isochandalone; Ulexone A; Puerarol; Inophyllolide chromanol; 5-Hydroxy-10-prenyl-7,8-dihydro-7,8-trans-dimethyl-4-phenyl-2H,6H-benzo[1,2-b:5,4-b']dipyran-2,6-dione; Mammeigin; MAB5; Fulvinervin C; Laxifolin; Isolaxifolin; Sericetin; Glyinflanin G; Laxichalcone; Glyinflanin D; Euchren…	[M-2H]2-	C25H24O5	PEFRTDSZTRQEAJ-YSDILOFCSA-N; DCTLJGWMHPGCOS-UHFFFAOYSA-N; MSKODIWLGXEVTN-UHFFFAOYSA-N; HGHOPAZIUPORIN-UHFFFAOYSA-N; OHVOXMFXCZKNPR-UHFFFAOYSA-N; CUDNUXBRPAPDBJ-UHFFFAOYSA-N; ZPJWXFWZRLIDMC-UHFFFAOYSA-N; CGMGCGYLRFAMQF-VIZOYTHASA-N; BXENDTPSKAICGV-UHFFFAOYSA-N; LCHRCBXGRPWRBG-GJZGRUSLSA-N; VSDJRZADBKXDHP-UHFFFAOYSA-N; YJSXHUXXMDAOCE-UHFFFAOYSA-N; BXQGCKPPJCXQCL-ZRDIBKRKSA-N; CTDQJDORDWMCLR-UHFFFAO…
201.074	88.0888	4		LMFA05000102; LMFA05000104; LMFA05000108; LMFA05000112	2R-Methylbutan-1-ol; 2-Methylbutan-1-ol; 3-Methylbutan-1-ol; Pentan-1-ol	[M+C2F3O2]-	C5H12O	QPRQEDXDYOZYLA-RXMQYKEDSA-N; QPRQEDXDYOZYLA-UHFFFAOYSA-N; PHTQWCKDNZKARW-UHFFFAOYSA-N; AMQJEAYHLZJPGS-UHFFFAOYSA-N
201.077	142.063	2		LMFA01050262; LMFA07040006	7-hydroxy-5-heptynoic acid; 3-acetyl-3-methyldihydrofuran-2(3H)-one	[M+C2H3O2]-	C7H10O3	YVZAOBOYHMHYKV-UHFFFAOYSA-N; VKDGCPFTXXDWQJ-UHFFFAOYSA-N
201.077	156.079	2		LMFA01031076; LMFA01060165	8-hydroxy-5,6-Octadienoic acid; 5-oxo-7-octenoic acid	[M+CHO2]-	C8H12O3	LNDWPMYWLUFZEI-UHFFFAOYSA-N; HWLHBDCASWFKNP-UHFFFAOYSA-N
201.084	404.184	1		LMST02030226	prednisolone-16alpha-carboxylic acid	[M-2H]2-	C22H28O7	KDXQRWCHLWOYTA-YENSXTRCSA-N
201.086	404.187	1		LMFA07040161	Berkeleylactone A	[M-2H]2-	C19H32O7S	KQOUUXPIBXWEMV-YALNPMBYSA-N
201.088	101.048	1		LMFA08010016	acetoacetamide	[2M-H]-	C4H7NO2	GCPWJFKTWGFEHH-UHFFFAOYSA-N
201.088	161.069	1		LMFA01170098	Aminoadipic acid	[M+C2H3N-H]-	C6H11NO4	OYIFNHCXNCRBQI-UHFFFAOYSA-N
201.09	180.115	6		LMFA02020217; LMFA07010481; LMFA07010482; LMFA07010483; LMFA07040065; LMPK15030008	2-(2'-trans-pentenyl-5'-hydroxy)-3-methyl-2-cyclopenten-1-one; Methyl 2E,4E,6Z-decatrienoate; Methyl 2E,4Z,6Z-decatrienoate; Methyl 2Z,4E,6Z-decatrienoate; 7E,10-undecadien-4-olide; 5-pentylresorcinol	[M+Na-2H]-	C11H16O2	GNZGMEFSZMZQOK-NSCUHMNNSA-N; DLNQRJFVXCCDKL-WJTNUVGISA-N; DLNQRJFVXCCDKL-YXABPGESSA-N; DLNQRJFVXCCDKL-BGDVVUGTSA-N; HJDZYWXQLPUPGM-SNAWJCMRSA-N; IRMPFYJSHJGOPE-UHFFFAOYSA-N
201.09	134.11	1		LMPR0102090014	p-Cymene	[M-H+HCOONa]-	C10H14	HFPZCAJZSCWRBC-UHFFFAOYSA-N
201.092	404.199	3		LMPK12050031; LMPK12120234; LMPK12120235	7-Geranylformononetin; Boesenbergin A; Boesenbergin B	[M-2H]2-	C26H28O4	NIHAJZITTDENLE-XMHGGMMESA-N; CTWSWRSNFKNYMF-OUKQBFOZSA-N; HIFBEHOCUHYLOD-OUKQBFOZSA-N
201.096	404.206	1		LMFA11000714	1-dimethylarsinoyl-(2Z,5Z, 8Z,11Z,14Z,17Z)-heneicosahexaene	[M-2H]2-	C23H37OAs	NSAFCTHJIGCNLN-WSDBEMKQSA-N
201.098	606.314	1		LMST03020620	1,25-Dihydroxy-20S-21-(3-hydroxy-3-methylbutyl)-23-yne-26,27-hexafluorovitamin D3	[M-3H]3-	C32H44F6O4	VSOWXEHVBCDXAY-HUFDJAIPSA-N
201.098	606.317	1		LMGP20070032	OHODiA-PA	[M-3H]3-	C29H51O11P	PCXXXAFJPGXNHD-FXQWLORRSA-N
201.1	201.1	1		LMFA08030032	N-(3-hydroxy-pentanoyl)-homoserine lactone	[M]-	C9H15NO4	IZXCXPQWOXJOPE-MLWJPKLSSA-N
201.103	404.22	6		LMPR0103370011; LMPR0104090002; LMST01120005; LMST01120009; LMST01130067; LMST02030093	Ustusoic acid A; Caesalpinin N; Strophanthidin; adonitoxigenin; 3beta,5beta,10beta,14beta-tetrahydroxy-19-norbufa-20,22-dienolide; Cortisol 21-acetate	[M-2H]2-	C23H32O6	WQJXWXRSOBXAGZ-XLDMSTKGSA-N; UOELDQSKHYIUSX-SXODYGAESA-N; ODJLBQGVINUMMR-HZXDTFASSA-N; IMQSXGFUSQSPIM-IMLMFIFQSA-N; YXIGJQVDQNPITF-DTDQOJBWSA-N; ALEXXDVDDISNDU-JZYPGELDSA-N
201.105	164.156	1		LMFA11000051	5-Ethyl-3-methyl-2E,4E,6E-nonatriene	[M+K-2H]-	C12H20	CCGOFOHHWSKWIK-GOZCNEPISA-N
201.105	166.136	2		LMFA06000068; LMFA06000278	2,5-undecadienal; 4E,6E-undecenal	[M+Cl]-	C11H18O	XCXOPZBEPMNLSI-AVQMFFATSA-N; RPLCHVGVUPGNRY-BSWSSELBSA-N
201.105	202.112	1		LMFA05000143	11-Chloro-8E,10E-undecadien-1-ol	[M-H]-	C11H19OCl	DCAPJKJJDGWZRB-ONNLMXTPSA-N
201.106	606.34	3		LMPK01000056; LMST05010020; LMST05050006	Tautomycetin; (23S)-23,25-dihydroxy-24-oxovitamin D3 23-(beta-glucuronide); Pandaroside D	[M-3H]3-	C33H50O10	VAIBGAONSFVVKI-CIFLJJJCSA-N; USYNZBLVOOXNSN-SFVRNRCFSA-N; CFFDFUDCYHFINU-HSSSCCAZSA-N
201.11	606.353	1		LMGP20070024	OA-PA	[M-3H]3-	C30H55O10P	IHHQFWLUVQSACE-RKVKURJASA-N
201.113	142.099	48		LMFA01020102; LMFA01020124; LMFA01020125; LMFA01020126; LMFA01020392; LMFA01030017; LMFA01030018; LMFA01030019; LMFA01030020; LMFA01030021; LMFA01030022; LMFA01030023; LMFA01030024; LMFA01030025; LMFA01030576; LMFA01030796; LMFA01030797; LMFA01030798; LMFA01030799; LMFA01030800; LMFA01030945; LMFA01030946; LMFA01030951; LMFA01030968; LMFA01030982; LMFA06000039; LMFA07010178; LMFA07010179; LMFA070…	2-methyl-2E-heptenoic acid; 6-methyl-5-heptenoic acid; 2-ethyl-3E-hexenoic acid; 3-tert-butyl-3-butenoic acid; 3-Methyl-2E-heptenoic acid; cis-alpha-octenoic acid; trans-alpha-octenoic acid; cis-beta-octenoic acid; trans-beta-octenoic acid; cis-gamma-octenoic acid; cis-delta-octenoic acid; trans-delta-octenoic acid; cis-epsilon-octenoic acid; trans-epsilon-octenoic acid; 7-octenoic acid; 2,4-Dime…	[M+C2H3O2]-	C8H14O2	FYZUENZXIZCLAZ-VOTSOKGWSA-N; DYVOOEFFLMGPDG-UHFFFAOYSA-N; VWZXHJHVCHFVNZ-AATRIKPKSA-N; FDWQCFNUKWFHGX-UHFFFAOYSA-N; BBLRVFUTKVICCR-VOTSOKGWSA-N; CWMPPVPFLSZGCY-SREVYHEPSA-N; CWMPPVPFLSZGCY-VOTSOKGWSA-N; IWPOSDLLFZKGOW-WAYWQWQTSA-N; IWPOSDLLFZKGOW-AATRIKPKSA-N; PFHBCQFBHMBAMC-PLNGDYQASA-N; RRGOKSYVAZDNKR-ARJAWSKDSA-N; RRGOKSYVAZDNKR-ONEGZZNKSA-N; OTJVLQGVNKNLCB-IHWYPQMZSA-N; OTJVLQGVNKNLCB-NSCUHMN…
201.113	156.115	32		LMFA01020103; LMFA01020127; LMFA01030026; LMFA01030027; LMFA01030028; LMFA01030443; LMFA01030444; LMFA01030445; LMFA01030446; LMFA01030801; LMFA01030802; LMFA06000051; LMFA07010183; LMFA07010185; LMFA07010580; LMFA07010663; LMFA07010741; LMFA07010747; LMFA07010811; LMFA07010916; LMFA07010932; LMFA07010944; LMFA07010956; LMFA07040021; LMFA12000244; LMPK09000004; LMPK09000009; LMPK09000010; LMPK090…	6-methyl-5-octenoic acid; 2-amyl 3-butenoic acid; alpha-nonylenic acid; beta-nonylenic acid; 8-nonylenic acid; 2E-nonenoic acid; 3Z-nonenoic acid; 4E-nonenoic acid; 6E-nonenoic acid; 2,6-Dimethyl-5-heptenoic acid; 6Z-Nonenoic acid; 4-hydroxynonenal; 3-Methylenehexyl acetate; 2E-Heptenyl acetate; (E)-2-Methyl-2-butenyl butyrate; Isopropyl 2-methyl-2E-pentenoate ; 2-Propenyl 2-ethylbutanoate; 2-Pro…	[M+CHO2]-	C9H16O2	GZECLTXOPLOEJY-SOFGYWHQSA-N; VJICCZIMJKBXME-UHFFFAOYSA-N; ADLXTJMPCFOTOO-FPLPWBNLSA-N; ZBPYTVBKHKUNHG-VOTSOKGWSA-N; AWQOXJOAQMCOED-UHFFFAOYSA-N; ADLXTJMPCFOTOO-BQYQJAHWSA-N; ZBPYTVBKHKUNHG-SREVYHEPSA-N; HVCNEOVTZJYUAI-AATRIKPKSA-N; ZPSOISAMGWYNQX-ONEGZZNKSA-N; YZGRYUUGPWDZTQ-UHFFFAOYSA-N; ZPSOISAMGWYNQX-ARJAWSKDSA-N; JVJFIQYAHPMBBX-FNORWQNLSA-N; LANNBUOMKVZPEI-UHFFFAOYSA-N; AWCPMVVOGVEPRC-VOTSOKG…
201.113	202.121	4		LMFA01050428; LMFA01170006; LMFA01170129; LMFA07011009	9,10-dihydroxy-2-decenoic acid; Sebacic acid; 2,6-Dimethyl-1,8-octanedioic acid; R-2-Hydroxy-3-methylbutanoic acid 3-Methylbutanoyl	[M-H]-	C10H18O4	LJVFDEUMLMNPKS-FNORWQNLSA-N; CXMXRPHRNRROMY-UHFFFAOYSA-N; YXTSFTNUPXGYDZ-UHFFFAOYSA-N; SOJFCTIYHPWXGZ-UHFFFAOYSA-N
201.118	606.377	2		LMST01010513; LMST01031229	Cucurbitacin C3; Fomentarol D	[M-3H]3-	C34H54O9	CZXKYBFPVQUECF-XMMRPQHUSA-N; MMWWBXILAPWVEK-SDCDWHJDSA-N
201.121	404.256	20		LMST04010192; LMST04010193; LMST04010194; LMST04010195; LMST04010196; LMST04010197; LMST04010241; LMST04010271; LMST04010276; LMST04010317; LMST04010336; LMST04010346; LMST04010357; LMST04010390; LMST04010405; LMST04010413; LMST04010432; LMST04010434; LMST04010435; LMST04010440	3alpha-Hydroxy-7,12-dioxo-5beta-cholan-24-oic Acid; 3beta-Hydroxy-7,12-dioxo-5beta-cholan-24-oic Acid; 7alpha-Hydroxy-3,12-dioxo-5beta-cholan-24-oic Acid; 7beta-Hydroxy-3,12-dioxo-5beta-cholan-24-oic Acid; 12alpha-Hydroxy-3,7-dioxo-5beta-cholan-24-oic Acid; 12alpha-Hydroxy-3,7-dioxo-5alpha-cholan-24-oic Acid; 7alpha,12alpha-Dihydroxy-3-oxochol-4-en-24-oic Acid; 6beta,12alpha-Dihydroxy-3-oxochol-4…	[M-2H]2-	C24H36O5	MAFJMPFLJJCSTB-FQBQTYDJSA-N; MAFJMPFLJJCSTB-WZEKGQGHSA-N; LOGQGKJLNOCUQM-RGMYPYHHSA-N; LOGQGKJLNOCUQM-XDFFKFLRSA-N; NCQLOJDAPOEYJA-RFOIBLAWSA-N; NCQLOJDAPOEYJA-VCYMYDRRSA-N; ZZUMXQCSMJCDDC-DFQOQHGMSA-N; NPSKJGGJEGVABO-PVWAIWJUSA-N; IVUZTHWHICWXQP-XLHJKXGJSA-N; ZDXZWIJQXLMLBZ-ZGHMVHKCSA-N; VDDZGGYYASHXNZ-AVOREMQFSA-N; IJNGKAVECVRHHP-MWWRZCIJSA-N; IQVARJFISHWEFV-BXZRHGNGSA-N; SEZLNRUVZLAGRP-BJBITYL…
201.126	180.151	13		LMFA05000058; LMFA05000097; LMFA05000162; LMFA05000166; LMFA06000153; LMFA06000155; LMFA06000157; LMFA06000158; LMFA06000159; LMFA06000163; LMFA06000165; LMFA06000166; LMFA06000167	3,6,8-dodecatrien-1-ol; (3Z,6Z,9Z)-dodecatrienol; 3Z,6E,8E-Dodecatrien-1-ol; 3Z,6Z,8E-Dodecatrien-1-ol; 9E,11-Dodecadienal; 8E,10E-Dodecadienal; 5E,7Z-Dodecadienal; 7E,9Z-Dodecadienal; 8E,10Z-Dodecadienal; 9Z,11-Dodecadienal; 5Z,7E-Dodecadienal; 8Z,10E-Dodecadienal; 5Z,7Z-Dodecadienal	[M+Na-2H]-	C12H20O	KWVQYNPBWXUHHT-ZYXMWXIMSA-N; OFAUAWIRDOCHFP-PDBXOOCHSA-N; KWVQYNPBWXUHHT-QSOMBXJKSA-N; KWVQYNPBWXUHHT-LGRDCDGLSA-N; QQGSJQOOBIWRBK-ONEGZZNKSA-N; TYICDYOLAPJHGA-MQQKCMAXSA-N; LDQDYNHCLZNOFB-IGTJQSIKSA-N; QMHYWEQZQADRCD-DNVGVPOPSA-N; TYICDYOLAPJHGA-AWYLAFAOSA-N; QQGSJQOOBIWRBK-ARJAWSKDSA-N; LDQDYNHCLZNOFB-MDAAKZFYSA-N; TYICDYOLAPJHGA-IAROGAJJSA-N; LDQDYNHCLZNOFB-ISTTXYCBSA-N
201.131	404.277	2		LMFA13040048; LMFA13040076	bhas#26; bhos#26	[M-2H]2-	C21H40O7	WDFCEBWMCPQIFZ-XBIRKDKFSA-N; CQOIGQHIJMHXGX-HMPZBHLVSA-N
201.135	606.426	6	PA 29:0	LMGP10010048; LMGP10010070; LMGP10010138; LMGP10010190; LMGP10010224; LMGP10010932	PA(12:0/17:0); PA(13:0/16:0); PA(15:0/14:0); PA(16:0/13:0); PA(17:0/12:0); PA(14:0/15:0)	[M-3H]3-	C32H63O8P	YGGDERMVNQITHI-SSEXGKCCSA-N; WAFJVRDUUQSTLN-SSEXGKCCSA-N; QPWHOFVGAIAVRC-SSEXGKCCSA-N; JWYGBYLXWSHYQP-SSEXGKCCSA-N; DFLKNYVXFOLAJS-SSEXGKCCSA-N; GAGOPJDBYKBMQW-SSEXGKCCSA-N
201.139	404.293	6	MG 22:5	LMGL01010037; LMPK13070011; LMPK13070014; LMST03020029; LMST03020030; LMST04070028	MG(0:0/22:5(7Z,10Z,13Z,16Z,19Z)/0:0); Oblatone E; Austroyunone B; 1alpha,25-dihydroxy-21-nor-20-oxavitamin D3 / 1alpha,25-dihydroxy-21-nor-20-oxacholecalciferol; 1alpha,25-dihydroxy-24-nor-22-oxavitamin D3 / 1alpha,25-dihydroxy-24-nor-22-oxacholecalciferol; 7b-Hydroxy-3-oxo-5b-cholan-24-oate	[M-2H]2-	C25H40O4	LRBJILYYDLUADN-JLNKQSITSA-N; PQBSCZDULDOJMO-KTKRTIGZSA-N; MXAPOBMTBJJWOA-WAYWQWQTSA-N; AOMQZQQKWZZTNV-OQGZJSIESA-N; UMRLCGLUMINBCT-NPNXQCSOSA-N; XHRLTYUHWGHDCJ-JFRFJXPMSA-N
201.147	606.462	2	PA O-30:0	LMGP10020004; LMGP10020019	PA(O-16:0/14:0); PA(O-18:0/12:0)	[M-3H]3-	C33H67O7P	AXTWIJRMOQPSLU-JGCGQSQUSA-N; DROPZFYLKZBLFH-JGCGQSQUSA-N
201.148	606.465	2	FAHFA 40:8	LMFA07090101; LMFA07090102	FAHFA(22:6/13-O-18:2); FAHFA(22:6/9-O-18:2)	[M-3H]3-	C40H62O4	LNYAZDYWZJMASB-DHOIVBRASA-N; SIGOREIAIFQGQJ-HCMNWMSLSA-N
201.15	142.136	23		LMFA05000120; LMFA05000121; LMFA05000131; LMFA05000133; LMFA05000134; LMFA05000135; LMFA05000495; LMFA05000496; LMFA05000504; LMFA05000506; LMFA05000559; LMFA05000570; LMFA05000609; LMFA06000040; LMFA12000052; LMFA12000053; LMFA12000101; LMFA12000124; LMFA12000126; LMFA12000128; LMFA12000129; LMFA12000130; LMFA12000148	2,6-Dimethyl-5-hepten-1-ol; 2,4-Dimethyl-5-hepten-1-ol; 2E-Nonen-1-ol; 6E-Nonen-1-ol; 3Z-Nonen-1-ol; 6Z-Nonen-1-ol; 6Z-Nonen-2R-ol; 6Z-Nonen-2S-ol; delta1-nonen-3-ol; 6-Nonen-2-ol; (E)-3-Nonen-1-ol; (Z)-2-Nonen-1-ol; 2,6-Dimethyl-6-hepten-1-ol; Pelargonaldehyde; Nonan-2-one; Nonan-3-one; 3,4-Dimethylheptan-2-one; 2-Methyloctan-4-one; 3-Methyloctan-2-one; 4-Methyloctan-3-one; 6-Methyloctan-3-one; …	[M+C2H3O2]-	C9H18O	WFZFXUZFKAOTRR-UHFFFAOYSA-N; JYALGRAVJMEMPU-SNAWJCMRSA-N; NSSALFVIQPAIQK-BQYQJAHWSA-N; XJHRZBIBSSVCEL-ONEGZZNKSA-N; IFTBJDZSLBRRMC-SREVYHEPSA-N; XJHRZBIBSSVCEL-ARJAWSKDSA-N; QDFDXJMZVKJYKY-XRVBUDJMSA-N; QDFDXJMZVKJYKY-WBSSQXGSSA-N; DWUPJMHAPOQKGJ-UHFFFAOYSA-N; QDFDXJMZVKJYKY-SNAWJCMRSA-N; IFTBJDZSLBRRMC-VOTSOKGWSA-N; NSSALFVIQPAIQK-FPLPWBNLSA-N; GUIBQTSZYLPXBH-UHFFFAOYSA-N; GYHFUZHODSMOHU-UHFFFAO…
201.15	156.151	24		LMFA05000031; LMFA05000042; LMFA05000043; LMFA05000139; LMFA05000140; LMFA05000142; LMFA05000536; LMFA05000597; LMFA05000637; LMFA05000648; LMFA06000052; LMFA12000044; LMFA12000045; LMFA12000127; LMFA12000139; LMFA12000140; LMFA12000142; LMFA12000144; LMFA12000156; LMPR0102010008; LMPR0102010012; LMPR0102090001; LMPR0102090003; LMPR0102090057	7-methyl-6E-nonen-3-ol; 5-decen-1-ol; 7E-decen-1-ol; 3Z-Decen-1-ol; 5Z-Decen-1-ol; 2-Decen-1-ol; E-subaeneol; 1-Decen-3-ol; alpha-Citronellol; cis-4-Decenol; Capraldehyde; Decan-2-one; Decan-4-one; 4,6-Dimethyloctan-3-one; 4-Methylnonan-3-one; 4-Methylnonan-5-one; 6-Methylnonan-3-one; 8-Methylnonan-2-one; Decan-3-one; beta-Citronellol; (-)-Citronellol; (-)-Menthol; (+)-Neomenthol; neoisomenthol	[M+CHO2]-	C10H20O	YVNCFSXFUCUCOE-VQHVLOKHSA-N; WYPQHXVMNVEVEB-AATRIKPKSA-N; JPYLHKPRBLLDDJ-ONEGZZNKSA-N; MTIJDFJGPCJFKE-FPLPWBNLSA-N; WYPQHXVMNVEVEB-WAYWQWQTSA-N; QOPYYRPCXHTOQZ-CMDGGOBGSA-N; CWMHVHGNKIXPOD-WEVVVXLNSA-N; NSFWLHKFTGZFBP-UHFFFAOYSA-N; JGQFVRIQXUFPAH-UHFFFAOYSA-N; VUNFOJWKJSYIDH-SREVYHEPSA-N; KSMVZQYAVGTKIV-UHFFFAOYSA-N; ZAJNGDIORYACQU-UHFFFAOYSA-N; MKJDUHZPLQYUCB-UHFFFAOYSA-N; SDBZHZFEQMEFEN-UHFFFAO…
201.15	202.157	8		LMFA01050034; LMFA01050035; LMFA01050161; LMFA01050162; LMFA01050163; LMFA01050327; LMFA01080021; LMFA07010753	2-hydroxy hendecanoic acid; omega-hydroxy hendecanoic acid; 10-hydroxy-undecanoic acid; 3-hydroxy-undecanoic acid; 4-hydroxy-undecanoic acid; 3S-hydroxy-undecanoic acid; 2-methoxydecanoic acid; 3-Hydroxynonyl acetate	[M-H]-	C11H22O3	MNRBGFKCVTVNBA-UHFFFAOYSA-N; KNRCBASNXNXUQQ-UHFFFAOYSA-N; UHZWUNLTEZCDMA-UHFFFAOYSA-N; FARPMBPKLYEDIL-UHFFFAOYSA-N; XEXIVNNTJNBUGV-UHFFFAOYSA-N; FARPMBPKLYEDIL-JTQLQIEISA-N; WMKSSGPYLVBYJC-UHFFFAOYSA-N; RTYFAKSWXDNPPU-UHFFFAOYSA-N
201.15	404.314	1		LMFA01050536	Ventosic acid	[M-2H]2-	C22H44O6	ZBPHOPAOHAJOMC-UHFFFAOYSA-N
201.155	606.486	10	TG 32:2	LMGL03016902; LMPK03000014; LMPK03000016; LMPK03000017; LMPK03000018; LMPK03000028; LMPK03000038; LMPK03000044; LMPK03000046; LMPK03000077	TG(8:0/16:2(9Z,12Z)/8:0); Desacetyluvaricin; Squamotin B; Squamotin C; Squamotin D; Squamoxinone-D; Annopurpuricin C; Annosquacin B; Annosquacin D; Muricin-I	[M-3H]3-	C37H66O6	BTLPCOOVNVTENY-NFYLBXPESA-N; URLVCROWVOSNPT-KNOBDPTQSA-N; VQSNHQAJAVEYPH-HJPPHTJLSA-N; VQSNHQAJAVEYPH-XOTOMLERSA-N; PNDONKMZWGLOAY-HJPPHTJLSA-N; GOJQQOBYCXAKHM-PEANNUOLSA-N; JJWHQYSFBAOHHF-HJPPHTJLSA-N; KUTVANUVEXPGGN-HJPPHTJLSA-N; SOAPDULPHQDKCM-HJPPHTJLSA-N; SOGWLSYPOCAMCB-UXWXETMMSA-N
201.157	404.329	4		LMST03020074; LMST03020075; LMST03020679; LMST04020035	1alpha,25-dihydroxy-19-norvitamin D3 / 1alpha,25-dihydroxy-19-norcholecalciferol; 1,25-dihydroxy-2-nor-1,2-secovitamin D3; 2-Nor-1,3-seco-1alpha,25-dihydroxyvitamin D3; Dihomolithocholic acid	[M-2H]2-	C26H44O3	PKFBWEUIKKCWEW-WEZTXPJVSA-N; PDCWVQZLMVLGLG-SDPFTLJPSA-N; PDCWVQZLMVLGLG-YQRSRUBMSA-N; FFEXYSPMUAOYQN-GBURMNQMSA-N
201.16	606.501	2		LMGL02030029; LMGL02030036	1-(6-[5]-ladderane-hexanyl)-2-(8-[3]-ladderane-octanyl)-sn-glycerol; 1-(6-[1]-ladderane-hexanyl)-2-(8-[3]-ladderane-octanyl)-sn-glycerol	[M-3H]3-	C41H66O3	YBJUUJIUEUHUAQ-OCXNOVNPSA-N; VRYQZBWGXDARDC-PXQIXGDZSA-N
201.161	101.084	1		LMFA08010002	pentanamide	[2M-H]-	C5H11NO	IPWFJLQDVFKJDU-UHFFFAOYSA-N
201.165	202.172	5		LMPR0103060015; LMPR0103120003; LMPR0103140001; LMPR0103160010; LMPR0103450001	alpha-curcumene; Leptotriene; Cuparene; Herbertene; Patchoula-2,4-diene	[M-H]-	C15H22	VMYXUZSZMNBRCN-AWEZNQCLSA-N; FXKCRBZUUFWUJK-PISUUVGWSA-N; SLKPBCXNFNIJSV-HNNXBMFYSA-N; BBZBREYBGRYINI-OAHLLOKOSA-N; DPHLFUXQEZYZAP-JMSVASOKSA-N
201.165	404.344	2		LMPR0106010045; LMPR01070142	4,4'-Diapo-7,8,11,12-tetrahydrolycopene; 4,4'-Diapo-zeta-carotene	[M-2H]2-	C30H44	QSLXXAZXUYYJCO-IMFKHJNASA-N; JJMKRPXUHIPSAW-ZOKJSSERSA-N
201.167	606.522	6	DG 35:2	LMGL02010033; LMGL02010034; LMGL02010373; LMGL02010438; LMGL02010461; LMGL02010523	DG(17:2(9Z,12Z)/18:0/0:0)[iso2]; DG(17:0/18:2(9Z,12Z)/0:0)[iso2]; DG(13:0/22:2(13Z,16Z)/0:0)[iso2]; DG(15:0/20:2(11Z,14Z)/0:0)[iso2]; DG(15:1(9Z)/20:1(11Z)/0:0)[iso2]; DG(19:1(9Z)/16:1(9Z)/0:0)[iso2]	[M-3H]3-	C38H70O5	ACLHCRRUTGSYDV-JFWUNVJKSA-N; RUPMIWFCTJOGOR-GSAAFFALSA-N; IPUHEYBQZNCDAJ-ZRGLVORESA-N; MNZKISJSRMZONY-LCEPSDQBSA-N; NCQJZULZHYGQQI-HCOMIONDSA-N; ZBEVPCAMWJNUQQ-CYGLPLGMSA-N
201.173	201.173	1		LMFA01100004	11-amino-undecanoic acid	[M]-	C11H23NO2	GUOSQNAUYHMCRU-UHFFFAOYSA-N
201.175	404.365	12		LMFA01030903; LMFA01140060; LMFA07010540; LMPK15030005; LMPR0103010022; LMST01010135; LMST01010273; LMST01010275; LMST01010359; LMST04030109; LMST04030111; LMST04030121	27:3(5Z,9Z,20Z); Amphimic acid C; (E,E)-3,7,11-Trimethyl-2,6,10-dodecatrienyl dodecanoate; 5-n-heneicosylresorcinol; 24:3(5Z,9Z,17Z)(15Me,19Me,23Me); 6alpha-hydroxycholestanol; 15alpha-hydroxycholestane ; 5alpha-hydroxycholesterol; 15beta-hydroxycholestane; 5beta-Cholestane-3alpha,7alpha-diol; 5beta-Cholestane-3alpha,12alpha-diol; 5beta-Cholestane-3alpha,26-diol	[M-2H]2-	C27H48O2	DISUUZKGYKJRIF-RMOJKJCGSA-N; PLUYRZCFIFXPDL-SHUBPKEUSA-N; APTQJZOTWYEACL-HWHBRYGOSA-N; BLHLKJLSYHEOGY-UHFFFAOYSA-N; PRGDQWKNVBYEKH-IZJJPQSLSA-N; PMWTYEQRXYIMND-XNZKQLDXSA-N; MSKYNEGIINKEKI-IISASWRDSA-N; YGJKELZDRWFHOR-POBUXQGNSA-N; MSKYNEGIINKEKI-PRKDSDQMSA-N; APYVEUGLZHAHDJ-TVRYRFOISA-N; XXGBPWONQCELLQ-QLSUIZBQSA-N; DKISDYAXCJJSLZ-RKOYIKFYSA-N
201.186	142.172	13		LMFA11000568; LMFA11000602; LMFA11000605; LMFA11000609; LMFA11000615; LMFA11000617; LMFA11000618; LMFA11000619; LMFA11000621; LMFA11000622; LMFA11000687; LMFA11000688; LMFA11000697	Decane; 2,5,5-trimethyl-heptane; 2-methyl-3-ethyl-heptane; 5-ethyl-2-methyl-heptane; 2-methylnonane; 3-methylnonane; 4-methylnonane; 5-methylnonane; 2,3-dimethyloctane; 3,6-dimethyloctane; 3,3-Dimethyloctane; 3,4,5-Trimethylheptane; 4-propylheptane	[M+C2H3O2]-	C10H22	DIOQZVSQGTUSAI-UHFFFAOYSA-N; SOYLPZSOEXZMLE-UHFFFAOYSA-N; NKMJCVVUYDKHAV-UHFFFAOYSA-N; DGEMPTLPTFNEHJ-UHFFFAOYSA-N; SGVYKUFIHHTIFL-UHFFFAOYSA-N; PLZDDPSCZHRBOY-UHFFFAOYSA-N; IALRSQMWHFKJJA-UHFFFAOYSA-N; TYSIILFJZXHVPU-UHFFFAOYSA-N; YPMNDMUOGQJCLW-UHFFFAOYSA-N; JEEQUUSFXYRPRK-UHFFFAOYSA-N; DBULLUBYDONGLT-UHFFFAOYSA-N; LJIIBBYARMPSMT-UHFFFAOYSA-N; ABYGSZMCWVXFCQ-UHFFFAOYSA-N
201.186	156.188	15		LMFA11000392; LMFA11000591; LMFA11000598; LMFA11000599; LMFA11000610; LMFA11000613; LMFA11000614; LMFA11000616; LMFA11000620; LMFA11000624; LMFA11000625; LMFA11000677; LMFA11000678; LMFA11000680; LMFA11000684	3-Methyldecane; Undecane; 4-methyldecane; 5-methyldecane; 2,2,3,3-tetramethylhexane; 2,5-dimethylnonane; 2,6-dimethylnonane; 3,7-dimethylnonane; 2,3,7-trimethyloctane; 5-ethyl-2-methyloctane; 6-ethyl-2-methyloctane; 2,3-Dimethylnonane; 2,4,6-Trimethyloctane; 2,5,6-Trimethyloctane; 2,6,6-Trimethyloctane	[M+CHO2]-	C11H24	JJRUZTXRDDMYGM-UHFFFAOYSA-N; RSJKGSCJYJTIGS-UHFFFAOYSA-N; DVWZNKLWPILULD-UHFFFAOYSA-N; QUYFPNWYGLFQQU-UHFFFAOYSA-N; YPGGGWSLWOECQF-UHFFFAOYSA-N; NQUMJENPNGXAIH-UHFFFAOYSA-N; MGNGOEWESNDQAN-UHFFFAOYSA-N; YGPVLXJHRFZYJJ-UHFFFAOYSA-N; XJKKSYAVEVAGFX-UHFFFAOYSA-N; CQCKNPUKBOITAX-UHFFFAOYSA-N; AZXGABNJUBNOHW-UHFFFAOYSA-N; IGJRNTLDWLTHCQ-UHFFFAOYSA-N; XHNIFDXYGLPJLP-UHFFFAOYSA-N; VHBZECSWMWWTMQ-UHFFFAO…
201.203	606.631	1		LMFA07010008	hexadecyl pentacosanoate	[M-3H]3-	C41H82O2	RKQZBMBKAGLDEB-UHFFFAOYSA-N
201.212	404.438	3		LMFA11000154; LMFA11000453; LMFA11000534	9Z,19Z-Nonacosadiene; 5,9-Nonacosadiene; 9,10-Nonacosadiene	[M-2H]2-	C29H56	FTDNVOXBXWWBTI-MGXYOJEMSA-N; RRDKJAQURBRDKI-QNBOAHBYSA-N; MUPAZRIULKNQAA-UHFFFAOYSA-N
201.353	607.082	1		LMSL01010002	UDP-GlcNAc	[M-3H]3-	C17H27N3O17P2	LFTYTUAZOPRMMI-CFRASDGPSA-N
201.43	607.312	2		LMGP20020016; LMGP20040019	PKHdiA-PE; OOB-PS	[M-3H]3-	C28H50NO11P	UAQNHOYAWYONCV-QQDPUAARSA-N; ANNYJABKBDHEJJ-MVKCUJKCSA-N
201.442	607.349	1		LMGP20020023	PHOOA-PE	[M-3H]3-	C29H54NO10P	UUWGXMBMKVCUIX-OMCPJLQVSA-N
201.454	607.385	1		LMGP20020028	PON-PE	[M-3H]3-	C30H58NO9P	MVAIWYVEWHAGGD-MUUNZHRXSA-N
201.466	607.421	5	PE 26:0; PE-NMe2 24:0	LMGP02010058; LMGP02010243; LMGP02010313; LMGP02011251; LMGP02011273	PE(12:0/14:0); PE(13:0/13:0); PE-NMe2(12:0/12:0); PE(14:0/12:0); PE(16:0/10:0)	[M-3H]3-	C31H62NO8P	YFGPTSONISZCTI-GDLZYMKVSA-N; GLVKHGQULFMGAQ-GDLZYMKVSA-N; ROICEQCKKOCYBX-GDLZYMKVSA-N; ZDKGMLQJMZNABM-GDLZYMKVSA-N; JQFHBMJNGAAXAT-GDLZYMKVSA-N
201.475	607.448	1		LMSP01080070	N-(2-hydroxy-13-methyl-tetradecanoyl)-4-hydroxycapnine	[M-3H]3-	C32H65NO7S	HUKGASICJQZLFQ-WXJPMMMCSA-N
201.479	607.458	2	PC 24:0	LMGP01050057; LMGP02060033	PC(24:0/0:0); 1-(2-methoxy-19Z-hexacosenyl)-sn-glycero-3-phosphoethanolamine	[M-3H]3-	C32H66NO7P	SKJMUADLQLZAGH-WJOKGBTCSA-N; IMZFBZZCFDVQSC-QUBTWJPSSA-N
201.511	607.554	3	Cer 38:2	LMSP02010080; LMSP02010091; LMSP02010097	Cer(d14:2(4E,6E)/24:0(2OH)); Cer(d16:2(4E,6E)/22:0(2OH)); Cer(d18:2(4E,8Z)/20:0(2OH[R]))	[M-3H]3-	C38H73NO4	SSDSMOIKLQQPKT-YDFYCNJISA-N; MOAHTBDMWZSOJN-YDFYCNJISA-N; VEFFHOUFMFSQDR-RFOHPWSISA-N
201.523	607.59	3	Cer 39:1	LMSP02010017; LMSP02010045; LMSP02010121	Cer(d16:1/23:0); Cer(d15:1/24:0); Cer(d18:1/21:0)	[M-3H]3-	C39H77NO3	WYSRACVJQVNCRW-PQPBPFPMSA-N; JJKDXNZRDLNBGR-PQPBPFPMSA-N; FWXJRGLCUAXNLA-PQPBPFPMSA-N
201.535	607.627	1	Cer 40:0	LMSP00000016	Cer(m18:0/22:0)	[M-3H]3-	C40H81NO2	ILZRBDCCCUQGLC-ZESVVUHVSA-N
201.582	405.179	2		LMFA01150072; LMFA13040124	Epolactaene; icas#12	[M-2H]2-	C21H27NO7	CPEDKPCCJNVROC-UFRPGBNKSA-N; AHNZPQNYGMNACV-PNNYZDKCSA-N
201.584	405.182	1		LMFA08020299	1-tauro-tetranor-PGE1	[M-2H]2-	C18H31NO7S	OPVIGBXAMWSXCD-BRDXMMLSSA-N
201.637	405.288	3		LMFA02010019; LMFA08020147; LMFA08020148	12-oxo-PDA-Ile; 12-HETE-GABA; 15-HETE-GABA	[M-2H]2-	C24H39NO4	PTOYKLKRHSDZSH-KWYIECQPSA-N; SWAWTORXSPNTDG-YLIHFPLRSA-N; DNZJMTXSNAUPHB-ORLNMRMGSA-N
201.638	405.291	1		LMFA08020248	N-nonadecanoyl taurine	[M-2H]2-	C21H43NO4S	NQBFDBRQDMVYQI-UHFFFAOYSA-N
201.655	405.324	1		LMFA08020307	N-(3,4-dimethoxybenzyl)-hexadecanamide	[M-2H]2-	C25H43NO3	LVPBNUHMEAUHHS-UHFFFAOYSA-N
201.663	405.341	3		LMFA08020068; LMFA08020070; LMFA08020071	(+/-)N-(2-fluoro-ethyl)-2,16-dimethyl-5Z,8Z,11Z,14Z-docosatetraenoyl amine; (+/-)N-(2-fluoro-ethyl)-2,17-dimethyl-5Z,8Z,11Z,14Z-docosatetraenoyl amine; (+/-)N-(2-fluoro-ethyl)-2-methyl-5Z,8Z,11Z,14Z-tricosatetraenoyl amine	[M-2H]2-	C26H44NOF	RAMPXDRFGKYVNF-DOOWINBVSA-N; MHVQQJCJBNFDST-VXXJIHKHSA-N; GHGKPXOUKZEHPZ-AILJCPQKSA-N
201.677	405.369	1		LMST01010002	25-hydroxy-cholesterol(d3)	[M-2H]2-	C27H43D3O2	INBGSXNNRGWLJU-HQTLNVIASA-N
201.705	608.138	6		LMPK12110671; LMPK12111208; LMPK12111209; LMPK12111210; LMPK12111866; LMPK12112069	Luteolin 7-glucuronide-4'-rhamnoside; 6-Hydroxyluteolin 7-[3''-(3-hydroxy-3-methylglutaryl)glucoside]; 6-Hydroxyluteolin 7-[4''-(3-hydroxy-3-methylglutaryl)glucoside]; 6-Hydroxyluteolin 7-[6''-(3-hydroxy-3-methylglutaryl)glucoside]; Kaempferol 3-rhamnoside-7-galacturonide; Quercetin 3-[6''-(3-hydroxy-3-methylglutaryl)galactoside]	[M-3H]3-	C27H28O16	PYKXXYKNFWZUIX-ZHFACJDASA-N; TWASANFVJKQVEK-CKYAXUSESA-N; HPFAVVSUCVTZRY-KLRFJVKLSA-N; ZJJOJKURIKCBTA-YSZVFLQTSA-N; MKGZGCPBKPSTST-HUZJDZSOSA-N; FMMBDZGNMFRGMV-HINBARQISA-N
201.71	608.153	4		LMPK12110228; LMPK12110786; LMPK12110791; LMPK12111154	Vitexin 2''-O-(E)-ferulate; Luteolin 3'-methyl ether 7-(3''-E-p-coumarylglucoside); Chrysoeriol 7-(3''-Z-p-coumaroylglucoside); Hispidulin 7-(6''-E-p-Coumaroylglucoside)	[M-3H]3-	C31H28O13	BWMUGBQOGNGHRB-IOUSBIGLSA-N; AZHOJNKUISNFQR-MCQBNALESA-N; AZHOJNKUISNFQR-CTHWGPIESA-N; UOZVWIWAQMZYKF-KBVNLYGASA-N
201.717	608.174	46		LMPK12050221; LMPK12110434; LMPK12110437; LMPK12110443; LMPK12110444; LMPK12110553; LMPK12110557; LMPK12110748; LMPK12110749; LMPK12110775; LMPK12110789; LMPK12110804; LMPK12110807; LMPK12110814; LMPK12110986; LMPK12110988; LMPK12110989; LMPK12110991; LMPK12110995; LMPK12111003; LMPK12111005; LMPK12111006; LMPK12111007; LMPK12111033; LMPK12111035; LMPK12111052; LMPK12111056; LMPK12111103; LMPK121…	Biochanin A 7-O-gentiobioside; Isocytisoside 2''-O-glucoside; 3,6-Di-C-glucopyranosylacacetin; Isocytisoside 7-O-glucoside; Cytisoside 7-O-glucoside; Kaempferide 3-rhamnoside-7-glucoside; Kaempferol 4'-methyl ether 3-neohesperidoside; Isoscoparin 2''-O-rhamnoside; Scoparin 2''-O-rhamnoside; Luteolin 3'-methyl ether 7-rutinoside; Chrysoeriol 7-neohesperidoside; 8-C-beta-D-Glucopyranosyldiosmetin 2…	[M-3H]3-	C28H32O15	BZTCEZPKCUXMNG-APRWHZIJSA-N; SOCPNUFNLVWPOH-ODEMIOGVSA-N; RRYBNEMBSQZZBH-BPZUQCIGSA-N; QRQNIQMEGHMTGW-JFECCKQBSA-N; UZDCKPYGVMHOPB-QQUSBYFVSA-N; JKVVNVBAADBSQA-YJYPXAJOSA-N; BZRYTCVZZLOPIO-SNVRNOIASA-N; IFUKPUNEQISNJS-CMBILWPKSA-N; UBWXCUKKZPNFTJ-VVVHOGNVSA-N; FVWCQCCVDNGNPX-YFAPSIMESA-N; LGOQXEQWOCSLEC-CYZBKYQRSA-N; TZPXUQWBAIYNEA-VVVHOGNVSA-N; IOJWGWMATOIUKI-UDWRRZRESA-N; GZSOSUNBTXMUFQ-YFAPSIM…
201.73	608.211	2		LMPK12140329; LMPK12140330	Matteucinol 7-O-beta-D-apiofuranosyl(1->6)-beta-D-glucopyranoside; Miconioside A	[M-3H]3-	C29H36O14	SBEVOVWWSQLCJK-JOFSYXLSSA-N; CUEAVYXDEUPPTP-LNRHCFMRSA-N
212.858	641.596	5	Cer 38:0; Cer 39:0	LMSP02030032; LMSP02030034; LMSP02030037; LMSP02030066; LMSP02030088	Cer(t15:0(14Me)/23:0(2OH[R])); Cer(t16:0(15Me)/22:0(2OH[R])); Cer(t17:0(16Me)/21:0(2OH[R])); Cer(t18:0/21:0(2OH)); Cer(t17:0/22:0(2OH))	[M-3H]3-	C39H79NO5	NXYBYPARWMGYBP-LQDUMDOSSA-N; KBJNXFMLOQQSRM-LQDUMDOSSA-N; LCULCBPZRZFJJE-LQDUMDOSSA-N; HPLMLTZVVPFTRF-IEICXCTKSA-N; NHUAYBHCHVUGBQ-IEICXCTKSA-N
212.936	175.988	5		LMFA01030967; LMFA01030976; LMFA01090148; LMFA01090149; LMFA01090153	2-chloromuconic acid; 3-chloromuconic acid; (E,E)-3-chloromuconic acid; (Z,Z)-3-chloromuconic acid; 3-chloro-cis,cis-muconic acid	[M+K-2H]-	C6H5O4Cl	OZNNVVBQWHRHHH-UHFFFAOYSA-N; ICMVYBXQDUXEEE-UHFFFAOYSA-N; ICMVYBXQDUXEEE-MVJNYCIBSA-N; ICMVYBXQDUXEEE-LOKDLIDFSA-N; ICMVYBXQDUXEEE-BXTBVDPRSA-N
212.938	134.019	1		LMFA12000338	BBT	[M+Br]-	C8H6S	JJQZLHWGVUNQSB-UHFFFAOYSA-N
212.956	134.037	2		LMFA01030743; LMFA01030744	6E-Octene-2,4-diynoic acid; 6Z-Octene-2,4-diynoic acid	[M+Br]-	C8H6O2	PLQITNSZGATMPR-NSCUHMNNSA-N; PLQITNSZGATMPR-IHWYPQMZSA-N
212.959	134.04	1		LMFA07010949	Methyl 3-mercaptobutanoate	[M+Br]-	C5H10O2S	BHDKXXOGPCSBQI-UHFFFAOYSA-N
212.977	134.058	3		LMFA01050384; LMFA01050453; LMFA01050468	2,3-dihydroxy-valeric acid; (R)-2,3-Dihydroxy-isovalerate; 2,3-Dihydroxy-2-methylbutanoic acid	[M+Br]-	C5H10O4	CJXCLBPFKGZXJP-UHFFFAOYSA-N; JTEYKUFKXGDTEU-VKHMYHEASA-N; AOWPAWLEXIYETE-UHFFFAOYSA-N
212.981	176.032	3		LMFA01050449; LMFA01050479; LMFA01050490	(4S,5S)-4,5-dihydroxy-2,6-dioxohexanoic acid; 2-hydroxy-3-oxoadipic acid; 3-deoxy-D-glycero-hexo-2,5-diulosonic acid	[M+K-2H]-	C6H8O6	IMUGYKFHMJLTOU-WVZVXSGGSA-N; DVIFFQAOYQDXGL-UHFFFAOYSA-N; IBGYNIRCYXIAON-VKHMYHEASA-N
212.992	427.999	1		LMPK13080016	Nornidulin	[M-2H]2-	C19H15O5Cl3	XEQDVQKKHOQZEP-AATRIKPKSA-N
212.992	427.999	1		LMFA01090120	18,18-dibromo-9E,17-octadecadien-5,7-diynoic acid	[M-2H]2-	C18H22Br2O2	BMEOSHPPYQPJIM-OWOJBTEDSA-N
212.995	134.077	1		LMFA05000539	3-mercaptohexan-1-ol	[M+Br]-	C6H14OS	TYZFMFVWHZKYSE-UHFFFAOYSA-N
212.996	176.047	5		LMFA01030707; LMFA01030708; LMFA01030709; LMFA01030714; LMFA01070027	10-hydroxy-2E,8E-Decadiene-4,6-diynoic acid; 10-hydroxy-2E,8Z-Decadiene-4,6-diynoic acid; 10-hydroxy-2Z,8Z-Decadiene-4,6-diynoic acid; 10-hydroxy-8E-Decene-2,4,6-triynoic acid; 8,9-Epoxy-2Z-decene-4,6-diynoic acid	[M+K-2H]-	C10H8O3	AJSNUBLNFVLJEB-KQQUZDAGSA-N; AJSNUBLNFVLJEB-CGXWXWIYSA-N; AJSNUBLNFVLJEB-SFECMWDFSA-N; XHUBNORIRAJQLO-UHFFFAOYSA-N; UBMRQHZPEXIXEJ-ALCCZGGFSA-N
212.999	192.025	1		LMFA12000342	BBTOAc	[M+Na-2H]-	C10H8O2S	CNZCVNNPCHACGO-XVNBXDOJSA-N
213.002	192.027	2		LMFA01050471; LMFA01060195	2,5-didehydro-D-gluconic acid; diketo-gulonic acid	[M+Na-2H]-	C6H8O7	RXMWXENJQAINCC-DMTCNVIQSA-N; GJQWCDSAOUMKSE-STHAYSLISA-N
213.017	192.042	1		LMFA01050235	2,10-dihydroxy-4,6,8-decatriynoic acid	[M+Na-2H]-	C10H8O4	RPSSCYORFZCANO-UHFFFAOYSA-N
213.017	176.068	3		LMFA01170064; LMFA01170081; LMFA01170083	3-propylmalic acid; 2,3-dimethyl-3-hydroxy-glutaric acid; 2-isopropyl-malic acid	[M+K-2H]-	C7H12O5	LOLHYFQEDPGSHZ-UHFFFAOYSA-N; CCFYMOIEFAALDH-UHFFFAOYSA-N; BITYXLXUCSKTJS-ZETCQYMHSA-N
213.017	178.048	2		LMFA01050475; LMFA01050486	2-dehydro-3-deoxy-D-gluconic acid; 2-Keto-3-deoxy-D-gluconic acid	[M+Cl]-	C6H10O6	WPAMZTWLKIDIOP-WVZVXSGGSA-N; WPAMZTWLKIDIOP-NQXXGFSBSA-N
213.023	168.025	1		LMFA12000350	BBT(OH)2	[M+CHO2]-	C8H8O2S	DJUPJQDYDPZCJZ-UHFFFAOYSA-N
213.028	134.11	1		LMPR0102090014	p-Cymene	[M+Br]-	C10H14	HFPZCAJZSCWRBC-UHFFFAOYSA-N
213.032	176.084	1		LMFA07010713	2-Decene-4,6-diynoic acid, methyl ester, (E)-	[M+K-2H]-	C11H12O2	LWONXTYZMYZRSU-MDZDMXLPSA-N
213.032	178.063	6		LMFA01030710; LMFA01030711; LMFA01030712; LMFA01030713; LMFA01031130; LMFA01060086	8S-hydroxy-2E-Decene-4,6-diynoic acid; 8S-hydroxy-2-Decene-4,6-diynoic acid; 10-hydroxy-8E-Decene-4,6-diynoic acid; 10-hydroxy-8Z-Decene-4,6-diynoic acid; Antibiotic LA-1; 9-oxo-2,4,5,7-decatetraenoic acid	[M+Cl]-	C10H10O3	CRRZPEMJSQSTDV-ORZBULNSSA-N; CRRZPEMJSQSTDV-XZLDQRQTSA-N; JIPUTTVWDAXSEZ-FNORWQNLSA-N; JIPUTTVWDAXSEZ-ALCCZGGFSA-N; WLUIOVBNENBQAH-SFECMWDFSA-N; WLUIOVBNENBQAH-KQQUZDAGSA-N
213.033	642.122	1		LMPK12112958	Quercetagetin 7-(6''-(E)-caffeoylglucoside)	[M-3H]3-	C30H26O16	CPPNFWGIJSYTAL-VREZJPALSA-N
213.036	176.087	2		LMFA05000540; LMFA07010969	3-mercaptohexyl acetate; Methylthiomethyl hexanoate	[M+K-2H]-	C8H16O2S	JUCARGIKESIVLB-UHFFFAOYSA-N; NWSZEYNCLKNLMJ-UHFFFAOYSA-N
213.038	100.052	13		LMFA01020029; LMFA01020030; LMFA01020097; LMFA01020110; LMFA01020111; LMFA01030005; LMFA01030006; LMFA01030007; LMFA01031004; LMFA01031005; LMFA07010505; LMFA07040008; LMFA12000075	Angelic acid; Tiglic acid; beta,beta-dimethyl acrylic acid; Isopropenylacetic acid; 2-ethyl acrylic acid; beta-ethyl acrylic acid; beta-penteic acid; Allyl acetic acid; cis-pent-2-enoic acid; cis-pent-3-enoic acid; ethyl 2E-propenoate; gamma-valerolactone; Pentane-2,4-dione	[M+C2F3O2]-	C5H8O2	UIERETOOQGIECD-ARJAWSKDSA-N; UIERETOOQGIECD-ONEGZZNKSA-N; YYPNJNDODFVZLE-UHFFFAOYSA-N; IGRURXZWJCSNKU-UHFFFAOYSA-N; WROUWQQRXUBECT-UHFFFAOYSA-N; YIYBQIKDCADOSF-ONEGZZNKSA-N; UIUWNILCHFBLEQ-NSCUHMNNSA-N; HVAMZGADVCBITI-UHFFFAOYSA-N; YIYBQIKDCADOSF-ARJAWSKDSA-N; UIUWNILCHFBLEQ-IHWYPQMZSA-N; JIGUQPWFLRLWPJ-UHFFFAOYSA-N; GAEKPEKOJKCEMS-UHFFFAOYSA-N; YRKCREAYFQTBPV-UHFFFAOYSA-N
213.038	146.058	12		LMFA01020278; LMFA01050343; LMFA01050383; LMFA01050435; LMFA01050457; LMFA01050458; LMFA01050462; LMFA01050501; LMFA01170048; LMFA01170080; LMFA01170084; LMFA01170117	3-hydroxy-3-methyl-2-oxo-pentanoic acid; 2-oxo-4-hydroxy-hexanoic acid; 2S-acetyl-2-hydroxy-butanoic acid; (S)-4-hydroxy-2-oxohexanoic acid; (R)-3-hydroxy-3-methyl-2-oxopentanoic acid; (R)-4-Dehydropantoate; (S)-3-hydroxy-3-methyl-2-oxopentanoic acid; Acetohydroxybutyrate; Adipic acid; 2,2-dimethyl-succinic acid; 2-methyl-glutaric acid; Methylglutaric acid	[M-H+HCOONa]-	C6H10O4	YJVOWRAWFXRESP-UHFFFAOYSA-N; ALFQPWXBAWHVDP-UHFFFAOYSA-N; VUQLHQFKACOHNZ-LURJTMIESA-N; ALFQPWXBAWHVDP-BYPYZUCNSA-N; YJVOWRAWFXRESP-ZCFIWIBFSA-N; HVMPYIKTQSOMHA-UHFFFAOYSA-N; YJVOWRAWFXRESP-LURJTMIESA-N; VUQLHQFKACOHNZ-UHFFFAOYSA-N; WNLRTRBMVRJNCN-UHFFFAOYSA-N; GOHPTLYPQCTZSE-UHFFFAOYSA-N; AQYCMVICBNBXNA-UHFFFAOYSA-N; XJMMNTGIMDZPMU-UHFFFAOYSA-N
213.04	168.042	1		LMPK13010001	Orsellinic acid	[M+CHO2]-	C8H8O4	AMKYESDOVDKZKV-UHFFFAOYSA-N
213.04	642.143	4		LMPK12112414; LMPK12112423; LMPK12112424; LMPK12112891	Myricetin 3,3'-digalactoside; Myricetin 3-glucoside-7-galactoside; Myricetin 3,4'-diglucoside; Quercetagetin 3,7-diglucoside	[M-3H]3-	C27H30O18	FEWRYXXFMHQZRI-CGNSGAMNSA-N; ZUULHXHHLWNLGP-AVPFSBIDSA-N; LLVOJEYSNCNXJN-XUAXIHHBSA-N; RITGTALMSVHEIN-DACDWZHXSA-N
213.048	428.111	2		LMPK12020108; LMPK12113173	Catechin 3-O-(1-hydroxy-6-oxo-2-cyclohexene-1-carboxylate); Tambulin 3,5-diacetate	[M-2H]2-	C22H20O9	GDLNMYMKZGPSKH-RUYIAYPLSA-N; AMJOOTWKPBPRPW-UHFFFAOYSA-N
213.053	146.073	2		LMFA05000706; LMFA05000708	3,4-decadiene-6,8-diyn-1-ol; 4,5-decadien-7,9-diyn-1-ol	[M-H+HCOONa]-	C10H10O	HTGIYTJIJNBMHL-UHFFFAOYSA-N; JAZZIHJCFPWOSV-LURJTMIESA-N
213.053	176.105	1		LMFA01050228	6,8-dihydroxy-octanoic acid	[M+K-2H]-	C8H16O4	LJWTVHKBGBUURN-UHFFFAOYSA-N
213.062	428.139	1		LMPK13080006	Emeguisin B	[M-2H]2-	C24H25O5Cl	RQNMKGDKKQRCKL-HZOWPXDZSA-N
213.065	642.216	1		LMPK12020165	Triphyllin B	[M-3H]3-	C29H38O16	WZGAICRUQPMGRL-UVFNWLARSA-N
213.066	428.147	5		LMPK12060015; LMPK12060042; LMPK12112976; LMPK12113223; LMPK12113226	Amorphigenol; 12-Dihydrodalbinol; 5,4'-Dihydroxy-3,6,3'-trimethoxy-7-prenyloxyflavone; 5,4'-Dihydroxy-3,8,3'-trimethoxy-7-prenyloxyflavone; 5,7-Dihydroxy-3,8,3'-trimethoxy-4'-prenyloxyflavone	[M-2H]2-	C23H24O8	HCVCUIIDODCONY-UHFFFAOYSA-N; NCYYYSSAGZJHHG-UCMODRJZSA-N; RMKFNZBBMZBZHR-UHFFFAOYSA-N; ZUQNZVKHXXKXSY-UHFFFAOYSA-N; JBGSDQZIBUGNCO-UHFFFAOYSA-N
213.069	178.099	2		LMFA05000603; LMFA07010955	1-hydroxy-5-phenyl-3-pentanone; Methyl 4-phenylbutanoate	[M+Cl]-	C11H14O2	VQTZONPDOFOTIF-UHFFFAOYSA-N; YRYZGVBKMWFWGT-UHFFFAOYSA-N
213.074	100.089	13		LMFA05000059; LMFA05000060; LMFA05000113; LMFA05000115; LMFA05000116; LMFA05000464; LMFA05000538; LMFA05000561; LMFA06000109; LMFA12000027; LMFA12000033; LMFA12000048; LMFA12000049	3Z-hexenol; 2E-hexenol; 3E-Hexen-1-ol; 2Z-Hexen-1-ol; 1-Hexen-1-ol; 3Z-Hexen-3-ol; 1-methyl-cyclopentanol; (E)-4-Hexen-1-ol; Caproaldehyde; 3-Methylpentan-2-one; 4-Methylpentan-2-one; Hexan-2-one; Hexan-3-one	[M+C2F3O2]-	C6H12O	UFLHIIWVXFIJGU-ARJAWSKDSA-N; ZCHHRLHTBGRGOT-SNAWJCMRSA-N; UFLHIIWVXFIJGU-ONEGZZNKSA-N; ZCHHRLHTBGRGOT-PLNGDYQASA-N; JHEPBQHNVNUAFL-AATRIKPKSA-N; ZDBZGZFXYIWLTQ-WAYWQWQTSA-N; CAKWRXVKWGUISE-UHFFFAOYSA-N; VTIODUHBZHNXFP-IHWYPQMZSA-N; JARKCYVAAOWBJS-UHFFFAOYSA-N; UIHCLUNTQKBZGK-UHFFFAOYSA-N; NTIZESTWPVYFNL-UHFFFAOYSA-N; QQZOPKMRPOGIEB-UHFFFAOYSA-N; PFCHFHIRKBAQGU-UHFFFAOYSA-N
213.074	146.094	8		LMFA01050016; LMFA01050017; LMFA01050018; LMFA01050019; LMFA01050225; LMFA01050261; LMFA07010693; LMFA07010959	2-hydroxy enanthoic acid; 4-hydroxy enanthoic acid; delta-hydroxy enanthoic acid; omega-hydroxy enanthoic acid; 6-hydroxy-heptanoic acid; 6R-hydroxy-heptanoic acid; (+/-)-Ethyl 2-hydroxy-2-methylbutyrate; Methyl DL-Leucate	[M-H+HCOONa]-	C7H14O3	RGMMREBHCYXQMA-UHFFFAOYSA-N; MYCCAWPBMVOJQF-UHFFFAOYSA-N; ICKVZOWXZYBERI-UHFFFAOYSA-N; PNAJBOZYCFSQDJ-UHFFFAOYSA-N; UBIZMIFHVVCVEJ-UHFFFAOYSA-N; UBIZMIFHVVCVEJ-ZCFIWIBFSA-N; KIYWRWLZHQZKKD-UHFFFAOYSA-N; JOSNYUDSMPILKL-UHFFFAOYSA-N
213.077	154.063	1		LMFA07040114	HOOA lactone	[M+C2H3O2]-	C8H10O3	RCJOKQHNYYSHIB-DUXPYHPUSA-N
213.077	168.079	1		LMFA07010714	2-Furanylmethyl butanoate	[M+CHO2]-	C9H12O3	IXISGRHWGVGCAK-UHFFFAOYSA-N
213.077	214.084	1		LMFA07040141	Curvulalide	[M-H]-	C10H14O5	XVHODQZCEHEBGN-UPVLLSTMSA-N
213.084	428.184	1		LMPK12140479	Heteroflavanone B	[M-2H]2-	C24H28O7	CQHDMUSZBYPHBO-UHFFFAOYSA-N
213.09	192.115	5		LMFA01030240; LMFA01030241; LMFA01030242; LMFA01030464; LMFA07010871	2E,4E,8Z,10E-dodecatetraenoic acid; 2E,6E,8E,10E-dodecatetraenoic acid; 2E,6E,8Z,10E-dodecatetraenoic acid; 5,11-dodecadiynoic acid; Ethyl 4-phenylbutanoate	[M+Na-2H]-	C12H16O2	RUQFLFFSSDCHKE-CRIHJKBTSA-N; ASTBWPMXGJCVAM-IFZPDKMOSA-N; ASTBWPMXGJCVAM-AKFQTPIDSA-N; MZZDCNPISCZAJH-UHFFFAOYSA-N; GGFNXKFGVQQNRV-UHFFFAOYSA-N
213.09	176.141	2		LMGL01020028; LMGL01020029	1-Hexylglycerol; 2-Hexylglycerol	[M+K-2H]-	C9H20O3	MQVMITUCTLYRNV-VIFPVBQESA-N; PXWAQUODOTWYMT-UHFFFAOYSA-N
213.092	214.099	6		LMFA01031065; LMFA05000754; LMFA06000284; LMPK13090034; LMPK13090039; LMPK13090042	4E,6E,12Z-Tetradecatriene-8,10-diynoic acid; Ichthyothereol; 2E,4E,6E,8E,10E,12E-tetradecahexaenedial; Dihydropinosylvin; Lunularin; 4,4'-dihydroxybibenzyl	[M-H]-	C14H14O2	HXXDRCQLLBCTPQ-ULTUQXKFSA-N; WFJPISZWZQHNLX-GELOPOQCSA-N; LSSFWUWIGASWGW-CZBFJCMTSA-N; LDBYHULIXFIJAZ-UHFFFAOYSA-N; ILEYXPCRQKRNIJ-UHFFFAOYSA-N; URFNSYWAGGETFK-UHFFFAOYSA-N
213.095	428.205	2		LMPR0103090034; LMPR0103090035	9beta-hydroxy-11beta,13-dihydro-parthenolide-9-O-beta-D-glucopyranoside; 9alpha-hydroxy-11beta,13-dihydro-parthenolide-9-O-beta-D-glucopyranoside	[M-2H]2-	C21H32O9	HAIUWTQIMLYRIO-XNSZVRSOSA-N; HAIUWTQIMLYRIO-UXXQOUJISA-N
213.1	213.1	1		LMFA08030003	N-(3-oxo-hexanoyl)-homoserine lactone	[M]-	C10H15NO4	YRYOXRMDHALAFL-QMMMGPOBSA-N
213.101	642.325	1		LMPR01040122	steviolbioside	[M-3H]3-	C32H50O13	OMHUCGDTACNQEX-OSHKXICASA-N
213.101	428.218	1	PG 12:0	LMGP04050011	PG(12:0/0:0)	[M-2H]2-	C18H37O9P	IACXMECMZISNLR-DLBZAZTESA-N
213.105	176.156	1		LMFA11000054	3,5,7-Trimethyl-2E,4E,6E,8E-decatetraene	[M+K-2H]-	C13H20	RRPFGKUHEMWGSW-RYNMLCPOSA-N
213.107	428.229	1		LMFA01090101	6-bromo-tricosa-5E,9Z-dienoic acid	[M-2H]2-	C23H41BrO2	RVIBARJQFCSUKD-RPKIDODFSA-N
213.111	100.125	2		LMFA11000575; LMFA11000702	Heptane; 3-Ethylpentane	[M+C2F3O2]-	C7H16	IMNFDUFMRHMDMM-UHFFFAOYSA-N; AORMDLNPRGXHHL-UHFFFAOYSA-N
213.111	146.131	5		LMFA05000089; LMFA05000548; LMFA05000552; LMFA05000564; LMFA05000683	octane-1,2-diol; (2R)-octane-1,2-diol; (2S)-octane-1,2-diol; (R)-1,3-Octanediol; octane-1,8-diol	[M-H+HCOONa]-	C8H18O2	AEIJTFQOBWATKX-UHFFFAOYSA-N; AEIJTFQOBWATKX-MRVPVSSYSA-N; AEIJTFQOBWATKX-QMMMGPOBSA-N; DCTMXCOHGKSXIZ-UHFFFAOYSA-N; OEIJHBUUFURJLI-UHFFFAOYSA-N
213.113	84.0575	3		LMFA12000028; LMFA12000034; LMFA12000069	3E-pentene-2-one; 4-penten-2-one; 1-Penten-3-one	[2M+CHO2]-	C5H8O	LABTWGUMFABVFG-ONEGZZNKSA-N; PNJWIWWMYCMZRO-UHFFFAOYSA-N; JLIDVCMBCGBIEY-UHFFFAOYSA-N
213.113	154.099	18		LMFA01020398; LMFA01030447; LMFA01030448; LMFA01030449; LMFA01030450; LMFA01030504; LMFA01030505; LMFA01030506; LMFA01030507; LMFA01030508; LMFA01030509; LMFA06000254; LMFA07010777; LMFA07010945; LMFA07040018; LMFA07040020; LMFA12000242; LMFA12000243	Dendryphiellic acid A; 2,6-nonadienoic acid; 2E,6Z-nonadienoic acid; 2Z,4E-nonadienoic acid; 5,7-nonadienoic acid; 2-nonynoic acid; 4-nonynoic acid; 5-nonynoic acid; 6-nonynoic acid; 7-nonynoic acid; 8-nonynoic acid; 4-oxo-nonenal; Allyl hexenoate; Methyl 2-octynoate; (2-Hydroxymethyl-cyclohexyl)-acetic acid lactone; 2-nonen-4-olide; 3E-Nonen-2,5-dione; 3Z-Nonen-2,5-dione	[M+C2H3O2]-	C9H14O2	DNUJBTBPCOIYRL-QALPAXIDSA-N; VCXVRGHERCHZLW-DYWGDJMRSA-N; VCXVRGHERCHZLW-ODYTWBPASA-N; YAWXLPDXHPHGPX-MDAAKZFYSA-N; MBFQFNUNKGVKRZ-MQQKCMAXSA-N; ZAWLBSATNLQTON-UHFFFAOYSA-N; LWMGSJYVDCEMDH-UHFFFAOYSA-N; GIMQQWKASGCRDK-UHFFFAOYSA-N; JYHVTTAHMRXBQX-UHFFFAOYSA-N; XHWZIVIBBICWQB-UHFFFAOYSA-N; NLRIJHGYFNZMGB-UHFFFAOYSA-N; SEPPVOUBHWNCAW-FNORWQNLSA-N; VOLVXFXDLNXTMV-VOTSOKGWSA-N; FRLZQXRXIKQFNS-UHFFFAO…
213.113	168.115	64		LMFA01030101; LMFA01030102; LMFA01030103; LMFA01030104; LMFA01030105; LMFA01030106; LMFA01030107; LMFA01030108; LMFA01030188; LMFA01030200; LMFA01030201; LMFA01030202; LMFA01030203; LMFA01030204; LMFA01030205; LMFA01030206; LMFA01030207; LMFA01030208; LMFA01030209; LMFA01030210; LMFA01030211; LMFA01030212; LMFA01030213; LMFA01030214; LMFA01030440; LMFA01030457; LMFA01030458; LMFA01030459; LMFA010…	cis, cis-stillingic acid; 2Z,4E-decadienoic acid; trans, cis-stillingic acid; 2E,4E-decadienoic acid; 2Z,6Z-decadienoic acid; 2E,6Z-decadienoic acid; 2E,6E-decadienoic acid; 4E,6E-decadienoic acid; Aleprestic acid; 2,3-decadienoic acid; 2,5-decadienoic acid; 2E,7E-decadienoic acid; 2E,7Z-decadienoic acid; 2Z,6E-decadienoic acid; 3,4-decadienoic acid; 3,5-decadienoic acid; 3E,5Z-decadienoic acid; …	[M+CHO2]-	C10H16O2	YKHVVNDSWHSBPA-JPDBVBESSA-N; YKHVVNDSWHSBPA-MUIOLIGRSA-N; YKHVVNDSWHSBPA-NMMTYZSQSA-N; YKHVVNDSWHSBPA-BLHCBFLLSA-N; GTVXSZWUQLCDFX-WPAMCMATSA-N; GTVXSZWUQLCDFX-FTGFODROSA-N; GTVXSZWUQLCDFX-KQWYESAVSA-N; PPOWOHYQDRHGKT-YTXTXJHMSA-N; LKYXRLKMAYFZDK-UHFFFAOYSA-N; PKVDRQPENZXLCF-UHFFFAOYSA-N; ZPKMYFGIJPDUBP-HHWLVVFRSA-N; TYZLUUUDJFCVAL-DDJGDYJSSA-N; TYZLUUUDJFCVAL-VHPFQHCPSA-N; GTVXSZWUQLCDFX-PXJZJIA…
213.113	214.121	1		LMFA01170139	Pantheric Acid C	[M-H]-	C11H18O4	PAZIVHODBVDWOT-SOFGYWHQSA-N
213.118	642.374	1	PI 21:0	LMGP06050025	PI(21:0/0:0)	[M-3H]3-	C30H59O12P	LNYWGWKZLIMANB-KJMUQGDASA-N
213.126	192.151	2		LMFA06000076; LMFA06000255	2,4,7-tridecatrienal; (2E,4Z,7Z)-2,4,7-Tridecatrienal	[M+Na-2H]-	C13H20O	BIXIZZVISIZZDM-NRSJTBBXSA-N; BIXIZZVISIZZDM-DFHZKIAOSA-N
213.128	214.136	1		LMPR0103220001	Farfugin A	[M-H]-	C15H18O	QUNSESJRLJEVEV-VIFPVBQESA-N
213.128	428.272	1		LMPR0106010053	4,4'-Diapolycopenedial	[M-2H]2-	C30H36O2	OBHXTIIHLYSQRY-RAGRHNDSSA-N
213.13	642.413	1		LMST01020116	hellebrigenin-3-(14-hydroxymyristate)	[M-3H]3-	C38H58O8	KVUDEAUTMYVIDR-ZPTGAHISSA-N
213.131	428.277	2		LMFA03010181; LMFA03010182	1(3)-glyceryl-PGF2alpha; 2-glyceryl-PGF2alpha	[M-2H]2-	C23H40O7	NWKPOVHSHWJQNI-OMVDPNNKSA-N; MCKWHVMNQVXLMH-PKBBWAGBSA-N
213.135	642.426	10	PA 32:3	LMGP10010059; LMGP10010097; LMGP10010119; LMGP10010169; LMGP10010281; LMGP10010341; LMGP10010366; LMGP10010397; LMGP10010587; LMGP10010928	PA(12:0/20:3(8Z,11Z,14Z)); PA(14:0/18:3(6Z,9Z,12Z)); PA(14:1(9Z)/18:2(9Z,12Z)); PA(15:1(9Z)/17:2(9Z,12Z)); PA(17:2(9Z,12Z)/15:1(9Z)); PA(18:2(9Z,12Z)/14:1(9Z)); PA(18:3(6Z,9Z,12Z)/14:0); PA(18:3(9Z,12Z,15Z)/14:0); PA(20:3(8Z,11Z,14Z)/12:0); PA(14:0/18:3(9Z,12Z,15Z))	[M-3H]3-	C35H63O8P	WRKCZXKHSXKJFZ-UVXFUXOQSA-N; QLVWNWHVOOSSFP-IVFLSWOASA-N; IMNOYYRGXCPRHO-HKAMARRISA-N; NLNSCHGSKWLQHP-OEEQQZRRSA-N; AAQIWYQFGXFNEJ-OEEQQZRRSA-N; NNJHSFFCZQOQTA-HKAMARRISA-N; AUQQKSKARNYUOX-PNAYIKQCSA-N; SORHESCXNCMGIL-DKEKZCSRSA-N; GEGJMUBQFGTEDZ-UVXFUXOQSA-N; PWUDKZCTVRNPPI-DKEKZCSRSA-N
213.136	642.428	4		LMPR01070680; LMPR01070746; LMPR01071020; LMPR01071022	Corbiculaxanthin 3'-acetate; Dinoxanthin; Agelaxanthin B; 19-Butanoyloxymytiloxanthin	[M-3H]3-	C42H58O5	SCJRNAKKXUSBHB-SCIFPNSYSA-N; PVNVIBOWBAPFOE-GYMZYDTCSA-N; DSPUKWBPWQZZJD-RSFRUAQZSA-N; ICEHEIYBYNTFHE-NGDQAECNSA-N
213.136	213.136	1		LMFA08030006	N-heptanoyl-homoserine lactone	[M]-	C11H19NO3	FTMZLSDESAOPSZ-VIFPVBQESA-N
213.139	428.293	13		LMPK13070030; LMST01010314; LMST01010342; LMST01080048; LMST01080093; LMST01080101; LMST03020115; LMST03020116; LMST03020117; LMST03020118; LMST03020119; LMST03020120; LMST03020608	Cuminone H; cholest-4,14-dien-15,20-diol-3,16-dione; 17(20)-Dehydrocryptogenin ; delta5-Convallamarogenin; 9(11)-dehydroxyhecogenin; Bufospirostenin A; (23R,25R)-25-hydroxyvitamin D3 26,23-lactone / (23R,25R)-25-hydroxycholecalciferol 26,23-lactone; (23S,25R)-25-hydroxyvitamin D3 26,23-lactone; (23R,25S)-25-hydroxyvitamin D3 26,23-lactone / (23R,25S)-25-hydroxycholecalciferol 26,23-lactone; (23S,…	[M-2H]2-	C27H40O4	IOWKRTHSBIDKQN-SREVYHEPSA-N; RPOZHMVPPTWLDB-JXGGVMLASA-N; LHUOFJIUXKOLAO-YKXPSBIHSA-N; ALTRINCJVPIQNK-NHIXJPGBSA-N; YLZUMNXGXFXZNQ-DSOOVKJGSA-N; LANURVLXXUHGAU-REBNKZOFSA-N; IJNDMZIDDKVXHR-VZSDRMMUSA-N; IJNDMZIDDKVXHR-PDGVZUSRSA-N; IJNDMZIDDKVXHR-HIPAYCOGSA-N; IJNDMZIDDKVXHR-HUXLTKCHSA-N; BHERBPSRYGFACH-YFVIFBBESA-N; BHERBPSRYGFACH-QJZZCUHDSA-N; OBBXJSBOXKFENG-KTCSXPHBSA-N
213.142	178.172	1		LMFA11000053	6-Ethyl-4-methyl-3E,5E,7E-decatriene	[M+Cl]-	C13H22	XVFSRVJYTDFHHZ-GCMZYXHCSA-N
213.147	642.462	1	PA P-33:2	LMGP10030011	PA(P-16:0/17:2(9Z,12Z))	[M-3H]3-	C36H67O7P	SDJPJXUYYJHYFI-REFKTWKYSA-N
213.15	154.136	33		LMFA05000127; LMFA05000141; LMFA05000543; LMFA06000053; LMFA06000054; LMFA06000055; LMFA06000056; LMFA06000147; LMFA06000148; LMFA06000276; LMFA12000150; LMPR0102010007; LMPR0102010010; LMPR0102010011; LMPR0102010013; LMPR0102010016; LMPR0102010018; LMPR0102010019; LMPR0102010028; LMPR0102090004; LMPR0102090019; LMPR0102090028; LMPR0102090031; LMPR0102090032; LMPR0102090034; LMPR0102090035; LMPR0…	3,7-Dimethyl-3Z,6-octadien-1-ol; 7Z,9-Decadien-1-ol; (2E,4E)-2,4-Decadien-1-ol; 2-decenal; 3-decenal; 5-decenal; 6-decenal; 4Z-Decenal; 5Z-Decenal; 4E-decenal; 7E-Decen-2-one; (R)-(+)-Citronellal; Nerol; (S)-(-)-Citronellal; (-)-Linalool; 2E-geraniol; (S)-lavandulol; (R)-lavandulol; S-ipsenol; (-)-Menthone; 1,8-Cineol; (R)-(+)-alpha-Terpineol; (1R,2R,4R)-Dihydrocarveol; (1R,2S,4R)-Neo-dihydrocarv…	[M+C2H3O2]-	C10H18O	DTHIOPUFUOMHAY-POHAHGRESA-N; WIIGCNVKVVQGOY-ARJAWSKDSA-N; NUBWFSDCZULDCI-BLHCBFLLSA-N; MMFCJPPRCYDLLZ-CMDGGOBGSA-N; NRXZYQITMVTQIB-BQYQJAHWSA-N; FJVGFBFLXXDIAP-AATRIKPKSA-N; BHAHVSKDYRPNIR-SNAWJCMRSA-N; CWRKZMLUDFBPAO-SREVYHEPSA-N; FJVGFBFLXXDIAP-WAYWQWQTSA-N; CWRKZMLUDFBPAO-VOTSOKGWSA-N; LLSXGTGHORAQKV-SNAWJCMRSA-N; NEHNMFOYXAPHSD-SNVBAGLBSA-N; GLZPCOQZEFWAFX-YFHOEESVSA-N; NEHNMFOYXAPHSD-JTQLQIE…
213.15	168.151	7		LMFA05000125; LMFA06000065; LMFA06000066; LMFA06000067; LMFA12000023; LMFA12000157; LMPR0102090066	3,4,7-Trimethyl-2E,6-octadien-1-ol; 2-undecenal; 4-undecenal; 10-undecenal; 3-Methyl-3E-decen-2-one ; 10-Undecen-2-one; 2-Methylisoborneol	[M+CHO2]-	C11H20O	ZPIKDJYPRJOHLN-YRNVUSSQSA-N; PANBRUWVURLWGY-MDZDMXLPSA-N; QGNDNDFXCNBMKI-BQYQJAHWSA-N; OFHHDSQXFXLTKC-UHFFFAOYSA-N; FKAXTVXZKQJKBJ-MDZDMXLPSA-N; FJHNSGVMPSITEQ-UHFFFAOYSA-N; LFYXNXGVLGKVCJ-BOBPJJCASA-N
213.15	214.157	17		LMFA01050168; LMFA01050169; LMFA01050170; LMFA01050254; LMFA01060039; LMFA01060040; LMFA01060088; LMFA01060089; LMFA01060090; LMFA01060091; LMFA01060183; LMFA01060184; LMFA07040043; LMFA07040136; LMFA07040137; LMFA07040178; LMFA07040180	12-hydroxy-10-dodecenoic acid; 10-hydroxy-11-dodecenoic acid; 12-hydroxy-3Z-dodecenoic acid; 3R-hydroxy-5Z-dodecenoic acid; 4-keto lauric acid; 9-keto lauric acid; 11-oxo-dodecanoic acid; 12-oxo-dodecanoic acid; 2-oxo-dodecanoic acid; 3-oxo-dodecanoic acid; 5-Oxododecanoic acid; 7-Oxododecanoic acid; 6-hydroxy-4-dodecanolide; 4S-Hydroxy-5R-octyl-4,5-dihydro-3H-furan-2-one; 4S-Hydroxy-5S-octyl-4,5…	[M-H]-	C12H22O3	MEUNNLKXZZWRAR-VQHVLOKHSA-N; MEUHQOZYCJHRAS-UHFFFAOYSA-N; RRJILZUCEDMMNU-VURMDHGXSA-N; GZUALOWLHSCENG-SKVAFPRGSA-N; HJMCWLADNPBBMN-UHFFFAOYSA-N; RGTQITVBYIOWHV-UHFFFAOYSA-N; OTELGGYNGCBJGP-UHFFFAOYSA-N; KGEACANGAYABKT-UHFFFAOYSA-N; MIMUDKBBERJQHQ-UHFFFAOYSA-N; DZHSPYMHDVROSM-UHFFFAOYSA-N; WTQMFERWXACENH-UHFFFAOYSA-N; UYRLZDDBOQZTSR-UHFFFAOYSA-N; YMOFCPXBTKJSSO-UHFFFAOYSA-N; QVALYWZFFZELKP-WDEREUQ…
213.15	428.314	4		LMFA07010900; LMFA07011018; LMFA13040022; LMFA13040067	Glyceryl lactooleate; Sorbitan oleate; ascr#31; oscr#31	[M-2H]2-	C24H44O6	KOLAFJFESDNVMY-KHPPLWFESA-N; NWGKJDSIEKMTRX-MDZDMXLPSA-N; AUKDJCIZWSIDEC-QGKNABGUSA-N; VXOVWFJOWNESCS-PGYXGQNHSA-N
213.157	428.329	38		LMST01010152; LMST01010337; LMST01031073; LMST01031093; LMST01031162; LMST01031175; LMST01031190; LMST01031268; LMST01031273; LMST01031274; LMST03010032; LMST03010033; LMST03010036; LMST03010037; LMST03010038; LMST03010039; LMST03010040; LMST03010041; LMST03010042; LMST03010043; LMST03010044; LMST03010045; LMST03010046; LMST03010047; LMST03010048; LMST03010049; LMST03010050; LMST03010062; LMST030…	4alpha-carboxy-zymosterol; Nebrosteroid J; Stoloniferone C; Stoloniferone E; 3beta,4beta-dihydroxyergosta-24(28)-en-23-one; Ergosterol peroxide; (22E,24R)-ergosta-3beta,5alpha-dihydroxy-7,22-dien-6-one; Ananstrep C; 5alpha,8alpha-Epidioxyergosta-6,24(28)-diene-3beta-ol; 5alpha,8alpha-Epidioxycampesta-6,22E-diene-3beta-ol; 1alpha,25-dihydroxy-20-epivitamin D2; (22Z)-1alpha,25-dihydroxy-20-epivitam…	[M-2H]2-	C28H44O3	JHIWIFRQJXLNEU-CEDIQTLQSA-N; IIRALSJEOPXXRV-KRWXFDRWSA-N; YPYBLTOYZVZXGX-GGXFAZHCSA-N; RYMHLKHGLSCOPD-BONNHHEPSA-N; GTJRAVUXOJWVKK-WOAJFAFRSA-N; VXOZCESVZIRHCJ-KGHQQZOUSA-N; KAIVGEVOBNIWLR-QIBDZGQISA-N; PCIZFQVDNDHRPP-ISAQDLBESA-N; XGUKSASAYIQRBB-WBIZBJRUSA-N; VXOZCESVZIRHCJ-LBMRXTFASA-N; ZGLHBRQAEXKACO-WTRXXGINSA-N; ZGLHBRQAEXKACO-HUMPOYGRSA-N; MYGVFTXYMVTPHM-BXKIDZFASA-N; MYGVFTXYMVTPHM-SFMWDCS…
213.161	173.142	2		LMFA01100010; LMFA01100019	9-amino-nonanoic acid; 3R-aminononanoic acid	[M+C2H3N-H]-	C9H19NO2	VWPQCOZMXULHDM-UHFFFAOYSA-N; JSJXIPXCQNHXJA-MRVPVSSYSA-N
213.162	192.188	1		LMFA11000052	5-Ethyl-7-methyl-3E,5E,7E-undecatriene	[M+Na-2H]-	C14H24	WELYARNIAKLKDT-OBZGEHOJSA-N
213.167	642.522	8	DG 38:5	LMGL02010119; LMGL02010120; LMGL02010121; LMGL02010122; LMGL02010149; LMGL02010150; LMGL02010486; LMGL02010509	DG(18:3(9Z,12Z,15Z)/20:2(11Z,14Z)/0:0)[iso2]; DG(18:2(9Z,12Z)/20:3(8Z,11Z,14Z)/0:0)[iso2]; DG(18:1(9Z)/20:4(5Z,8Z,11Z,14Z)/0:0)[iso2]; DG(18:0/20:5(5Z,8Z,11Z,14Z,17Z)/0:0)[iso2]; DG(16:1(9Z)/22:4(7Z,10Z,13Z,16Z)/0:0)[iso2]; DG(16:0/22:5(7Z,10Z,13Z,16Z,19Z)/0:0)[iso2]; DG(18:3(6Z,9Z,12Z)/20:2(11Z,14Z)/0:0)[iso2]; DG(18:4(6Z,9Z,12Z,15Z)/20:1(11Z)/0:0)[iso2]	[M-3H]3-	C41H70O5	GRGDLDNREYVILP-CNWVQWJYSA-N; YOCFNRCUDLNVHC-DEAWSBFVSA-N; LWXLWRXRJKMNLM-GOZUYJTOSA-N; HPDSQOGOAWTQTB-JDVGMRCESA-N; IEGKTGQMTJQYNI-BBXHSGSRSA-N; VLJIZFHHJAQUNJ-ACPSSCCYSA-N; NHUHHZGAZPWFFY-JZFQNZMYSA-N; ZBBDDOJAGFGYPL-AFXYGYGOSA-N
213.175	428.365	28		LMST01010204; LMST01010230; LMST01010232; LMST01010245; LMST01031222; LMST01031223; LMST01031224; LMST01031241; LMST01031248; LMST01040151; LMST01040167; LMST01040168; LMST01040169; LMST01040196; LMST01040256; LMST01040257; LMST01040260; LMST01040265; LMST01040283; LMST01040284; LMST01040285; LMST01110017; LMST03020415; LMST03020416; LMST03020417; LMST03020418; LMST03020673; LMST03040004	3beta-hydroxy-4beta-methyl-5alpha-cholest-7-ene-4alpha-carbaldehyde; 4alpha-formyl-4beta-methyl-5alpha-cholesta-8-en-3beta-ol; 4alpha-hydroxymethyl-4beta-methyl-5alpha-cholesta-8,24-dien-3beta-ol; Cholesteryl acetate; Sarcophytosterol; Klyflaccisteroid A; Klyflaccisteroid B; 16alpha-hydroxy-sarcosterol; 4alpha-Methyl-5alpha-cholest-22E,24(28)-dien-3beta,8beta-diol; (3beta,24R,24'R)-fucosterol epo…	[M-2H]2-	C29H48O2	HCOOTBJPHHNRCV-AQTSNUJDSA-N; WWTBBRMTEFBUND-WKYRUEGDSA-N; LEUVIESGHNFBEK-WKYRUEGDSA-N; XUGISPSHIFXEHZ-VEVYEIKRSA-N; IRLJYXHINXXWKC-GHZBUWTKSA-N; PBQVTPLZCQBCFN-STJZTYAPSA-N; XRJWUIKTBDJYJM-ZNJJFGTESA-N; XRJWUIKTBDJYJM-GYNZFDCHSA-N; JFZDMFUUODGITF-RYMZBLHUSA-N; XUBCLKHKJZCPFZ-UMKPQZCOSA-N; OPGVEUGCNGNPSX-SVSQYMGHSA-N; XUBCLKHKJZCPFZ-WGLRHWGRSA-N; ICFXJOAKQGDRCT-ZIHMWMKCSA-N; IYBGBNAVLWUPQU-YFTYSLQ…
213.186	84.0939	1		LMFA11000035	2E-Hexene	[2M+CHO2]-	C6H12	RYPKRALMXUUNKS-HWKANZROSA-N
213.186	154.172	8		LMFA11000332; LMFA11000412; LMFA11000436; LMFA11000595; LMFA11000596; LMFA11000628; LMFA11000634; LMFA11000664	1-Undecene; 3-Undecene; 4-Undecene; 6-methyl- 4E-decene; 2,3,6-trimethyl-4-Octene; 1,2-dimethylpropyl-cyclohexane; 1,1-dimethyl-2-propylcyclohexane; 1-butyl-2-ethylcyclopentane	[M+C2H3O2]-	C11H22	DCTOHCCUXLBQMS-UHFFFAOYSA-N; SDTYFWAQLSIEBH-FNORWQNLSA-N; JABYJIQOLGWMQW-VQHVLOKHSA-N; NPZGWUKMILXVMS-CSKARUKUSA-N; BPHPRVXZLWQTOR-BQYQJAHWSA-N; FGMIBQACCWIIBU-UHFFFAOYSA-N; XKMQXWSKJIGVIO-UHFFFAOYSA-N; YJMFUCKUZMNZLY-UHFFFAOYSA-N
213.186	168.188	1		LMFA11000313	1-Dodecene	[M+CHO2]-	C12H24	CRSBERNSMYQZNG-UHFFFAOYSA-N
213.186	214.193	26		LMFA01010013; LMFA01020005; LMFA01020006; LMFA01020034; LMFA01020061; LMFA01020062; LMFA01020063; LMFA01020064; LMFA01020065; LMFA01020066; LMFA01020067; LMFA01020068; LMFA01020157; LMFA01020262; LMFA01020347; LMFA07010220; LMFA07010409; LMFA07010414; LMFA07010421; LMFA07010463; LMFA07010508; LMFA07010512; LMFA07010681; LMFA07010682; LMFA07010886; LMFA07010992	Tridecylic acid; Anteisotridecanoic acid; Isotridecanoic acid; 2,6-dimethyl-undecanoic acid; 2-methyl lauric acid; 3-methyl lauric acid; 4-methyl lauric acid; 5-methyl lauric acid; 6-methyl lauric acid; 7-methyl lauric acid; 8-methyl lauric acid; 9-methyl lauric acid; 4S-methyl-dodecanoic acid; 2R-methyl-dodecanoic acid; 11:0(10Me,10Me); Undecyl acetate; dodecyl formate; decyl propionate; nonyl b…	[M-H]-	C13H26O2	SZHOJFHSIKHZHA-UHFFFAOYSA-N; YETWOCQNUTWSQA-UHFFFAOYSA-N; SIOLDWZBFABPJU-UHFFFAOYSA-N; IWXDJEKSYPEGNS-UHFFFAOYSA-N; ONEKODVPFBOORO-UHFFFAOYSA-N; KZNOWILOENIYSH-UHFFFAOYSA-N; STDXFMGAJMQOFF-UHFFFAOYSA-N; HNTXGDAFQRNMIQ-UHFFFAOYSA-N; HOVCITDPJUCZHG-UHFFFAOYSA-N; RWFHMLRFOREJRJ-UHFFFAOYSA-N; SKXYWXJIOLLVCT-UHFFFAOYSA-N; NQWYEPPIHUGBHF-UHFFFAOYSA-N; STDXFMGAJMQOFF-GFCCVEGCSA-N; ONEKODVPFBOORO-GFCCVEG…
213.186	428.387	1		LMGL01020051	1-O-(2R-methoxy-4Z-docosenyl)-sn-glycerol	[M-2H]2-	C26H52O4	KDTIXNAEPNIZMH-JQDZGVMXSA-N
213.194	428.402	17		LMPR0106210001; LMPR04000002; LMST01010087; LMST01030142; LMST01031021; LMST01031046; LMST01040139; LMST01040148; LMST01040150; LMST01040242; LMST01050014; LMST01050015; LMST01060002; LMST01060008; LMST01060013; LMST01100002; LMST01100004	Tetrahymanol; Diplopterol; 24,25-dihydrolanosterol; 4alpha,23,24-Trimethyl-5alpha-cholest-17(20)-en-3beta-ol; Dinosterol; Peridinosterol; 14alpha-methyl-poriferast-9(11)-en-3beta-ol; 4alpha-Methyl-24-ethyl-cholest-8(14)-en-3beta-ol; 4alpha-methyl-24-ethyl-5alpha-cholest-22-en-3beta-ol; 24-Ethyllophenol; 24-Isopropyl-cholesterol; 24-ethyl-24-methyl-cholesterol; gorgostan-3beta-ol; A-norgorgostanol…	[M-2H]2-	C30H52O	BFNSRKHIVITRJP-VJBYBJRLSA-N; PNJBOAVCVAVRGR-UDCAXGDQSA-N; MBZYKEVPFYHDOH-BQNIITSRSA-N; KNPKKSRQOSDIJN-UAEWGDPZSA-N; LPFIPZJIWTZLEY-DAABMGJCSA-N; KNPKKSRQOSDIJN-GUQADTFUSA-N; NPGVSXYVQBUVAB-UHHQNMPMSA-N; UTQZZSAFUHSAHM-WKGLHVNPSA-N; HSWOGZWSFVSUII-FTLJBMIMSA-N; IYIFZADLIMVECH-WWEWUDSVSA-N; MVDZEJXAUJRFGW-XKTYQPJFSA-N; AVDOFVAJRSPNNQ-XOMZWEAASA-N; HSYBQACFKPFBJN-SMBVQPOTSA-N; ZPCMMGCCNMFRSF-ZZVAJMF…
213.197	214.205	1		LMFA08010015	12-amino-dodecanoicacid	[M-H]-	C12H26N2O	SNNMLPUQKZGXOJ-UHFFFAOYSA-N
213.209	213.209	1		LMFA08010012	Tridecanamide	[M]-	C13H27NO	RSSGSPAYFRXVKG-UHFFFAOYSA-N
213.222	214.23	3		LMFA05000041; LMFA05000517; LMFA05000522	1-tetradecanol; 3,9-Dimethyldodecan-6-ol; 4-methyltridecan-7-ol	[M-H]-	C14H30O	HLZKNKRTKFSKGZ-UHFFFAOYSA-N; YUCABFMYNWXOSM-UHFFFAOYSA-N; LUBAALNFUOCCPG-UHFFFAOYSA-N
213.431	643.314	1		LMFA03090008	14,15-HxA3-C(11S)	[M-3H]3-	C30H49N3O10S	JHBHHPKTNQAMGQ-MHUJEVIJSA-N
213.449	643.37	2	Am-LPE 18:0	LMGP21050001; LMGP21050008	Am-LPE(18:0/0:0); Am-LPE(0:0/18:0)	[M-3H]3-	C29H58NO12P	CSDPYUQTNPMMNY-PMCIJNRMSA-N; XBQVYXKSZNUSMM-PMCIJNRMSA-N
213.479	643.459	2		LMST05050060; LMST05050061	24-O-Desulfo-26-sulfooxysqualamine; 12alpha-hydroxy-squalamine	[M-3H]3-	C34H65N3O6S	BBVHNXGALDVEEE-ASQRLLPJSA-N; MLKPSUWJBRKLRQ-OLYMYDIQSA-N
213.493	643.502	2	GlcCer 30:1	LMSP0501AA01; LMSP0501AA39	GlcCer(d18:1/12:0); GlcCer(d14:1/16:0)	[M-3H]3-	C36H69NO8	IYCYEZLMOLRFAN-IUGLYQEMSA-N; WTKWMHXDBWRUJY-IUGLYQEMSA-N
213.566	429.146	1		LMFA03020084	14-carboxy-15,16,17,18,19,20-hexanor-N-acetyl-leukotriene E3	[M-2H]2-	C19H27NO8S	DQZAODKDYPISGR-FFIQXXPOSA-N
213.647	429.309	1		LMFA07070007	hexadecanedioic acid mono-L-carnitine ester	[M-2H]2-	C23H43NO6	UNHCPLSWMNPZTD-HXUWFJFHSA-N
213.655	429.324	1		LMFA08020092	N-oleoyl phenylalanine	[M-2H]2-	C27H43NO3	UWKNPULCJWBBDD-JRUKXMRZSA-N
213.726	644.199	1		LMST05020048	Halistanol sulfonic acid B	[M-3H]3-	C26H44O12S3	GOZCNGYUUBBJHI-DVOUHLLHSA-N
213.735	644.226	1		LMPK12050012	4'-O-Methylneobavaisoflavone 7-O-(2''-p-coumaroylglucoside)	[M-3H]3-	C36H36O11	ZJTGUFCATXASHE-XLTJWZCXSA-N
213.758	644.296	1	PI 22:6	LMGP06050012	PI(22:6(4Z,7Z,10Z,13Z,16Z,19Z)/0:0)	[M-3H]3-	C31H49O12P	CAPHXUZAFHNJAV-ORVKQNAXSA-N
213.782	644.369	1		LMGP20070033	OKODA-PA	[M-3H]3-	C33H57O10P	ABQNJNYAIISVFZ-HVACQRAMSA-N
213.788	644.387	1		LMPR01071046	3,3'-Diethanoyloxyisorenieratene	[M-3H]3-	C44H52O4	LULRKRLJAMFUBF-QQXHRLQXSA-N
213.802	644.429	2		LMST01020118; LMST01020119	hellebrigenol-3-(14-hydroxymyristate); 1beta-hydroxytelocinobufagin-3-(14-hydroxymyristate)	[M-3H]3-	C38H60O8	SQKIMIFVTRHHJO-ZPTGAHISSA-N; GAGVPAOZVYBNDZ-GJNGXZCTSA-N
213.807	644.442	11	PA 32:2	LMGP10010058; LMGP10010118; LMGP10010142; LMGP10010168; LMGP10010251; LMGP10010280; LMGP10010322; LMGP10010340; LMGP10010556; LMGP10010929; LMGP10010969	PA(12:0/20:2(11Z,14Z)); PA(14:1(9Z)/18:1(9Z)); PA(15:0/17:2(9Z,12Z)); PA(15:1(9Z)/17:1(9Z)); PA(17:1(9Z)/15:1(9Z)); PA(17:2(9Z,12Z)/15:0); PA(18:1(9Z)/14:1(9Z)); PA(18:2(9Z,12Z)/14:0); PA(20:2(11Z,14Z)/12:0); PA(14:0/18:2(9Z,12Z)); PA(16:1(9Z)/16:1(9Z))	[M-3H]3-	C35H65O8P	WZXIOJFUAGCOPM-FLUNPBKGSA-N; KCQXZXXSLDXZKK-DBEXYCMZSA-N; WUMOLKDGHHKXLV-VNSKSOGQSA-N; GTMLBXCHWYHZGQ-KINPVUKXSA-N; VKIWYBUFFQQBCI-KINPVUKXSA-N; GPNCTOXTEHDVTB-VNSKSOGQSA-N; NAUWXCHWHRXPMR-DBEXYCMZSA-N; FOJQIERYVYLJMZ-PNMFJBQASA-N; XQZNIMXKGDWIOO-FLUNPBKGSA-N; NQZHRQXNHWSYQM-PNMFJBQASA-N; YLDMPBGXNLGSQO-BFEVMTRQSA-N
213.816	644.469	1		LMFA07020004	2-(9R-(tricosanoyloxy)-3-methyl-2Z-decenoyloxy)-ethanesulfonic acid	[M-3H]3-	C36H68O7S	XIWJZXRHSHGJQJ-GZPNODSSSA-N
213.819	644.478	3	PA O-33:2; PA P-33:1	LMGP10020010; LMGP10030010; LMGP10030033	PA(O-16:0/17:2(9Z,12Z)); PA(P-16:0/17:1(9Z)); PA(P-18:0/15:1(9Z))	[M-3H]3-	C36H69O7P	FDVISCFHFHHYFB-OQCYZTJGSA-N; CIWIQKOTOJDYSP-YOBPBORLSA-N; HNYZNNZMFMKPCF-AHQPSGEGSA-N
213.822	644.489	2	CerPE 33:2	LMSP03020039; LMSP03020043	CerPE(d14:2(4E,6E)/19:0); CerPE(d15:2(4E,6E)/18:0)	[M-3H]3-	C35H69N2O6P	CKKDLMNKUBVQFV-YKENKANRSA-N; FZXIMTBXGSCHOL-YKENKANRSA-N
213.835	644.526	1		LMSP04000002	N-palmitoyl-D-sphingosyl-1-(2-aminoethyl)phosphonate	[M-3H]3-	C36H73N2O5P	LGELCIQGWFLHHI-WSYRTZMQSA-N
213.839	644.538	8	DG 38:4	LMGL02010108; LMGL02010109; LMGL02010110; LMGL02010111; LMGL02010126; LMGL02010138; LMGL02010485; LMGL02010508	DG(18:3(9Z,12Z,15Z)/20:1(11Z)/0:0)[iso2]; DG(18:2(9Z,12Z)/20:2(11Z,14Z)/0:0)[iso2]; DG(18:1(9Z)/20:3(8Z,11Z,14Z)/0:0)[iso2]; DG(18:0/20:4(5Z,8Z,11Z,14Z)/0:0)[iso2]; DG(16:1(9Z)/22:3(10Z,13Z,16Z)/0:0)[iso2]; DG(16:0/22:4(7Z,10Z,13Z,16Z)/0:0)[iso2]; DG(18:3(6Z,9Z,12Z)/20:1(11Z)/0:0)[iso2]; DG(18:4(6Z,9Z,12Z,15Z)/20:0/0:0)[iso2]	[M-3H]3-	C41H72O5	FKEJUWZHPJHICT-PZRRJSEXSA-N; KWDLZBOFKFWNKF-ASQXEFDISA-N; LRJPBKAIKLUOIQ-MBIZCETBSA-N; NSXLMTYRMFVYNT-IUJDHQGTSA-N; SKEUOCJBUBKVAO-DTRCXHFGSA-N; OJVQSHJQMGRSFT-GPQLOSGLSA-N; IWXDCAQXGQMDAR-JHYVJXQESA-N; GEYARLCHXWOFLJ-YAEQCQLYSA-N
213.844	644.553	1		LMST01020063	16:3 Stigmasterol ester	[M-3H]3-	C45H72O2	NOZOAVOGPWAVFP-PPPSNCKJSA-N
214.774	647.343	1		LMGP20020045	OKODiA-PE	[M-3H]3-	C31H54NO11P	URGRUSUUYQAEOW-SAWQOWPESA-N
214.786	647.38	1		LMGP20010015	PKOOA-PC	[M-3H]3-	C32H58NO10P	VZSPQCMFLSGTPO-UJOXVDDTSA-N
214.81	647.453	11	PC 26:1; PE 29:1	LMGP01011316; LMGP01011379; LMGP01012126; LMGP02010364; LMGP02010386; LMGP02010408; LMGP02010425; LMGP02010454; LMGP02010476; LMGP02010515; LMGP02010561	PC(12:0/14:1(9Z)); PC(14:1(9Z)/12:0); PC(10:0/16:1(9Z)); PE(12:0/17:1(9Z)); PE(13:0/16:1(9Z)); PE(14:0/15:1(9Z)); PE(14:1(9Z)/15:0); PE(15:0/14:1(9Z)); PE(15:1(9Z)/14:0); PE(16:1(9Z)/13:0); PE(17:1(9Z)/12:0)	[M-3H]3-	C34H66NO8P	AGJOABASFWYXRJ-AXLWDLOMSA-N; CISWNAJTARRYSF-AXLWDLOMSA-N; DDDLUEHUXWOWFA-RODWKEFJSA-N; YVWZCCCSHPPZRL-OVHUZXDGSA-N; LMLDPKSZWHIVHJ-RGOCUGCRSA-N; BFMYRWSSWUIGFH-OGHHLXJMSA-N; SUOCBQJZTPKWHX-PGKKXZESSA-N; OIERHHCSSSRIJH-PGKKXZESSA-N; BCGWIDVBBOXIDK-OGHHLXJMSA-N; IZFADAPPGLBTEM-RGOCUGCRSA-N; DLDCOKSQMRRKDO-OVHUZXDGSA-N
214.822	647.489	4	PE O-30:1; PE P-30:0; PE P-28:0	LMGP02020024; LMGP02030009; LMGP02030034; LMGP02030096	PE(O-16:0/14:1(9Z)); PE(P-16:0/14:0); PE(P-18:0/12:0); PE(P-14:0(13Me)/14:0(13Me))	[M-3H]3-	C35H70NO7P	XHWWHASLXNUJAT-PEDHGXIFSA-N; RMKKROAVVNFRJY-CLCWMZMISA-N; ZUNBNXSBMHBNCF-CLCWMZMISA-N; WFCKUURGYDSXHH-ILIIBKBHSA-N
214.835	215.842	1		LMFA01090076	2,2-dibromoacetic acid	[M-H]-	C2H2Br2O2	SIEILFNCEFEENQ-UHFFFAOYSA-N
214.867	647.622	2	Cer 42:2	LMSP02010009; LMSP02010171	Cer(d18:1/24:1(15Z)); Cer(d18:2/24:0)	[M-3H]3-	C42H81NO3	VJSBNBBOSZJDKB-KPEYJIHVSA-N; INGAMJDQOCESIY-UHRXYVDXSA-N
214.946	179.977	1		LMFA00000035	2-dimethylarsinoyl-acetic acid	[M+Cl]-	C4H9O3As	WDBNOSZAJMWOEF-UHFFFAOYSA-N
214.948	136.029	1		LMFA01090154	5-chloropentanoic acid	[M+Br]-	C5H9O2Cl	YSXDKDWNIPOSMF-UHFFFAOYSA-N
214.967	193.992	1		LMFA00000038	3-dimethylarsinoyl-propionic acid	[M+Na-2H]-	C5H11O3As	WRRCIDKLWQEOMZ-UHFFFAOYSA-N
214.976	180.007	1		LMFA12000365	3-(but-3-en-1-yn-1-yl)-6-methyl-1,2-dithiine	[M+Cl]-	C9H8S2	SEXDKVHSFVCQMZ-UHFFFAOYSA-N
214.981	148.001	1		LMFA01060194	dihydroxy-fumaric acid	[M-H+HCOONa]-	C4H4O6	KAPRQAPANAEVOD-UHFFFAOYSA-N
214.996	178.048	2		LMFA01050475; LMFA01050486	2-dehydro-3-deoxy-D-gluconic acid; 2-Keto-3-deoxy-D-gluconic acid	[M+K-2H]-	C6H10O6	WPAMZTWLKIDIOP-WVZVXSGGSA-N; WPAMZTWLKIDIOP-NQXXGFSBSA-N
214.997	194.022	1		LMFA12000366	(E)-3-methyl-6-(pent-3-en-1-yn-1-yl)-1,2-dithiine	[M+Na-2H]-	C10H10S2	VZBIMBFEZICQSK-ONEGZZNKSA-N
214.999	216.007	1		LMFA12000351	5-(but-3-en-1-yn-1-yl)-2,2'-bithiophene	[M-H]-	C12H8S2	GWAIEOFEEWQORO-UHFFFAOYSA-N
215	148.019	1		LMFA01060170	2-oxo-4-methylthio-butanoic acid	[M-H+HCOONa]-	C5H8O3S	SXFSQZDSUWACKX-UHFFFAOYSA-N
215.008	136.089	3		LMFA06000136; LMFA06000137; LMFA06000138	2E,4E,6E-Nonatrienal; 2E,4E,6Z-Nonatrienal; 2E,4Z,6Z-Nonatrienal	[M+Br]-	C9H12O	XHDSWFFUGPJMMN-ARQDATDDSA-N; XHDSWFFUGPJMMN-ZRGCPWHVSA-N; XHDSWFFUGPJMMN-YUHUOFHPSA-N
215.012	178.063	6		LMFA01030710; LMFA01030711; LMFA01030712; LMFA01030713; LMFA01031130; LMFA01060086	8S-hydroxy-2E-Decene-4,6-diynoic acid; 8S-hydroxy-2-Decene-4,6-diynoic acid; 10-hydroxy-8E-Decene-4,6-diynoic acid; 10-hydroxy-8Z-Decene-4,6-diynoic acid; Antibiotic LA-1; 9-oxo-2,4,5,7-decatetraenoic acid	[M+K-2H]-	C10H10O3	CRRZPEMJSQSTDV-ORZBULNSSA-N; CRRZPEMJSQSTDV-XZLDQRQTSA-N; JIPUTTVWDAXSEZ-FNORWQNLSA-N; JIPUTTVWDAXSEZ-ALCCZGGFSA-N; WLUIOVBNENBQAH-SFECMWDFSA-N; WLUIOVBNENBQAH-KQQUZDAGSA-N
215.015	148.035	2		LMFA12000339; LMFA12000340	MeBBT; PBT	[M-H+HCOONa]-	C9H8S	CRIWLPYXZBTORH-UHFFFAOYSA-N; XMQORXMEQVNDAC-NSCUHMNNSA-N
215.017	102.032	7		LMFA01030978; LMFA01050398; LMFA01060002; LMFA01060003; LMFA01060190; LMFA01060193; LMFA06000118	3-hydroxybut-2-enoic acid; 4-hydroxy-crotonic acid; 3-methyl pyruvic acid; Acetoacetic acid; (S)-Methylmalonic acid semialdehyde; 2-methyl-3-oxo-propanoic acid; Succinic acid semialdehyde	[M+C2F3O2]-	C4H6O3	NVPCGXUWUBHZBD-UHFFFAOYSA-N; RMQJECWPWQIIPW-OWOJBTEDSA-N; TYEYBOSBBBHJIV-UHFFFAOYSA-N; WDJHALXBUFZDSR-UHFFFAOYSA-N; VOKUMXABRRXHAR-VKHMYHEASA-N; VOKUMXABRRXHAR-UHFFFAOYSA-N; UIUJIQZEACWQSV-UHFFFAOYSA-N
215.017	194.043	1		LMFA05000654	D-tagaturonic acid	[M+Na-2H]-	C6H10O7	IZSRJDGCGRAUAR-WDCZJNDASA-N
215.017	148.037	3		LMFA01050474; LMFA01050476; LMFA01050483	2-dehydro-3-deoxy-D-arabinonic acid; 2-dehydro-3-deoxy-L-arabinonic acid; 2-hydroxyglutaric acid	[M-H+HCOONa]-	C5H8O5	UQIGQRSJIKIPKZ-VKHMYHEASA-N; UQIGQRSJIKIPKZ-GSVOUGTGSA-N; HWXBTNAVRSUOJR-UHFFFAOYSA-N
215.029	102.043	1		LMPK14000007	Cycloserine	[M+C2F3O2]-	C3H6N2O2	DYDCUQKUCUHJBH-UWTATZPHSA-N
215.033	194.058	4		LMFA01170003; LMFA01170004; LMFA01170005; LMFA05000711	2E,4E,6Z,8Z-Decatetraenedioic acid; 2E,4Z,6Z,8Z-Decatetraenedioic acid; 2E,4E,6E,8E-Decatetraenedioic acid; Deca-4,6,8-triyne-1,1,2,3-tetraol	[M+Na-2H]-	C10H10O4	QHYKVJVPIJCRRT-AVWWOMFMSA-N; QHYKVJVPIJCRRT-URDDPPBGSA-N; QHYKVJVPIJCRRT-QEQQUMNJSA-N; ICORPYQPLLHFNZ-UHFFFAOYSA-N
215.033	180.063	1		LMFA01050532	Fuconic acid	[M+Cl]-	C6H12O6	NBFWIISVIFCMDK-UHFFFAOYSA-N
215.035	432.085	1		LMPK12111992	Kaempferol 3-p-coumarate	[M-2H]2-	C24H16O8	OBSPVONVWCVMCK-XCVCLJGOSA-N
215.036	148.056	5		LMFA07010863; LMFA07010938; LMFA07010947; LMFA07010952; LMFA07010968	Ethyl 3-mercaptobutyrate; Methyl 2-(methylthio)butyrate; Methyl 3-(methylthio)butanoate; Methyl 4-(methylthio)butyrate; Methylthiomethyl butyrate	[M-H+HCOONa]-	C6H12O2S	FPBCNQQYLDBWMH-UHFFFAOYSA-N; PBYSEUNXLXTEAN-UHFFFAOYSA-N; HJJHJUWCICDDEL-UHFFFAOYSA-N; HQDLZISNHUMXEA-UHFFFAOYSA-N; PGAUNUCMBMQPFT-UHFFFAOYSA-N
215.038	432.091	1		LMST05020041	17-Beta-Estradiol-3,17-beta-sulfate	[M-2H]2-	C18H24O8S2	VPLAJGAMHNQZIY-ZBRFXRBCSA-N
215.044	136.125	24		LMFA11000042; LMFA11000048; LMPR0102010005; LMPR0102010020; LMPR0102010021; LMPR0102010022; LMPR0102010023; LMPR0102090002; LMPR0102090013; LMPR0102090021; LMPR0102090022; LMPR0102090026; LMPR0102090027; LMPR0102090062; LMPR0102120011; LMPR0102120012; LMPR0102120013; LMPR0102120015; LMPR0102120021; LMPR0102120035; LMPR0102120036; LMPR0102120037; LMPR0102120038; LMPR0102130001	2,6-Dimethyl-2,4E,6E-octatriene; 3,5-Dimethyl-2E,4E,6E-octatriene; Myrcene; (Z)-beta-ocimene; (E)-beta-ocimene; (Z)-alpha-ocimene; (E)-alpha-ocimene; (-)-Limonene; (+)-Limonene; (R)-(-)-alpha-Phellandrene; (+)-beta-Phellandrene; alpha-Terpinene; gamma-Terpinene; terpinolene; (+)-Comphene; (+)-alpha-Pinene; (-)-beta-Pinene; (-)-3-Carene; (+)-3-Carene; (-)-sabinene; (+)-sabinene; (+)-alpha-thujene;…	[M+Br]-	C10H16	GQVMHMFBVWSSPF-SOYUKNQTSA-N; RKFRNZNIFDQCMV-AGPUZOHGSA-N; UAHWPYUMFXYFJY-UHFFFAOYSA-N; IHPKGUQCSIINRJ-NTMALXAHSA-N; IHPKGUQCSIINRJ-CSKARUKUSA-N; XJPBRODHZKDRCB-NTMALXAHSA-N; XJPBRODHZKDRCB-CSKARUKUSA-N; XMGQYMWWDOXHJM-SNVBAGLBSA-N; XMGQYMWWDOXHJM-JTQLQIEISA-N; OGLDWXZKYODSOB-SNVBAGLBSA-N; LFJQCDVYDGGFCH-JTQLQIEISA-N; YHQGMYUVUMAZJR-UHFFFAOYSA-N; YKFLAYDHMOASIY-UHFFFAOYSA-N; MOYAFQVGZZPNRA-UHFFFAO…
215.046	432.106	46		LMPK12050041; LMPK12050094; LMPK12050156; LMPK12050163; LMPK12050166; LMPK12050168; LMPK12050174; LMPK12110037; LMPK12110038; LMPK12110049; LMPK12110119; LMPK12110194; LMPK12110199; LMPK12110201; LMPK12110236; LMPK12110336; LMPK12110338; LMPK12110339; LMPK12110340; LMPK12110343; LMPK12110349; LMPK12110474; LMPK12110475; LMPK12110506; LMPK12110641; LMPK12110648; LMPK12110768; LMPK12111082; LMPK121…	Pueraria glycoside 1; Demethyltexasin 4'-O-glucoside; Isogenistein 7-O-glucoside; Genistein 8-C-glucoside; Genistein 7-O-glucoside; Genistein 4'-O-glucoside; Genistein 5-O-glucoside; 7,3',4'-Trihydroxyflavone 7-glucoside; 7,3',4'-Trihydroxyflavone 7-galactoside; 7,3',4',5'-Tetrahydroxyflavone 7-rhamnoside; 5,7,2'-Trihydroxy 7-glucoside; Vitexin; 8-C-beta-D-Galactopyranosylapigenin; 6-C-beta-D-Gal…	[M-2H]2-	C21H20O10	GARZMRVWLORUSR-VPRICQMDSA-N; ZWSNUPOSLDAWJS-QNDFHXLGSA-N; VEEIDCZENCXYKD-CMWLGVBASA-N; HIWJJOYYZFELEZ-FFYOZGDPSA-N; ZCOLJUOHXJRHDI-CMWLGVBASA-N; ISQRJFLLIDGZEP-CMWLGVBASA-N; TXLQONQJSWSJJX-CMWLGVBASA-N; IVCZEZUJCMWBBR-YMQHIKHWSA-N; IVCZEZUJCMWBBR-XDWAVFMPSA-N; HERGIJJZSPGDKP-ZOOKWPDTSA-N; LNUNSWVNHKOUNQ-QNDFHXLGSA-N; SGEWCQFRYRRZDC-VPRICQMDSA-N; SGEWCQFRYRRZDC-UBLYIXNCSA-N; MYXNWGACZJSMBT-LHBNDYA…
215.048	178.099	2		LMFA05000603; LMFA07010955	1-hydroxy-5-phenyl-3-pentanone; Methyl 4-phenylbutanoate	[M+K-2H]-	C11H14O2	VQTZONPDOFOTIF-UHFFFAOYSA-N; YRYZGVBKMWFWGT-UHFFFAOYSA-N
215.048	180.079	1		LMFA07011002	Propyl 2-furanacrylate	[M+Cl]-	C10H12O3	RRFBKGHLBNBFGL-WAYWQWQTSA-N
215.053	432.121	1		LMPK12140353	Calomelanol G	[M-2H]2-	C25H20O7	DNOIKCRYNMLUFP-UHFFFAOYSA-N
215.054	102.068	9		LMFA01010005; LMFA01020072; LMFA01020073; LMFA01020181; LMFA07010411; LMFA07010528; LMFA12000015; LMFA12000022; LMFA12000066	Valeric acid; alpha-methyl butyric Acid; Pivalic acid; Isovaleric acid; ethyl propionate; Methyl butyrate; 2-hydroxy-pentan-3-one; 3-Hydroxypentan-2-one ; 3-Hydroxy-3-methylbutan-2-one	[M+C2F3O2]-	C5H10O2	NQPDZGIKBAWPEJ-UHFFFAOYSA-N; WLAMNBDJUVNPJU-UHFFFAOYSA-N; IUGYQRQAERSCNH-UHFFFAOYSA-N; GWYFCOCPABKNJV-UHFFFAOYSA-N; FKRCODPIKNYEAC-UHFFFAOYSA-N; UUIQMZJEGPQKFD-UHFFFAOYSA-N; QMXCHEVUAIPIRM-UHFFFAOYSA-N; HDKKRASBPHFULQ-UHFFFAOYSA-N; BNDRWEVUODOUDW-UHFFFAOYSA-N
215.054	148.074	3		LMFA01050352; LMFA01050452; LMFA01050469	Mevalonic acid; (R) 2,3-Dihydroxy-3-methylvalerate; 2,3-Dihydroxy-3-methylpentanoic acid	[M-H+HCOONa]-	C6H12O4	KJTLQQUUPVSXIM-ZCFIWIBFSA-N; PDGXJDXVGMHUIR-UJURSFKZSA-N; PDGXJDXVGMHUIR-UHFFFAOYSA-N
215.056	170.058	1		LMFA07011183	2,4-Hexadienedioic acid 1-ethyl ester	[M+CHO2]-	C8H10O4	YBLSYYBXEJACDQ-GGWOSOGESA-N
215.056	72.0211	1		LMFA01030193	Acrylic acid	[3M-H]-	C3H4O2	NIXOWILDQLNWCW-UHFFFAOYSA-N
215.061	648.205	1		LMPK12111025	Embigenin 2''-(2'''-acetylrhamnoside)	[M-3H]3-	C31H36O15	ZSQIFROPCHIGKD-NGCQGUMXSA-N
215.064	432.142	14		LMPK12020235; LMPK12050446; LMPK12070005; LMPK12110625; LMPK12111286; LMPK12111494; LMPK12111503; LMPK12113064; LMPK12113278; LMPK12113345; LMPK12120355; LMPK12140132; LMPK12140143; LMPK12140339	7-Hydroxy-3',4'-methylenedioxyflavan 7-O-beta-D-glucopyranoside; Dihydroformononetin 7-O-glucoside; Medicarpin 3-O-glucoside; 3,5,6,7,3',4',5'-Heptamethoxyflavone; Agehoustin B; 5,6,7,8,3',4',5'-Heptamethoxyflavone; Agecorynin C; Benthamitin; Hibiscetin heptamethyl ether; 3,5,6,7,8,3',4'-Heptamethoxyflavone; 2,3,4,5,2',6'-Hexamethoxy-3',4'-methylenedioxychalcone; Strobopinin 7-galactoside; Pinost…	[M-2H]2-	C22H24O9	DAAHQQTYFSSUOU-AUSUTTJNSA-N; HFGKWDADYLJTEW-KTTVMXGCSA-N; PVEMGMOWXQUWRD-UHFFFAOYSA-N; SHRSLVWLFNSTLK-UHFFFAOYSA-N; CNWLLDUECPZGHJ-UHFFFAOYSA-N; UAELIRBOLQZEAT-UHFFFAOYSA-N; GQZBZQRNQGILGI-UHFFFAOYSA-N; IMHDYMBDJDIPRX-UHFFFAOYSA-N; AFQWYRUBZJYCIF-UHFFFAOYSA-N; SSXJHQZOHUYEGD-UHFFFAOYSA-N; QSWHICAMOUHPJP-BQYQJAHWSA-N; LJDSWPMCIQJDAR-UHFFFAOYSA-N; PKWCARAECWHBCL-UHFFFAOYSA-N; LBGSZVCVDNTPPJ-WLFXGSQ…
215.067	175.048	1		LMFA01100036	2-amino-3-oxo-hexanedioic acid	[M+C2H3N-H]-	C6H9NO5	HXWZRYKURKEOSO-UHFFFAOYSA-N
215.069	148.089	1		LMFA06000061	2,4,6,8-decatetraenal	[M-H+HCOONa]-	C10H12O	ADCGETJXLJQTBY-GAXCVXDLSA-N
215.071	432.157	1		LMPK12111534	Artocommunol CA	[M-2H]2-	C26H24O6	MWXGNEFXTSBFQH-UHFFFAOYSA-N
215.074	432.163	2		LMPR0102070053; LMPR0102070054	Diffusoside B; Diffusoside A	[M-2H]2-	C19H28O11	WGNXATPUZSSFNF-XYRJWDFLSA-N; WGNXATPUZSSFNF-IKDKQQDTSA-N
215.084	180.115	6		LMFA02020217; LMFA07010481; LMFA07010482; LMFA07010483; LMFA07040065; LMPK15030008	2-(2'-trans-pentenyl-5'-hydroxy)-3-methyl-2-cyclopenten-1-one; Methyl 2E,4E,6Z-decatrienoate; Methyl 2E,4Z,6Z-decatrienoate; Methyl 2Z,4E,6Z-decatrienoate; 7E,10-undecadien-4-olide; 5-pentylresorcinol	[M+Cl]-	C11H16O2	GNZGMEFSZMZQOK-NSCUHMNNSA-N; DLNQRJFVXCCDKL-WJTNUVGISA-N; DLNQRJFVXCCDKL-YXABPGESSA-N; DLNQRJFVXCCDKL-BGDVVUGTSA-N; HJDZYWXQLPUPGM-SNAWJCMRSA-N; IRMPFYJSHJGOPE-UHFFFAOYSA-N
215.09	102.104	6		LMFA05000111; LMFA05000117; LMFA05000463; LMFA05000467; LMFA05000537; LMFA05000541	3-Methylpentan-1-ol; Hexan-1-ol; Hexan-3S-ol; Hexan-2-ol; 3-methyl-3-Pentanol; 4-Methyl-1-pentanol	[M+C2F3O2]-	C6H14O	IWTBVKIGCDZRPL-UHFFFAOYSA-N; ZSIAUFGUXNUGDI-UHFFFAOYSA-N; ZOCHHNOQQHDWHG-LURJTMIESA-N; QNVRIHYSUZMSGM-UHFFFAOYSA-N; FRDAATYAJDYRNW-UHFFFAOYSA-N; PCWGTDULNUVNBN-UHFFFAOYSA-N
215.09	148.11	2		LMFA05000549; LMFA05000665	(2R,3R)-heptane-1,2,3-triol; heptane-1,2,3-triol	[M-H+HCOONa]-	C7H16O3	HXYCHJFUBNTKQR-RNFRBKRXSA-N; HXYCHJFUBNTKQR-UHFFFAOYSA-N
215.092	156.079	2		LMFA01031076; LMFA01060165	8-hydroxy-5,6-Octadienoic acid; 5-oxo-7-octenoic acid	[M+C2H3O2]-	C8H12O3	LNDWPMYWLUFZEI-UHFFFAOYSA-N; HWLHBDCASWFKNP-UHFFFAOYSA-N
215.092	170.094	2		LMFA01020399; LMFA01060228	Dendryphiellic acid B; 4-oxo-2E-nonenoic acid	[M+CHO2]-	C9H14O3	KFHQGKGXRZPBOB-YFIBRCQFSA-N; QHYBPAALYZNWPK-VOTSOKGWSA-N
215.099	648.318	1		LMST05050008	Evasterioside C	[M-3H]3-	C31H52O12S	XTZUZEHRZOFJOF-HDDSMCDFSA-N
215.1	432.215	4		LMST01130016; LMST01130044; LMST01130062; LMST02030236	11alpha,19-dihydroxymarinobufagin; 3beta,5beta,14beta,16beta-tetrahydroxy-19-oxo-bufa-20,22-dienolide; 19-carboxy-19-demethyltelocinobufagin; Arthriniumsteroid B	[M-2H]2-	C24H32O7	LKJCXBYOBRRWCR-XZLROWKBSA-N; UIZLNEHNQJELIE-GHFDIACOSA-N; LGVVDJZGLCVYTA-IFUCZAKDSA-N; YVYJVBAUVGMWLF-JRNNXUHZSA-N
215.102	648.327	2	PI 22:4	LMGP06050013; LMGP20060025	PI(22:4(7Z,10Z,13Z,16Z)/0:0); OKOHA-PG	[M-3H]3-	C31H53O12P	GPSKQWIOURHOEX-SLQRFUTESA-N; VVKHIYCJYDDCAO-RDBNESAMSA-N
215.104	216.111	1		LMFA08010024	Sakacin P	[M-H]-	C9H16N2O4	VMETVXNVLXCEFC-UHFFFAOYSA-N
215.105	194.131	5		LMFA07040014; LMFA07040024; LMFA07040036; LMFA07040037; LMFA07040066	Suspensolide; 4,8-Dimethyl-4E,8E-decadien-10-olide; Cucujolide IV; Cucujolide IX; Parcoblattalactone	[M+Na-2H]-	C12H18O2	RVKDTQISXMBQEU-NSJFVGFPSA-N; LTKMOZLKRXORCG-HZLOGALDSA-N; FAMIQKMUIARKKU-GTHUGJSGSA-N; IDCDKEUBOYQTFY-NGNAIVRQSA-N; HMDULPMCUXCQQR-VRHVFUOLSA-N
215.107	432.228	2	PA 18:3	LMGP10050023; LMGP10050035	PA(18:3(6Z,9Z,12Z)/0:0); PA(18:3(9Z,12Z,15Z)/0:0)	[M-2H]2-	C21H37O7P	KWFUSJZUJLGPTO-ZJVPVJIZSA-N; DVNZKWQUAXJYGB-LVTNFWOSSA-N
215.108	216.115	3		LMFA01030583; LMFA01031031; LMFA01031235	10E,12E-tetradecadiene-4,6-diynoic acid; Anacyclic acid; 7E,11E-tetradecadiene-5,9-diynoic acid	[M-H]-	C14H16O2	XVCXOPIQXLCWFY-MQQKCMAXSA-N; SLBUWUXQGGWEOM-AQASXUMVSA-N; IHXAUHSVYVDJQO-DYWGDJMRSA-N
215.115	648.366	1		LMPR01070876	Hydratoperidinin	[M-3H]3-	C39H52O8	OUSTUFWOJHCUGD-FROCQLDGSA-N
215.116	215.116	2		LMFA01060176; LMFA07070104	2-amino-8-oxo-9,10-epoxy-decanoic acid; Propenoylcarnitine	[M]-	C10H17NO4	PFDHVDFPTKSEKN-YOXFSPIKSA-N; YUCNWOKTRWJLGY-QMMMGPOBSA-N
215.118	432.251	1		LMFA07090167	Heterofibrin B3	[M-2H]2-	C25H36O6	UMQXRBQJUMJBKP-QDWIBDRMSA-N
215.121	178.172	1		LMFA11000053	6-Ethyl-4-methyl-3E,5E,7E-decatriene	[M+K-2H]-	C13H22	XVFSRVJYTDFHHZ-GCMZYXHCSA-N
215.121	180.151	13		LMFA05000058; LMFA05000097; LMFA05000162; LMFA05000166; LMFA06000153; LMFA06000155; LMFA06000157; LMFA06000158; LMFA06000159; LMFA06000163; LMFA06000165; LMFA06000166; LMFA06000167	3,6,8-dodecatrien-1-ol; (3Z,6Z,9Z)-dodecatrienol; 3Z,6E,8E-Dodecatrien-1-ol; 3Z,6Z,8E-Dodecatrien-1-ol; 9E,11-Dodecadienal; 8E,10E-Dodecadienal; 5E,7Z-Dodecadienal; 7E,9Z-Dodecadienal; 8E,10Z-Dodecadienal; 9Z,11-Dodecadienal; 5Z,7E-Dodecadienal; 8Z,10E-Dodecadienal; 5Z,7Z-Dodecadienal	[M+Cl]-	C12H20O	KWVQYNPBWXUHHT-ZYXMWXIMSA-N; OFAUAWIRDOCHFP-PDBXOOCHSA-N; KWVQYNPBWXUHHT-QSOMBXJKSA-N; KWVQYNPBWXUHHT-LGRDCDGLSA-N; QQGSJQOOBIWRBK-ONEGZZNKSA-N; TYICDYOLAPJHGA-MQQKCMAXSA-N; LDQDYNHCLZNOFB-IGTJQSIKSA-N; QMHYWEQZQADRCD-DNVGVPOPSA-N; TYICDYOLAPJHGA-AWYLAFAOSA-N; QQGSJQOOBIWRBK-ARJAWSKDSA-N; LDQDYNHCLZNOFB-MDAAKZFYSA-N; TYICDYOLAPJHGA-IAROGAJJSA-N; LDQDYNHCLZNOFB-ISTTXYCBSA-N
215.121	648.385	1		LMPR01070681	Zeaxanthin sulfate	[M-3H]3-	C40H56O5S	ABKDBEBLARQBCS-QAYBQHTQSA-N
215.127	648.403	1		LMPR0106180019	Carissin	[M-3H]3-	C40H56O7	BRRFDRKIGYRDOD-WHXIUFLDSA-N
215.129	156.115	32		LMFA01020103; LMFA01020127; LMFA01030026; LMFA01030027; LMFA01030028; LMFA01030443; LMFA01030444; LMFA01030445; LMFA01030446; LMFA01030801; LMFA01030802; LMFA06000051; LMFA07010183; LMFA07010185; LMFA07010580; LMFA07010663; LMFA07010741; LMFA07010747; LMFA07010811; LMFA07010916; LMFA07010932; LMFA07010944; LMFA07010956; LMFA07040021; LMFA12000244; LMPK09000004; LMPK09000009; LMPK09000010; LMPK090…	6-methyl-5-octenoic acid; 2-amyl 3-butenoic acid; alpha-nonylenic acid; beta-nonylenic acid; 8-nonylenic acid; 2E-nonenoic acid; 3Z-nonenoic acid; 4E-nonenoic acid; 6E-nonenoic acid; 2,6-Dimethyl-5-heptenoic acid; 6Z-Nonenoic acid; 4-hydroxynonenal; 3-Methylenehexyl acetate; 2E-Heptenyl acetate; (E)-2-Methyl-2-butenyl butyrate; Isopropyl 2-methyl-2E-pentenoate ; 2-Propenyl 2-ethylbutanoate; 2-Pro…	[M+C2H3O2]-	C9H16O2	GZECLTXOPLOEJY-SOFGYWHQSA-N; VJICCZIMJKBXME-UHFFFAOYSA-N; ADLXTJMPCFOTOO-FPLPWBNLSA-N; ZBPYTVBKHKUNHG-VOTSOKGWSA-N; AWQOXJOAQMCOED-UHFFFAOYSA-N; ADLXTJMPCFOTOO-BQYQJAHWSA-N; ZBPYTVBKHKUNHG-SREVYHEPSA-N; HVCNEOVTZJYUAI-AATRIKPKSA-N; ZPSOISAMGWYNQX-ONEGZZNKSA-N; YZGRYUUGPWDZTQ-UHFFFAOYSA-N; ZPSOISAMGWYNQX-ARJAWSKDSA-N; JVJFIQYAHPMBBX-FNORWQNLSA-N; LANNBUOMKVZPEI-UHFFFAOYSA-N; AWCPMVVOGVEPRC-VOTSOKG…
215.129	170.131	42		LMFA01020104; LMFA01020105; LMFA01020128; LMFA01020129; LMFA01030029; LMFA01030030; LMFA01030031; LMFA01030032; LMFA01030033; LMFA01030198; LMFA01030199; LMFA01030780; LMFA01030921; LMFA01030988; LMFA01030994; LMFA05000099; LMFA07010188; LMFA07010195; LMFA07010522; LMFA07010523; LMFA07010525; LMFA07010585; LMFA07010593; LMFA07010643; LMFA07010724; LMFA07010746; LMFA07010824; LMFA07010848; LMFA070…	Citronellic acid; 3,7-dimethyl-2-octenoic acid; 3-methyl-2-nonenoic acid; 2,7-dimethyl-6-octenoic acid; 2-decylenic acid; 3-decylenic acid; Obtusilic acid; Isodecenoic acid; Caproleic acid; 3Z-decenoic acid; cis-dec-2-enoic acid; (E)-6-decenoic acid; 5-Decenoic acid; 8-Methylnonenoic acid; 2,6-dimethyl-2E,7-octadiene-1,6-diol; 2E-Octenyl acetate; 3Z-Octenyl acetate; ethyl 3E-octenoate; ethyl 4Z-o…	[M+CHO2]-	C10H18O2	GJWSUKYXUMVMGX-UHFFFAOYSA-N; BQQFWOQXMICUGN-VQHVLOKHSA-N; UOOWECZOWUNYLA-CMDGGOBGSA-N; VKYRDDIUSBRMFK-UHFFFAOYSA-N; WXBXVVIUZANZAU-CMDGGOBGSA-N; CPVUNKGURQKKKX-BQYQJAHWSA-N; XKZKQTCECFWKBN-VOTSOKGWSA-N; YBXSTMNNKQLBCD-NSCUHMNNSA-N; KHAVLLBUVKBTBG-UHFFFAOYSA-N; CPVUNKGURQKKKX-FPLPWBNLSA-N; XKZKQTCECFWKBN-SREVYHEPSA-N; WXBXVVIUZANZAU-HJWRWDBZSA-N; IZOFWCYKCWUJBY-SNAWJCMRSA-N; UJUXUEKQHBXUEM-AATRIKP…
215.129	216.136	2		LMFA01170007; LMFA07010792	Undecanedioic acid; Butyl butyryllactate	[M-H]-	C11H20O4	LWBHHRRTOZQPDM-UHFFFAOYSA-N; NORZZKKLCYMBBF-UHFFFAOYSA-N
215.137	432.288	7		LMPK13070005; LMPK13070008; LMPK13070021; LMPK13070022; LMPR0105050007; LMST02030242; LMST03020039	R-Oblatone A; S-Oblatone A; (+)-Cuminone B; (-)-Cuminone B; Ophiobolin S; Clathroid A; 1alpha,25-dihydroxy-24-oxo-22-oxavitamin D3	[M-2H]2-	C26H40O5	SWUUVGKOPXWHDK-MCQQSULPSA-N; SWUUVGKOPXWHDK-WQQMTTTLSA-N; ZNDXWRKVZILILL-WUEUAWJUSA-N; ZNDXWRKVZILILL-FOYADWNGSA-N; GIBPHPHOBXYRHB-XUVDCTPNSA-N; GXTCDXSDLYZXJO-SPVZTFGQSA-N; MJJSZBKMWZFDAD-NQZCJAQVSA-N
215.142	194.167	1		LMFA11000696	6,10-Dimethyl-5(E),9-undecadien-2-one	[M+Na-2H]-	C13H22O	HNZUNIKWNYHEJJ-FMIVXFBMSA-N
215.142	432.299	1		LMFA08020126	N-arachidonoyl glutamine	[M-2H]2-	C25H40N2O4	XNAYJICFDMIWEO-HUDVFFLJSA-N
215.144	216.151	6		LMPR0103150001; LMPR0103170001; LMPR0103360001; LMPR0103630001; LMPR0103630002; LMPR0103650002	iso-Debromo-laurinterol; 10-Hydroxy-isolaurene; Mutisianthol; Furodysin; Furodysinin; (+)-Anhydro-beta-rotunol	[M-H]-	C15H20O	CVIXDDABZMVCMV-SNPRPXQTSA-N; AGMIVVAYCIYLIV-OAHLLOKOSA-N; SVNPNOPENVFTBB-JQWIXIFHSA-N; DIPYJSWOBDKTRL-CHWSQXEVSA-N; OSSOIKJYWQAIQR-VXGBXAGGSA-N; JZRJXZHBHSDLDS-ZDUSSCGKSA-N
215.144	432.303	3		LMPR0106010041; LMPR0106010054; LMPR01070605	4,4'-Diaponeurosporenic acid; Hydroxy-diaponeurosporenal; alpha-Citraurin	[M-2H]2-	C30H40O2	NXJSQJIGCCIMAE-ORIYTCASSA-N; JNAQTYYJMBJZIS-RQVZEEHKSA-N; SPBPMWXNKPPVSX-HZJFZVIASA-N
215.145	432.304	4		LMST03020127; LMST03020128; LMST03020129; LMST03020130	(20R,24R)-20-fluoro-1alpha,24-dihydroxy-26,27-cyclovitamin D3; (20S,24R)-20-fluoro-1alpha,24-dihydroxy-26,27-cyclovitamin D3; (20R,24S)-20-fluoro-1alpha,24-dihydroxy-26,27-cyclovitamin D3; (20S,24S)-20-fluoro-1alpha,24-dihydroxy-26,27-cyclovitamin D3	[M-2H]2-	C27H41O3F	HWJFYSSICSOIHQ-GWTSOTSGSA-N; HWJFYSSICSOIHQ-VMWAIWCCSA-N; HWJFYSSICSOIHQ-YIKPAZHXSA-N; HWJFYSSICSOIHQ-ZRLKEYMCSA-N
215.147	432.309	2		LMFA13040046; LMFA13040070	bhas#30; bhos#30	[M-2H]2-	C23H44O7	MUVQYJIVDRBMJO-XBTHPWMNSA-N; AVROBGCULUIOHS-QBRBXANFSA-N
215.15	648.473	10	PA 32:0	LMGP10010012; LMGP10010027; LMGP10010866; LMGP10010871; LMGP10010889; LMGP10010897; LMGP10010917; LMGP10010930; LMGP10010936; LMGP10010941	PA(16:0/16:0)[rac]; PA(16:0/16:0); PA(20:0/12:0); PA(19:0/13:0); PA(18:0/14:0); PA(17:0/15:0); PA(15:0/17:0); PA(14:0/18:0); PA(13:0/19:0); PA(12:0/20:0)	[M-3H]3-	C35H69O8P	PORPENFLTBBHSG-UHFFFAOYSA-N; PORPENFLTBBHSG-MGBGTMOVSA-N; BLXXAWCYTYMBIZ-MGBGTMOVSA-N; OFFFZFKYZWBGIJ-MGBGTMOVSA-N; DWGJHCMBFDOLHU-MGBGTMOVSA-N; YXJPEQFRIKWPKH-MGBGTMOVSA-N; UMXXJKHTIKKBMH-MGBGTMOVSA-N; OFTQLDAAJRJUBV-MGBGTMOVSA-N; VCPITZIBBDMDMY-MGBGTMOVSA-N; WXLCBPDSPGGJPM-MGBGTMOVSA-N
215.154	648.484	1	CerPE 32:1	LMSP03020059	CerPE(d14:1(4E)/18:0(2OH))	[M-3H]3-	C34H69N2O7P	MMDJJZHVBVYAGY-BPSIFJBESA-N
215.155	432.324	52		LMPR02020076; LMST01010250; LMST01010251; LMST01010258; LMST01010318; LMST01010319; LMST01010464; LMST01080002; LMST01080010; LMST01080016; LMST01080017; LMST01080018; LMST01080020; LMST01080026; LMST01080031; LMST01080032; LMST01080033; LMST01080086; LMST03020277; LMST03020278; LMST03020281; LMST03020282; LMST03020283; LMST03020284; LMST03020285; LMST03020286; LMST03020287; LMST03020288; LMST030…	alpha-carboxydimethyldecylhydroxychroman; 5alpha,9alpha-epidioxy-cholest-7-en-3beta,6alpha-diol ; 5alpha,9alpha-epidioxy-cholest-7-en-3beta,6beta-diol; 3beta,5alpha,9alpha-trihydroxycholest-7-en-6-one ; 9alpha,11alpha-epoxycholest-7-en-3beta,5alpha,6beta-triol; Thornasterol A; 7alpha,12alpha,(25R)26-Trihydroxycholest-4-en-3-one; (25R)-5beta-spirostan-1beta,3alpha-diol; Gitogenin; Digalogenin; Roc…	[M-2H]2-	C27H44O4	OIVWJWRMDQBTTG-DSNGTPCMSA-N; SUKPXTNRRMFHTM-BCBAPGJRSA-N; SUKPXTNRRMFHTM-OENDBEBLSA-N; ZCLQYYLSPFQSHW-CFENXJPASA-N; HJWIFUYWCCWKOA-QGRYAOFKSA-N; VPOAVTZKTUOUHN-GUKQNFHTSA-N; WOODKECARRKLJJ-MNOWUWSHSA-N; NCLLSOCDVMFDSK-FQXYYZOXSA-N; FWCXELAAYFYCSR-RYKNUXCGSA-N; DTLPXUYYRJZGLM-VCUHZSQTSA-N; BQNMOLSYHYSCMS-TUUYSWIFSA-N; PZNPHSFXILSZTM-LHCNFSBLSA-N; PZNPHSFXILSZTM-UNARIRTPSA-N; FWCXELAAYFYCSR-JSEAXMQ…
215.156	648.491	1		LMPR02030041	Menaquinone-7	[M-3H]3-	C46H64O2	RAKQPZMEYJZGPI-LJWNYQGCSA-N
215.157	648.492	2		LMSP01080081; LMSP01080082	Calyxoside; Calyxoside B	[M-3H]3-	C34H68N2O9	DVBWWNHCQFZFCN-LQQLXRTJSA-N; DVBWWNHCQFZFCN-KPBUBFBLSA-N
215.158	648.497	1		LMPK03000013	Uvaricin	[M-3H]3-	C39H68O7	JQOYPOSGHDJFLI-NRKBUBGYSA-N
215.163	648.509	3	PA O-33:0	LMGP10020023; LMGP10020043; LMGP10020083	PA(O-18:0/15:0); PA(O-20:0/13:0); PA(O-16:0/17:0)	[M-3H]3-	C36H73O7P	OOOVMUWRONRMFM-PGUFJCEWSA-N; LLVSYIBYMAKKSZ-PGUFJCEWSA-N; JFKLPUOPECOEDO-PGUFJCEWSA-N
215.163	648.512	5		LMGL02070008; LMGL02070017; LMGL02070019; LMGL02070029; LMGL02070030	1-(8-[5]-ladderane-octanoyl)-2-(8-[3]-ladderane-octanyl)-sn-glycerol; 1-(8-[1]-ladderane-octanoyl)-2-(8-[3]-ladderane-octanyl)-sn-glycerol; 1-(8-[5]-ladderane-octanoyl)-2-(8-[1]-ladderane-octanyl)-sn-glycerol; 1-(8-[1]-ladderane-octanoyl)-2-(8-[1]-ladderane-octanyl)-sn-glycerol	[M-3H]3-	C43H68O4	ZHQUDCJDOZBCQY-VODFKALLSA-N; CZOGRIKACUJMLV-JITVRKTASA-N; CPDGOYRBRHVZMS-LZCCEYQLSA-N; FWWDGGIIDNHJFU-XBECGHKCSA-N; JMOLCGCWMHMCHC-QBADENQRSA-N
215.165	156.151	24		LMFA05000031; LMFA05000042; LMFA05000043; LMFA05000139; LMFA05000140; LMFA05000142; LMFA05000536; LMFA05000597; LMFA05000637; LMFA05000648; LMFA06000052; LMFA12000044; LMFA12000045; LMFA12000127; LMFA12000139; LMFA12000140; LMFA12000142; LMFA12000144; LMFA12000156; LMPR0102010008; LMPR0102010012; LMPR0102090001; LMPR0102090003; LMPR0102090057	7-methyl-6E-nonen-3-ol; 5-decen-1-ol; 7E-decen-1-ol; 3Z-Decen-1-ol; 5Z-Decen-1-ol; 2-Decen-1-ol; E-subaeneol; 1-Decen-3-ol; alpha-Citronellol; cis-4-Decenol; Capraldehyde; Decan-2-one; Decan-4-one; 4,6-Dimethyloctan-3-one; 4-Methylnonan-3-one; 4-Methylnonan-5-one; 6-Methylnonan-3-one; 8-Methylnonan-2-one; Decan-3-one; beta-Citronellol; (-)-Citronellol; (-)-Menthol; (+)-Neomenthol; neoisomenthol	[M+C2H3O2]-	C10H20O	YVNCFSXFUCUCOE-VQHVLOKHSA-N; WYPQHXVMNVEVEB-AATRIKPKSA-N; JPYLHKPRBLLDDJ-ONEGZZNKSA-N; MTIJDFJGPCJFKE-FPLPWBNLSA-N; WYPQHXVMNVEVEB-WAYWQWQTSA-N; QOPYYRPCXHTOQZ-CMDGGOBGSA-N; CWMHVHGNKIXPOD-WEVVVXLNSA-N; NSFWLHKFTGZFBP-UHFFFAOYSA-N; JGQFVRIQXUFPAH-UHFFFAOYSA-N; VUNFOJWKJSYIDH-SREVYHEPSA-N; KSMVZQYAVGTKIV-UHFFFAOYSA-N; ZAJNGDIORYACQU-UHFFFAOYSA-N; MKJDUHZPLQYUCB-UHFFFAOYSA-N; SDBZHZFEQMEFEN-UHFFFAO…
215.165	170.167	10		LMFA05000511; LMFA05000513; LMFA05000558; LMFA05000587; LMFA05000622; LMFA06000064; LMFA12000002; LMFA12000060; LMFA12000061; LMFA12000062	R-nostrenol; 1-Undecen-3-ol; (E)-3-Methyl-4-decen-1-ol; 10-Undecen-1-ol; 2-Undecen-1-ol; undecanal; undecan-2-one; Undecan-3-one; Undecan-4-one; Undecan-6-one	[M+CHO2]-	C11H22O	URTNVXMNWNBRFL-JMEBYUIHSA-N; NAOMHUDQUVEWEF-UHFFFAOYSA-N; JDCKKTBNCHNHRR-BQYQJAHWSA-N; GIEMHYCMBGELGY-UHFFFAOYSA-N; SKBIQKQBLQHOSU-MDZDMXLPSA-N; KMPQYAYAQWNLME-UHFFFAOYSA-N; KYWIYKKSMDLRDC-UHFFFAOYSA-N; YNMZZHPSYMOGCI-UHFFFAOYSA-N; NBSLHMOSERBUOV-UHFFFAOYSA-N; ZPQAKYPOZRXKFA-UHFFFAOYSA-N
215.165	72.0575	1		LMFA12000043	Butan-2-one	[3M-H]-	C4H8O	ZWEHNKRNPOVVGH-UHFFFAOYSA-N
215.165	216.173	15		LMFA01050036; LMFA01050037; LMFA01050038; LMFA01050039; LMFA01050165; LMFA01050166; LMFA01050167; LMFA01050251; LMFA01050252; LMFA01050253; LMFA01050361; LMFA01050362; LMFA01050363; LMFA01050364; LMFA01050529	alpha-hydroxy lauric acid; beta-hydroxylauric acid; 4-hydroxy lauric acid; Sabinic acid; 11-hydroxy-dodecanoic acid; 7-hydroxy-dodecanoic acid; 9-hydroxy-dodecanoic acid; 3R-hydroxy-dodecanoic acid; 3S-hydroxy-dodecanoic acid; 11R-hydroxy-dodecanoic acid; 2R-hydroxylauric acid; 2S-hydroxylauric acid; 4S-hydroxylauric acid; 4R-hydroxylauric acid; xi-5-Hydroxydodecanoic acid	[M-H]-	C12H24O3	YDZIJQXINJLRLL-UHFFFAOYSA-N; MUCMKTPAZLSKTL-UHFFFAOYSA-N; UZNDHCZORMBARB-UHFFFAOYSA-N; ZDHCZVWCTKTBRY-UHFFFAOYSA-N; KQGAHNAFXMVSGY-UHFFFAOYSA-N; BNWKMHUFFKDAMV-UHFFFAOYSA-N; XKNUGGWMUJBFJT-UHFFFAOYSA-N; MUCMKTPAZLSKTL-LLVKDONJSA-N; MUCMKTPAZLSKTL-NSHDSACASA-N; KQGAHNAFXMVSGY-LLVKDONJSA-N; YDZIJQXINJLRLL-LLVKDONJSA-N; YDZIJQXINJLRLL-NSHDSACASA-N; UZNDHCZORMBARB-NSHDSACASA-N; UZNDHCZORMBARB-LLVKDON…
215.165	648.518	2		LMFA13010013; LMFA13010015	1-(O-alpha-D-glucopyranosyl)-(1,3R,27S,29R)-triacontanetetrol; 1-(O-alpha-D-galactopyranosyl)-(1,3R,27S,29R)-triacontanetetrol	[M-3H]3-	C36H72O9	DHAXBTRAOIDWEZ-MVDWARBJSA-N; DHAXBTRAOIDWEZ-RDNNOLIYSA-N
215.166	648.521	2	SM 30:0	LMSP03010079; LMSP03010093	SM(d18:0/12:0); SM(d16:0/14:0)	[M-3H]3-	C35H73N2O6P	AAKFURSPBCUAIO-SZAHLOSFSA-N; DBFSACLFYLOTEQ-SZAHLOSFSA-N
215.173	432.36	8		LMST01030125; LMST01030132; LMST01031069; LMST01031088; LMST01031089; LMST01031125; LMST01031196; LMST01060043	3-Dehydro-6-deoxoteasterone; Cathasterone; 9-oxo-9,11-seco-campest-5-en-3beta,11-diol; 5alpha-ergost-22E-en-3alpha,12alpha,16alpha-triol; 24-methylene-5alpha-cholestan-3alpha,12alpha,16alpha-triol; 22,23-dihydroxycampesterol; (22E,24R)-ergosta-7,22-dien-3beta,5alpha,6alpha-triol; Klyflaccisteroid M	[M-2H]2-	C28H48O3	URNVSZVQLKHKDE-WAFXAADMSA-N; JSVPGVHCEQDJCZ-VGEHDTSWSA-N; IWHGIUPHPWHJHD-LCGGPHJGSA-N; NJXFGFILMQEWFG-IIUCPLJKSA-N; TXNNVGFGCZGHTJ-MRJHAOBPSA-N; UJGZOSZMMQGHPD-GTYSVAQVSA-N; WPOQOKILDWTELQ-KOZOFSAYSA-N; DZOQLATUWUKTGC-PENQLLSASA-N
215.181	216.188	1		LMPR0103490003	(+)-Vulgraon B	[M-H]-	C16H24	XHHIKHVPBSQUIJ-RWJFHBPKSA-N
215.182	648.569	7	DG 38:2	LMGL02010089; LMGL02010090; LMGL02010091; LMGL02010115; LMGL02010123; LMGL02010127; LMGL02010330	DG(18:2(9Z,12Z)/20:0/0:0)[iso2]; DG(18:1(9Z)/20:1(11Z)/0:0)[iso2]; DG(18:0/20:2(11Z,14Z)/0:0)[iso2]; DG(16:1(9Z)/22:1(13Z)/0:0)[iso2]; DG(17:2(9Z,12Z)/21:0/0:0)[iso2]; DG(16:0/22:2(13Z,16Z)/0:0)[iso2]; DG(19:1(9Z)/19:1(9Z)/0:0)	[M-3H]3-	C41H76O5	ZNOIOLWTHOFTSX-LWXJMYDFSA-N; AKCNIDZVBDSVNW-VDHPRTRFSA-N; KUZPKVPIXRZEFX-WGYNPVHSSA-N; BRTWZKUDSRQGQH-NFIJARSKSA-N; IVZVTSRWXVMBEW-GAXNJLNVSA-N; ZJCSFJOHCINPOJ-QIXAIMDBSA-N; AMOGDIMUBRLRDH-LPZHWFHXSA-N
215.188	648.585	4		LMST01020008; LMST01020034; LMST01020055; LMST01020059	18:2 Cholesterol ester; zymosteryl oleate; 16:1 Stigmasterol ester; 16:2 Sitosterol ester	[M-3H]3-	C45H76O2	NAACPBBQTFFYQB-LJAITQKLSA-N; UQDRGTMESOOVKB-LBIJMCEOSA-N; JNSQYUFSADVPJW-HTHDDGIGSA-N; VGVCXTYOLZUQLR-XGTYXMJOSA-N
215.189	215.189	1		LMFA01100005	12-amino-dodecanoic acid	[M]-	C12H25NO2	PBLZLIFKVPJDCO-UHFFFAOYSA-N
215.191	432.397	2		LMFA01030904; LMPK15030006	29:3(5Z,9Z,23Z); 5-n-tricosylresorcinol	[M-2H]2-	C29H52O2	ABIWRWMUWLVFEI-LDOUDTNPSA-N; OHTBGMREZYLZQD-UHFFFAOYSA-N
215.202	156.188	15		LMFA11000392; LMFA11000591; LMFA11000598; LMFA11000599; LMFA11000610; LMFA11000613; LMFA11000614; LMFA11000616; LMFA11000620; LMFA11000624; LMFA11000625; LMFA11000677; LMFA11000678; LMFA11000680; LMFA11000684	3-Methyldecane; Undecane; 4-methyldecane; 5-methyldecane; 2,2,3,3-tetramethylhexane; 2,5-dimethylnonane; 2,6-dimethylnonane; 3,7-dimethylnonane; 2,3,7-trimethyloctane; 5-ethyl-2-methyloctane; 6-ethyl-2-methyloctane; 2,3-Dimethylnonane; 2,4,6-Trimethyloctane; 2,5,6-Trimethyloctane; 2,6,6-Trimethyloctane	[M+C2H3O2]-	C11H24	JJRUZTXRDDMYGM-UHFFFAOYSA-N; RSJKGSCJYJTIGS-UHFFFAOYSA-N; DVWZNKLWPILULD-UHFFFAOYSA-N; QUYFPNWYGLFQQU-UHFFFAOYSA-N; YPGGGWSLWOECQF-UHFFFAOYSA-N; NQUMJENPNGXAIH-UHFFFAOYSA-N; MGNGOEWESNDQAN-UHFFFAOYSA-N; YGPVLXJHRFZYJJ-UHFFFAOYSA-N; XJKKSYAVEVAGFX-UHFFFAOYSA-N; CQCKNPUKBOITAX-UHFFFAOYSA-N; AZXGABNJUBNOHW-UHFFFAOYSA-N; IGJRNTLDWLTHCQ-UHFFFAOYSA-N; XHNIFDXYGLPJLP-UHFFFAOYSA-N; VHBZECSWMWWTMQ-UHFFFAO…
215.202	170.203	5		LMFA11000004; LMFA11000382; LMFA11000410; LMFA11000466; LMFA11000478	dodecane; 3,7-Dimethyldecane; 3-Methylundecane; 5-Methylundecane; 6-Methylundecane	[M+CHO2]-	C12H26	SNRUBQQJIBEYMU-UHFFFAOYSA-N; VDAVEASVPZDNQB-UHFFFAOYSA-N; HTZWVZNRDDOFEI-UHFFFAOYSA-N; QULNVKABFWNUCW-UHFFFAOYSA-N; VPYZCUCKYWHJGX-UHFFFAOYSA-N
215.219	648.678	2		LMFA07010013; LMFA07010063	Octacosyl-palmitate; Behenyl behenate	[M-3H]3-	C44H88O2	DUUVLSQFLIAPFQ-UHFFFAOYSA-N; NJIMZDGGLTUCPX-UHFFFAOYSA-N
215.227	432.469	7		LMFA11000131; LMFA11000135; LMFA11000150; LMFA11000152; LMFA11000445; LMFA11000471; LMFA11000531	4Z,26Z-Hentriacontadiene; 5Z,25Z-Hentriacontadiene; 9Z,18Z-Hentriacontadiene; 9Z,19Z-Hentriacontadiene; 5,9 Hentriacontadiene; 6,9-Hentriacontadiene; 9,10-Hentriacontadiene	[M-2H]2-	C31H60	HELDZGZUIPGWHD-GEHMVYPESA-N; NJGLQKFRRADXOQ-YJKQCFOZSA-N; KIQYQOLLELSYNU-ZOFZOHNUSA-N; WUATZBKNIBKMSJ-RBIAQBDQSA-N; IERCXBFCMUMIQR-QNBOAHBYSA-N; RNAQFDIFLHTKJB-GRAPOSQESA-N; PUSFADHHFIGJDW-UHFFFAOYSA-N
215.274	72.0939	1		LMFA11000583	Pentane	[3M-H]-	C5H12	OFBQJSOFQDEBGM-UHFFFAOYSA-N
215.427	649.303	2		LMFA04040004; LMFA04050005	PCTR1; MCTR1	[M-3H]3-	C32H47N3O9S	RYALZZFZNGJXAF-BQBCQESNSA-N; NWYKIASJHFGEAN-CPMAONNBSA-N
215.434	649.323	1		LMGP20040006	PKOOA-PS	[M-3H]3-	C30H52NO12P	JPICCZKFIKMBKW-YKTDOQSASA-N
215.446	649.359	2		LMGP20010009; LMGP20020047	PKHdiA-PC; OHODiA-PE	[M-3H]3-	C31H56NO11P	LIXQARDWJRUJFM-HFRCXCCNSA-N; UEDDAHACYJGEFH-RQSJOKQISA-N
215.458	649.395	4	PS 26:1	LMGP03010046; LMGP03010109; LMGP20010016; LMGP20020039	PS(12:0/14:1(9Z)); PS(14:1(9Z)/12:0); PHOOA-PC; OA-PE	[M-3H]3-	C32H60NO10P	LYPFNCQPUGVQNR-OFPCIANHSA-N; BJLYAMRCULEYQU-OFPCIANHSA-N; LQATVQHXAXOSAU-IAPGDYFDSA-N; KHCDOGCXPPEYDV-MQGJRLHQSA-N
215.47	649.432	3		LMGP03060030; LMGP03060031; LMGP20010008	1-(2-methoxy-5Z,9Z-hexacosadienyl)-sn-glycero-3-phosphoserine; 1-(2-methoxy-5Z,19Z-hexacosadienyl)-sn-glycero-3-phosphoserine; PON-PC	[M-3H]3-	C33H64NO9P	GGQRNAKFRYQSRD-CBKLJTPTSA-N; MKAGAKSAVIWSSJ-IHOWXNKPSA-N; PPTNNIINSOQWCE-WJOKGBTCSA-N
215.482	649.468	15	PC 26:0; PE-NMe 28:0; PE 29:0; PE 28:0	LMGP01010388; LMGP01010432; LMGP01010456; LMGP01010475; LMGP01010725; LMGP01011243; LMGP01012253; LMGP02010343; LMGP02010363; LMGP02010385; LMGP02010453; LMGP02010505; LMGP02010539; LMGP02011250; LMGP02011275	PC(10:0/16:0); PC(12:0/14:0); PC(13:0/13:0); PC(14:0/12:0); PC(17:0/9:0); PC(8:0/18:0); PC(16:0/10:0); PE-NMe(14:0/14:0); PE(12:0/17:0); PE(13:0/16:0); PE(15:0/14:0); PE(16:0/13:0); PE(17:0/12:0); PE(14:0/15:0); PE(14:0/14:0(13Me))	[M-3H]3-	C34H68NO8P	VBWSYJOSSOZQOH-JGCGQSQUSA-N; SCFVWKZTDQVOSL-JGCGQSQUSA-N; RLNYFMQMIIHWFV-JGCGQSQUSA-N; ILWIKTKZALUJSY-JGCGQSQUSA-N; YGSFEJUVADRURR-JGCGQSQUSA-N; QMROBRSBHHXHKX-JGCGQSQUSA-N; WHXGUMQFAMJVSQ-JGCGQSQUSA-N; JYWNCNMWXJZGME-JGCGQSQUSA-N; MDUJIPFQELYEQS-JGCGQSQUSA-N; WNFMZXBGSIMPIS-JGCGQSQUSA-N; VNPKEVZXIMYUIM-JGCGQSQUSA-N; WUKUNJIVBYVPJY-JGCGQSQUSA-N; YIIGGWPZRIXGNH-JGCGQSQUSA-N; VQQFJLCUEFKGHJ-JGCGQSQ…
215.494	649.505	3	PE O-30:0; PE O-28:0	LMGP02020023; LMGP02020038; LMGP02020105	PE(O-16:0/14:0); PE(O-18:0/12:0); PE(O-14:0(13Me)/14:0(13Me))	[M-3H]3-	C35H72NO7P	KTGKQHOCNSDBAI-UUWRZZSWSA-N; DEEQSZILGNLMTF-UUWRZZSWSA-N; MVNNGAYHEUJLNG-UUWRZZSWSA-N
215.505	433.025	1		LMSP01080044	S-Antazirine	[M-2H]2-	C17H25Br2NO2	KUIICVNFNJTIGS-TYZQSYOASA-N
215.538	649.637	2	Cer 42:1	LMSP02010012; LMSP02020011	Cer(d18:1/24:0); Cer(d18:0/24:1(15Z))	[M-3H]3-	C42H83NO3	ZJVVOYPTFQEGPH-AUTSUKAISA-N; YUULKFVZRXQHPM-ATHUGRIKSA-N
215.549	433.113	4		LMPK12010007; LMPK12010016; LMPK12010093; LMPK12010094	Fragarin; Callistephin; Pelargonidin 5-galactoside; Pelargonidin 7-glucoside	[M-2H]2-	C21H21O10	ABVCUBUIXWJYSE-WVXKDWSHSA-O; ABVCUBUIXWJYSE-GQUPQBGVSA-O; AFRWRFLTMADQHJ-WVXKDWSHSA-O; GERSXJCNRVUQDS-GQUPQBGVSA-O
215.598	433.21	1		LMFA13040123	icas#14	[M-2H]2-	C23H31NO7	WFTLFOBGVIIQCZ-JEFMMDONSA-N
215.599	433.213	1		LMFA08020298	1-tauro-dinor-PGE1	[M-2H]2-	C20H35NO7S	SPRDGEGWYYYJQP-CMMYYJDPSA-N
215.624	433.262	4		LMFA08020360; LMFA08020361; LMPK11000005; LMPK11000010	Aplidic acid C; 4Z-Aplidic acid C; Cytochalasin J3; Cytochalasin J2	[M-2H]2-	C28H35NO3	FAGHADWDEDDYSS-ZFTNNBPWSA-N; FAGHADWDEDDYSS-ZHQCAPMKSA-N; WSPVFJOMQYINNH-ZTKWOVAKSA-N; CZABEFNJKKLRKT-ZCTQIHNESA-N
215.634	433.283	1		LMFA08020086	N-arachidonoyl glutamic acid	[M-2H]2-	C25H39NO5	IQKGZNHDNWUCTC-HUDVFFLJSA-N
215.652	433.319	1		LMST05030009	Glycolithocholic Acid	[M-2H]2-	C26H43NO4	XBSQTYHEGZTYJE-OETIFKLTSA-N
215.654	433.323	1		LMFA08020250	N-heneicosanoyl taurine	[M-2H]2-	C23H47NO4S	ZTYNBCVHACPQBG-UHFFFAOYSA-N
215.679	433.372	1		LMFA08020067	(+/-)N-(2-fluoro-ethyl)-2,16,16-trimethyl-5Z,8Z,11Z,14Z-tricosatetraenoyl amine	[M-2H]2-	C28H48NOF	FNVGQXLOPHGANI-RPHFINAJSA-N
215.709	650.148	1		LMPK12110280	Vitexin 6''-O-malonyl 2''-O-xyloside	[M-3H]3-	C29H30O17	QCKLWMZDBAKXMG-YLTLDQLXSA-N
215.721	650.185	1		LMPK12112844	6-Methoxykaempferol 3-rhamnoside-7-(4'''-acetylrhamnoside)	[M-3H]3-	C30H34O16	QSIIEBFTXYATML-YOLLTEGFSA-N
215.733	650.221	1		LMPK12050358	5-Hydroxy-7,3',4'-trimethoxy-8-methylisoflavone 5-O-neohesperidoside	[M-3H]3-	C31H38O15	HBIBVIWVUMZFQY-ZUEUIZSRSA-N
216.851	137.932	1		LMFA01090074	2-bromoacetic acid	[M+Br]-	C2H3BrO2	KDPAWGWELVVRCH-UHFFFAOYSA-N
216.858	653.596	2	Cer 40:1; Cer 39:1	LMSP02010187; LMSP02030091	Cer(t18:1(6OH)/22:0(2OH)); Cer(t22:1(9Z)(21Me)/17:0(2OH[R]))	[M-3H]3-	C40H79NO5	PHGWZKDCCSVPJI-ONBIGMMKSA-N; BFWCMXKDWRGBFX-VTDKTYDLSA-N
216.87	653.632	1	Cer 41:0	LMSP02030056	Cer(t18:0/23:0)	[M-3H]3-	C41H83NO4	MBPABCUJJLJOFM-CUVPNIRJSA-N
216.891	171.893	1		LMFA01090146	2-Bromo-2-chloroacetic acid	[M+CHO2]-	C2H2BrClO2	GEHJBWKLJVFKPS-UHFFFAOYSA-N
216.912	195.937	1		LMFA01090155	bromosuccinic acid	[M+Na-2H]-	C4H5O4Br	QQWGVQWAEANRTK-UHFFFAOYSA-N
216.912	149.932	1		LMFA01090075	3-bromo-2E-acrylic acid	[M-H+HCOONa]-	C3H3BrO2	POAWTYXNXPEWCO-OWOJBTEDSA-N
216.925	179.977	1		LMFA00000035	2-dimethylarsinoyl-acetic acid	[M+K-2H]-	C4H9O3As	WDBNOSZAJMWOEF-UHFFFAOYSA-N
216.955	180.007	1		LMFA12000365	3-(but-3-en-1-yn-1-yl)-6-methyl-1,2-dithiine	[M+K-2H]-	C9H8S2	SEXDKVHSFVCQMZ-UHFFFAOYSA-N
216.976	196.002	2		LMFA12000367; LMFA12000373	(E)-4-(6-methyl-1,2-dithiin-3-yl)but-1-en-3-yn-1-ol; (6-(but-3-en-1-yn-1-yl)-1,2-dithiin-3-yl)methanol	[M+Na-2H]-	C9H8OS2	AMOVFPFRVKPFHP-XVNBXDOJSA-N; VCJIAKKCOXIPRO-UHFFFAOYSA-N
216.994	150.014	1		LMFA12000341	BBTOH	[M-H+HCOONa]-	C8H6OS	PFQBOWFIKSJEBT-QHHAFSJGSA-N
216.997	104.011	1		LMFA01170041	Malonic acid	[M+C2F3O2]-	C3H4O4	OFOBLEOULBTSOW-UHFFFAOYSA-N
217.009	196.035	1		LMFA12000347	2-(hexa-5-en-1,3-diyn-1-yl)-5-(prop-1-yn-1-yl)thiophene	[M+Na-2H]-	C13H8S	CHXZRHMQQRUVHF-UHFFFAOYSA-N
[truncated: 8,853 more rows]
