# Supplementary material for: LipidLocator: an open source Shiny web application for spatial lipidomics
Source: Bioinform Adv. 2026 Jan 20;6(1):vbag012. doi: 10.1093/bioadv/vbag012 (PMC12883462; doi:10.1093/bioadv/vbag012)
Supplement: vbag012_Supplementary_Data [file vbag012_supplementary_data.zip › Supplementary Table S4.xlsx]

## Sheet: Sheet1
mz_adduct	target_exactmass	n_annotations	sum_compositions	target_compound_ids	target_names	adducts	target_formulas	target_inchikeys
406.422	393.399	2		LMST01010093; LMST01010365	Cholesterol(d7); Zymostenol-d7	[M+2Li-H]+	C27H39D7O	HVYWMOMLDIMFJA-IFAPJKRJSA-N; QETLKNDKQOXZRP-HJSPSJIWSA-N
406.441	567.486	2		LMFA08020222; LMFA08020229	N-(15-methyl-3-(13-methyl-tetradecanoyloxy)-hexadecanoyl)-glycine; N-[3-(13-methyl-tetradecanoyl)-15-methyl-hexadecanoyl] glycine	[M+H-Hexose-H2O]+	C34H65NO5	OYOGBQCTBJMFBW-WJOKGBTCSA-N; OYOGBQCTBJMFBW-UHFFFAOYSA-N
406.477	567.523	3	Cer 35:1	LMSP02010147; LMSP02010152; LMSP02010211	Cer(t18:1(6OH)/17:0); Cer(d18:1(4E)/17:0(2OH)); Cer(d18:1(4E)/17:0(3OH))	[M+H-Hexose-H2O]+	C35H69NO4	HRLJZSWVNYBVNF-MIDPQZENSA-N; MBKBHFOACJJHAN-SOSKIBSHSA-N; OKYFIRUWYSVDBS-VXKRDDQGSA-N
406.513	567.559	2	Cer 36:0	LMSP02020008; LMSP02020023	Cer(d18:0/18:0); Cer(d20:0/16:0)	[M+H-Hexose-H2O]+	C36H73NO3	KZTJQXAANJHSCE-OIDHKYIRSA-N; RFPFMLYRFUPWOS-OIDHKYIRSA-N
406.613	770.185	2		LMPK12110593; LMPK12111797	Isorhamnetin 3-(3'',6''-di-p-coumarylglucoside); Kaempferol 3-(3''-p-coumaryl-6''-ferulylglucoside)	[M+C2H3N+2H]2+	C40H34O16	CQKFGYQBBQNDQG-NKXGADSASA-N; XPIXCPCSKJDZLU-HRYAKSFCSA-N
406.616	770.191	3		LMPK12110844; LMPK12111219; LMPK12111769	Tricetin 7-glucoside-3'-[6''-(3-hydroxy-3-methylglutaryl)glucoside; 6-Hydroxyluteolin 6-glucoside-7-[6'''-(3-hydroxy-3-methylglutaryl)glucoside]; Kaempferol 3-rutinoside-7-glucuronide	[M+C2H3N+2H]2+	C33H38O21	NIQXVLDEQKFYMK-TXMOIHERSA-N; FIZMLXFRUFYIEH-AZSDOANBSA-N; AVISVHAJGJXBKQ-UMULLHGQSA-N
406.616	794.191	1		LMPK12112468	Myricetin 3-(3'''-6'''-diacetylglucosyl)-(1->4)-(2'',3''-diacetylrhamnoside)	[M+H+NH4]2+	C35H38O21	GZHXLFUJGJNXIY-YZKLRBMRSA-N
406.623	770.206	7		LMPK12110272; LMPK12110304; LMPK12110328; LMPK12110752; LMPK12112338; LMPK12112385; LMPK12112570	Isovitexin 2''-O-(6'''-feruloyl)glucoside; Isovitexin 4'-O-glucoside 2''-O-(E)-ferulate; Isovitexin 7-O-beta-[6'''-O-(E)-p-feruloyl]glucoside; Isoscoparin 2''-(6-(E)-p-coumaroylglucoside); Isorhamnetin 3-(4'''-p-coumarylrobinobioside); Isorhamnetin 3-(6'''-p-coumaroylglucosyl)-(1->2)-rhamnoside; Rhamnocitrin 3-(5'''-ferulylapiosyl)-(1->2)-glucoside	[M+C2H3N+2H]2+	C37H38O18	VJSPPRJRRDZQLT-OZOZPFFLSA-N; RCKBGYPJUBEDCP-ZPQKFVBASA-N; QPRAHMMZLWQOGS-NHAACEIVSA-N; PLLYYRRPIIWFON-GABICUSWSA-N; BRALEKVBUFQYGS-HLYLUYEOSA-N; NACZCQPMPCWDEE-APOKSGMJSA-N; GGBVEOSSAOGQGK-BRAKJYLBSA-N
406.634	770.227	10		LMPK12110559; LMPK12112328; LMPK12112332; LMPK12112347; LMPK12112350; LMPK12112356; LMPK12112358; LMPK12112408; LMPK12112583; LMPK12112617	Kaempferol 4'-methyl ether 3-(2Glc-glucosylrutinoside); Isorhamnetin 3-rhamnosyl-(1->2)-[rhamnosyl-(1->6)-galactoside]; Isorhamnetin 3-robinobioside-7-rhamnoside; Isorhamnetin 3-rhamnosyl-(1->4)-rhamnosyl-(1->6)glucoside; Typhaneoside; Isorhamnetin 3-rutinoside-7-rhamnoside; Isorhamnetin 3-rutinoside-4'-rhamnoside; Tamarixetin 3-rutinoside-7-rhamnoside; Kaempferol 7-methyl ether 3-neohesperidosid…	[M+C2H3N+2H]2+	C34H42O20	DYZZIAIGKSRPMS-JYTSTOSVSA-N; POMAQDQEVHXLGT-NBCDYHILSA-N; VXNWHRNUCPQFIN-UTAIJLIHSA-N; RAPBCTKCEDCANU-QNUDDIGYSA-N; POMAQDQEVHXLGT-QDYYQVSOSA-N; VXNWHRNUCPQFIN-PWLCKQIRSA-N; YJJATMIYFDTODI-PWLCKQIRSA-N; ODKLFPBKAZKEOV-PWLCKQIRSA-N; COQHRDFLJUXFJY-XFTBFYQTSA-N; NMGVHLDIHNFGQB-OTCPXFHUSA-N
406.652	794.263	2		LMPK12111717; LMPK12111718	Epimedoside D; Epimedoside E	[M+H+NH4]2+	C37H46O19	FZHKFLMLBFFDJD-DSYGWBIESA-N; XDBZJWHRPCMWOO-OTLRVVQISA-N
406.678	688.262	1		LMST05020046	Halistanol sulfonic acid	[M+C6H9N3+2H]2+	C29H52O12S3	UYXOPBYFUWYADH-ZPUGDPMBSA-N
406.725	770.409	3		LMST01080060; LMST01080061; LMST02030219	(23S,25R)-12alpha,17alpha,23-trihydroxyspirost-5-en-3beta-yl O-alpha-L-rhamnopyranosyl-(1-2)-beta-D-glucopyranoside; (23S,25R)-14alpha,17alpha,23-trihydroxyspirost-5-en-3beta-yl O-alpha-L-rhamnopyranosyl-(1-2)-beta-D-glucopyranoside; Spongipregnoloside C	[M+C2H3N+2H]2+	C39H62O15	KEWAHQWVFSGTLJ-ZWLDLXBBSA-N; OUMHCRRSFXHRBM-XAWPZYCTSA-N; NDEUIBHHZWDISF-REJRBWNSSA-N
406.743	794.445	3		LMPR0106150042; LMPR0106150044; LMST01100022	Cincholic acid 3beta-O-beta-D-fucopyranosyl-28-O-beta-D-glucopyranosyl ester; Cincholic acid 3beta-O-beta-D-glucopyranosyl-(1-4)-beta-D-fucopyranoside; Cimimanol C	[M+H+NH4]2+	C42H66O14	ZCBRYYRPNSHPER-ZPHZKFDTSA-N; OPPNKBZIGKCERC-YAYHLVITSA-N; SJLKMTYAZIBWMQ-HPGVDHEOSA-N
406.752	688.41	1	PA 36:8	LMGP10010439	PA(18:4(6Z,9Z,12Z,15Z)/18:4(6Z,9Z,12Z,15Z))	[M+C6H9N3+2H]2+	C39H61O8P	SXJYGMXFGUUCQI-LZWDUWJWSA-N
406.763	688.432	4	PG 30:3	LMGP04010054; LMGP04010055; LMGP04010366; LMGP04010397	PG(12:0/18:3(6Z,9Z,12Z)); PG(12:0/18:3(9Z,12Z,15Z)); PG(18:3(6Z,9Z,12Z)/12:0); PG(18:3(9Z,12Z,15Z)/12:0)	[M+C6H9N3+2H]2+	C36H65O10P	BNEUAVVSNJOFAP-LNCCQXMSSA-N; JNPGPOUUYSKGFG-LEOPJKEOSA-N; UCQBEMNGRMQIKX-LNCCQXMSSA-N; DZIGMPJQHASNDA-LEOPJKEOSA-N
406.765	811.515	3	PE 42:10	LMGP02010166; LMGP02010961; LMGP02011154	PE(20:5(5Z,8Z,11Z,14Z,17Z)/22:5(7Z,10Z,13Z,16Z,19Z)); PE(20:4(5Z,8Z,11Z,14Z)/22:6(4Z,7Z,10Z,13Z,16Z,19Z)); PE(22:6(4Z,7Z,10Z,13Z,16Z,19Z)/20:4(5Z,8Z,11Z,14Z))	[M+2H]2+	C47H74NO8P	BGBVXBUMMQDFIS-WFQOXMNWSA-N; KXAGMEXWNHUIQR-OOPACUNWSA-N; ZEMOTHAYXPPBGC-MDRPQKQBSA-N
406.765	770.489	4	PA 42:9	LMGP10010617; LMGP10010675; LMGP10010810; LMGP10010837	PA(20:3(8Z,11Z,14Z)/22:6(4Z,7Z,10Z,13Z,16Z,19Z)); PA(20:5(5Z,8Z,11Z,14Z,17Z)/22:4(7Z,10Z,13Z,16Z)); PA(22:4(7Z,10Z,13Z,16Z)/20:5(5Z,8Z,11Z,14Z,17Z)); PA(22:6(4Z,7Z,10Z,13Z,16Z,19Z)/20:3(8Z,11Z,14Z))	[M+C2H3N+2H]2+	C45H71O8P	XJZHIKFUENATHK-DYINNSHSSA-N; GTPWQZFQXQWPBX-TWLINLSFSA-N; ZSMVRYXWNZSJLG-IVKOFSNYSA-N; ULNHRQWUDHJATE-PTAQHBASSA-N
406.768	794.495	12	PI 31:1	LMGP06010006; LMGP06010026; LMGP06010045; LMGP06010065; LMGP06010084; LMGP06010135; LMGP06010162; LMGP06010173; LMGP06010218; LMGP06010291; LMGP06010448; LMGP06010888	PI(17:0/14:1(9Z)); PI(12:0/19:1(9Z)); PI(13:0/18:1(9Z)); PI(14:0/17:1(9Z)); PI(14:1(9Z)/17:0); PI(15:1(9Z)/16:0); PI(16:0/15:1(9Z)); PI(16:1(9Z)/15:0); PI(17:1(9Z)/14:0); PI(18:1(9Z)/13:0); PI(19:1(9Z)/12:0); PI(15:0/16:1(9Z))	[M+H+NH4]2+	C40H75O13P	DCGHXGQTWWDGTQ-ZCGPSMTJSA-N; IJWIPUDQELDDPC-AFIABGFJSA-N; JRAIVIQBUZJJEM-AFIABGFJSA-N; AWSZEZSAQGDLSI-CEYUEQFTSA-N; ZYPWOICPSPBNTN-ZCGPSMTJSA-N; RPKRDCZKNHLIJY-PPNYSQOCSA-N; ZCZMXGLETRTEBB-PPNYSQOCSA-N; ASHCXVPKZLWZFS-SESNNCAMSA-N; BXLDULUFMNAMOD-CEYUEQFTSA-N; GUXLJMNNSOYTJS-AFIABGFJSA-N; MGCKGRFWHQCOSS-AFIABGFJSA-N; ZZXTYUKEZGDLFI-SESNNCAMSA-N
406.769	770.497	2	MGDG 36:8	LMGL05010017; LMGL05010018	MGDG(20:5(5Z,8Z,11Z,14Z,17Z)/16:3(7Z,10Z,13Z)); MGDG(16:3(7Z,10Z,13Z)/20:5(5Z,8Z,11Z,14Z,17Z))	[M+C2H3N+2H]2+	C45H70O10	ULTARGKZTWTVIS-VZGDQDSMSA-N; VVYYNMBKJJAXGP-WYMKPLMPSA-N
406.775	811.536	16	PS 38:4	LMGP03010039; LMGP03010335; LMGP03010358; LMGP03010386; LMGP03010414; LMGP03010444; LMGP03010542; LMGP03010543; LMGP03010571; LMGP03010601; LMGP03010630; LMGP03010793; LMGP03010949; LMGP03010965; LMGP20010044; LMGP20010045	PS(18:0/20:4(5Z,8Z,11Z,14Z)); PS(18:1(9Z)/20:3(8Z,11Z,14Z)); PS(18:2(9Z,12Z)/20:2(11Z,14Z)); PS(18:3(6Z,9Z,12Z)/20:1(11Z)); PS(18:3(9Z,12Z,15Z)/20:1(11Z)); PS(18:4(6Z,9Z,12Z,15Z)/20:0); PS(20:1(11Z)/18:3(6Z,9Z,12Z)); PS(20:1(11Z)/18:3(9Z,12Z,15Z)); PS(20:2(11Z,14Z)/18:2(9Z,12Z)); PS(20:3(8Z,11Z,14Z)/18:1(9Z)); PS(20:4(5Z,8Z,11Z,14Z)/18:0); PS(22:4(7Z,10Z,13Z,16Z)/16:0); PS(20:0/18:4(6Z,9Z,12Z,15Z…	[M+2H]2+	C44H78NO10P	SVOUGFFDROZBJI-DNALCEECSA-N; HSAQFLIHNUSBEE-LIRCASFMSA-N; IOUMQLRMQYUZJS-VVYHXBNCSA-N; ONAVEICYEBMEGM-HDPJWARNSA-N; OYTHOMOENICTLE-LTOHLDJJSA-N; LGOBKITZIDNRKZ-QKWILQRMSA-N; RBJNWMPHAOLWNW-QECRXGGVSA-N; QREHMAHNWVVNGX-LTOHLDJJSA-N; NNYPFOOHJLLINH-VVYHXBNCSA-N; GXKSIBMRXCMFJL-HVMMZRTESA-N; UTSXKUOHAAGJOV-JLUUWOCLSA-N; VMDJNNAJXBQVIM-VRKCKBIJSA-N; MHYFTRMBVMSJBK-TUFPPALTSA-N; NUTCTCNLRQJENE-KALBKOS…
406.775	770.51	13	PG 36:4	LMGP04010036; LMGP04010108; LMGP04010219; LMGP04010330; LMGP04010378; LMGP04010436; LMGP04010596; LMGP04010789; LMGP04010859; LMGP04010874; LMGP04010880; LMGP04010886; LMGP04010956	PG(16:0/20:4(5Z,8Z,11Z,14Z)); PG(14:0/22:4(7Z,10Z,13Z,16Z)); PG(16:1(9Z)/20:3(8Z,11Z,14Z)); PG(18:1(9Z)/18:3(6Z,9Z,12Z)); PG(18:3(6Z,9Z,12Z)/18:1(9Z)); PG(18:4(6Z,9Z,12Z,15Z)/18:0); PG(20:3(8Z,11Z,14Z)/16:1(9Z)); PG(22:4(7Z,10Z,13Z,16Z)/14:0); PG(20:4(5Z,8Z,11Z,14Z)/16:0); PG(18:3(9Z,12Z,15Z)/18:1(9Z)); PG(18:1(9Z)/18:3(9Z,12Z,15Z)); PG(18:0/18:4(6Z,9Z,12Z,15Z)); PG(18:2(9Z,12Z)/18:2(9Z,12Z))	[M+C2H3N+2H]2+	C42H75O10P	FBAPNCMXWMGHJY-NYWCEQGFSA-N; CWUQLNVSKMBJSJ-ILAGRHQVSA-N; SSJULPPOBKUTHM-MXRJECHTSA-N; DZFSSBHYSJDYFN-MNHFJEBCSA-N; ABTXGGZXXIHNDW-QLADQEJGSA-N; MFKYPLSRTUVYGQ-IDROHZIQSA-N; FDJNBEPSHVTNCW-MXRJECHTSA-N; SSEQHDFEWZRFGQ-ILAGRHQVSA-N; LQEZCGWJEHFQLL-OZQUVFBZSA-N; JOAKZDPNBIREMY-ZKYOWWIASA-N; SPLOPJJVMQWFIT-SILBTBCMSA-N; CMKZWBNDOQADRL-QDKIDDMYSA-N; AKWGRDPPGYFWIW-IYYSTRLISA-N
406.775	794.51	12	PG 38:6	LMGP04010041; LMGP04010388; LMGP04010416; LMGP04010446; LMGP04010574; LMGP04010603; LMGP04010604; LMGP04010632; LMGP04010846; LMGP04010857; LMGP04010875; LMGP04010878	PG(16:0/22:6(4Z,7Z,10Z,13Z,16Z,19Z)); PG(18:3(6Z,9Z,12Z)/20:3(8Z,11Z,14Z)); PG(18:3(9Z,12Z,15Z)/20:3(8Z,11Z,14Z)); PG(18:4(6Z,9Z,12Z,15Z)/20:2(11Z,14Z)); PG(20:2(11Z,14Z)/18:4(6Z,9Z,12Z,15Z)); PG(20:3(8Z,11Z,14Z)/18:3(6Z,9Z,12Z)); PG(20:3(8Z,11Z,14Z)/18:3(9Z,12Z,15Z)); PG(20:4(5Z,8Z,11Z,14Z)/18:2(9Z,12Z)); PG(22:6(4Z,7Z,10Z,13Z,16Z,19Z)/16:0); PG(20:5(5Z,8Z,11Z,14Z,17Z)/18:1(9Z)); PG(18:2(9Z,12Z)…	[M+H+NH4]2+	C44H75O10P	HUFCXYMYEWLLHT-XNTJBMDASA-N; PGUFYFFTFKQUSX-FHUCRLRLSA-N; JSMMFPYLXREROD-BSHSJOOASA-N; YDGXTBXHWARBNI-WTKAMDENSA-N; KEILJMQGPGMOPW-KLBWBNSRSA-N; UPMGWWJUAOYGHS-KKVQZISCSA-N; VZBOIXWHYLKSNW-YPGCTOJNSA-N; OEXRCXMBSGRBLG-AQGDJTQGSA-N; YXDPOBBBWFMOCX-YNGVHRBASA-N; HGNXHDXZPLMLSJ-WQRXQSQASA-N; MMWTVDJVEFZVRA-KJNUSYEHSA-N; TUIVTKFTFGQSLC-ZUQIQWGZSA-N
406.781	794.521	1	SQDG 32:0	LMGL05010004	SQDG(16:0/16:0)	[M+H+NH4]2+	C41H78O12S	RVUUQPKXGDTQPG-JUDHQOGESA-N
406.786	794.531	5	PI O-32:1; PI P-32:0	LMGP06020008; LMGP06020022; LMGP06030008; LMGP06030031; LMGP06030057	PI(O-16:0/16:1(9Z)); PI(O-18:0/14:1(9Z)); PI(P-16:0/16:0); PI(P-18:0/14:0); PI(P-20:0/12:0)	[M+H+NH4]2+	C41H79O12P	MENUSFCLFRBPIK-DUHFWQDDSA-N; QFBNWNKWSFWYAT-NLGUAQDJSA-N; PWWUWHDGRQKXDW-SGLUSMNKSA-N; HFCUDUWHNSTFHM-SGLUSMNKSA-N; BAGJEIBGNQBMGZ-SGLUSMNKSA-N
406.798	770.554	1	alpha-GlcADAG 34:1	LMGL05010032	alpha-GlcADAG(18:1/16:0)	[M+C2H3N+2H]2+	C43H78O11	QMWQXGKTSXKXGC-YSLXHENDSA-N
406.799	688.504	16	PA 35:1	LMGP10010087; LMGP10010131; LMGP10010149; LMGP10010178; LMGP10010194; LMGP10010212; LMGP10010256; LMGP10010311; LMGP10010325; LMGP10010456; LMGP10010484; LMGP10010511; LMGP10010530; LMGP10010676; LMGP10010725; LMGP10010894	PA(13:0/22:1(11Z)); PA(14:1(9Z)/21:0); PA(15:0/20:1(11Z)); PA(15:1(9Z)/20:0); PA(16:0/19:1(9Z)); PA(16:1(9Z)/19:0); PA(17:1(9Z)/18:0); PA(18:0/17:1(9Z)); PA(18:1(9Z)/17:0); PA(19:0/16:1(9Z)); PA(19:1(9Z)/16:0); PA(20:0/15:1(9Z)); PA(20:1(11Z)/15:0); PA(21:0/14:1(9Z)); PA(22:1(11Z)/13:0); PA(17:0/18:1(9Z))	[M+C6H9N3+2H]2+	C38H73O8P	MPSAMXLBSXALAV-UAIAYBLDSA-N; RSTAFAYIAUOSPF-RENWGTOJSA-N; IJXZIQUJWSODMQ-UVCQAILXSA-N; NZMGWGOXIRMPPL-PKAFBKPJSA-N; LSIXFUXLNCRJOF-UAIAYBLDSA-N; GZQRGQZTASYIJS-ZYODFBQNSA-N; PJCAZMMHTJGVNL-IZNHTBNISA-N; GZFIFIBAAUTLED-IZNHTBNISA-N; PWVGZLUPKLWHNU-QJEXQQAGSA-N; BRKVGFWPVUZSOH-ZYODFBQNSA-N; RHOGBXACDHNLCX-UAIAYBLDSA-N; PQNSASNQIXNAJX-PKAFBKPJSA-N; LZQMNELCKSAETL-UVCQAILXSA-N; GJGIDANDUCQSLL-RENWGTO…
406.8	688.507	2	DG 42:10	LMGL02010280; LMGL02010281	DG(20:5(5Z,8Z,11Z,14Z,17Z)/22:5(7Z,10Z,13Z,16Z,19Z)/0:0)[iso2]; DG(20:4(5Z,8Z,11Z,14Z)/22:6(4Z,7Z,10Z,13Z,16Z,19Z)/0:0)[iso2]	[M+C6H9N3+2H]2+	C45H68O5	OUICMEDLCFNSEM-DXLXWFFZSA-N; NKWCJWBTGOMXKM-JNFYRXNCSA-N
406.805	688.516	1	CerPE 35:2	LMSP03020077	CerPE(d15:2(4E,6E)/20:0(2OH))	[M+C6H9N3+2H]2+	C37H73N2O7P	SBYLPQJUQDWOFD-KRMCRCNYSA-N
406.812	811.609	23	PC 38:3; PE 41:3	LMGP01010795; LMGP01010796; LMGP01010798; LMGP01010799; LMGP01010942; LMGP01011496; LMGP01011608; LMGP01011631; LMGP01011659; LMGP01011688; LMGP01011794; LMGP01011795; LMGP01011818; LMGP01011847; LMGP01011877; LMGP01012042; LMGP01012153; LMGP01012190; LMGP01012196; LMGP02010821; LMGP02010927; LMGP02011009; LMGP02011089	PC(18:0/20:3(5Z,11Z,14Z)); PC(18:0/20:3(5Z,8Z,11Z)); PC(18:0/20:3(5Z,8Z,14Z)); PC(18:0/20:3(8Z,11Z,14Z)); PC(18:2(9Z,12Z)/20:1(13Z)); PC(16:1(9Z)/22:2(13Z,16Z)); PC(18:1(9Z)/20:2(11Z,14Z)); PC(18:2(9Z,12Z)/20:1(11Z)); PC(18:3(6Z,9Z,12Z)/20:0); PC(18:3(9Z,12Z,15Z)/20:0); PC(20:0/18:3(6Z,9Z,12Z)); PC(20:0/18:3(9Z,12Z,15Z)); PC(20:1(11Z)/18:2(9Z,12Z)); PC(20:2(11Z,14Z)/18:1(9Z)); PC(20:3(8Z,11Z,14Z)…	[M+2H]2+	C46H86NO8P	CXHPMDBXIXXMJY-RSQXMHELSA-N; QXDDDGCNWRUEFM-UMKMFDOBSA-N; UIZSCWYWQVXNRL-JUGVZLPZSA-N; VGSUMLIRUGDCTF-NSMRCOLJSA-N; VQHXLFJRJYRJKV-IIRKCDRKSA-N; IHEXWEKEFCKFEL-UTIGHQPQSA-N; MGYXVNKVMWUCEN-UETRTARBSA-N; OJHJKEBRZSDTTL-VHWCKNCUSA-N; ZVIYLLGWTBXCIL-VNXCBJMSSA-N; CFHMUBPSPSTZCR-LITWNLNFSA-N; DLZPSAPMHALIOA-YNCVDBFYSA-N; ZDCCXTFOQDDLSE-LITWNLNFSA-N; KJDCENXZHMAYTN-VHWCKNCUSA-N; YULWBFNKMAKVNZ-UETRTAR…
406.812	770.583	6	PA 41:2	LMGP10010475; LMGP10010505; LMGP10010581; LMGP10010693; LMGP10010742; LMGP10010772	PA(19:0/22:2(13Z,16Z)); PA(19:1(9Z)/22:1(11Z)); PA(20:2(11Z,14Z)/21:0); PA(21:0/20:2(11Z,14Z)); PA(22:1(11Z)/19:1(9Z)); PA(22:2(13Z,16Z)/19:0)	[M+C2H3N+2H]2+	C44H83O8P	POYAYNYTODJITB-GZHHDXNOSA-N; SNFMQJFLTMSKCE-XCEALIJMSA-N; RNCFXYYQHNYAGM-BYAYFGLHSA-N; OAALHXAWLQXIHT-BYAYFGLHSA-N; XOVUBLFXBAEONB-XCEALIJMSA-N; QCCMDBVHUHWCOG-GZHHDXNOSA-N
406.812	794.583	2	PA 43:4	LMGP10010700; LMGP10010811	PA(21:0/22:4(7Z,10Z,13Z,16Z)); PA(22:4(7Z,10Z,13Z,16Z)/21:0)	[M+H+NH4]2+	C46H83O8P	AUBBTFZUOFBNBB-SYFCMTJLSA-N; VIHKLDQQEDQRCM-OZZDKLEZSA-N
406.817	688.541	6	PA O-36:1; PA P-36:0	LMGP10020013; LMGP10020028; LMGP10020048; LMGP10030018; LMGP10030039; LMGP10030062	PA(O-16:0/20:1(11Z)); PA(O-18:0/18:1(9Z)); PA(O-20:0/16:1(9Z)); PA(P-16:0/20:0); PA(P-18:0/18:0); PA(P-20:0/16:0)	[M+C6H9N3+2H]2+	C39H77O7P	NYRJVTSYSYBQAL-NPBIGWJUSA-N; UTAXRZHTMSMOBS-CFFKTVTHSA-N; ZUNDKJZBOMCKAH-GFPLNVHWSA-N; BWQILOFXBXTQFE-QBGGTIPBSA-N; VNVURHNTMPESIG-QBGGTIPBSA-N; QKMDSOZQUXAZOD-QBGGTIPBSA-N
406.821	770.6	1		LMPR02030039	2-Demethylmenaquinone-9	[M+C2H3N+2H]2+	C55H78O2	MZHQKWYODJVUBB-RNFPTGGASA-N
406.823	688.552	4	SM 33:1; CerPE 36:1	LMSP03010037; LMSP03010038; LMSP03020008; LMSP03020022	SM(d16:1/17:0); SM(d18:1/15:0); CerPE(d14:1(4E)/22:0); CerPE(d16:1(4E)/20:0)	[M+C6H9N3+2H]2+	C38H77N2O6P	CGMZWBZSOINWHL-YPDYIYJKSA-N; LQINJRUGTUOHGS-YPDYIYJKSA-N; INTONJGGXIKSRI-YPDYIYJKSA-N; RPWRXKXAEPYSGT-YPDYIYJKSA-N
406.824	811.633	1		LMGL00000122	1-(9Z,1Z-octadecadienoyl)-2-(10Z,13Z,16Z,19Z-docosatetraenoyl)-3-O-[hydroxymethyl-N,N,N-trimethyl-beta-alanine]-glycerol	[M+2H]2+	C50H85NO7	PTUFUUIZCRSNJA-PVIULKQGSA-N
406.824	794.606	1		LMST01031133	16:3-Glc-Campesterol	[M+H+NH4]2+	C50H82O7	LJWBMSGFTLIWON-PXYLDYSPSA-N
406.826	688.558	1		LMPR01080046	Deshydroxydecaprenoxanthin	[M+C6H9N3+2H]2+	C50H72O	KLRUZCOWGGBNGT-DONKKUMZSA-N
406.83	811.645	1	PE P-42:2	LMGP02030090	PE(P-20:0/22:2(13Z,16Z))	[M+2H]2+	C47H90NO7P	PJOSVTCVRHOYTB-BCTINRSXSA-N
406.83	770.619	2	PA O-42:2; PA P-42:1	LMGP10020068; LMGP10030083	PA(O-20:0/22:2(13Z,16Z)); PA(P-20:0/22:1(11Z))	[M+C2H3N+2H]2+	C45H87O7P	HIBIKEUDUKDPHC-LFJRERBHSA-N; XALKRJBJOZPEBN-MPVFTWOSSA-N
406.831	794.621	1		LMPR02010004	Coenzyme Q9	[M+H+NH4]2+	C54H82O4	UUGXJSBPSRROMU-WJNLUYJISA-N
406.834	811.654	1		LMSP05010109	Cortenuamide C	[M+2H]2+	C47H89NO9	RQOUFHJWGJORSI-ZJWDJEBPSA-N
406.836	770.63	1	SM 39:2	LMSP03010064	SM(d18:2/21:0)	[M+C2H3N+2H]2+	C44H87N2O6P	SDUGEKJCGFHJRC-IYXZHQORSA-N
406.842	770.642	16	TG 46:4	LMGL03012656; LMGL03012668; LMGL03012712; LMGL03012766; LMGL03012822; LMGL03013228; LMGL03013256; LMGL03013330; LMGL03013353; LMGL03013354; LMGL03013742; LMGL03013767; LMGL03013768; LMGL03014147; LMGL03014148; LMGL03014604	TG(12:0/12:0/22:4(7Z,10Z,13Z,16Z))[iso3]; TG(12:0/17:2(9Z,12Z)/17:2(9Z,12Z))[iso3]; TG(13:0/13:0/20:4(5Z,8Z,11Z,14Z))[iso3]; TG(14:0/14:0/18:4(6Z,9Z,12Z,15Z))[iso3]; TG(14:1(9Z)/14:1(9Z)/18:2(9Z,12Z))[iso3]; TG(12:0/14:0/20:4(5Z,8Z,11Z,14Z))[iso6]; TG(12:0/14:1(9Z)/20:3(8Z,11Z,14Z))[iso6]; TG(12:0/16:0/18:4(6Z,9Z,12Z,15Z))[iso6]; TG(12:0/16:1(9Z)/18:3(6Z,9Z,12Z))[iso6]; TG(12:0/16:1(9Z)/18:3(9Z,1…	[M+C2H3N+2H]2+	C49H86O6	LUMJHSXYRIOCEV-NXQBDKFQSA-N; WAJYDLOANAAFSJ-RKLTZBPDSA-N; COQAIOPSVCCWEK-BRLWVXPASA-N; NGZSPVCWAUNMGC-KOILGACZSA-N; ZKUXYRGOHVAQTO-HLFWMBJJSA-N; FMYHTGURMYJMQX-AUXLHXMXSA-N; LENVACHQWLUOPL-VVFXJHAUSA-N; YEIZSAKBTCEYPQ-QBINFKTDSA-N; CMAFPQNJRXSIRQ-ZNXYRPJBSA-N; DGRJZOASNBQLOH-QTZGVYQKSA-N; SSAHCPTWCWJQSM-GPYGOKJWSA-N; LLQIRUVTOKZEOY-YGZCQIEXSA-N; JPLNXJPGCDJQQK-ZDZWIMIRSA-N; QCZQFGBWINSNLX-LNTOXDA…
406.842	794.642	14	TG 48:6	LMGL03012672; LMGL03012673; LMGL03012721; LMGL03012832; LMGL03012937; LMGL03013237; LMGL03013265; LMGL03013363; LMGL03013484; LMGL03013501; LMGL03013777; LMGL03013889; LMGL03014157; LMGL03014661	TG(12:0/18:3(6Z,9Z,12Z)/18:3(6Z,9Z,12Z))[iso3]; TG(12:0/18:3(9Z,12Z,15Z)/18:3(9Z,12Z,15Z))[iso3]; TG(13:0/13:0/22:6(4Z,7Z,10Z,13Z,16Z,19Z))[iso3]; TG(14:1(9Z)/14:1(9Z)/20:4(5Z,8Z,11Z,14Z))[iso3]; TG(15:1(9Z)/15:1(9Z)/18:4(6Z,9Z,12Z,15Z))[iso3]; TG(12:0/14:0/22:6(4Z,7Z,10Z,13Z,16Z,19Z))[iso6]; TG(12:0/14:1(9Z)/22:5(7Z,10Z,13Z,16Z,19Z))[iso6]; TG(12:0/16:1(9Z)/20:5(5Z,8Z,11Z,14Z,17Z))[iso6]; TG(12:…	[M+H+NH4]2+	C51H86O6	WWUVVESNJVDENG-UPHBFSBGSA-N; DZHLEKGVGUFESU-HHSLIQGHSA-N; JTRZDBZISXYWLD-SFUFTOOUSA-N; TWQUNYQKSCIGGD-ZUGKEXPASA-N; XMHWCDVVEIGMJE-OGLHDODTSA-N; HMIVMEVVKVLVEZ-LGEHTPSNSA-N; ARDGOVQOVGOCAJ-FEYBABQQSA-N; KZOGNVDZHVRYAU-KYHCSJBESA-N; WJBPJVAIVHZUMY-DEMRMLSNSA-N; WJBLWFPZPZZMRM-YANWUZLISA-N; HORMYYXMVKQDLO-ULJCNFGFSA-N; CSZJXSMZKHWIQG-JUPVMWQXSA-N; WOYRUXYDRLPFQW-ZGILKMIHSA-N; XJYQTXHQPSGVGJ-DPDARVK…
406.847	688.601	3	DG 41:3	LMGL02010212; LMGL02010218; LMGL02010541	DG(19:0/22:3(10Z,13Z,16Z)/0:0)[iso2]; DG(20:3(8Z,11Z,14Z)/21:0/0:0)[iso2]; DG(19:1(9Z)/22:2(13Z,16Z)/0:0)[iso2]	[M+C6H9N3+2H]2+	C44H80O5	BZBRZGYFDDRRQX-MRTFGHBBSA-N; GDHGHQRYGRBKNC-ZZHBSGHCSA-N; JXQWBXRANXWTPN-XYLACHPQSA-N
406.852	811.69	4	GlcCer 42:1; GalCer 42:1	LMSP05010127; LMSP0501AA09; LMSP0501AA22; LMSP0501AC05	Mooreaside A; GlcCer(d18:1/24:0); GlcCer(d18:0/24:1(15Z)); GalCer(d18:1/24:0)	[M+2H]2+	C48H93NO8	DJXVTSAPDGAYAX-JPUVSGHGSA-N; POQRWMRXUOPCLD-GZXCKHLVSA-N; SNVYJLGKALMFOP-RPSGWCFXSA-N; POQRWMRXUOPCLD-HIIAJUEOSA-N
406.855	688.616	1		LMST01020079	20:3 Campesterol ester	[M+C6H9N3+2H]2+	C48H80O2	XFRVHPWYNVZQSI-UQWLMDBBSA-N
406.985	387.967	3		LMPK02000053; LMPK02000054; LMPK02000055	Laurenenyne A; Laurenenyne B; Katsuurenyne A	[M+H2O+H]+	C15H18O2Br2	ZAKKSVIAKVSQCR-SXATZZDESA-N; ZAKKSVIAKVSQCR-LKQQYTGOSA-N; ZAKKSVIAKVSQCR-UNHDMXBBSA-N
406.985	405.978	2		LMPK02000057; LMPK02000058	Thuwalallene A; Thuwalallene B	[M+H]+	C15H20O3Br2	SNQLUCRWXUPRSU-RPKPUMMBSA-N; SNQLUCRWXUPRSU-MTFQOWNBSA-N
406.993	330.074	69		LMPK12020079; LMPK12050334; LMPK12050363; LMPK12050402; LMPK12050403; LMPK12050411; LMPK12050434; LMPK12060056; LMPK12060083; LMPK12070106; LMPK12070129; LMPK12070136; LMPK12100054; LMPK12110072; LMPK12110094; LMPK12110873; LMPK12110879; LMPK12110947; LMPK12111227; LMPK12111234; LMPK12111235; LMPK12111236; LMPK12111237; LMPK12111238; LMPK12111287; LMPK12111308; LMPK12111309; LMPK12111310; LMPK121…	Dryopterin; 2'-Hydroxy-5'-methoxybiochanin A; Podospicatin; Iristectorigenin A; Iristectorigenin B; 6-Methoxyorobol 7-methyl ether; 5,7,3'-Trihydroxy-8,4'-dimethoxyisoflavone; (-)-4,11,12a-Trihydroxy-9-methoxyrotenone; 10-demethyl boeravinone C; Trifolian; Hildecarpin; Tephrocarpin; 8,3',4'-Trihydroxy-5,7-dimethoxy-4-phenylcoumarin; 6,7,4'-Trihydroxy-3',5'-dimethoxyflavone; 5,4',5'-Trihydroxy-6,2…	[M+2K-H]+	C17H14O7	CWTCSQCPFXJPDL-SZQIBGDISA-N; XTQFIPOLABHASM-UHFFFAOYSA-N; OJZJQMVCYJGFGG-UHFFFAOYSA-N; WRZOUWHPDDOJNR-UHFFFAOYSA-N; CCRPIWFQMLICCY-UHFFFAOYSA-N; YYEWFJTXAQPADA-UHFFFAOYSA-N; GWHLXSNSYSNMEV-UHFFFAOYSA-N; ZXZFBFOIMQWFPM-UHFFFAOYSA-N; ZXZFBFOIMQWFPM-LRHAYUFXSA-N; PCVFSIAOIHIYNK-UHFFFAOYSA-N; DQXBSJMCLQLJKV-DLBZAZTESA-N; MWQPAELXDZZOEN-UHFFFAOYSA-N; PAGBIWRSIJRQBS-UHFFFAOYSA-N; MREYMOHETAHVAQ-UHFFFAO…
407.021	368.058	1		LMPK13090056	Aspergillusether E	[M+K]+	C18H18O4Cl2	LKYQMGQVBWPZDZ-VMPITWQZSA-N
407.027	362.056	1		LMPK13080014	Asperunguissidone B	[M+2Na-H]+	C18H15O6Cl	LAUCRYBCEJFUOQ-VIFPVBQESA-N
407.029	330.11	28		LMPK12020145; LMPK12020152; LMPK12050469; LMPK12050470; LMPK12070059; LMPK12070086; LMPK12070087; LMPK12070089; LMPK12120284; LMPK12120327; LMPK12120330; LMPK12120343; LMPK12120344; LMPK12120359; LMPK12120360; LMPK12120589; LMPK12140130; LMPK12140445; LMPK12140504; LMPK12140530; LMPK12140590; LMPK12140622; LMPK12140624; LMPK12140644; LMPK12140669; LMPK12140678; LMPK12140679; LMPK12140681	3',4'-Methylenedioxy epicatechin 5,7-dimethyl ether; (+)-8-Hydroxy-5,5-dimethylpeltogynan; 3'-O-Methylviolanone; 3'-Methoxyisosativanone; 9-O-Methylphilenopteran; Melilotocarpan C; Odoricarpan; 4-Hydroxy-2,3,9-trimethoxypterocarpan; Cerasin; 3,2'-Dihydroxy-4,4',6'-trimethoxychalcone; 2',4'-Dihydroxy-2,3',6'-trimethoxychalcone; 4,6'-Dihydroxy-2',3',4'-trimethoxychalcone; 4,2'-Dihydroxy-3',4',6'-tr…	[M+2K-H]+	C18H18O6	MMKQEVQTCAAXTI-FZKQIMNGSA-N; QEJAXMORBPLKCL-DLBZAZTESA-N; IFIRIIBDWLSFFH-UHFFFAOYSA-N; ZBQLNLXUUBOEOZ-UHFFFAOYSA-N; BNSUUSMDEZNFQE-UHFFFAOYSA-N; ITMVICNONDPRSU-UHFFFAOYSA-N; YVRAOSSDJCUVDM-UHFFFAOYSA-N; APDOGYRSSCEXNB-UHFFFAOYSA-N; CWMMCBXYWVPWJL-FNORWQNLSA-N; WMOWJHFPSNZXSK-GQCTYLIASA-N; CRKKMWPCJTZZRE-CMDGGOBGSA-N; MZHFFPDKHDLFKQ-RMKNXTFCSA-N; PSPONZNQSBPSLY-RMKNXTFCSA-N; PPRMAMORBLMPSR-MDZDMXL…
407.035	362.064	5		LMPK12113039; LMPK12113040; LMPK12113279; LMPK12113328; LMPK12113329	5,7,3',4',5'-Pentahydroxy-3,6-dimethoxyflavone; 3,5,7,3',5'-Pentahydroxy-6,4'-dimethoxyflavone; 5,8,3',4',5'-Pentahydroxy-3,7-dimethoxyflavone; 5,7,8,3',4'-Pentahydroxy-3,6-dimethoxyflavone; 3,5,7,3',4'-Pentahydroxy-6,8-dimethoxyflavone	[M+2Na-H]+	C17H14O9	ZUBFWGOFMRYWNS-UHFFFAOYSA-N; FYTXEZMPJUVWOR-UHFFFAOYSA-N; VRQATKHJSAQEAT-UHFFFAOYSA-N; UDKMHQFJYPBQRT-UHFFFAOYSA-N; KSJBARLBEFNDQZ-UHFFFAOYSA-N
407.043	424.046	2		LMPK12112657; LMPK12112884	Quercetin 7,3',4'-trimethyl ether 3-sulfate; Mikanin 3-O-sulfate	[M+H-H2O]+	C18H16O10S	RRGDPLTYDHRBNH-UHFFFAOYSA-N; OABRFHRMBBMSFM-UHFFFAOYSA-N
407.05	362.079	1		LMPK12090001	Tephcalostan	[M+2Na-H]+	C21H14O6	KKHJPBHZHXWSPP-UHFFFAOYSA-N
407.053	368.09	9		LMPK12060025; LMPK12060035; LMPK12090015; LMPK12111519; LMPK12111526; LMPK12112283; LMPK12160001; LMPK12160002; LMPK13040033	Malaccol; 12a-Hydroxyerosone; Corylidin; Artoindonesianin P; (+)-Cyclochampedol; Velloquercetin; Lupinalbin E; Lupinalbin C; Averufin	[M+K]+	C20H16O7	WEMVDFMZCALBHH-UHFFFAOYSA-N; SXKFYDWIBCRCRI-UHFFFAOYSA-N; QYJUEWQOEZPDIA-UHFFFAOYSA-N; SISHCMQQUDFHIG-UHFFFAOYSA-N; SARPNRIRSXLADG-UHFFFAOYSA-N; YFDRNZOCVRPNBL-UHFFFAOYSA-N; YZFMCGFSQWFYCY-UHFFFAOYSA-N; OUXVZUSNVCVRFP-UHFFFAOYSA-N; RYFFZJHGQCKWMV-UHFFFAOYSA-N
407.059	362.088	3		LMFA01090118; LMFA01090123; LMFA01090130	Methyl 18-bromooctadec-17-en-5,7,15-triynoate; Methyl 18-bromo-17Z-octadecen-5,7,15-triynoate; Methyl 18-bromo-9E,15E,17E-octadecatrien-5,7-diynoate	[M+2Na-H]+	C19H23O2Br	MVCJGXSDCQYJLT-FBMGVBCBSA-N; MVCJGXSDCQYJLT-VLGSPTGOSA-N; YKOBJMJJNKUNFF-FRUCDINQSA-N
407.059	394.036	1		LMPK12112596	Kaempferol 7,4'-dimethyl ether 3-O-sulfate	[M+2Li-H]+	C17H14O9S	WXRZYIAUGRZZHE-UHFFFAOYSA-N
407.061	388.043	1		LMPK12060080	Repenol	[M+H2O+H]+	C18H12O10	MQAHKRVNVQQRHE-UHFFFAOYSA-N
407.061	394.037	1		LMPK13080019	2,7-dichlorounguinol	[M+2Li-H]+	C19H16O5Cl2	FCMYLROGVKJIDN-FNORWQNLSA-N
407.066	330.147	3		LMPR0104170011; LMPR0104170024; LMPR0104170028	Gibberellin A51-catabolite; Gibberellin A7; Gibberellin A5	[M+2K-H]+	C19H22O5	JBJGOHHQQSPYTO-BLMVKCSQSA-N; SEEGHKWOBVVBTQ-NFMPGMCNSA-N; ZOWHLBOPCIHIHW-KQBHUUJHSA-N
407.071	362.1	1		LMPK12140637	5,7,3'-Trihydroxy-6,4',5'-trimethoxyflavanone	[M+2Na-H]+	C18H18O8	HMTSHCGCQPCGLA-UHFFFAOYSA-N
407.076	568.122	3		LMPK12110502; LMPK12110516; LMPK12110527	Isoorientin 2''-p-hydroxybenzoate; 2''-O-p-Hydroxybenzoylorientin; Perfoliatumin A	[M+H-Hexose-H2O]+	C28H24O13	CMHUXCFQCMZVCA-ZXZUCKGRSA-N; VEKZKYQEOBRVSP-MNSCYGPMSA-N; HEXZRUBZGYRPRD-HGJNJSGGSA-N
407.076	424.079	1		LMPK12020010	6-(3,4-Dihydroxyphenyl)-6a,12b-dihydro-3,10,11,12-tetrahydroxy-[2]benzopyrano[3,4-c]benzopyran-8(6H)-one	[M+H-H2O]+	C22H16O9	WEZKOSOKVUPYJW-UIFIKXQLSA-N
407.08	328.058	5		LMPK12050368; LMPK12050410; LMPK12070127; LMPK12070143; LMPK12111452	5,3'-Dihydroxy-2'-methoxy-6,7-methylenedioxyisoflavone; Dalspinin; (-)-Acanthocarpan; Bryaquinone; Kanzakiflavone 1	[M+C2H6OS+H]+	C17H12O7	OAYKQFMUHNRKTM-UHFFFAOYSA-N; JPTHUHXDIAJESU-UHFFFAOYSA-N; OOCFJEXFOZXGCV-DLBZAZTESA-N; GRCODZNXJRUTGU-UHFFFAOYSA-N; ZVMXYXZXCSMOLC-UHFFFAOYSA-N
407.087	362.115	2		LMPK12140146; LMPK12140147	Isochamanetin; Chamanetin	[M+2Na-H]+	C22H18O5	KSBALECVCJXYHU-UHFFFAOYSA-N; SDGMASFMCKFHSI-UHFFFAOYSA-N
407.087	330.168	3		LMFA03010139; LMPR0102070025; LMPR0102070035	Tetranor-PGFM; 8-Epiiridodial glucoside; Iridodial glucoside	[M+2K-H]+	C16H26O7	IGRHJCFWWOQYQE-SYQHCUMBSA-N; UKWQRDBDDIGHEQ-XLOWEYQUSA-N; UKWQRDBDDIGHEQ-MDHPXLNESA-N
407.089	368.126	33		LMPK12050071; LMPK12050255; LMPK12050256; LMPK12050262; LMPK12050297; LMPK12050298; LMPK12050344; LMPK12050382; LMPK12050428; LMPK12050494; LMPK12050506; LMPK12070048; LMPK12070112; LMPK12080037; LMPK12110560; LMPK12110795; LMPK12110797; LMPK12110897; LMPK12110955; LMPK12111169; LMPK12111541; LMPK12112538; LMPK12112587; LMPK12112680; LMPK12112681; LMPK12112682; LMPK12120332; LMPK12140320; LMPK121…	Kwakhurin; 2'-Deoxypiscerythrone; 5,7,4'-Trihydroxy-3'-methoxy-8-prenylisoflavone; Gancaonin B; Gancaonin N; Barpisoflavone B; Glisoflavone; Isoaurmillone; Aurmillone; Isosophoronol; Glycyrrhisoflavanone; Neorautanol; 9-O-Methylglyceofuran; Leiocinol; 3,5,7-Trihydroxy-4'-methoxy-8-(1,1-dimethylprop-2-en-1-yl)flavone; Cannflavin B; Ciliatin B; Integrin; 4'-Hydroxy-5-methoxy-7-(3-methyl-2,3-epoxybu…	[M+K]+	C21H20O6	CFMMELZRMVWLJB-UHFFFAOYSA-N; SWPGCQOSUJNESS-UHFFFAOYSA-N; OZVILOLUKCJYAQ-UHFFFAOYSA-N; YQEPOQVRUDADPH-UHFFFAOYSA-N; STFVTZQCNYBLNE-UHFFFAOYSA-N; RAGHIRZNTGDCED-UHFFFAOYSA-N; PYVPKOSKOWDDSV-UHFFFAOYSA-N; LWYWLXANIDATEW-UHFFFAOYSA-N; TVYVWMVAJHMVLX-UHFFFAOYSA-N; OZWAYRPZCFAHRV-UHFFFAOYSA-N; OTJMSWBNEUNNEW-UHFFFAOYSA-N; CWGQQELECQFCDS-UHFFFAOYSA-N; XRYDGCQYNMEJEL-UHFFFAOYSA-N; HBYGTSDXCJSMRY-UHFFFAO…
407.092	362.121	1		LMPR0102070007	Catalpol	[M+2Na-H]+	C15H22O10	LHDWRKICQLTVDL-PZYDOOQISA-N
407.093	394.069	1		LMPK12110732	Demethyltorosaflavone C	[M+2Li-H]+	C21H14O8	VILOWVUOQBNWPP-UHFFFAOYSA-N
407.097	374.064	2		LMPK12113256; LMPK12113347	Gossypetin 7-methyl ether 8-acetate; Melinervin	[M+CH4O+H]+	C18H14O9	ATGKLATVDOAAOB-UHFFFAOYSA-N; UTYCJCKEEFUSMZ-UHFFFAOYSA-N
407.097	388.079	3		LMPK12112533; LMPK12113257; LMPK12113348	5,7,2',5'-Tetrahydroxy-3,4'-dimethoxyflavone 5'-acetate; Gossypetin 7,4'-dimethyl ether 8-acetate; 3,5-Dihydroxy-6,7,8-trimethoxy-3',4'-methylenedioxyflavone	[M+H2O+H]+	C19H16O9	IPBWNGKZMSLFJO-UHFFFAOYSA-N; CJTMOVDQHLCWIJ-UHFFFAOYSA-N; VEJKPQYWRAAMHA-UHFFFAOYSA-N
407.097	568.143	1		LMPK12113356	5,7,3',5'-Tetrahydroxy-3,6,8,4'-tetramethoxyflavone 3'-glucoside	[M+H-Hexose-H2O]+	C25H28O15	VYIDBRYAABOPSC-IEAININASA-N
407.097	406.09	6		LMPK12113358; LMPK12113359; LMPK12113360; LMPK12113378; LMPK12113379; LMPK12113380	5,7,3',5'-Tetrahydroxy-3,6,8,4'-tetramethoxyflavone; 5,7,3',4'-Tetrahydroxy-3,6,8,5'-tetramethoxyflavone; 5,6,3',5'-Tetrahydroxy-3,7,8,4'-tetramethoxyflavone; 5,7,4',5'-Tetrahydroxy-3,6,8,2'-tetramethoxyflavone; 5,7,2',5'-Tetrahydroxy-3,6,8,4'-tetramethoxyflavone; 5,7,2',4'-Tetrahydroxy-3,6,8,5'-tetramethoxyflavone	[M+H]+	C19H18O10	BZIFACMSBCPHCK-UHFFFAOYSA-N; KUQFDAPYMLGEMC-UHFFFAOYSA-N; UPLDEGKZHMADGM-UHFFFAOYSA-N; SPLZFXSWDGSNFD-UHFFFAOYSA-N; BRNBFKHZIKZGBL-UHFFFAOYSA-N; NUGKYQJOORMNRT-UHFFFAOYSA-N
407.098	368.135	2		LMFA01090086; LMFA01090087	Methyl (5E,17E)-18-bromo-octadeca-5,17-diene-15-ynoate; (5E,17Z)-18-bromo-octadeca-5,17-diene-15-ynoic acid	[M+K]+	C19H29O2Br; C19H29BrO2	RJHPNNYGRMJAPM-GEFYFZSISA-N; RJHPNNYGRMJAPM-MZGZWARZSA-N
407.102	330.183	2		LMPR0104050015; LMPR0104150010	Lophachinin D; Sebiferumnin K	[M+2K-H]+	C20H26O4	QMDOGLPMINAFHW-RAUXBKROSA-N; HHBVERULRFFHAG-IZIVTLEVSA-N
407.108	362.137	5		LMPK12080002; LMPK12080044; LMPR0103090017; LMPR0103540016; LMPR0104170027	(3S)-3',7-dihydroxy-2',4',5',8-tetramethoxyisoflavan; Machaerol B; Dimerostin; Austrobuxusin M; Gibberellin A8-catabolite	[M+2Na-H]+	C19H22O7	WLBRDEZXTKMHFM-LLVKDONJSA-N; BYLATFGKENNWEF-UHFFFAOYSA-N; FBSJJDVUQAMACW-KYJKDSKFSA-N; YDTYMAVGTVLFGQ-ZOGDNYDFSA-N; NAOFYNMJUGRAFS-UWSJOQIXSA-N
407.11	384.121	17		LMPK12050263; LMPK12050289; LMPK12050290; LMPK12050509; LMPK12090023; LMPK12090050; LMPK12111540; LMPK12111615; LMPK12112293; LMPK12112394; LMPK12112719; LMPK12112721; LMPK12112852; LMPK12113076; LMPK12113102; LMPK12113143; LMPK12160021	Gancaonin D; Piscerythrone; Piscidone; Sophoronol; Mirificoumestan hydrate; 7,4',5'-trihydroxy-5-methoxy-2-[3-methyl-2-butenyl]-coumestan; Oxyisocyclointegrin; Uralene; 4'',5''-Dihydro-3,5,3',4'-tetrahydroxy-4'',6'',6''-trimethylpyrano[2,3:7,8]flavone; Gancaonin P 3'methyl ether; 5,7,3',4'-Tetrahydroxy-3-methoxy-6-prenylflavone; 5,7,3',4'-Tetrahydroxy-3-methoxy-5'-prenylflavone; 3,5,7-Trihydroxy-…	[M+Na]+	C21H20O7	UCKSAYIMWMIZQJ-QDEBKDIKSA-N; LNKQZQNXQQZHHW-UHFFFAOYSA-N; SEUWRLQJBMWXPD-UHFFFAOYSA-N; SYJLLCMGTNPNAB-UHFFFAOYSA-N; TUTUMQZQMWKQLL-UHFFFAOYSA-N; JVQDLOVCTKOTJA-UHFFFAOYSA-N; CLBXZXANZHXYLN-UHFFFAOYSA-N; QSIXTSXIETZHGN-UHFFFAOYSA-N; BTFODKJEEKUOHG-UHFFFAOYSA-N; UXTFKMCFQVSJLL-UHFFFAOYSA-N; XREZFYPTHFWMDM-UHFFFAOYSA-N; VCKYLOIMXUHPDA-UHFFFAOYSA-N; LCSKDKPVRLILBJ-UHFFFAOYSA-N; SENDIFWHFHNMGP-UHFFFAO…
407.11	368.147	1		LMFA13040149	hbas#9	[M+K]+	C18H24O8	GOULJBFAJHFZIY-WJOFSXDMSA-N
407.113	568.158	2		LMPK12020266; LMPK12113066	Viscutin 2; 6,8-Dimethoxy-2,3-trans-2-(4-hydroxy-2,3-dimethoxyphenyl)-9-(5-hydroxy-2-methoxyphenyl)-3-hydroxymethyl-2,3-dihydro-7H-1,4-dioxono[2,3-h]chromene-7-one	[M+H-Hexose-H2O]+	C29H28O12	QTZATSRJHQIPRH-MSWXGZRYSA-N; DVLWVYIZRZIYQB-REWPJTCUSA-N
407.113	406.105	2		LMPK12060070; LMPK12110155	Rotenonone; Hoslundin	[M+H]+	C23H18O7	CWZIPBGXMLRVIC-OAHLLOKOSA-N; FMCPZMXUDWPSID-UHFFFAOYSA-N
407.113	424.116	1		LMPK12060075	6-Hydroxy-6a,12a-dehydro-alpha-toxicarol	[M+H-H2O]+	C23H20O8	NVIZHSSHHRHDLE-UHFFFAOYSA-N
407.113	452.111	5		LMPK12020083; LMPK12020084; LMPK12020085; LMPK12020086; LMPK12020117	9,10-Dihydro-10-(3,4-dihydroxyphenyl)-pyrano[2,3-h]catechin-8-one; Cinchonain Ib; Cinchonain Ic; Cinchonain Id; Epigallocatechin 3-O-p-coumarate	[M+H-CH2O2]+	C24H20O9	LKCOZWLUAKSRQM-MSVHQQNVSA-N; LKCOZWLUAKSRQM-UMAWSMADSA-N; AKZBEMDOKOHIFM-UMAWSMADSA-N; AKZBEMDOKOHIFM-IBUUURQNSA-N; HKPGWUPXXPIOAN-XMTAIGAMSA-N
407.115	374.082	1		LMFA07090122	Chlorosphaerolactylate D	[M+CH4O+H]+	C15H25O4Cl3	ISBIDCLRYLGPPC-UHFFFAOYSA-N
407.116	328.095	56		LMPK12020226; LMPK12050089; LMPK12050090; LMPK12050116; LMPK12050141; LMPK12050391; LMPK12050392; LMPK12050430; LMPK12050472; LMPK12060081; LMPK12070068; LMPK12070083; LMPK12070139; LMPK12070154; LMPK12070155; LMPK12100051; LMPK12100052; LMPK12110061; LMPK12110090; LMPK12110132; LMPK12110136; LMPK12110943; LMPK12111042; LMPK12111062; LMPK12111166; LMPK12111170; LMPK12111306; LMPK12111316; LMPK121…	4-O-Methyl-3',4'-methylenedioxymopanan-4alpha-ol; 7-Hydroxy-2',4',5'-trimethoxyisoflavone; 2'-Hydroxy-7,3',4'-trimethoxyisoflavone; Cladrastin; 7-Hydroxy-8,3',4'-trimethoxyisoflavone; 7,4'-Di-O-methyltectorigenin; 5-Methoxyafrormosin; Iso-5-methoxyafrormosin; 6,7-Dimethoxy-3',4'-methylenedioxyisoflavanone; Abronione; 2-Methoxypterocarpin; 4-Methoxypterocarpin; 6-Methoxypterocarpin; Bryacarpene 2;…	[M+C2H6OS+H]+	C18H16O6	UCGKJWSJSJGUBQ-KURKYZTESA-N; IXZYJZHCXHSCDY-UHFFFAOYSA-N; KVFOZJPYRDSYGP-UHFFFAOYSA-N; GLSQLYMTPJESIY-UHFFFAOYSA-N; VYUBGGKHELMRLL-UHFFFAOYSA-N; WPAFRCVVAONVFD-UHFFFAOYSA-N; CHDLFAIVPUPGAT-UHFFFAOYSA-N; SPFCWKMWALEWEG-UHFFFAOYSA-N; QPCUKMJMYZFGRX-UHFFFAOYSA-N; LHODSVNVYKDYSJ-XPKAQORNSA-N; HPRCMYHWQYUZKB-UHFFFAOYSA-N; FNOOADLKGGWRGC-UHFFFAOYSA-N; DBTYNEYODANUIL-UHFFFAOYSA-N; WAKKZAYCWOUZJK-UHFFFAO…
407.117	330.198	1		LMFA06000268	2E,4E,6E,8E,10E,12E,14E,16E,18E,20E,22E-tetracosaundecaenal	[M+2K-H]+	C24H26O	JREWNCGVXLSPBU-ZEQPNNLRSA-N
407.118	388.101	1		LMPR0102070040	Ixoside	[M+H2O+H]+	C16H20O11	AYRQUPRKTDTPEN-SQQPMCIGSA-N
407.122	424.125	1		LMFA03120013	Bromovulone I	[M+H-H2O]+	C21H29O4Br	SEUGRXZAXYVQIH-DJKWDOPVSA-N
407.123	368.16	1	PA 12:0	LMGP10010020	PA(6:0/6:0)	[M+K]+	C15H29O8P	SFZZRGHNPILUOD-CYBMUJFWSA-N
407.123	330.204	2		LMFA13040033; LMFA13040086	ascr#17; oscr#17	[M+2K-H]+	C17H30O6	NEVPBIQTDNVVMK-KUTOLYOMSA-N; FDWVWTCEWSMDGI-DSKDDBFVSA-N
407.126	368.162	9		LMPK12070100; LMPK12070102; LMPK12080019; LMPK12120318; LMPK12140180; LMPK12140181; LMPK12140573; LMPK12140697; LMPK12140698	Edulenol; Edulane; Sphaerosinin; 4'-O-Methylxanthohumol; Quercetol C; Epoxycandidone; Flowerine; Louisfieserone A; Louisfieserone B	[M+K]+	C22H24O5	XJMQUTIYKFBASW-UHFFFAOYSA-N; QWZQKTKRYJMEKY-UHFFFAOYSA-N; DVQGSNPWOLEDRV-UHFFFAOYSA-N; UVBDKJHYMQEAQV-XYOKQWHBSA-N; DKYFESWWIPJYTA-ZHACJKMWSA-N; DGYXPQJZXKXNTL-UHFFFAOYSA-N; QTEBTSUWUVNMHC-IBGZPJMESA-N; NZANVYUIDHOMEY-HZOCRMPBSA-N; NZANVYUIDHOMEY-IAVLKJBYSA-N
407.126	812.238	1		LMPK12112605	Rhamnetin 3-rhamnosyl-(1->3)(4'''-acetylrhamnosyl)(1->6)-galactoside	[M+2H]2+	C36H44O21	SNWSDJIWOIJZFI-OGPXJKINSA-N
407.127	771.214	3		LMPK12010044; LMPK12010250; LMPK12010359	Pelargonidin 3-(6''-ferulylglucoside)-5-glucoside; Peonidin 3-(6''-p-coumarylglucoside)-5-glucoside; Petunidin 3-(4'''-p-coumarylrutinoside)	[M+C2H3N+2H]2+	C37H39O18	PXLHGVJUPQEPEJ-OTOOEMNYSA-O; YOBDYPINTRIHCR-OTOOEMNYSA-O; GGHKWVKYMAQQGH-WVVIIYODSA-O
407.129	394.105	5		LMPK08000004; LMPK12060038; LMPK12060048; LMPK12160028; LMPK12160030	4-O-acetyl-rubiginone D2; 12a-Hydroxyisomillettone; Millettosin; Robustin; Isorobustin	[M+2Li-H]+	C22H18O7	DXRKISDBIVBBFG-WEYJGOAGSA-N; ZHVWUSXXZNSTGY-UHFFFAOYSA-N; UMORYJJPSIXKBM-UHFFFAOYSA-N; LCSCNPZJBMHOJH-UHFFFAOYSA-N; IPSRAWJCFVMJBQ-UHFFFAOYSA-N
407.129	368.166	3		LMST05020010; LMST05020032; LMST05020043	Dehydroepiandrosterone sulfate; Testosterone sulfate; Epitestosterone sulfate	[M+K]+	C19H28O5S	CZWCKYRVOZZJNM-USOAJAOKSA-N; WAQBISPOEAOCOG-DYKIIFRCSA-N; WAQBISPOEAOCOG-KZYORJDKSA-N
407.134	374.1	53		LMPK12050418; LMPK12050423; LMPK12050440; LMPK12050442; LMPK12060053; LMPK12110946; LMPK12110953; LMPK12110954; LMPK12111272; LMPK12111273; LMPK12111274; LMPK12111283; LMPK12111414; LMPK12111415; LMPK12111419; LMPK12111423; LMPK12111475; LMPK12111476; LMPK12111477; LMPK12111485; LMPK12111486; LMPK12111597; LMPK12112526; LMPK12112527; LMPK12112528; LMPK12112668; LMPK12112784; LMPK12112788; LMPK121…	Junipegenin C; Caviunin; Isocaviunin; 5,3'-Dihydroxy-6,7,8,2'-tetramethoxyisoflavone; Dihydrostemonal; 5,3'-Dihydroxy-7,2',4',5'-tetramethoxyflavone; 5,4'-Dihydroxy-7,2',3',5'-tetramethoxyflavone; 5,7-Dihydroxy-2',3',4',5'-tetramethoxyflavone; 5,4'-Dihidroxy-6,7,3',5'-tetramethoxyflavone; 5,3'-Dihydroxy-6,7,4',5'-tetramethoxyflavone; Arteanoflavone; Tabularin; 5,3'-Dihydroxy-7,8,4',5'-tetramethox…	[M+CH4O+H]+	C19H18O8	GNGPPTXVHWEWBQ-UHFFFAOYSA-N; SHONUJDWRZAHCQ-UHFFFAOYSA-N; FOPJFQPWIUNSAB-UHFFFAOYSA-N; VEFTVFGQXJPQTG-UHFFFAOYSA-N; LTXHCBITZGNQCV-UHFFFAOYSA-N; ZRHJGHLGUZCYOO-UHFFFAOYSA-N; ZVQFOARRJUYDDR-UHFFFAOYSA-N; ZYVBPTWKKGRSOZ-UHFFFAOYSA-N; XEHLDSAKZSXOFK-UHFFFAOYSA-N; WVDMIOIJGFCRJQ-UHFFFAOYSA-N; ZHESTCBHMHKZNL-UHFFFAOYSA-N; WGBYXADIGKYTAA-UHFFFAOYSA-N; UXCXGTLNNWIBBM-UHFFFAOYSA-N; ZMFBCRNURMVYEI-UHFFFAO…
407.134	388.116	28		LMPK12110945; LMPK12111275; LMPK12111280; LMPK12111284; LMPK12111420; LMPK12111478; LMPK12111479; LMPK12111611; LMPK12112529; LMPK12112530; LMPK12112531; LMPK12112794; LMPK12112796; LMPK12112797; LMPK12112980; LMPK12112981; LMPK12113015; LMPK12113016; LMPK12113017; LMPK12113019; LMPK12113252; LMPK12113253; LMPK12113254; LMPK12113285; LMPK12113298; LMPK12113314; LMPK12140424; LMPK12140635	5-Hydroxy-7,2',3',4',5'-pentamethoxyflavone; Umuhengerin; Ageconyflavone C; Agehoustin G; Serpyllin; 3'-Hydroxy-5,6,7,8,4'-pentamethoxyflavone; Demethylnobiletin; 2'-Hydroxy-3,7,8,4',5'-pentamethoxyflavone; 5'-hydroxy-3,5,7,2',4'-pentamethoxyflavone; 2'-Hydroxy-3,5,7,4',5'-pentamethoxyflavone; 5-Hydroxy-3,7,2',4',5'-pentamethoxyflavone; Combretol; 3-Hydroxy-5,7,3',4',5'-pentamethoxyflavone; Grant…	[M+H2O+H]+	C20H20O8	UQKOTVMFJYMJEP-UHFFFAOYSA-N; QULPQWKDDOBIOC-UHFFFAOYSA-N; LRBNYMQUUAIWST-UHFFFAOYSA-N; XXRUPCWFCYTCAP-UHFFFAOYSA-N; VVTLTHFYNBAOIW-UHFFFAOYSA-N; XFYYZBJXMSDKCV-UHFFFAOYSA-N; DOFJNFPSMUCECH-UHFFFAOYSA-N; VNLGPDWLUGVAHO-UHFFFAOYSA-N; FEPHVCACIOGMKO-UHFFFAOYSA-N; ADOHURJYHKZUGI-UHFFFAOYSA-N; ISPSTOKDVQHMIJ-UHFFFAOYSA-N; SUNUQCQIFHHEOW-UHFFFAOYSA-N; WNXKIASVAMSBQI-UHFFFAOYSA-N; UUTKODMHZDAAAM-UHFFFAO…
407.134	406.126	5		LMPK12020009; LMPK12020025; LMPK12020031; LMPK12020264; LMPK13090007	Anadanthoside; Arthromerin A; Afzelechin 7-O-beta-D-apiofuranoside; Viscutin 3; Astringin	[M+H]+	C20H22O9	AAXSQJZTSPDAGW-LKERMYKISA-N; PNKDYHXWXNUKQK-AZQPHWPRSA-N; BJBAEYMVZJJUEM-AXDKOMKPSA-N; PZVKVKGBUIREFM-OPTDIUSFSA-N; PERPNFLGJXUDDW-CUYWLFDKSA-N
407.134	424.137	2		LMPR0104540002; LMPR0104540004	Ginkgolide B; Ginkgolide J	[M+H-H2O]+	C20H24O10	SQOJOAFXDQDRGF-NNGCZKEZSA-N; LMEHVEUFNRJAAV-OODNYQCMSA-N
407.134	452.132	19		LMPK12020039; LMPK12020040; LMPK12020041; LMPK12020042; LMPK12020043; LMPK12020047; LMPK12020050; LMPK12020051; LMPK12020055; LMPK12020056; LMPK12020060; LMPK12020061; LMPK12020063; LMPK12020064; LMPK12020198; LMPK12020201; LMPK12120529; LMPK12120530; LMPK12120567	6-C-Glucopyranosylepicatechin; 8-C-Glucopyranosylepicatechin; 6-C-Glucopyranosylcatechin; 8-C-Glucopyranosylcatechin; Epicatechin 8-C-beta-D-galactoside; Epicatechin 3-O-beta-D-allopyranoside; Catechin 3-O-beta-D-glucopyranoside; Epicatechin 3-O-beta-D-glucopyranoside; Catechin 5-O-beta-D-glucopyranoside; Epicatechin 5-O-beta-D-glucopyranoside; Catechin 7-O-beta-D-glucopyranoside; ent-Catechin 7-…	[M+H-CH2O2]+	C21H24O11	PWMSPKVTJLJDDS-OFMZUWIHSA-N; XWDHVYPMZCGHNM-SBNMIOBJSA-N; PWMSPKVTJLJDDS-CPKJHJHWSA-N; XWDHVYPMZCGHNM-FZIGYJJCSA-N; XWDHVYPMZCGHNM-FNJMPTQDSA-N; YOVYWMDLYSJYPO-PUWMBYMRSA-N; YOVYWMDLYSJYPO-ABFXUVFHSA-N; YOVYWMDLYSJYPO-UGUVDVTISA-N; ZESJTWVSXGZYTD-FBEISHDNSA-N; ZESJTWVSXGZYTD-NJOLZHPTSA-N; VLFIBROLAXKPQK-DPRDWZRASA-N; VLFIBROLAXKPQK-PSZFZNCLSA-N; ZZTOVZGFHZQEAT-FBEISHDNSA-N; LTDLFQZRSXJVAN-FBEISHD…
407.138	771.235	1		LMPK12010241	Peonidin 3-rutinoside-5-glucoside	[M+C2H3N+2H]2+	C34H43O20	ABORBIAHEXNJQM-UUVHQNCVSA-O
407.139	330.219	12		LMPR0102060004; LMPR0104040001; LMST02020057; LMST02030087; LMST02030148; LMST02030161; LMST02030168; LMST02030181; LMST02030182; LMST02030184; LMST02030253; LMST03020003	jasmolin I; Junceic acid; Testosterone acetate; 11-deoxycorticosterone; 12alpha-hydroxyprogesterone; 17alpha-hydroxyprogesterone; 11beta-hydroxyprogesterone; 20-hydroxy-3-oxopregn-4-en-21-al; 16alpha-hydroxyprogesterone; 11alpha-hydroxyprogesterone; 20beta,21-dihydroxypregna-4,6-dien-3-one; 1alpha-hydroxy-20-oxo-22,23,24,25,26,27-hexanorvitamin D3	[M+2K-H]+	C21H30O3	NZKIRHFOLVYKFT-VUMXUWRFSA-N; LBRHEHIYYRNPKH-GKBFQHABSA-N; DJPZSBANTAQNFN-PXQJOHHUSA-N; ZESRJSPZRDMNHY-YFWFAHHUSA-N; GBYPMNXBNFQGAV-GCOKGBOCSA-N; DBPWSSGDRRHUNT-CEGNMAFCSA-N; BFZHCUBIASXHPK-ATWVFEABSA-N; HIXLXYQKUSOMDM-FYGMKCHKSA-N; LOVNYFVWYTXDRE-RMWFXKKMSA-N; BFZHCUBIASXHPK-QJSKAATBSA-N; JBBQODJWAVJGOY-UJPCIWJBSA-N; FHZGCRJITJMPKK-KDXKAPNISA-N
407.144	362.173	2		LMPR0104170019; LMPR0104170039	Gibberellin A36; gibberellin A19	[M+2Na-H]+	C20H26O6	JZBLVVPDEDCVQA-SQLMURCQSA-N; VNCQCPQAMDQEBY-YTJHIPEWSA-N
407.147	384.157	3		LMPK12050487; LMPK12140453; LMPK12140584	Echinoisosophoranone; 5,7-Dihydroxy-3',4'-dimethoxy-5'-prenylflavanone; Eriodictyol 7,3'-dimethyl ether 4'-prenyl ether	[M+Na]+	C22H24O6	IVDADZLYWFNWFZ-UHFFFAOYSA-N; LMJYCCOYYJEVOW-UHFFFAOYSA-N; QWIIYBSNKMRSLQ-UHFFFAOYSA-N
407.149	388.131	1		LMPK12120495	Calomelanol D-1	[M+H2O+H]+	C24H20O5	AFAVBHVAMSRTSZ-UHFFFAOYSA-N
407.149	424.152	6		LMPK12060022; LMPK12060039; LMPK12111396; LMPK12112740; LMPK12120211; LMPK13080009	Erythynone; 12a-Methoxyrotenone; 7,8,3',4'-Tetramethoxy-6'',6''-dimethylpyrano[2'',3'':5,6]flavone; 8-C-Methylvelloquercetin 3,5,3'-trimethyl ether; (+)-Tephropurpurin; Aspergisidone	[M+H-H2O]+	C24H24O7	MFTMKRIDUBXOMI-UHFFFAOYSA-N; KHDBBFYQRTYKSB-UHFFFAOYSA-N; XHVZTOPSHYLRFK-UHFFFAOYSA-N; YECKJMQNTOROAN-UHFFFAOYSA-N; BICKLHZENLKHGI-LXEULODHSA-N; AQEVIPMAHKXMTE-AMMQDNIMSA-N
407.149	452.147	2		LMPK12110183; LMPK12110723	(9R,10S)-rel-(-)-9,10-bis(Acetyloxy)-9,10-dihydro-5-methoxy-8,8-dimethyl-2-phenyl-4H,8H-benzo[1,2-b:3,4-b']dipyran-4-one; Epimedokoreanin A	[M+H-CH2O2]+	C25H24O8	WFAOFDKMYNXISN-BJKOFHAPSA-N; WBPWEEMLAPPDRR-UHFFFAOYSA-N
407.15	384.161	1		LMST05020022	3b,16a-Dihydroxyandrostenone sulfate	[M+Na]+	C19H28O6S	ALBNSVAJDFJRKQ-DNKQKWOHSA-N
407.151	362.18	1		LMFA00000027	15-dimethylarsinoyl pentadecanoic acid	[M+2Na-H]+	C17H35O3As	RJOXDLOOIZACDO-UHFFFAOYSA-N
407.152	328.131	3		LMPK12120341; LMPK12120415; LMPK12140200	2',3',4',6'-Tetramethoxychalcone; 2-Hydroxy-7,8-dehydrograndiflorone; 5-O-Methylleridol	[M+C2H6OS+H]+	C19H20O5	FFFNVXJUSGYQSV-ZHACJKMWSA-N; MMHKTAWKXGOREF-MDZDMXLPSA-N; ZHZVKKUTTLMHKX-UHFFFAOYSA-N
407.153	362.182	3		LMFA01090013; LMFA01090014; LMFA01090015	12-bromo-octadecanoic acid; 18-bromo-octadecanoic acid; 2-bromo-octadecanoic acid	[M+2Na-H]+	C18H35BrO2	OOXDKNSCVLIEIN-UHFFFAOYSA-N; BSDAIZFMQYOAFY-UHFFFAOYSA-N; KRBFFJIZAKABSA-UHFFFAOYSA-N
407.155	374.121	1		LMPR0102070043	Geniposidic acid	[M+CH4O+H]+	C16H22O10	ZJDOESGVOWAULF-OGJQONSISA-N
407.155	388.137	2		LMPR0102070002; LMPR0102070016	Secologanin; Verbenalin	[M+H2O+H]+	C17H24O10	CSKKDSFETGLMSB-NRZPKYKESA-N; HLXRWTJXGMHOFN-XJSNKYLASA-N
407.155	406.148	1		LMPR0102070028	10-Hydroxyloganin	[M+H]+	C17H26O11	GTEDLLYKAJRTNK-UMHDANERSA-N
407.156	384.166	1		LMPR0104510001	Rogioldiol A	[M+Na]+	C20H33O2Br	IKHMPNKZAQZLMJ-ZQMWVMSOSA-N
407.159	362.188	1		LMST01130066	Bufogargarizin C	[M+2Na-H]+	C24H26O3	FQKYABDIYZYQGA-PGDPNNLMSA-N
407.16	368.196	1	PA 13:0	LMGP10050001	PA(13:0/0:0)	[M+K]+	C16H33O7P	XUCWFZYFDPBQGZ-OAHLLOKOSA-N
407.16	330.241	29		LMFA01050543; LMFA01050555; LMFA02000011; LMFA02000014; LMFA02000165; LMFA02000168; LMFA02000169; LMFA02000221; LMFA02000222; LMFA02000223; LMFA02000294; LMFA02000317; LMFA02000330; LMFA02000331; LMFA02000332; LMFA02000333; LMFA02000334; LMFA02000335; LMFA02000336; LMFA02000337; LMFA02000338; LMFA02000339; LMFA02000340; LMFA02000341; LMFA02000342; LMFA02000343; LMFA02000363; LMFA07090107; LMFA070…	5,8,12-Trihydroxy-9-octadecenoic acid; 12,13,15-trihydroxy-9E-octadecenoic acid; 9S,10S,11R-trihydroxy-12Z-octadecenoic acid; 9,12,13-TriHOME; 11,12,13-TriHOME; 9,10,13-TriHOME(11); 9,12,13-TriHOME(10); 5,8,12-TriHOME(9); 9,10,18-TriHOME(12); 9,10,18-TriHOME(12Z); Dihydromalyngic acid; 9,10,18-trihydroxy-12Z-octadecenoic acid; 9S,10R,13S-trihydroxyoctadec-11E-enoic acid; 9R,10S,13R-trihydroxyocta…	[M+2K-H]+	C18H34O5	LGADJSRSYLFTSG-UHFFFAOYSA-N; ZGSOWLLPRXIOOF-VQHVLOKHSA-N; JHGVFGJXFVIYSM-BSHMHQBXSA-N; MDIUMSLCYIJBQC-MVFSOIOZSA-N; WWLVUQOGFYZQHT-JLHYYAGUSA-N; NTVFQBIHLSPEGQ-BUHFOSPRSA-N; MDIUMSLCYIJBQC-BUHFOSPRSA-N; LGADJSRSYLFTSG-UXBLZVDNSA-N; NFBTXRAFZLIQAU-XBXARRHUSA-N; NFBTXRAFZLIQAU-IYZIGIFBSA-N; MDIUMSLCYIJBQC-XFMWCYPDSA-N; NFBTXRAFZLIQAU-YWEYNIOJSA-N; NTVFQBIHLSPEGQ-SYMVGPSASA-N; NTVFQBIHLSPEGQ-ZVWIDNO…
407.162	368.199	2		LMPK12020161; LMPK12020280	Quercetol B; Tephrowatsin D	[M+K]+	C23H28O4	QYAYIWOQUZDATC-AZUAARDMSA-N; FNZKAXPXZXWCFJ-UHFFFAOYSA-N
407.164	452.162	1		LMPK12120473	Chamuvaritin	[M+H-CH2O2]+	C29H24O5	IWPNHPPGEPHKBZ-UHFFFAOYSA-N
407.165	394.142	10		LMPK12050076; LMPK12060007; LMPK12060017; LMPK12060019; LMPK12060066; LMPK12111044; LMPK12112679; LMPK12140007; LMPK12140577; LMPK12160026	Barbigerone; Rotenone; Myriconol; (-)-cis-Deguelin; Dehydrodihydrorotenone; Muxiangrin I; 8-C-Methylvellokaempferol 3,5-dimethyl ether; Purpurin; 3',4'-Dihydroxy-7-methoxy-8-prenyl-5''-(2-hydroxyisopropyl)-[2'',3'':5,6]furanoflavanone; Robustic acid methyl ether	[M+2Li-H]+	C23H22O6	OBIUGMGQVQMVSK-UHFFFAOYSA-N; JUVIOZPCNVVQFO-HBGVWJBISA-N; IWBCQVBHUFYGAK-VOTSOKGWSA-N; ORDAZKGHSNRHTD-UXHICEINSA-N; BHCBWJBSVOKHRJ-UHFFFAOYSA-N; PVTASJQBVPOLER-UHFFFAOYSA-N; NKFTUEUJDUEFQR-UHFFFAOYSA-N; QLKSLGRVBGVPPG-XODARUQUSA-N; POMYWCNEUNRBFJ-UHFFFAOYSA-N; UPHWJAWTGRBPAJ-UHFFFAOYSA-N
407.17	374.137	13		LMPK12120286; LMPK12120329; LMPK12120347; LMPK12120350; LMPK12140404; LMPK12140537; LMPK12140633; LMPK12140686; LMPR0103090019; LMPR0103090020; LMPR0103090022; LMPR0103090024; LMPR0103090025	Rubone; 2'-Hydroxy-3,4,5,4',6'-pentamethoxychalcone; 6'-Hydroxy-3,4,2',3',4'-pentamethoxychalcone; 2'-Hydroxy-3',4',6',3,4-pentamethoxychalcone; 6-C-(3-Hydroxyisopentyl)eriodictyol; 5,7,2',3',4'-Pentamethoxyflavanone; (2S)-5,6,7,3',4'-Pentamethoxyflavanone; (2S)-5,6,7,8,4'-Pentamethoxyflavanone; Elephantopinolide B; Elephantopinolide D; Elephantopinolide E; Elephantopinolide G; Elephantopinolide H	[M+CH4O+H]+	C20H22O7	VHCQVGQULWFQTM-VOTSOKGWSA-N; BEDDITQSLNWAOP-VOTSOKGWSA-N; YYGVWBCOVUSNQT-SOFGYWHQSA-N; HJEVKPPOPFNTMA-SOFGYWHQSA-N; AUWAYTAMBAVTLA-UHFFFAOYSA-N; HZWSAUOBLMSNPL-UHFFFAOYSA-N; HFKPIRGXRKMHJS-AWEZNQCLSA-N; KEBPSQKPIAKRAT-AWEZNQCLSA-N; ASEQKKRQQIRJEC-ITGJHDPNSA-N; DFUFHQYYQXCXKV-XFIUFDCLSA-N; DFUFHQYYQXCXKV-RZJRJGJTSA-N; QXRZYYIOSHQUKY-CUJLFFNASA-N; QXRZYYIOSHQUKY-VMYHEUCCSA-N
407.17	388.152	3		LMPK12020285; LMPK12070120; LMPK12120287	catechin 3-hexanoate; Sphenostylin C; 2,3,4,2',4',6'-Hexamethoxychalcone	[M+H2O+H]+	C21H24O7	BUJKDCHBKBKPGU-PZJWPPBQSA-N; GOAAFLGCSWDGQK-UHFFFAOYSA-N; LUGJWTLKPPWJAI-VQHVLOKHSA-N
407.173	328.152	3		LMFA03010032; LMFA03010194; LMFA03010221	Tetranor-PGEM; Prostaglandin M; tetranor-PGDM	[M+C2H6OS+H]+	C16H24O7	ZJAZCYLYLVCSNH-JHJVBQTASA-N; XWBICGCZKGTPCH-MBNYWOFBSA-N; VNJBSPJILLFAIC-BZPMIXESSA-N
407.175	330.256	13		LMFA01030182; LMFA01030183; LMFA01030184; LMFA01140013; LMFA04000044; LMFA04000049; LMFA04000064; LMFA04000082; LMFA07010877; LMPK15030058; LMPR0104390004; LMST03020009; LMST03020010	4,7,10,13,16-docosapentaenoic acid; 4,8,12,15,19-docosapentaenoic acid; 7,10,13,16,19-docosapentaenoic acid; 10-[5]-ladderane-decanoic acid; DPA; docosapentaenoic acid; 22:5(4Z,7Z,10Z,13Z,16Z); Clupadonic acid; Ethyl icosapentate; 2-methyl-5-(8Z.11Z-pentadecadienyl) resorcinol; Taxa-4(20),11(12)-dien-5alpha-yl acetate; 1alpha-hydroxy-23,24,25,26,27-pentanorvitamin D3; 22-hydroxy-23,24,25,26,27-pe…	[M+2K-H]+	C22H34O2	AVKOENOBFIYBSA-GUTOPQIJSA-N; PIFPCDRPHCQLSJ-WYIJOVFWSA-N; YUFFSWGQGVEMMI-RCHUDCCISA-N; LXZYGXNGSMYQAG-UHFFFAOYSA-N; YUFFSWGQGVEMMI-JLNKQSITSA-N; YEKFYCQGYMVFKR-MBFZXKRTSA-N; AVKOENOBFIYBSA-WMPRHZDHSA-N; PIFPCDRPHCQLSJ-SBFJRTJOSA-N; SSQPWTVBQMWLSZ-AAQCHOMXSA-N; IZGYQWUVUWZOPQ-AFJQJTPPSA-N; APIZAZFFQBVSJA-ZJDLJICXSA-N; FTIWWARZYHBTPV-DQXASFFISA-N; WQIMVXZKIZUURX-GOYQYJLRSA-N
407.18	362.209	13		LMPR0104050018; LMST02030001; LMST02030091; LMST02030095; LMST02030096; LMST02030165; LMST02030187; LMST02030223; LMST02030224; LMST02030265; LMST02030266; LMST02030276; LMST03020005	Lophachinin B; Cortisol; 18-Hydroxycorticosterone; 4,5beta-Dihydrocortisone; 4,5alpha-Dihydrocortisone; poststerone; 11b,21-Dihydroxy-3,20-oxo-5b-pregnan-18-al; 11beta,20-Dihydroxy-3-oxopregn-4-en-21-oic acid; 20alpha-DHOPA; 20alpha-Dihydrocortisone; 20beta-Dihydrocortisone; 5beta-Dihydroaldosterone; 1alpha,17alpha,21-trihydroxy-20-oxo-22,23,24,25,26,27-hexanorvitamin D3 / 1alpha,17alpha,21-trihy…	[M+2Na-H]+	C21H30O5	OZYHVYRJUCOWTL-IIDSPLMYSA-N; JYGXADMDTFJGBT-VWUMJDOOSA-N; HFSXHZZDNDGLQN-ZVIOFETBSA-N; YCLWEYIBFOLMEM-FNLRALKVSA-N; YCLWEYIBFOLMEM-FZPGBCFJSA-N; VNLQNGYIXVTQRR-NQPIQAHSSA-N; IIBOWSHDTFRYKU-AGSIWSQZSA-N; NCZRCNAAHNGILW-WVQAOHMYSA-N; NCZRCNAAHNGILW-PUNHBPBZSA-N; XBIDABJJGYNJTK-VDUMFTQRSA-N; XBIDABJJGYNJTK-GNIMZFFESA-N; IIBOWSHDTFRYKU-HLQMJBJHSA-N; ZECRGLYRELFXSW-LAMPCNEESA-N
407.183	368.22	21		LMFA03010009; LMFA03010012; LMFA03010014; LMFA03010024; LMFA03010149; LMFA03010216; LMFA03010217; LMFA03010220; LMFA03020059; LMFA03020061; LMFA03020068; LMFA03030004; LMFA03030006; LMFA03030014; LMFA03030016; LMFA03060046; LMFA03060047; LMFA03060048; LMFA03060097; LMFA03060098; LMPR0104180003	PGG2; 6-keto PGE1; 20-hydroxy-PGE2; 19R-hydroxy-PGE2; D17, 6-keto PGF1a; 20-hydroxy-PGD2; 15S-hydroperoxy-PGE2; 15S-hydroperoxy-PGD2; 20-COOH-10,11-dihydro-LTB4; 20-dihydroxyleukotriene B4; 5(6)-Epoxy Prostaglandin E1; 11-dehydro-TXB2; TXB3; 11-Dehydro-thromboxane B2; Thromboxane B3; 5,12-diHPETE; 5,15-diHPETE; 8,15-diHPETE; 5S,15S-diHPETE; 8S,15S-diHPETE; Rhodojaponin III	[M+K]+	C20H32O6	SGUKUZOVHSFKPH-YNNPMVKQSA-N; ROUDCKODIMKLNO-CTBSXBMHSA-N; AZIGEYVZEVXWAD-NZGURKHLSA-N; WTJYDBMHYPQFNJ-ZUVVJKHESA-N; HFKNJQYMAGMXTR-CAPHXMBKSA-N; NHVNZXCFDPPHDO-UYFMDZAVSA-N; RGQICUMNQVAHES-ARSRFYASSA-N; BGTZBKUZEYECKP-OUTUXVNYSA-N; BCZGHMCTSJAJRR-NSBXBVANSA-N; ZZSBUQYGAPWEOJ-RMQNAGPKSA-N; CBOBGOJUDRNUHE-HHECASJMSA-N; KJYIVXDPWBUJBQ-UHHGALCXSA-N; OYPPJMLKAYYWHH-NXJDUNGTSA-N; KJYIVXDPWBUJBQ-SOGWKEB…
407.185	374.152	1		LMPK12020228	4'-Hydroxy-4-(4-hydroxystyryl)-7-methoxyflavan	[M+CH4O+H]+	C24H22O4	RDUYMQQGTUMXQZ-FBHACNSLSA-N
407.185	388.167	5		LMPK12110034; LMPK12120092; LMPK12120232; LMPK12140053; LMPK12140209	Kanzonol E; Paratocarpin A; Flemiculosin; Xambioona; Spinoflavanone A	[M+H2O+H]+	C25H24O4	YQCBVKUBTQVHOT-UHFFFAOYSA-N; QGPHHWRNFMTVGA-VMPITWQZSA-N; NWYOEMWUFSHXQG-ZHACJKMWSA-N; FGJUXFVUOCKRCY-UHFFFAOYSA-N; VNAMEPIGUQHBIR-CFGKVWFZSA-N
407.185	406.178	30		LMPK12050190; LMPK12050191; LMPK12050194; LMPK12100002; LMPK12100018; LMPK12100020; LMPK12100021; LMPK12110052; LMPK12110409; LMPK12110410; LMPK12110411; LMPK12120001; LMPK12120032; LMPK12120084; LMPK12120086; LMPK12120126; LMPK12120131; LMPK12120135; LMPK12120137; LMPK12120259; LMPK12120263; LMPK12120388; LMPK12120393; LMPK12140118; LMPK12140306; LMPK12140307; LMPK12140310; LMPK12140315; LMPK121…	Lupalbigenin; 6,8-Diprenylgenistein; 3',5'-Diprenylgenistein; Mammeisin; 5,7-Dihydroxy-8-(3-methylbut-2-enyl)-6-(2-methylbutyryl)-4-phenylcoumarin; Mammea A/BA; Mammea A/BB; Rubraflavone A; Gancaonin Q; Honyucitrin; Kuwanone S; Flemiwallichin D; Paratocarpin F; 3,2',4'-Trihydroxy-6'',6''-dimethyl-3'-prenylpyrano[2'',3'':4,5]chalcone; Angusticornin A; 2,4,2'-Trihydroxy-6'',6''-dimethyl-3'-prenylpy…	[M+H]+	C25H26O5	HTAZIHDXIUPDQP-UHFFFAOYSA-N; UCHYSPNEUSDFQR-UHFFFAOYSA-N; BGFLPCCZHOCCKB-UHFFFAOYSA-N; JIFOADIANOIMSK-UHFFFAOYSA-N; YALRCXHVQYBSJC-UHFFFAOYSA-N; SBHOAZQBEGVQLJ-UHFFFAOYSA-N; ZZRRSYITGMMRPP-UHFFFAOYSA-N; VEQHJLTWOODSMA-FRKPEAEDSA-N; WGNIVAMNAWBYRO-UHFFFAOYSA-N; DOFKPAVSYGZVQD-UHFFFAOYSA-N; UXXAQCSTQAIKEM-FRKPEAEDSA-N; CPEVXYSYBVNBGN-RMKNXTFCSA-N; LCVFSTYKCUWPRP-VMPITWQZSA-N; DYPJOHFWCNIBKZ-RMKNXTF…
407.185	424.189	33		LMPK12050481; LMPK12050490; LMPK12120037; LMPK12120058; LMPK12120371; LMPK12120379; LMPK12140111; LMPK12140120; LMPK12140186; LMPK12140263; LMPK12140264; LMPK12140284; LMPK12140290; LMPK12140291; LMPK12140398; LMPK12140400; LMPK12140402; LMPK12140403; LMPK12140405; LMPK12140407; LMPK12140426; LMPK12140427; LMPK12140462; LMPK12140463; LMPK12140467; LMPK12140469; LMPK12140470; LMPK12140488; LMPK121…	Lespedeol A; 3'-Dimethylallylkievitone; Paratocarpin G; Angusticornin B; Glyinflanin F; Glyinflanin E; Exiguaflavanone A; Exiguaflavanone L; Monotesone B; Lonchocarpol C; Lonchocarpol D; Flemiflavanone D; Lupiniol A1; Lupiniol B; Sigmoidin A; Diplacone; Gancaonin E; 6,8-Diprenyleriodictyol; 5,7,3',4'-Tetrahydroxy-6,5'-di-C-prenylflavanone; Abyssinin III; Dorsmanin J; Dorsmanin E; Kuwanon E; Kushe…	[M+H-H2O]+	C25H28O6	FXULBICJYGBORJ-VIZOYTHASA-N; FSHPJPOJLGCQOJ-UHFFFAOYSA-N; JNJNAVYFPDNHIC-HKOZKTRXSA-N; GWJIZVWOYOQPRR-SOFGYWHQSA-N; UMJBXAGJIISZLL-NDENLUEZSA-N; VYEJOOFTJRPOCV-UUYOSTAYSA-N; FPUREMWTZVLZBZ-UHFFFAOYSA-N; VFMQTYFXQGAJKJ-UHFFFAOYSA-N; OKBQXURKDRNMAB-NRFANRHFSA-N; UICPJXWESAHQFX-XJDOXCRVSA-N; WHZASJDTVMUREZ-XJDOXCRVSA-N; NTHBAQJPQOMDRE-UHFFFAOYSA-N; RQNQKHOOFUCYRD-QWAKEFERSA-N; ZIFOBFDMFABKAN-BVHINDK…
407.185	452.184	8		LMPK12110909; LMPK12111525; LMPK12112395; LMPK12112720; LMPK12113145; LMPK12120261; LMPK12140325; LMPK12140576	Heteroartonin A; Artonin S; Dorsmanin D; Broussoflavonol B; 5,7-Dihydroxy-8-methoxy-3,4'-diprenyloxyflavone; Derrichalcone; Derriflavanone; 3',4'-Dihydroxy-7-methoxy-8-(3-methylbut-2-enyl)-2'''-(1-hydroxy-1-methylethyl)-furano-(4'',5'':6,5)favanone	[M+H-CH2O2]+	C26H28O7	ONBLHZQNAGITBB-UHFFFAOYSA-N; AZRHPJPAQJTIOC-UHFFFAOYSA-N; YRKLNCSPCWVPPC-UHFFFAOYSA-N; WKVKAWWZXXTJEH-UHFFFAOYSA-N; MOGCFWQNDOTUML-UHFFFAOYSA-N; LJHGFVOYNHBEEI-JSICGULGSA-N; YNPMOVGGQKFPCZ-JXKJCSFESA-N; GNUVMQAGBJMMEC-UHFFFAOYSA-N
407.186	394.163	2		LMPR0103540018; LMPR0104170035	Austrobuxusin C; gibberellin A28	[M+2Li-H]+	C20H26O8	IVXYILFVJOWSAE-DEKYSQEQSA-N; YPZCOEDTKIYBEB-ZVBXRXONSA-N
407.189	328.167	2		LMPR0104010020; LMST02030258	Crocetin; (17S)-4,6-androstadiene-3,12-dione-17-carboxylic acid	[M+C2H6OS+H]+	C20H24O4	PANKHBYNKQNAHN-MQQNZMFNSA-N; AFILPLGUKWMJRY-GHPQEMMVSA-N
407.191	374.158	3		LMFA01020441; LMPR0102070005; LMPR0102070020	(2E,4E)-8-(6-O-inositolyl)-8-oxo-2,7-dimethyl-octadienoic acid; Deoxyloganin; 8-Epideoxyloganin	[M+CH4O+H]+	C17H26O9	AZVLQOXQFUJQAI-FTMGRIDQSA-N; KMHXLGLJTQHEIM-OUEWTLASSA-N; KMHXLGLJTQHEIM-OBFZKGLGSA-N
407.191	388.173	1		LMFA13010032	Tuberonic acid glucoside	[M+H2O+H]+	C18H28O9	JFDNMLUPLXZXGV-OAIXPKHMSA-N
407.196	330.277	5	MG 16:0	LMGL01010001; LMGL01010009; LMGL01010025; LMGL01020047; LMGL01020055	MG(16:0/0:0/0:0)[rac]; MG(16:0/0:0/0:0); MG(0:0/16:0/0:0); 1-O-(2R-methoxy-4Z-pentadecenyl)-sn-glycerol; 1-O-(2R-hydroxy-4Z-hexadecenyl)-sn-glycerol	[M+2K-H]+	C19H38O4	QHZLMUACJMDIAE-UHFFFAOYSA-N; QHZLMUACJMDIAE-SFHVURJKSA-N; BBNYCLAREVXOSG-UHFFFAOYSA-N; FHBRERJCIAVZRP-FRRBRAEUSA-N; CSULARJGHWCHTQ-TWEKRZAHSA-N
407.198	368.235	1		LMST04010429	3-Oxochola-1,4,6-trien-24-oic Acid	[M+K]+	C24H32O3	GFECBJJQSLNADT-IHMUCKAYSA-N
407.202	362.23	2		LMFA13040050; LMFA13040083	bhas#20; bhos#20	[M+2Na-H]+	C18H34O7	LOQQYUUEPVHUQQ-RDEONCLASA-N; SOTOQKINJMPSIE-CWIFOLKKSA-N
407.202	328.181	1		LMFA03120053	Egregiachloride B	[M+C2H6OS+H]+	C18H29ClO3	HKOGBNDXDHPYJT-RLHIQTTISA-N
407.204	384.215	3		LMFA03020066; LMFA07040165; LMFA07040171	20-Trihydroxy-leukotriene-B4; Berkeleylactone E; Berkeleylactone K	[M+Na]+	C20H32O7	UZWWTCBNUQJEPB-WLMOLUCVSA-N; FHTCEVVYDAAWIA-OVPLUVTGSA-N; BIFVWXDCPBPZRB-UQEGLEONSA-N
407.206	388.189	1		LMPR0106110002	Quassin	[M+H2O+H]+	C22H28O6	IOSXSVZRTUWBHC-LBTVDEKVSA-N
407.206	406.199	1		LMPR0104330003	phorbol 13-acetate	[M+H]+	C22H30O7	SDSVJYOOAPRSDA-RPCQODIISA-N
407.206	424.21	3		LMFA04060002; LMFA13040148; LMPR0102070008	4-(5'-((1E,3E,6Z,9Z)-dodeca-1,3,6,9-tetraen-1-yl)-[3,3'-bi(1,2-dioxolan)]-5-yl)-4-hydroperoxybutanoic acid; hbas#10; Didrovaltratum	[M+H-H2O]+	C22H32O8	KTKHEQUWMNHXRH-OOWSTOOWSA-N; QPIALCPOHJUWED-PVIPAOTJSA-N; PHHROXLDZHUIGO-PNBTUHDLSA-N
407.21	328.189	1		LMPR0103010029	Canangalia C	[M+C2H6OS+H]+	C17H28O6	JOHZQAVFHKLUMH-UFNCYJSYSA-N
407.212	330.293	1		LMFA01090157	20-Fluoroeicosanoic acid	[M+2K-H]+	C20H39O2F	SVYIZBOEYBHVGJ-UHFFFAOYSA-N
407.214	374.18	1		LMFA00000032	16-dimethylarsinoyl-9Z-hexadecenoic acid	[M+CH4O+H]+	C18H35O3As	FZOQEVBDCNSQIJ-HYXAFXHYSA-N
407.214	388.196	1		LMFA00000031	17-dimethylarsinoyl-9Z-heptadecenoic acid	[M+H2O+H]+	C19H37O3As	QLUKWCNWKNZIQN-ARJAWSKDSA-N
407.217	362.246	15		LMFA03010086; LMFA03010158; LMFA03010159; LMFA04000039; LMFA04000040; LMFA04000041; LMFA04000042; LMFA04000043; LMFA04000094; LMFA04000096; LMFA04000097; LMFA04000098; LMFA04000103; LMPK15040007; LMPR0104240006	16,16-dimethyl-PGA2; 1a,1b-dihomo-PGJ2; 1a,1b-dihomo-15-deoxy-delta-12,14-PGD2; 7,8-DiHDPE; 10,11-DiHDPE; 13,14-DiHDPE; 16,17-DiHDPE; 19,20-DiHDPE; Resolvin T4; Protectin D1n-3 DPA; Protectin D2n‑3 DPA; Mar1n-3 DPA; 11,17-diHDoPE; 6-((Z)-14-hydroxypentadec-8-en-1-yl)salicylic acid; Clavuperoxylide A	[M+2Na-H]+	C22H34O4	MOTPSJUHMGPRFZ-QEJIITRLSA-N; BVXBMWOFDUUSEM-VADMTLSYSA-N; FGAVXMGIBNHPKY-PMRZYBNXSA-N; DPZIOENSPXELQY-MPQBXPHNSA-N; OAZUCYZBXHOCES-UQZHZJRSSA-N; LINXWSBRRJSWHL-UQZHZJRSSA-N; YXQCSWUATWXVGK-ZYADFMMDSA-N; FFXKPSNQCPNORO-MBYQGORISA-N; BCWQNTXSYCKTHB-QIDYMIIRSA-N; QJJOLZOJRISMDP-UENSAESPSA-N; HRNHRTOXACGZNE-ACYSBPNLSA-N; QWOUVGWCGKEVEB-NEVPTXAHSA-N; LEEIVGVFPGDFEV-MMOCUYJSSA-N; BUUUHHZTSPVKDX-HYXAFXH…
407.218	406.21	1		LMPR02020084	alpha-carboxyethylhydroxychroman glutamine	[M+H]+	C21H30N2O6	IVPFPZVDVVKLCQ-BTYIYWSLSA-N
407.219	384.23	14		LMPK13070051; LMST01130003; LMST01130011; LMST01130031; LMST01130074; LMST01130075; LMST01130076; LMST02010040; LMST02030118; LMST02030124; LMST04010281; LMST04010393; LMST04010396; LMST04010407	1-(2,4,6-Trihydroxyphenyl)-6Z,9Z,12Z,15Z-octadecatetraen-1-one; Scillarenin; Bufohydrolide B; Resibufogenin; Bufogarlide B; Bufogarlide C; 3alpha,16beta-dihydroxy-bufa-14,20,22-trienolide; Estradiol dipropionate; Megestrol acetate; Ethynodiol diacetate; 3,12-Dioxochola-1,4-dien-24-oic Acid; 12alpha-Hydroxy-3-oxochola-1,4,6-trien-24-oic Acid; 3,12-Dioxochola-4,6-dien-24-oic Acid; (22E)-12alpha-Hyd…	[M+Na]+	C24H32O4	JPYHHZQJCSQRJY-LTKCOYKYSA-N; OVUOVMIMOCJILI-KFZANIOBSA-N; ZLORGAIHYXNNMX-RHORJOHJSA-N; ATLJNLYIJOCWJE-CWMZOUAVSA-N; ZLORGAIHYXNNMX-CNMCCQDUSA-N; FAFGVVFWBPTHIW-RZAYARLVSA-N; FAFGVVFWBPTHIW-FTGLOKJISA-N; JQIYNMYZKRGDFK-RUFWAXPRSA-N; RQZAXGRLVPAYTJ-GQFGMJRRSA-N; ONKUMRGIYFNPJW-KIEAKMPYSA-N; SKRZWFVAMJNPNQ-ZITKWAPYSA-N; QYQCKFVENAKYDR-QUPGBHKMSA-N; OBYHHNYIYZTXCE-ZITKWAPYSA-N; NFZQJIVASWKOGO-JMAHDSS…
407.219	424.223	1	PA 16:0	LMGP10010021	PA(8:0/8:0)	[M+H-H2O]+	C19H37O8P	XYSBQYUENLDGMI-QGZVFWFLSA-N
407.219	368.256	4		LMFA03010056; LMFA03010080; LMFA03010115; LMFA03010121	15-methyl-15S-PGE1; 15-methyl-15S-PGF2alpha; PGF2alpha methyl ester; 15-methyl-15R-PGF2alpha	[M+K]+	C21H36O5	OMNFCPCBKCERJP-XBZFKEOQSA-N; DLJKPYFALUEJCK-IIELGFQLSA-N; PJDMFGSFLLCCAO-NVRZHKMMSA-N; DLJKPYFALUEJCK-KKIXJVLHSA-N
407.222	374.188	4		LMPK12120014; LMPK12120015; LMPK12140016; LMPK12140017	Spinochalcone C; Spinochalcone B; 8-C-Prenyl-6'',6''-dimethylpyrano[2'',3'':7,6]flavanone; Maximaflavanone A	[M+CH4O+H]+	C25H26O3	UKLAAWWFUMSUTQ-ACCUITESSA-N; XKBWBVSFQXIHLM-ACCUITESSA-N; VBTDTADYYPMGAF-UHFFFAOYSA-N; LGHPWLOMYSXCFG-UHFFFAOYSA-N
407.222	388.204	1		LMPK12110096	5-Methoxy-7,8-diprenylflavone	[M+H2O+H]+	C26H28O3	MIFWJGYYWFGFJT-UHFFFAOYSA-N
407.222	406.214	10		LMPK12070042; LMPK12080021; LMPK12120070; LMPK12120241; LMPK12120413; LMPK12120506; LMPK12120507; LMPK12120508; LMPK12120597; LMPK12140174	Erycristin; Heminitidulan; Xanthoangelol F; 2',6'-Dihydroxy-3'-(1-p-menthen-3-yl)-4'-methoxychalcone; Tunicatachalcone; Adunctin B; Adunctin C; Adunctin D; Grenoblone; 5-Methoxy-7-prenyloxy-8-C-prenylflavanone	[M+H]+	C26H30O4	OFTVQUQKDYNGED-UHFFFAOYSA-N; RUYCHAPZLGACHW-UHFFFAOYSA-N; XBFSDEKOTLYPJU-SXZUIPJJSA-N; HFZKMAAAZSRYAY-ACCUITESSA-N; FHECBCWIVGBBEG-SZFOBQCWSA-N; HQPBWCKPGXUXIH-DGUDUIIESA-N; NVHLTNASIPVGQS-AFMDSPMNSA-N; NVHLTNASIPVGQS-NIYFSFCBSA-N; QXEJNAWVPNHILD-UHFFFAOYSA-N; KSYDDINMVMFLLB-UHFFFAOYSA-N
407.222	424.225	3		LMPK12080045; LMPK12120509; LMPK12120592	Licoricidin; Adunctin E; Helihumulone	[M+H-H2O]+	C26H32O5	HWJXKLRHGKKFBY-SOFGYWHQSA-N; OQZVJZANQOAJDB-DHGXCEOKSA-N; IRPIRROHIISGKY-UHFFFAOYSA-N
407.222	452.22	3		LMPK12120281; LMPK12140500; LMPK12140583	Kushenol D; (2S)-2'-Methoxykurarinone; Amoradinin	[M+H-CH2O2]+	C27H32O6	LZSUTCMOKIJOBI-ZRDIBKRKSA-N; KTAQQSUPNZAWEY-OSPHWJPCSA-N; RIILZRHMYBTZEI-UHFFFAOYSA-N
407.225	328.204	2		LMST02030160; LMST02030177	9,11alpha-epoxypregn-4-ene-3,20-dione; megestrol	[M+C2H6OS+H]+	C21H28O3	FFMULFMLARAIRH-OUZKAEIWSA-N; JBVNBBXAMBZTMQ-CEGNMAFCSA-N
407.228	388.21	4		LMFA01040051; LMFA01040052; LMFA01040057; LMFA01040058	methyl 9-hydroperoxy-10,12,13,15-bisepidioxy-16E-octadecenoate; methyl 10,12,13,15-bisepidioxy-16-hydroperoxy-8E-octadecenoate; methyl 10,12,13,16-bisepidioxy-9-hydroperoxy-14-octadecenoate; methyl 9,12,13,15-bisepidioxy-16-hydroperoxy-10-octadecenoate	[M+H2O+H]+	C19H32O8	WBDZRMWZSZDXFJ-YCRREMRBSA-N; HDHNZAODPDSIEW-CSKARUKUSA-N; LWTWZXHNYOALAJ-UHFFFAOYSA-N; QAMDHRQSVQULEB-UHFFFAOYSA-N
407.228	406.22	1		LMFA13010152	Litchioside C	[M+H]+	C19H34O9	KZBDSSNNSZQJRW-VLWVFBAFSA-N
407.235	368.272	2		LMPK15030033; LMPR02020058	5-((7Z,10Z,13Z,16Z)-nonadeca-7,10,13,16-tetraen-1-yl)resorcinol; didesmethyl tocotrienol	[M+K]+	C25H36O2	JTGHOMGAWPTPRU-LTKCOYKYSA-N; WSTGHGHPTQPFAP-JMFFIKRNSA-N
407.235	812.456	4		LMPR0106150009; LMPR0106150045; LMPR0106180026; LMPR0106180028	bayogenin 3-O-cellobioside; 2alpha,3beta,24-trihydroxyolean-12-en-28-oic acid 28-O-beta-d-glucopyranosyl-(1-2)-beta-d-glucopyranoside; 2alpha,3beta,24-trihydroxyursan-12-en-28-oic acid 28-O-beta-d-glucopyranosyl-(1-2)-beta-d-glucopyranoside; Officinoterpenoside B	[M+2H]2+	C42H68O15	GQPGGSOQFNPVJI-XXRVHFCASA-N; LJQIHQMJTOBXBU-ABTLAUNOSA-N; YDLIVTUXVPABTR-XXDREOGNSA-N; LAAQDTGBDMDDMK-GAYJKOJDSA-N
407.236	394.212	1	PA 15:1	LMGP10050021	PA(15:1(9Z)/0:0)	[M+2Li-H]+	C18H35O7P	WMIBCBLHUXDTKT-JTGQJZMRSA-N
407.236	568.282	2		LMFA03020009; LMFA03020076	LTF4; leukotriene F4	[M+H-Hexose-H2O]+	C28H44N2O8S	PYSODLWHFWCFLV-VJBFNVCUSA-N; PYSODLWHFWCFLV-MVZIKBKVSA-N
407.238	394.214	7		LMPK12020236; LMPK12120448; LMPK12120449; LMPK12120486; LMPK12120502; LMPK12120612; LMPR01070210	Kazinol A; Gancaonin J; 3-Geranyl-4,2',4'-trihydroxydihydrochalcone; 2',4',6'-Trihydroxy-3',5'-diprenyldihydrochalcone; (+)-Linderatin; (-)-Linderatin; Bixin	[M+2Li-H]+	C25H30O4	QXHVECWDOBLWPW-QFIPXVFZSA-N; DTKWEYKKOWIPTN-UHFFFAOYSA-N; HCPVBSCLUKCMAC-CNHKJKLMSA-N; LHAWAPWIXXDHPB-UHFFFAOYSA-N; GHISAUFWVUOBIR-MOPGFXCFSA-N; GHISAUFWVUOBIR-RBUKOAKNSA-N; RAFGELQLHMBRHD-IFNPSABLSA-N
407.241	394.218	1		LMST03020012	(6RS)-22-hydroxy-23,24,25,26,27-pentanorvitamin D3 6,19-sulfur dioxide adduct	[M+2Li-H]+	C22H34O4S	ZMPGFJMASMWZRK-RMZXUFQGSA-N
407.242	689.39	1		LMGP20010036	OKODiA-PC	[M+C6H9N3+2H]2+	C34H60NO11P	WBZDEIQBKMWQFC-PESZKXNGSA-N
407.243	374.209	8		LMFA04030009; LMFA04030010; LMPR0102060005; LMST02030158; LMST02030178; LMST02030190; LMST02030239; LMST04050017	8-oxo-Resolvin D1; 17-oxo-Resolvin D1; jasmolin II; 6-methylprednisolone; 6alpha-methylprednisolone; 11beta-Hydroxy-3,20-dioxopregn-4-en-21-oic acid; Penicildione B; Bendigole D	[M+CH4O+H]+	C22H30O5	LUPPRXHPUZNWES-BZRROHBCSA-N; UKRCOMRGFCFHQM-VPHBCXEASA-N; WKNSDDMJXANVMK-XIGJTORUSA-N; VHRSUDSXCMQTMA-UWKORSIYSA-N; VHRSUDSXCMQTMA-PJHHCJLFSA-N; VUDYWBBYQWVFAG-QZZPBPARSA-N; TUIYCBORCUOUBA-QDBZYVRYSA-N; RIPUUOOMDLZCBV-QYVBNZPWSA-N
407.243	388.225	2		LMFA03010081; LMST01120004	17-phenyl-trinor-PGF2alpha; cannogenin	[M+H2O+H]+	C23H32O5	YFHHIZGZVLHBQZ-KDACTHKWSA-N; JNTNUSUPTSNMNJ-NNNAONFXSA-N
407.243	568.288	1		LMST01040272	Acaulesterone	[M+H-Hexose-H2O]+	C29H44O11	FHHPAOMWMLUKQV-OMGVEKSDSA-N
407.243	406.236	4		LMST01120002; LMST01120006; LMST01120007; LMST01120058	diginatigenin; bipindogenin; antiogenin; Afrogenin	[M+H]+	C23H34O6	DICIZKAHXOVVHI-BOYBCVSISA-N; HHMGMLUGGZMHCB-YOZMPFPMSA-N; ULRMPWVHLRZNOY-CFVFHYIWSA-N; PPMVAFKDEJNUOY-WGIKCKTPSA-N
407.243	424.246	2		LMFA03010226; LMFA05000695	Sarcoehrendin E; Pravastatin	[M+H-H2O]+	C23H36O7	VIGLUEOSPLBVCN-NNRUNGOESA-N; TUZYXOIXSAXUGO-PZAWKZKUSA-N
407.243	452.241	1		LMFA03010228	Sarcoehrendin H	[M+H-CH2O2]+	C24H36O8	CPIJHEBONZDQHV-YPHBWWPFSA-N
407.246	328.225	31		LMFA01050531; LMFA02000021; LMFA02000022; LMFA02000105; LMFA02000106; LMFA02000220; LMFA02000295; LMFA02000313; LMFA02000314; LMFA02000360; LMFA02000388; LMFA02030001; LMFA02030002; LMFA02030009; LMFA02030010; LMFA02030011; LMFA02030012; LMFA02030013; LMFA02030014; LMFA02030015; LMFA02030016; LMFA02030017; LMFA02030018; LMFA02030019; LMFA02030020; LMFA02030021; LMFA02030022; LMFA02030023; LMFA020…	Malyngic acid; 9S,10S,11R-trihydroxy-12Z,15Z-octadecadienoic acid; 9S,12S,13S-trihydroxy-10E,15Z-octadecadienoic acid; 9-hydroperoxy-12,13-epoxy-10-octadecenoic acid; 11-hydroperoxy-12,13-epoxy-9-octadecenoic acid; 9,12,13,TriHODE; Fulgidic acid; 9R,12R,13S-Trihydroxy-10E,15Z-octadecadienoic acid; 9R,12S,13S-Trihydroxy-10E,15Z-octadecadienoic acid; 9S,10R,11R-trihydroxy-12Z,15Z-octadecadienoic ac…	[M+C2H6OS+H]+	C18H32O5	MKYUCBXUUSZMQB-OADLNGDBSA-N; KFINXCASWPGHEW-YQFBSDGMSA-N; MKYUCBXUUSZMQB-SZTSADAQSA-N; SZMWZFAMDRNPCL-BUHFOSPRSA-N; LSLYTZURYMOJBX-JLHYYAGUSA-N; MKYUCBXUUSZMQB-NMABCHCUSA-N; MKYUCBXUUSZMQB-CADTUUFHSA-N; MKYUCBXUUSZMQB-HAOPIQBUSA-N; MKYUCBXUUSZMQB-HYAXQORXSA-N; KFINXCASWPGHEW-KBDXMMPDSA-N; QFAVOSCGUOCENL-FNIQTPRVSA-N; RQXBHXSBLSHCPO-ZHACJKMWSA-N; GKBLNJXQDMHILB-ZHACJKMWSA-N; RQXBHXSBLSHCPO-KYFQLVD…
407.246	689.399	1		LMSP01080025	Fumonisin B4	[M+C6H9N3+2H]2+	C34H59NO13	WYYKRDVIBOEORL-JLCKPESSSA-N
407.253	362.282	6		LMGL01020036; LMGL01020040; LMPK15030041; LMPK15030053; LMST04060012; LMST04060023	2-(8-[5]-ladderane-octanyl)-sn-glycerol; 1-O-(1E,3E,5E,7E,9E-eicosapentenyl)-sn-glycerol; 5-(2-oxo-heptadecyl)resorcinol; 5-(11S-hydroxy-8Z-heptadecenyl) resorcinol; 24-Nor-5beta-chol-22-ene-3alpha,7alpha,12alpha-triol; Norlithocholic acid	[M+2Na-H]+	C23H38O3	KOZUCAWHYAYDQJ-UHFFFAOYSA-N; FLVFUGHXHVAEAR-WJAUOLPUSA-N; JJYLJNSNDWOJGU-UHFFFAOYSA-N; QKJHTDPOTJRZOH-DGDFFNOKSA-N; VLJOAPYLXOBUNB-ZTSBSJDLSA-N; BIGINLZPDKMEPQ-RLEVVIJMSA-N
407.256	568.301	1		LMGP20060017	POB-PG	[M+H-Hexose-H2O]+	C26H49O11P	MBNLAPPJYIHHCH-BJKOFHAPSA-N
407.256	424.259	1	PA 17:0	LMGP10050036	PA(17:0/0:0)	[M+H-H2O]+	C20H41O7P	AXKVUJMUBAXXKG-LJQANCHMSA-N
407.256	368.293	5	FAHFA 22:1	LMFA07010979; LMFA07090126; LMFA07090127; LMFA07090128; LMFA07090130	Octadecyl fumarate; FAHFA(8:0/3-O-14:1(7Z)); FAHFA(14:1(7Z)/3-O-8:0); FAHFA(12:1(5Z)/3-O-10:0); FAHFA(10:0/3-O-12:1(5Z)	[M+K]+	C22H40O4	MHQJUHSHQGQVTM-HNENSFHCSA-N; JCVSSSAEZBGYME-QXMHVHEDSA-N; PKCAUQRIMUHBIP-KHPPLWFESA-N; UIFQRAADLSRGCS-QXMHVHEDSA-N; FOBZAOHAGMIQIO-SQFISAMPSA-N
407.258	568.304	1		LMPR0106080005	Helvolic acid	[M+H-Hexose-H2O]+	C33H44O8	MDFZYGLOIJNNRM-OAJDADRGSA-N
407.258	424.261	3		LMPK13070032; LMPK13070034; LMPK13070038	Cuminone J; Cuminone L; Jambone F	[M+H-H2O]+	C27H36O4	GLPOORBZPXLPFG-YSTUJMKBSA-N; XXGZXJSYIQCEPC-IISVKSLHSA-N; XXGZXJSYIQCEPC-YSTUJMKBSA-N
407.259	394.236	529		LMFA04020001; LMFA04020002; LMFA04020003; LMFA04020004; LMFA04020005; LMFA04020006; LMFA04020007; LMFA04020008; LMFA04020009; LMFA04020010; LMFA04020011; LMFA04020012; LMFA04020013; LMFA04020014; LMFA04020015; LMFA04020016; LMFA04020017; LMFA04020018; LMFA04020019; LMFA04020020; LMFA04020021; LMFA04020022; LMFA04020023; LMFA04020024; LMFA04020025; LMFA04020026; LMFA04020027; LMFA04020028; LMFA040…	delta5-8-NeuroF; delta9-4-NeuroF; delta8-11-NeuroF; delta12-7-NeuroF; delta11-14-NeuroF; delta15-10-NeuroF; delta14-17-NeuroF; delta18-13-NeuroF; delta5-7-NeuroF; delta9-5-NeuroF; delta8-10-NeuroF; delta12-8-NeuroF; delta11-13-NeuroF; delta15-11-NeuroF; delta14-16-NeuroF; delta18-14-NeuroF; (13R,17R,20R)-d14-16-NeuroF[16S,19S]; (13R,17R,20R)-d14-16-NeuroF[16S,19R]; (13R,17R,20R)-d14-16-NeuroF[16R…	[M+2Li-H]+	C22H34O6	UCBGJOSAVMKADE-GSPMAKDWSA-N; YAWXQASCPGBUSW-XNZIDJMMSA-N; DPCRYGHFKCOZPI-UGCWMZKCSA-N; ZWXRVTMFLFOBGU-YOQRWUOZSA-N; OHQSECVEUNHEBA-HOGCIABESA-N; XGQLDESRBZVSMX-HOGCIABESA-N; GSWGXTVVBBPHGF-KBUBQVDUSA-N; WDTITJNJJBBXNE-KBUBQVDUSA-N; INVDDKDDMZUTJO-GSPMAKDWSA-N; JBGVKOJKQMZUTJ-GSPMAKDWSA-N; RLXRILUWBRCHLM-UGCWMZKCSA-N; XBKUQPPYYPCIDU-YOQRWUOZSA-N; QUJSWGNRAMSBRG-HOGCIABESA-N; AGFIBXIWRJTBJA-HOGCIAB…
407.26	689.427	5	PS 29:2	LMGP03010052; LMGP03010113; LMGP03010164; LMGP03010278; LMGP20020050	PS(12:0/17:2(9Z,12Z)); PS(14:1(9Z)/15:1(9Z)); PS(15:1(9Z)/14:1(9Z)); PS(17:2(9Z,12Z)/12:0); OHODA-PE	[M+C6H9N3+2H]2+	C35H64NO10P	XJIDRPZAONMAGD-JKHFDAINSA-N; KBWBPWRHAVDUSA-LBNGHJBZSA-N; RAKHWTOGWHZWBN-LBNGHJBZSA-N; YZWDXSZQZCNQND-JKHFDAINSA-N; SMSZPFZNQHLLTD-QPZFSPNMSA-N
407.261	812.507	9		LMFA01031213; LMFA01031215; LMFA01031218; LMFA01031220; LMFA01031224; LMFA01031225; LMFA01031226; LMFA01031229; LMFA01050599	Osirisyne G; Osirisyne I; Osirisyne C; Osirisyne A; Fulvyne E; Fulvyne F; Fulvyne G; Fulvyne D; Haliclonyne	[M+2H]2+	C47H72O11	BAJYNKKHFVGDSB-AQFYIDAFSA-N; WLZRUGGEMKFSBF-GGUXJNBWSA-N; VOVIZIGRYJWSMB-BRMFWMODSA-N; WQBFBFNWOXQTCY-BRMFWMODSA-N; YPUIYSDVTYZCKL-ZRDMWHDZSA-N; UFVWHUJBWYDNGU-SYCOVXQPSA-N; CFQMGPQXDUPGLM-MJQLEMNJSA-N; JAIQFSWCCDSXGQ-WWXYOYBQSA-N; YINBTZARCUUZAE-CEASRFAGSA-N
407.261	328.24	7		LMFA01030185; LMFA01030683; LMFA01030684; LMFA01030685; LMFA01031176; LMPK15030057; LMPR01090012	DHA; 3,9,15-Docosatriynoic acid; 8,11,14-Docosatriynoic acid; 10,13,16-Docosatriynoic acid; Docosahexaenoic acid; 2-methyl-5-(8Z.11,14-pentadecatrienyl) resorcinol; Retinol Acetate/All-trans-retinyl Acetate	[M+C2H6OS+H]+	C22H32O2	MBMBGCFOFBJSGT-KUBAVDMBSA-N; CMTSTCUCQFCZHU-UHFFFAOYSA-N; DSPYHXFXVLHAIZ-UHFFFAOYSA-N; QPBINMRNALMRNT-UHFFFAOYSA-N; GZJLLYHBALOKEX-HJNPUEAESA-N; UKMBKJYRCZVQFL-AFJQJTPPSA-N; QGNJRVVDBSJHIZ-QHLGVNSISA-N
407.272	394.248	2	PA P-16:0	LMGP10070003; LMGP22020002	PA(P-16:0/0:0); 1-palmitylglycerone 3-phosphate	[M+2Li-H]+	C19H39O6P	LBGSRVIXIVDRQM-OAXWQBPPSA-N; KFZPNXQHABIFMZ-UHFFFAOYSA-N
407.273	771.505	12	PS 35:3	LMGP03010153; LMGP03010182; LMGP03010234; LMGP03010235; LMGP03010260; LMGP03010289; LMGP03010329; LMGP03010348; LMGP03010374; LMGP03010404; LMGP03010563; LMGP03010593	PS(15:0/20:3(8Z,11Z,14Z)); PS(15:1(9Z)/20:2(11Z,14Z)); PS(17:0/18:3(6Z,9Z,12Z)); PS(17:0/18:3(9Z,12Z,15Z)); PS(17:1(9Z)/18:2(9Z,12Z)); PS(17:2(9Z,12Z)/18:1(9Z)); PS(18:1(9Z)/17:2(9Z,12Z)); PS(18:2(9Z,12Z)/17:1(9Z)); PS(18:3(6Z,9Z,12Z)/17:0); PS(18:3(9Z,12Z,15Z)/17:0); PS(20:2(11Z,14Z)/15:1(9Z)); PS(20:3(8Z,11Z,14Z)/15:0)	[M+C2H3N+2H]2+	C41H74NO10P	FPIQJJMODDUBEC-MSCKPROOSA-N; QUIRQVUYIDUNGS-GTSXCBGDSA-N; ISGARQXGADSPAS-ZQHBYXNFSA-N; GZERHBNURAOBIB-RUZPGRMOSA-N; MFXFSTGFKFCBNX-NTEVHKTCSA-N; FKWNVBCTGASECM-JUWABIDKSA-N; NHKUDVDQKGMHOT-JUWABIDKSA-N; ASQCTASSIYKPFB-NTEVHKTCSA-N; MBZUTJZGLGNFSL-FXZHXITLSA-N; HQZKYTOTXBTMFA-RUZPGRMOSA-N; TWJMKIWUBJALQR-GTSXCBGDSA-N; HVTJPAVBQVQODQ-MSCKPROOSA-N
407.273	795.505	10	PS 37:5	LMGP03010190; LMGP03010242; LMGP03010270; LMGP03010299; LMGP03010443; LMGP03010496; LMGP03010599; LMGP03010628; LMGP03010656; LMGP03010792	PS(15:1(9Z)/22:4(7Z,10Z,13Z,16Z)); PS(17:0/20:5(5Z,8Z,11Z,14Z,17Z)); PS(17:1(9Z)/20:4(5Z,8Z,11Z,14Z)); PS(17:2(9Z,12Z)/20:3(8Z,11Z,14Z)); PS(18:4(6Z,9Z,12Z,15Z)/19:1(9Z)); PS(19:1(9Z)/18:4(6Z,9Z,12Z,15Z)); PS(20:3(8Z,11Z,14Z)/17:2(9Z,12Z)); PS(20:4(5Z,8Z,11Z,14Z)/17:1(9Z)); PS(20:5(5Z,8Z,11Z,14Z,17Z)/17:0); PS(22:4(7Z,10Z,13Z,16Z)/15:1(9Z))	[M+H+NH4]2+	C43H74NO10P	RFOFBBVDTPFSGV-SNXYPVFASA-N; MJCBLARJMGSUKX-RIPYKBJGSA-N; FNKDXTGDQKBZAF-ZWTABOCISA-N; MKGKWAZATYMXPN-JGYSJRAUSA-N; UWTVCIXOXCAYKC-VGLHRDEFSA-N; RUEMGAHQIIUHEI-NTCUGSHPSA-N; PJYPEUQYVORHGK-JGYSJRAUSA-N; XUBKAHXOCNPTAZ-LQKQTWTQSA-N; BMUOPPXVPQIYQV-BYULPDFWSA-N; NOLIMQWTMGWUFL-SNXYPVFASA-N
407.274	394.251	1		LMPR01070602	Heteranthin	[M+2Li-H]+	C26H34O3	NRLVZXUWVPUCFW-WFCITUQGSA-N
407.279	689.463	1	PS P-30:1	LMGP03030004	PS(P-16:0/14:1(9Z))	[M+C6H9N3+2H]2+	C36H68NO9P	JDRPUQRDJJJMKZ-SESCVYHBSA-N
407.279	795.517	1		LMSP06020003	(3'-sulfo)Galbeta-Cer(d18:1/16:0(2OH))	[M+H+NH4]2+	C40H77NO12S	RJBWNINOBUDIFT-QFXKLNTISA-N
407.279	374.246	3		LMST01120001; LMST01120057; LMST03020013	Digitoxigenin; Uzarigenin; 1alpha-hydroxy-24,25,26,27-tetranorvitamin D3 23-carboxylic acid	[M+CH4O+H]+	C23H34O4	XZTUSOXSLKTKJQ-CESUGQOBSA-N; XZTUSOXSLKTKJQ-CIXPXFMPSA-N; MBLYZRMZFUWLOZ-ZTIKAOTBSA-N
407.279	388.261	34		LMPK13070040; LMST01120024; LMST03020022; LMST04010134; LMST04010135; LMST04010136; LMST04010137; LMST04010138; LMST04010139; LMST04010140; LMST04010141; LMST04010237; LMST04010238; LMST04010239; LMST04010240; LMST04010253; LMST04010290; LMST04010335; LMST04010348; LMST04010349; LMST04010350; LMST04010359; LMST04010369; LMST04010380; LMST04010381; LMST04010387; LMST04010389; LMST04010392; LMST040…	Jambone C; sarmentogenin; 1alpha-hydroxy-25,26,27-trinorvitamin D3 24-carboxylic acid; 3,6-Dioxo-5beta-cholan-24-oic Acid; 3,6-Dioxo-5alpha-cholan-24-oic Acid; 3,7-Dioxo-5beta-cholan-24-oic Acid; 3,7-Dioxo-5alpha-cholan-24-oic Acid; 3,12-Dioxo-5beta-cholan-24-oic Acid; 3,12-Dioxo-5alpha-cholan-24-oic Acid; 7,12-Dioxo-5beta-cholan-24-oic Acid; 7,12-Dioxo-5alpha-cholan-24-oic Acid; 3alpha-Hydroxy-1…	[M+H2O+H]+	C24H36O4	UCOBYSXJAQLYQH-HZJYTTRNSA-N; CTQXLIFPKAKNFP-SBWCPZHBSA-N; OOUYRLBHGAIYSC-JIOPYBTOSA-N; AWINBLVINXVKTE-FSILYXOFSA-N; AWINBLVINXVKTE-DLKBGQMWSA-N; IOOKJGQHLHXYEF-FFFIEFPASA-N; IOOKJGQHLHXYEF-JGDNTNEKSA-N; XNTYYYINMGRBQW-ZEZONBOOSA-N; XNTYYYINMGRBQW-ZSZPYHQRSA-N; WHQYZHCEDYYAAN-CFXISUNGSA-N; WHQYZHCEDYYAAN-RHOMOTLWSA-N; RMEZJKHOZLUOHB-OZEXFWQTSA-N; RMEZJKHOZLUOHB-IVJGTTAGSA-N; CFLVYJJIZHNITM-NLXMLWG…
407.279	568.325	3		LMST05010016; LMST05010028; LMST05010046	6alpha-Glucuronosylhyodeoxycholate; Chenodeoxycholic acid 3-glucuronide; Deoxycholic acid 3-glucuronide	[M+H-Hexose-H2O]+	C30H48O10	MAXKTGFGXCXJFY-HHUAQUJWSA-N; GDNGOAUIUTXUES-BWGRGVIUSA-N; NNEIBJNHWVDJBA-GYSLYLNXSA-N
407.279	406.272	40		LMPK15050004; LMST04010145; LMST04010172; LMST04010173; LMST04010174; LMST04010175; LMST04010176; LMST04010177; LMST04010178; LMST04010179; LMST04010180; LMST04010181; LMST04010182; LMST04010183; LMST04010184; LMST04010185; LMST04010186; LMST04010187; LMST04010188; LMST04010189; LMST04010191; LMST04010227; LMST04010231; LMST04010232; LMST04010272; LMST04010273; LMST04010291; LMST04010292; LMST040…	5-methoxy-3-(2R-acetoxy-pentadecyl)-1,4-benzoquinone; 6alpha,7alpha-Dihydroxy-3-oxo-5beta-cholan-24-oic Acid; 2beta,3beta-Dihydroxy-6-oxo-5alpha-cholan-24-oic Acid; 3alpha,6alpha-Dihydroxy-7-oxo-5beta-cholan-24-oic Acid; 3alpha,7alpha-Dihydroxy-6-oxo-5beta-cholan-24-oic Acid; 3alpha,7beta-Dihydroxy-6-oxo-5alpha-cholan-24-oic Acid; 3alpha,7alpha-Dihydroxy-12-oxo-5beta-cholan-24-oic Acid; 3alpha,7b…	[M+H]+	C24H38O5	CVZNKLNAHBTINT-JOCHJYFZSA-N; RTDKESWUGVPWNC-NWZYANAMSA-N; JHRTZPAZZAJUCF-UKQTYHSRSA-N; NYMYNCFPAHUJJK-XBTSAHOMSA-N; FBUKMTQUBMAGGF-BMCFZKMKSA-N; FBUKMTQUBMAGGF-NGBYLGCCSA-N; MIHNUBCEFJLAGN-DMMBONCOSA-N; MIHNUBCEFJLAGN-RAEYQWLJSA-N; MIHNUBCEFJLAGN-MTUXEBOFSA-N; MIHNUBCEFJLAGN-BENKZWDNSA-N; MIHNUBCEFJLAGN-JMMGXLQXSA-N; MIHNUBCEFJLAGN-LQBOHOEBSA-N; MIHNUBCEFJLAGN-QYWRJKHJSA-N; MIHNUBCEFJLAGN-WQAFVPQ…
407.279	424.282	22		LMST04010114; LMST04010115; LMST04010116; LMST04010117; LMST04010118; LMST04010119; LMST04010120; LMST04010121; LMST04010122; LMST04010123; LMST04010124; LMST04010125; LMST04010126; LMST04010252; LMST04010254; LMST04010261; LMST04010294; LMST04010419; LMST04010420; LMST04010421; LMST04010448; LMST04030212	1beta,3alpha,7alpha,12alpha-Tetrahydroxy-5beta-cholan-24-oic Acid; 2beta,3alpha,7alpha,12alpha-Tetrahydroxy-5beta-cholan-24-oic Acid; 3alpha,4beta,7alpha,12alpha-Tetrahydroxy-5beta-cholan-24-oic Acid; 3beta,4beta,7alpha,12alpha-Tetrahydroxy-5beta-cholan-24-oic Acid; 3alpha,6alpha,7alpha,12alpha-Tetrahydroxy-5beta-cholan-24-oic Acid; 3alpha,6alpha,7beta,12alpha-Tetrahydroxy-5beta-cholan-24-oic Aci…	[M+H-H2O]+	C24H40O6	UYVVLXVBEQAATF-WAIVXGPNSA-N; IMMADCCLTPCOKH-HNWZYOJHSA-N; WGGZRKVUOFMQHM-HPJHAEAHSA-N; WGGZRKVUOFMQHM-VCELIZGUSA-N; COCMFMBNEAMQMA-NQTCFNIESA-N; COCMFMBNEAMQMA-FOKRCTQASA-N; COCMFMBNEAMQMA-VGKGADPCSA-N; COCMFMBNEAMQMA-KREOYVNCSA-N; COCMFMBNEAMQMA-JPCGPGQUSA-N; COCMFMBNEAMQMA-XEGXWRQYSA-N; COCMFMBNEAMQMA-OGAWIUPOSA-N; COCMFMBNEAMQMA-ZGZKPZGFSA-N; RFSKRKUKTCLIAV-OWXKUJNZSA-N; KAHZQJKLALFAGB-RSEAUNJ…
407.279	452.277	1		LMFA03010230	Sarcoehrendin I	[M+H-CH2O2]+	C25H40O7	YFKVHMFAMUUTDI-HHNLZXQZSA-N
407.281	771.52	1		LMGP02080002	1-(8-[5]-ladderane-octanoyl)-2-(8-[3]-ladderane-octanyl)-sn-glycerophosphoethanolamine	[M+C2H3N+2H]2+	C45H74NO7P	MRHVMLZZGZNKID-PIAQRKNESA-N
407.283	328.261	5		LMFA01170135; LMFA05000640; LMFA05000641; LMFA05000642; LMFA05000715	Nonadecandioic acid; Avocadene 1-acetate; Avocadene 2-acetate; Avocadene 4-acetate; avocadene acetate	[M+C2H6OS+H]+	C19H36O4	IFAWYXIHOVRGHQ-UHFFFAOYSA-N; NLBYRERHXBTBBR-UHFFFAOYSA-N; LUIGTZGBXWZJAX-UHFFFAOYSA-N; MFLWBVVCOWPUBA-UHFFFAOYSA-N; NLBYRERHXBTBBR-OALUTQOASA-N
407.286	812.557	10	PG 39:4	LMGP04010247; LMGP04010305; LMGP04010450; LMGP04010472; LMGP04010502; LMGP04010607; LMGP04010636; LMGP04010689; LMGP04010766; LMGP04010795	PG(17:0/22:4(7Z,10Z,13Z,16Z)); PG(17:2(9Z,12Z)/22:2(13Z,16Z)); PG(18:4(6Z,9Z,12Z,15Z)/21:0); PG(19:0/20:4(5Z,8Z,11Z,14Z)); PG(19:1(9Z)/20:3(8Z,11Z,14Z)); PG(20:3(8Z,11Z,14Z)/19:1(9Z)); PG(20:4(5Z,8Z,11Z,14Z)/19:0); PG(21:0/18:4(6Z,9Z,12Z,15Z)); PG(22:2(13Z,16Z)/17:2(9Z,12Z)); PG(22:4(7Z,10Z,13Z,16Z)/17:0)	[M+2H]2+	C45H81O10P	RNPXMQFFTHJOPA-AOSGTROJSA-N; ZFLLWNFJOPJGBV-XCQJDGMPSA-N; WQBVRVNOUCZMAW-MKULVAFASA-N; GCKOMEHKKCTWBD-QABDFTQZSA-N; XWSXWAVCGHIYDR-MXZZGAQGSA-N; VNZJRTVHOLBORX-KYEFCHRESA-N; WHQCPNUEGBSIEC-YAHSEVICSA-N; MOGHPMXDEOOZIF-UADPPXQOSA-N; YEJPRORHKLIJPR-XCQJDGMPSA-N; ZBGISDAWTGRREH-VVPFOULZSA-N
407.286	374.253	1		LMFA11000718	1-dimethylarsinoyl-octadecane	[M+CH4O+H]+	C20H43OAs	FQKWIWFKMKXREW-UHFFFAOYSA-N
407.287	812.559	1		LMPR01070752	Vaucheriaxanthin 3-acetate 19'-decanoate	[M+2H]2+	C52H76O7	VBLNCQYNHQZAGB-NIVANGALSA-N
407.288	384.299	1		LMFA08020127	N-palmitoyl glutamine	[M+Na]+	C21H40N2O4	KCXYSRAVPMMHKU-SFHVURJKSA-N
407.29	362.318	6		LMFA01030902; LMFA01031049; LMFA07010548; LMFA07010646; LMPK15030045; LMST04010316	24:3(15Z,18Z,21Z); 12Z,15Z,18Z-Tetracosatrienoic acid; (E,E)-3,7,11-Trimethyl-2,6,10-dodecatrienyl nonanoate; 11Z,14Z,17Z-Eicosatrienyl isobutyrate ; Adipostatin I; 5beta-Cholane-3alpha,24-diol	[M+2Na-H]+	C24H42O2	FMLZWXPBUZXGNQ-PDBXOOCHSA-N; CBYBSPWYAMMHKL-QNEBEIHSSA-N; PTGYDEYLBOXVAU-SZAMPSRSSA-N; FRYDRWKXCKGLSO-AGRJPVHOSA-N; IHCHQNXMAUHXID-UHFFFAOYSA-N; ACKIMFUPMAASSZ-LYWYBQTLSA-N
407.29	406.283	1		LMFA00000004	N-linolenoyl-glutamine	[M+H]+	C23H38N2O4	FEFAAEYMDHYUFL-IWFQAGGASA-N
407.29	424.294	1		LMFA08020215	N-(17-hydroxy-9,12-octadecadienoyl)-glutamine	[M+H-H2O]+	C23H40N2O5	JPDHHIDMPUIHBY-YHIZTDPQSA-N
407.291	771.541	5	PS O-36:3; PS P-36:2	LMGP03020029; LMGP03020030; LMGP03020075; LMGP03030020; LMGP03030040	PS(O-18:0/18:3(6Z,9Z,12Z)); PS(O-18:0/18:3(9Z,12Z,15Z)); PS(O-16:0/20:3(8Z,11Z,14Z)); PS(P-16:0/20:2(11Z,14Z)); PS(P-18:0/18:2(9Z,12Z))	[M+C2H3N+2H]2+	C42H78NO9P	BMPKLXCOXSLWJV-XAHPBBGWSA-N; GTJROOJMUSPHPA-YQCNTNRBSA-N; FGNWXTSDDHWUIB-HEBRVESNSA-N; MMKNTYVQGOCYTR-TWSUCGMSSA-N; RZQIRJOYIAGVAY-BUENROCWSA-N
407.291	795.541	4	PS O-38:5; PS P-38:4	LMGP03020085; LMGP03030027; LMGP03030072; LMGP03030090	PS(O-18:0/20:5(5Z,8Z,11Z,14Z,17Z)); PS(P-16:0/22:4(7Z,10Z,13Z,16Z)); PS(P-20:0/18:4(6Z,9Z,12Z,15Z)); PS(P-18:0/20:4(5Z,8Z,11Z,14Z))	[M+H+NH4]2+	C44H78NO9P	CGTQQCNTFJBKEG-YGLMLSOOSA-N; QEDHBIJABLFWFT-ZDHOFTATSA-N; VWUICCZPDWHBKV-LJNVEGNXSA-N; SLORVBLJZVLUCO-IRWABPSZSA-N
407.292	384.303	1		LMFA01030838	26:6(8Z,11Z,14Z,17Z,20Z,23Z)	[M+Na]+	C26H40O2	GLEIIPZRQAMQLG-KUBAVDMBSA-N
407.292	424.295	1	PA O-18:0	LMGP10060004	PA(O-18:0/0:0)	[M+H-H2O]+	C21H45O6P	HUUYDUFSUADEJQ-OAQYLSRUSA-N
407.292	452.29	1	PA 19:0	LMGP10050034	PA(19:0/0:0)	[M+H-CH2O2]+	C22H45O7P	YAERNOYIELLICR-OAQYLSRUSA-N
407.292	368.329	3		LMFA01060144; LMFA01060145; LMFA01060146	2-oxo-tricosanoic acid; 22-oxo-tricosanoic acid; 3-oxo-tricosanoic acid	[M+K]+	C23H44O3	MJYNGVHWLRDRHF-UHFFFAOYSA-N; DWIGCHXTZQHDFF-UHFFFAOYSA-N; RZIUVAXYOUCFAV-UHFFFAOYSA-N
407.294	328.273	2		LMFA08020262; LMFA08020266	N-lauroyl lysine; N6-lauroyl lysine	[M+C2H6OS+H]+	C18H36N2O3	PDQICKRFOKDJCH-INIZCTEOSA-N; GYDYJUYZBRGMCC-INIZCTEOSA-N
407.294	374.261	2		LMFA03010037; LMFA03030010	6k-PGF1alpha-d4; TXB2-d4	[M+CH4O+H]+	C20H30D4O6	KFGOFTHODYBSGM-GKZGVFJGSA-N; XNRNNGPBEPRNAR-LCGOHBJFSA-N
407.294	568.34	2		LMPR0106040002; LMST01080012	(-)-Helvolic acid; Karatavegenin B	[M+H-Hexose-H2O]+	C34H48O7	BDLPFMCATMEQHF-JBKKMLQISA-N; HBGXWELPRPGLBB-AJIQOSEBSA-N
407.294	406.287	1		LMST01031194	(22E,24R)-ergosta-4,6,8(14),22-tetraen-3,15-dione	[M+H]+	C28H38O2	GQXHQDCLIABAJK-FYQXRWMHSA-N
407.294	424.298	7		LMPK13070031; LMST01031090; LMST01031155; LMST01031193; LMST01160004; LMST01160056; LMST03020312	Cuminone I; Norselic acid C; Talarosterone; (22E,24R)-9alpha,15alpha-dihydroxyergosta-4,6,8(14),22-tetraen-3-one; Minabeolide-3; Sinubrasolide L; (22E,24E,26E)-1alpha,26b-dihydroxy-22,23,24,25,26,26a-hexadehydro-26a,26b-dihomo-27-norvitamin D3	[M+H-H2O]+	C28H40O3	ZOXIBXOMKIOCBD-NQLNTKRDSA-N; JHPMFVKZPIBTMK-PBWAOFFKSA-N; APUOKZOJSMYJCH-RKVYFYKZSA-N; ZYMLXUQIZWMDND-SMDPGSKESA-N; NGVZICUXTBJFIV-NRXNXPQTSA-N; PUFLTJAOMGFPSC-UZPHHUJESA-N; DHSBJCJEENJGKO-QDVNLBANSA-N
407.294	452.293	1		LMST01040189	Norselic acid A	[M+H-CH2O2]+	C29H40O4	RZICIXRISYIONZ-QEYQUZSWSA-N
407.296	394.272	9	MG 18:3	LMGL01010030; LMGL01010031; LMGP01050151; LMST04060019; LMST04060022; LMST04060025; LMST04060026; LMST04060027; LMST04060029	15-HETE-G; 12-HETE-G; MG(18:3(5Y,7Z,17)(2OMe[S],12Me)/0:0); Norcholic acid; Norhyocholic acid; Nor-alpha-muricholic acid; Nor-beta-muricholic acid; Nor-omega-muricholic acid; Noravicholic acid	[M+2Li-H]+	C23H38O5	FCHYNXGUKIEWGL-BPVVGZHASA-N; VOBREYBFMGVDHP-KUJNIBRASA-N; ZOURGFUMJSSZCY-OSUNMIFHSA-N; SHUYNJFEXPRUGR-RTCCEZQESA-N; MKGBMQFRNGPURO-BUVMNCMJSA-N; MKGBMQFRNGPURO-SAAUVPRISA-N; MKGBMQFRNGPURO-FGKJBDTKSA-N; MKGBMQFRNGPURO-XTWYTUTLSA-N; ISTFBECBMPJDPY-VMHPPZJZSA-N
407.296	424.299	1		LMST03020616	2alpha-Fluoro-19-nor-22-oxa-1alpha,25-dihydroxyvitamin D3	[M+H-H2O]+	C25H41FO4	IWGFRYMZFYVCFY-AQDMPPKVSA-N
407.297	689.5	24	PC 29:1; PE 32:1; PE 31:0	LMGP01010735; LMGP01011321; LMGP01011343; LMGP01011365; LMGP01011382; LMGP01011411; LMGP01011433; LMGP01011474; LMGP01011521; LMGP02010372; LMGP02010395; LMGP02010432; LMGP02010456; LMGP02010482; LMGP02010520; LMGP02010541; LMGP02010565; LMGP02010622; LMGP02010794; LMGP02010841; LMGP02011199; LMGP02011228; LMGP02011247; LMGP02011268	PC(18:0/11:1(10E)); PC(12:0/17:1(9Z)); PC(13:0/16:1(9Z)); PC(14:0/15:1(9Z)); PC(14:1(9Z)/15:0); PC(15:0/14:1(9Z)); PC(15:1(9Z)/14:0); PC(16:1(9Z)/13:0); PC(17:1(9Z)/12:0); PE(12:0/20:1(11Z)); PE(13:0/19:1(9Z)); PE(14:1(9Z)/18:0); PE(15:0/17:1(9Z)); PE(15:1(9Z)/17:0); PE(16:1(9Z)/16:0); PE(17:0/15:1(9Z)); PE(17:1(9Z)/15:0); PE(18:0/14:1(9Z)); PE(19:1(9Z)/13:0); PE(20:1(11Z)/12:0); PE(18:1(9Z)/14:0…	[M+C6H9N3+2H]2+	C37H72NO8P	CPPUJMJNWVHMDJ-PGUFJCEWSA-N; ZFJMLUIXCCEGJC-QEJMHMKOSA-N; DTUMSOBOXIHQFD-AKTZZRFPSA-N; JCQKWZLUNDUZDT-WMHOIYFHSA-N; YKVGKTUIHABLLA-JUOLSMOWSA-N; QHCPMHATQOFCBT-JUOLSMOWSA-N; LPVIZYQCEISNAB-WMHOIYFHSA-N; DFZPFWCPNMPMKD-AKTZZRFPSA-N; DOSQBTNFKDGFBF-QEJMHMKOSA-N; WZRIMDRLDYVSCD-PBYDCGJFSA-N; VRFLBKDYCLYNCT-QEJMHMKOSA-N; HGOCPWTXRYWCLU-YPZHICNLSA-N; GVNQNKPKRJLYHA-SFENZSGWSA-N; DRQCZUGIWQEMDC-KAVVYCD…
407.299	771.557	1		LMGP01040088	1-(6-[5]-ladderane-hexanyl)-2-(8-[3]-ladderane-octanyl)-sn-glycerophosphocholine	[M+C2H3N+2H]2+	C46H78NO6P	GPVBVKBPQZBYIE-IIWDPXFOSA-N
407.299	328.278	2		LMFA01090052; LMFA01090053	20-fluoro-9Z-eicosenoic acid; 20-fluoro-11Z-eicosenoic acid	[M+C2H6OS+H]+	C20H37FO2	VPTLBQZTVHYNKN-RQOWECAXSA-N; RVGXQPKNVYMEAH-IWQZZHSRSA-N
407.3	374.267	2		LMFA13040029; LMFA13040078	ascr#24; oscr#24	[M+CH4O+H]+	C20H38O6	NRXYKCLIMLPUIO-KWXDATOUSA-N; ODXIHYQVXXYLQK-JRBPQWBISA-N
407.3	388.282	2		LMFA13040028; LMFA13040075	ascr#26; oscr#26	[M+H2O+H]+	C21H40O6	GOMRKSMHAWREDI-TWHPPBISSA-N; PWLVZSHZFIGCNL-QEUVDIPISA-N
407.303	771.565	1	DGCC 36:6	LMGL07010014	DGCC(20:5/16:1)	[M+C2H3N+2H]2+	C46H77NO8	XGZLBUGJBPPENL-ZKMWPFIYSA-N
407.304	812.593	3	PG O-40:4; PG P-40:3	LMGP04020040; LMGP04020063; LMGP04030078	PG(O-18:0/22:4(7Z,10Z,13Z,16Z)); PG(O-20:0/20:4(5Z,8Z,11Z,14Z)); PG(P-20:0/20:3(8Z,11Z,14Z))	[M+2H]2+	C46H85O9P	XUXWKDONJPSPLN-NPAFHZFMSA-N; PFJFQHWTELMJLJ-GPNOQSIOSA-N; AAUKENNWMACBOZ-MWZDPJPLSA-N
407.307	328.285	6		LMFA03050020; LMFA03050021; LMFA03060005; LMFA03060080; LMFA03060081; LMFA03080011	(+/-)14,15-EpETrE-(d8); (+/-)8,9-EpETrE-(d8); 5S-HETE-d8; 15S-HETE-d8; 12S-HETE-d8; (+/-)11,12-EpETrE-d8	[M+C2H6OS+H]+	C20H24D8O3	JBSCUHKPLGKXKH-DSPKLGAASA-N; DBWQSCSXHFNTMO-CWIIEWQYSA-N; KGIJOOYOSFUGPC-IWMWOOIASA-N; JSFATNQSLKRBCI-JCAMWLGVSA-N; ZNHVWPKMFKADKW-OPXGWVKSSA-N; DXOYQVHGIODESM-CXNOEZBLSA-N
407.307	368.344	1		LMST03020618	3-Deoxyvitamin D3	[M+K]+	C27H44	FXKMDILIEQILCA-VDVRBEGSSA-N
407.309	771.578	30	PC 35:2; PE 38:2; PE-NMe2 36:2	LMGP01011360; LMGP01011422; LMGP01011451; LMGP01011487; LMGP01011505; LMGP01011532; LMGP01011561; LMGP01011587; LMGP01011601; LMGP01011621; LMGP01011763; LMGP01011810; LMGP01011839; LMGP01012036; LMGP02010122; LMGP02010124; LMGP02010125; LMGP02010126; LMGP02010326; LMGP02010329; LMGP02010513; LMGP02010536; LMGP02010615; LMGP02010669; LMGP02010811; LMGP02010853; LMGP02010882; LMGP02010998; LMGP020…	PC(13:0/22:2(13Z,16Z)); PC(15:0/20:2(11Z,14Z)); PC(15:1(9Z)/20:1(11Z)); PC(16:1(9Z)/19:1(9Z)); PC(17:0/18:2(9Z,12Z)); PC(17:1(9Z)/18:1(9Z)); PC(17:2(9Z,12Z)/18:0); PC(18:0/17:2(9Z,12Z)); PC(18:1(9Z)/17:1(9Z)); PC(18:2(9Z,12Z)/17:0); PC(19:1(9Z)/16:1(9Z)); PC(20:1(11Z)/15:1(9Z)); PC(20:2(11Z,14Z)/15:0); PC(22:2(13Z,16Z)/13:0); PE(20:2(5Z,8Z)/18:0); PE(18:0/20:2(11Z,14Z)); PE(20:0/18:2(9Z,12Z)); PE…	[M+C2H3N+2H]2+	C43H82NO8P	DYODNQFHUKULKS-AEMPDOMJSA-N; XSSUJRSOHXBICQ-GPDPEMMZSA-N; NOFVNJBAOZZAJT-PHNHSUJYSA-N; KUALEIHSUJVABA-CSUDKONVSA-N; ZSKWZJYUVZYDQU-WESJWMGVSA-N; CWDLNVPVXRALIK-UNUIOPIBSA-N; IWVKTDGDSGYDKO-SAYJRJQVSA-N; QHSSPICKLMYIHE-SAYJRJQVSA-N; NLHFZTMNUMPEOB-UNUIOPIBSA-N; MJWAVUYQCBFFHQ-WESJWMGVSA-N; YEHFEEBDODFKBC-CSUDKONVSA-N; ZBCVQQKYUGAHPJ-PHNHSUJYSA-N; LNGBVAOHJZCRIL-GPDPEMMZSA-N; WRJHYBNPVZBLFF-AEMPDOM…
407.309	795.578	29	PC 37:4; PE 40:4	LMGP01010003; LMGP01011429; LMGP01011542; LMGP01011571; LMGP01011658; LMGP01011687; LMGP01011717; LMGP01011742; LMGP01011770; LMGP01011771; LMGP01011845; LMGP01011875; LMGP01011904; LMGP01012070; LMGP02010677; LMGP02010706; LMGP02010734; LMGP02010764; LMGP02010862; LMGP02010892; LMGP02010922; LMGP02010951; LMGP02011027; LMGP02011054; LMGP02011055; LMGP02011084; LMGP02011113; LMGP02011177; LMGP020…	PC(17:0/20:4(5Z,8Z,11Z,14Z)); PC(15:0/22:4(7Z,10Z,13Z,16Z)); PC(17:1(9Z)/20:3(8Z,11Z,14Z)); PC(17:2(9Z,12Z)/20:2(11Z,14Z)); PC(18:3(6Z,9Z,12Z)/19:1(9Z)); PC(18:3(9Z,12Z,15Z)/19:1(9Z)); PC(18:4(6Z,9Z,12Z,15Z)/19:0); PC(19:0/18:4(6Z,9Z,12Z,15Z)); PC(19:1(9Z)/18:3(6Z,9Z,12Z)); PC(19:1(9Z)/18:3(9Z,12Z,15Z)); PC(20:2(11Z,14Z)/17:2(9Z,12Z)); PC(20:3(8Z,11Z,14Z)/17:1(9Z)); PC(20:4(5Z,8Z,11Z,14Z)/17:0); …	[M+H+NH4]2+	C45H82NO8P	MHUZXLUKTLNHIX-GUNPMBPGSA-N; SZXZIQLLCQQFGE-LITGPGMESA-N; BPIIQQKITIYMTB-JOARWIAASA-N; ANZJEFHOOIIBSA-BUGZYDJQSA-N; TTYYUUSZILXOCI-OXHATVEZSA-N; QRPUCJXFPYFTMB-FBFLODOBSA-N; GFWOXLXCKZEIJO-WHZQUDHQSA-N; DOUWJPYWEPOVAZ-IKXOGLMPSA-N; BCDNKFJGWZWEDN-BYYIVDLPSA-N; JOMWRRWZQPAGHE-FBFLODOBSA-N; KPVUPLKIAKKCDB-BUGZYDJQSA-N; KGYWUSVTPXUSHD-JOARWIAASA-N; PGAZAOMIVQMATM-ZDVDLFHWSA-N; LQQPLTOJFHDGGJ-LITGPGM…
407.31	568.355	2		LMPR01070863; LMPR01070864	Actinioerythrol; Hurghadin	[M+H-Hexose-H2O]+	C38H48O4	MKGRMAIAGDEUTL-HCRLDIIISA-N; MKGRMAIAGDEUTL-PGPRTQMZSA-N
407.311	394.287	1		LMST03020091	25-hydroxy-16,17,23,23,24,24-hexadehydrovitamin D3	[M+2Li-H]+	C27H38O2	ZBBMFEWVLJKYSU-JQJQXOMGSA-N
407.312	452.31	4		LMST03020142; LMST03020143; LMST03020144; LMST03020145	4,4-difluoro-1alpha,25-dihydroxyvitamin D3; (5Z)-4,4-difluoro-1alpha,25-dihydroxyvitamin D3 / (5Z)-4,4-difluoro-1alpha,25-dihydroxycholecalciferol; 23,23-difluoro-1alpha,25-dihydroxyvitamin D3; 24,24-difluoro-1alpha,25-dihydroxyvitamin D3	[M+H-CH2O2]+	C27H42O3F2; C27H42F2O3	GCODTJZESMVHBK-RHDZNSGOSA-N; GCODTJZESMVHBK-AWMHHUHESA-N; RULUGCIDKTYTMP-ZPURXJTESA-N; PQKFUDVFSOEHDQ-ZPURXJTESA-N
407.313	384.324	2		LMFA01170038; LMFA05000700	Tricosanedioic acid; Tetrahydropersin	[M+Na]+	C23H44O4	QJXPRGZXRIIGOP-UHFFFAOYSA-N; ZLVJJMWEIHRVLD-UHFFFAOYSA-N
407.314	771.586	2		LMSP05010097; LMSP05010098	Termitomycesphin B; Termitomycesphin D	[M+C2H3N+2H]2+	C43H81NO10	YGHZUFAKQVBOFS-UHOUMNMTSA-N; QAILYARUQKXWON-FLBUHPAXSA-N
407.315	689.536	9	PC O-30:1; PC P-30:0; PE O-33:1; PE P-33:0	LMGP01020014; LMGP01020179; LMGP01030021; LMGP01030046; LMGP02020028; LMGP02020043; LMGP02030015; LMGP02030038; LMGP02030063	PC(O-14:0/16:1(9Z)); PC(O-16:0/14:1(9Z)); PC(P-16:0/14:0); PC(P-18:0/12:0); PE(O-16:0/17:1(9Z)); PE(O-18:0/15:1(9Z)); PE(P-16:0/17:0); PE(P-18:0/15:0); PE(P-20:0/13:0)	[M+C6H9N3+2H]2+	C38H76NO7P	ZCNUNZUDXNSNRZ-WTWBAFHPSA-N; YMBXMIQDISYIFB-IEHWZJNJSA-N; SOUFUEMRDVBNJD-APMJBGCSSA-N; GJSBTTCVYUOSMQ-APMJBGCSSA-N; LDSPELKUOUZSNN-HTWJHTIYSA-N; CLZWXQSLDHDQQJ-SVKAEJSDSA-N; YGRACTBCKJUYKM-APMJBGCSSA-N; NSTZSTAULFBDON-APMJBGCSSA-N; ZEANAEAKLIXUMF-APMJBGCSSA-N
407.316	374.282	38		LMFA01050438; LMFA01050587; LMFA01050588; LMPK15040006; LMPR0105050002; LMST03020023; LMST04010127; LMST04010128; LMST04010129; LMST04010130; LMST04010131; LMST04010132; LMST04010133; LMST04010198; LMST04010199; LMST04010200; LMST04010201; LMST04010202; LMST04010203; LMST04010204; LMST04010205; LMST04010206; LMST04010207; LMST04010208; LMST04010209; LMST04010210; LMST04010211; LMST04010212; LMST0…	15-hydroxy-tetracosa-6,9,12,16,18-pentaenoic acid; 15R-HTPE; 15S-HTPE; 6-((Z)-heptadec-8-en-1-yl)salicylic acid; Drophiobiolin A; 1alpha,24-dihydroxy-25,26,27-trinorvitamin D3 / 1alpha,24-dihydroxy-25,26,27-trinorcholecalciferol; 3-Oxo-5beta-cholan-24-oic Acid; 3-Oxo-5alpha-cholan-24-oic Acid; 6-Oxo-5beta-cholan-24-oic Acid; 6-Oxo-5alpha-cholan-24-oic Acid; 7-Oxo-5beta-cholan-24-oic Acid; 12-Oxo-…	[M+CH4O+H]+	C24H38O3	WCPFNHAOKQUJEV-YQUHDJBSSA-N; WCPFNHAOKQUJEV-XOXYUZRWSA-N; WCPFNHAOKQUJEV-CCRANPHBSA-N; NRSDQEWAMHRTMK-KTKRTIGZSA-N; ZZSQHMZBHOUTPQ-AZJRAAIXSA-N; GAFYEUBDVXSMDD-UUSULHAXSA-N; KIQFUORWRVZTHT-OPTMKGCMSA-N; KIQFUORWRVZTHT-LZQMWTLUSA-N; WIYCLWGXUJWTBW-UPVUKQMHSA-N; WIYCLWGXUJWTBW-CTICWCIZSA-N; ZKGCEXPUCJDWMB-ZRDLOGARSA-N; RVGVSOKFBAOUCH-LDTZHDHYSA-N; RVGVSOKFBAOUCH-XNOSPDIJSA-N; PBEOKCZYNAQOKE-HBRDEYF…
407.316	388.298	5		LMPK03000095; LMPR0105060002; LMST03020026; LMST03020027; LMST03020028	3-hydroxy-4R-methyl-2-(n-eicos-11'-yn-19'-enyl)but-2-enolide; (+)-Desoxyscalarin; 1alpha-hydroxy-21-nor-20-oxavitamin D3 / 1alpha-hydroxy-21-nor-20-oxacholecalciferol; 1alpha,25-dihydroxy-23,24-dinorvitamin D3 / 1alpha,25-dihydroxy-23,24-dinorcholecalciferol; 1alpha,25-dihydroxy-26,27-dinorvitamin D3	[M+H2O+H]+	C25H40O3	TUMIGHLOHBQEQM-JOCHJYFZSA-N; TVZPMYDGQOHLDW-VMCJJPMPSA-N; QWGDZWGWMIPRQO-CFNSAOOPSA-N; RLSMOAYWQBGQRJ-ZXJYBIJOSA-N; FTJKPFGKYIIGLG-COOBJOAZSA-N
407.316	406.308	7		LMPK13070013; LMST03020546; LMST04070027; LMST04070032; LMST04070033; LMST04070036; LMST04070040	Oblatone G; 1alpha,25-dihydroxy-19-nor-22-oxavitamin D3; 26,27-dinor-3alpha,6alpha,12alpha-trihydroxy-5beta-cholestan-24-one; Homochenodeoxycholic acid; Homoursodeoxycholic acid; Homohyodeoxycholic acid; Homomurideoxycholic acid	[M+H]+	C25H42O4	GEOLXBSRHFGZNS-UHFFFAOYSA-N; LEPQAQLZNZOPNI-XAIYVRTCSA-N; XZKHOQXQDMYABL-BCWNTCASSA-N; ZKKGBMOMGYRROF-IFJDUOSNSA-N; ZKKGBMOMGYRROF-ZQMFMVRBSA-N; XWAJPWYWLZPCBU-QWXHOCAMSA-N; XWAJPWYWLZPCBU-JGRPPYRTSA-N
407.319	328.298	7		LMFA01050073; LMFA01050074; LMFA01050075; LMFA01050255; LMFA01080031; LMPR0104010011; LMPR0104010015	2-hydroxy-eicosanoic acid; 3-hydroxy-eicosanoic acid; 20-hydroxy-eicosanoic acid; 3R-hydroxy-eicosanoic acid; 11-methoxy-nonadecanoic acid; 2-hydroxyphytanic acid; (2S)-2-hydroxyphytanic acid	[M+C2H6OS+H]+	C20H40O3	CPLYLXYEVLGWFJ-UHFFFAOYSA-N; XXKHCFPQYSMGCI-UHFFFAOYSA-N; JLDIWYKSFMPIDW-UHFFFAOYSA-N; XXKHCFPQYSMGCI-LJQANCHMSA-N; ROZAZLGTUNTXFB-UHFFFAOYSA-N; CGKMKXBKVBXUGK-UHFFFAOYSA-N; CGKMKXBKVBXUGK-LFVBFMBRSA-N
407.322	812.63	3	PA 44:2	LMGP10010722; LMGP10010751; LMGP10010781	PA(22:0/22:2(13Z,16Z)); PA(22:1(11Z)/22:1(11Z)); PA(22:2(13Z,16Z)/22:0)	[M+2H]2+	C47H89O8P	QNEQLPQRILTRGB-FSZLMONYSA-N; JEVFZJVQQUZSMY-JETGJAJJSA-N; DEZRWCJGSULASM-YPJAHOAKSA-N
407.326	362.355	1		LMPR0105010002	C25:2 6,7-Epoxy highly branched isoprenoid	[M+2Na-H]+	C25H46O	YOCDPWQZFQLBCY-UHFFFAOYSA-N
407.328	771.614	10	PC O-36:2; PC P-36:1; PE P-39:1	LMGP01020188; LMGP01020203; LMGP01020263; LMGP01030013; LMGP01030037; LMGP01030081; LMGP01030130; LMGP01030136; LMGP01030146; LMGP02030080	PC(O-16:0/20:2(11Z,14Z)); PC(O-18:0/18:2(9Z,12Z)); PC(O-18:1(9Z)/18:1(11Z)); PC(P-18:0/18:1(9Z)); PC(P-16:0/20:1(11Z)); PC(P-20:0/16:1(9Z)); PC(P-18:0/18:1(11Z)); PC(P-18:1(11Z)/18:0); PC(P-18:1(9Z)/18:0); PE(P-20:0/19:1(9Z))	[M+C2H3N+2H]2+	C44H86NO7P	ZYLPVUZBZNMVMR-ZBBHDILGSA-N; LMGTVCKIUNTOEP-HJTCUGKVSA-N; GSROTDACALJGFK-YIFANWOHSA-N; DSWOVBIRJNAJAF-NVJOKYTBSA-N; WXILBCFZIXHZIG-KOUVQCMKSA-N; VJLIPCRZQXFBOZ-CESBNGMCSA-N; JDTHSYITWRQVSV-CESBNGMCSA-N; JYHADTSONAUXLU-NMAVXMHBSA-N; ZOTYCHIFTCFAHC-KOUVQCMKSA-N; XNZQOYAFZKVKCP-KVMTUJEASA-N
407.328	795.614	10	PC O-38:4; PC P-38:3	LMGP01020100; LMGP01020102; LMGP01020192; LMGP01020231; LMGP01020247; LMGP01030067; LMGP01030088; LMGP01030089; LMGP01030131; LMGP01030138	PC(O-18:0/20:4(5E,8E,11E,14E)); PC(O-18:0/20:4(5Z,8Z,11Z,14Z)); PC(O-16:0/22:4(7Z,10Z,13Z,16Z)); PC(O-20:0/18:4(6Z,9Z,12Z,15Z)); PC(O-18:0/20:4(8Z,11Z,14Z,17Z)); PC(P-18:0/20:3(8Z,11Z,14Z)); PC(P-20:0/18:3(6Z,9Z,12Z)); PC(P-20:0/18:3(9Z,12Z,15Z)); PC(P-18:0/20:3(5Z,8Z,11Z)); PC(P-18:1(11Z)/20:2(11Z,14Z))	[M+H+NH4]2+	C46H86NO7P	GBNPCIWXLWZJGA-RIBNYSSJSA-N; GBNPCIWXLWZJGA-IGBSIYCFSA-N; AARXMRRIHQKKME-DEQAVREKSA-N; LOQZYNPIYWRRIP-CJJPFGIKSA-N; PTKWWHCMNOQBSL-TXZKCYEUSA-N; LIRPHCPLRLOMHJ-ABWFFGIPSA-N; CEUQNNDLLOKTLB-HHWJWRIBSA-N; LOVPQLVHNUDWRI-PEGMNDKWSA-N; GDXHWAGFLXXWJB-FJXNGXPBSA-N; HIXAZEWYTJZKID-PYOQPOKHSA-N
407.328	384.339	35		LMST01010015; LMST01010016; LMST01010066; LMST01010069; LMST01010095; LMST01010206; LMST01010239; LMST01010242; LMST01010247; LMST01010248; LMST01010286; LMST01010317; LMST01010349; LMST01010350; LMST01010351; LMST01031048; LMST01031049; LMST01110008; LMST01110015; LMST03020001; LMST03020217; LMST03020219; LMST03020220; LMST03020221; LMST03020222; LMST03020223; LMST03020224; LMST03020225; LMST030…	Cholestenone; Desmosterol; Zymosterol; 7-dehydrocholesterol; 22-dehydrocholesterol; 5alpha-cholesta-7,24-dien-3beta-ol; 5alpha-cholesta-8-en-3-one; 8-Dehydrocholesterol; Lumisterol 3; 3-ketocholesterol; Cystosterol; 22Z-dehydrocholesterol; 1-(5alpha)-cholestenone; 5, 20(22)-cholestadienol; 4,6-cholestadienol; 27-nor-ergosta-5,22E-dien-3beta-ol; Occelasterol; 24,26-cyclocholesterol; 22-dehydro-24,…	[M+Na]+	C27H44O	NYOXRYYXRWJDKP-GYKMGIIDSA-N; AVSXSVCZWQODGV-DPAQBDIFSA-N; CGSJXLIKVBJVRY-XTGBIJOFSA-N; UCTLRSWJYQTBFZ-DDPQNLDTSA-N; UPGTYLFCVNHBTN-OFAYOZIESA-N; PKEPPDGGTSZLBL-SKCNUYALSA-N; RZSXSHNNQBIPTL-ZSBATXSLSA-N; VUKORTMHZDZZFR-BXAZICILSA-N; UCTLRSWJYQTBFZ-XMVWLVNMSA-N; GGCLNOIGPMGLDB-GYKMGIIDSA-N; DGMBRFFGNNFDAC-DZESUMFASA-N; UPGTYLFCVNHBTN-MMEGKJBPSA-N; IIPHPVVRBVBREZ-UXIWKSIVSA-N; BWXPSPNRVJBBAK-WLMKBGE…
407.328	568.374	1	PG 22:0	LMGP04050028	PG(22:0/0:0)	[M+H-Hexose-H2O]+	C28H57O9P	SLMZPWURDILDNG-RRPNLBNLSA-N
407.328	452.327	1	PA O-20:0	LMGP10060003	PA(O-20:0/0:0)	[M+H-CH2O2]+	C23H49O6P	QJMMUVQGRUQFOP-HSZRJFAPSA-N
407.329	368.365	15		LMFA01010024; LMFA01020021; LMFA01020229; LMFA01020231; LMFA01020232; LMFA01020293; LMFA01020308; LMFA07010031; LMFA07010405; LMFA07010430; LMFA07010445; LMFA07010475; LMFA07010476; LMFA07010658; LMFA07010662	Lignoceric acid; 22-methyl-tricosanoic acid; 2,4-dimethyl-docosanoic acid; 3,15-dimethyl-docosanoic acid; 21-methyl-tricosanoic acid; Mycosanoic acid (C24); Mycocerosic acid (C24); Lauryl laurate; Docosyl acetate; eicosyl butyrate; octadecyl hexanoate; hexyl octadecanoate; ethyl docosenyl; 4-Methyl-3-heptyl palmitate; Eicosyl isobutyrate	[M+K]+	C24H48O2	QZZGJDVWLFXDLK-UHFFFAOYSA-N; KGHVQLDYCDULEN-UHFFFAOYSA-N; QYNTVLCDAYKUMH-UHFFFAOYSA-N; OIQLVWBPMHLONE-UHFFFAOYSA-N; ZFMBTKXCQZOFGH-UHFFFAOYSA-N; QYNTVLCDAYKUMH-GOTSBHOMSA-N; QYNTVLCDAYKUMH-DHIUTWEWSA-N; CYUUZGXOQDCCGH-UHFFFAOYSA-N; AWYRDXDPCQRJHE-UHFFFAOYSA-N; KXZTZTCVTSKMMY-UHFFFAOYSA-N; GQKMJPMHAWIENG-UHFFFAOYSA-N; SMWDEDPRQFUXNH-UHFFFAOYSA-N; JIZCYLOUIAIZHQ-UHFFFAOYSA-N; ZQMFEFNLIVRCJO-UHFFFAO…
407.331	424.334	1		LMPR02020054	alpha-tocotrienol	[M+H-H2O]+	C29H44O2	RZFHLOLGZPDCHJ-XZXLULOTSA-N
407.331	452.329	7		LMST01010404; LMST03020444; LMST03020445; LMST03020446; LMST03020447; LMST03020643; LMST03020644	Endertiin A; (17E)-1alpha,25-dihydroxy-26,27-dimethyl-17,20,22,22,23,23-hexadehydro-24a-homovitamin D3; (17Z)-1alpha,25-dihydroxy-26,27-dimethyl-17,20,22,22,23,23-hexadehydro-24a-homovitamin D3; 1alpha,25-dihydroxy-26,27-dimethyl-20,21,22,22,23,23-hexadehydro-24a-homovitamin D3; (22E,24E,24bE)-1alpha,25-dihydroxy-22,23,24,24a,24b,24c-hexadehydro-24a,24b,24c-trihomovitamin D3; VD 2728; VD 2736	[M+H-CH2O2]+	C30H44O3	ZROQCPFOIGVEOJ-XKPQIJIDSA-N; LDBKLYNYGNTNPR-DDIJZKIRSA-N; LDBKLYNYGNTNPR-HLMJQHMXSA-N; FUACGRVKINJABS-VIMCQSTISA-N; VSOSOBFMILCSMS-GGPVBBGFSA-N; AHKACQBAPDEQTN-WHZAAVMFSA-N; AHKACQBAPDEQTN-WTCBGJKXSA-N
407.332	771.622	5	GlcCer 38:1; GlcCer 37:1; GlcCer 36:1	LMSP05010070; LMSP05010184; LMSP05010190; LMSP0501AA68; LMSP0501AA77	GlcCer(d18:1(8Z)/20:0(2OH[R])); GlcCer(d16:1(4E)(15Me)/21:0(2OH); GlcCer(d16:1(4E)(15Me)/20:0(19Me)(2OH); GlcCer(d14:1(4E)/24:0(2OH)); GlcCer(d16:1(4E)/22:0(2OH))	[M+C2H3N+2H]2+	C44H85NO9	SHWNCICBDWSAAF-HRXAKBBOSA-N; UEPLVDQQWMQLTP-ZJIUDLAFSA-N; UPAKGHWIVQADDQ-AUCVBPHTSA-N; AKUNPUODMHJKPX-WORUOOATSA-N; DHERRFSDLNUGOK-WORUOOATSA-N
407.332	795.622	3		LMSP05010157; LMSP05010158; LMSP05010169	Oreacerebroside A; Oreacerebroside D; Ophidiacerebroside B	[M+H+NH4]2+	C46H85NO9	XESDOPMJHRNWTH-KEJMQFMQSA-N; XESDOPMJHRNWTH-NZLKFSNESA-N; ODCNSAFMAMQPIR-XZDTXDSWSA-N
407.332	394.308	3		LMST04010301; LMST04010302; LMST04010303	Petromyzonol; 5beta-Cholane-3alpha,7alpha,12alpha,24-tetrol; 5beta-Cholane-3alpha,7alpha,23,24-tetrol	[M+2Li-H]+	C24H42O4	BMSROUVLRAQRBY-JLIFGLSWSA-N; BMSROUVLRAQRBY-YHEMGIGTSA-N; KIBSVJDSQSAPPG-NJFYBWPLSA-N
407.334	812.653	3		LMST01010374; LMST01040210; LMST01040214	18:1-Glc-cholesterol; 16:0-Glc-Stigmasterol; 16:1-Glc-Sitosterol	[M+2H]2+	C51H88O7	DDMRUBMQFNAWDK-DYLYUVJGSA-N; SQDYRCMAEQXKCQ-BGPOZWQASA-N; OMHUFUKAYBXQSD-LODQGPTASA-N
407.346	812.677	2	SM 42:2	LMSP03010007; LMSP03010081	SM(d18:1/24:1(15Z)); SM(d18:2/24:0)	[M+2H]2+	C47H93N2O6P	WKZHECFHXLTOLJ-QYKFWSDSSA-N; DACOGJMBYLZYDH-GXJPFUDISA-N
407.347	394.324	3		LMST01031002; LMST01031015; LMST01031023	Ergosta-5,7,22E,24(28)-tetraenol; ergosta-5,7,22,24(28)-tetraen-3beta-ol; Dehydroergosterol	[M+2Li-H]+	C28H42O	SQFQJKZSFOZDJY-HDGIISFRSA-N; SQFQJKZSFOZDJY-CVGLIYDESA-N; QSVJYFLQYMVBDR-CMNOFMQQSA-N
407.35	384.36	6		LMFA01020332; LMFA01050080; LMFA01050213; LMFA01050214; LMFA01050321; LMFA01080016	Mycolipanolic acid (C24); DL-Cerebronic acid; 24-hydroxy-tetracosanoic acid; 3-hydroxy-tetracosanoic acid; 2R-hydroxy-tetracosanoic acid; 15-methoxy-tricosanoic acid	[M+Na]+	C24H48O3	ZBLKLSFDPKPPQY-MLCQCVOFSA-N; MSUOLNSQHLHDAS-UHFFFAOYSA-N; OVBKVWSHXDCSTK-UHFFFAOYSA-N; DVDLWGAAEYKXSB-UHFFFAOYSA-N; MSUOLNSQHLHDAS-HSZRJFAPSA-N; XAHQMQMCLFTERG-UHFFFAOYSA-N
407.35	795.659	2	GlcCer 41:2; GalCer 41:2	LMSP0501AA38; LMSP0501AC23	GlcCer(d18:2/23:0); GalCer(d18:2/23:0)	[M+H+NH4]2+	C47H89NO8	WKJGTBSWYQRTEJ-SOTGTZPJSA-N; WKJGTBSWYQRTEJ-PBFIFAMQSA-N
407.352	374.318	4		LMFA01030745; LMFA01140070; LMPK15030031; LMPR03070025	12,14-Pentacosadiynoic acid; 19-phenyl nonadecanoic acid; 5-((Z)-nonadec-8-en-1-yl)resorcinol; Dolichoic acid-[18-20]	[M+CH4O+H]+	C25H42O2	WGUBUTPKAGTFAB-UHFFFAOYSA-N; CZXWTZXPCXQSPH-UHFFFAOYSA-N; ACEHMJPBIOAJFL-QXMHVHEDSA-N; ODMPTSNPVHBMBA-ZTWRLTPTSA-N
407.352	388.334	6		LMFA01030824; LMFA07010647; LMST03020562; LMST03020563; LMST03020564; LMST03020565	26:4(11Z,14Z,17Z,20Z); 7Z,13Z,16Z,19Z-Docosatetraenyl isobutyrate; 1alpha,25-dihydroxy-3-deoxy-19-norvitamin D3 / 1alpha,25-dihydroxy-3-deoxy-19-norcholecalciferol; 1beta,25-dihydroxy-3-deoxy-19-norvitamin D3 / 1beta,25-dihydroxy-3-deoxy-19-norcholecalciferol; 25-dihydroxy-19-nor-3-epivitamin D3 / 25-dihydroxy-19-nor-3-epicholecalciferol; 25-dihydroxy-19-norvitamin D3 / 25-dihydroxy-19-norcholeca…	[M+H2O+H]+	C26H44O2	ICYODDOZZLYLIV-DOFZRALJSA-N; IHFUWVNHVLVCKZ-LYBCEPMBSA-N; LJMDYVKRZKWSKK-UDMMNZRLSA-N; LJMDYVKRZKWSKK-ZMGAXKPASA-N; LJMDYVKRZKWSKK-ICYJSZSXSA-N; LJMDYVKRZKWSKK-QNVYRYJHSA-N
407.352	406.345	1		LMFA01150031	15-(3,4-dimethyl-5-pentylfuran-2-yl)-pentadecanoic acid	[M+H]+	C26H46O3	WYVWYCPRCDUPPH-UHFFFAOYSA-N
407.352	812.689	37	TG 49:4	LMGL03010035; LMGL03012733; LMGL03012904; LMGL03013292; LMGL03013318; LMGL03013386; LMGL03013408; LMGL03013429; LMGL03013504; LMGL03013521; LMGL03013536; LMGL03013699; LMGL03013727; LMGL03013802; LMGL03013826; LMGL03013910; LMGL03013928; LMGL03013929; LMGL03014184; LMGL03014210; LMGL03014279; LMGL03014300; LMGL03014301; LMGL03014321; LMGL03014589; LMGL03014615; LMGL03014683; LMGL03014684; LMGL030…	TG(16:1(9Z)/16:1(9Z)/17:2(9Z,12Z))[iso3]; TG(13:0/18:2(9Z,12Z)/18:2(9Z,12Z))[iso3]; TG(15:0/17:2(9Z,12Z)/17:2(9Z,12Z))[iso3]; TG(12:0/15:0/22:4(7Z,10Z,13Z,16Z))[iso6]; TG(12:0/15:1(9Z)/22:3(10Z,13Z,16Z))[iso6]; TG(12:0/17:0/20:4(5Z,8Z,11Z,14Z))[iso6]; TG(12:0/17:1(9Z)/20:3(8Z,11Z,14Z))[iso6]; TG(12:0/17:2(9Z,12Z)/20:2(11Z,14Z))[iso6]; TG(12:0/18:3(6Z,9Z,12Z)/19:1(9Z))[iso6]; TG(12:0/18:3(9Z,12Z,1…	[M+2H]2+	C52H92O6	CHSAHWHLBZZZRS-UFNJCNMGSA-N; ULHKLWVKJIOPJN-UQCLEWIPSA-N; YNUVZUAYBOJUJS-IZFLKWDRSA-N; BATVZLGGZVWAMW-FUVYSXLCSA-N; LLLLPNCLTYFHAW-PHLJTVPXSA-N; PTTZCYODXBATDF-NECPEQGMSA-N; FABCXVBQLDTVJU-SGMIBEJUSA-N; BKRHAMBZZKKNDU-QZTADWNESA-N; ANINHDMVGRPQEQ-IPBPVVGVSA-N; YHXNAXCZVYGSQH-PUHLQQSMSA-N; QTYDIZFAHWDOKT-WLIAVHOMSA-N; PMYYDIQYRHOCHX-FUVYSXLCSA-N; YCJICRACDYWSHS-AVLZBFOVSA-N; YMFWEINNZAGGQZ-CQAXYWS…
407.352	424.355	3	FAHFA 26:1	LMFA07090134; LMFA07090135; LMFA07090136	FAHFA(14:1(7Z)1/3-O-12:0); FAHFA(16:1(9Z)1/3-O-10:0); FAHFA(10:0/3-O-16:1(9Z)	[M+H-H2O]+	C26H48O4	KVRNNHMTWNTTSJ-SEYXRHQNSA-N; NJJSIZAZJSWBRS-QXMHVHEDSA-N; SNXMQJMUKYRDQM-SEYXRHQNSA-N
407.352	452.35	24		LMST01010238; LMST01010240; LMST01010241; LMST01010321; LMST01010323; LMST04030003; LMST04030004; LMST04030009; LMST04030012; LMST04030015; LMST04030016; LMST04030017; LMST04030018; LMST04030019; LMST04030026; LMST04030027; LMST04030032; LMST04030038; LMST04030039; LMST04030041; LMST04030086; LMST04030091; LMST04030092; LMST04030177	5a-Cholestane-3a,7a,12a,23,25-pentol; 5b-Cholestane-3a,7a,12a,23R,25-pentol; 5b-Cholestane-3a,7a,12a,23S,25-pentol; 5alpha-cholestan-3beta,6alpha,8beta,15alpha,24S-triol; (25S)-5alpha-cholestan-3beta,6beta,15alpha,16beta,26-pentol; alpha-Trichechol; 5beta-Cholestane-2beta,3alpha,7alpha,12alpha,26-pentol; Latimerol; 5alpha-Cholestane-3beta,7alpha,12alpha,25,26-pentol; Bufol; 5beta-Cholestane-3alph…	[M+H-CH2O2]+	C27H48O5	OXSBBBPDYVCAKC-TZKLZKNISA-N; OXSBBBPDYVCAKC-DYGXNTOZSA-N; OXSBBBPDYVCAKC-WGFUQMKWSA-N; SOWQHVUKEGVMMG-YESSVQNESA-N; LOHYQIICSUGJLE-ULEKDTFZSA-N; WLAXYIXLDQTVJE-JGXBBTQFSA-N; HULTZIXIJZAWNK-QNZXEWCPSA-N; JNMALBXXJSWZQY-CDVBXDGBSA-N; XZDHXPDYLPEFQI-CGNNBXCQSA-N; XZDHXPDYLPEFQI-GIQUADRUSA-N; XZDHXPDYLPEFQI-FIMPYCPFSA-N; CPKBPCHJXMSTOE-GEQXBJOASA-N; CPKBPCHJXMSTOE-OYYINRPOSA-N; JNMALBXXJSWZQY-BBBUMGA…
407.355	328.334	4		LMFA05000077; LMFA05000078; LMFA05000079; LMFA05000579	13-methyl-1,2-eicosanediol; 15-methyl-1,2-eicosanediol; 1,2-heneicosanediol; 1,21-Heneicosanediol	[M+C2H6OS+H]+	C21H44O2	HLXVHSPYYLVOJR-UHFFFAOYSA-N; CWVKRPMEOLUEOW-UHFFFAOYSA-N; ITFHSQPJHPCIPS-UHFFFAOYSA-N; YDIUKXTYXBWRIP-UHFFFAOYSA-N
407.362	362.391	2		LMFA11000452; LMFA11000533	5,9-Hexacosadiene; 9,10-Hexacosadiene	[M+2Na-H]+	C26H50	AJJBRVBMTUFOOA-QNBOAHBYSA-N; JTZGBDMNQNRSDR-UHFFFAOYSA-N
407.367	406.36	1		LMPR01070141	4,4'-Diapophytofluene	[M+H]+	C30H46	XJMTWNXFNQAKGS-AXODYVGMSA-N
407.367	424.371	4		LMST01030107; LMST01040268; LMST01050018; LMST01060032	4alpha,14alpha-dimethyl-24-methylene-cholest-7,9(11)-dien-3beta-ol; Craterol B; 24-isopropenyl-22E-dehydrocholesterol; Gorgostan-5,25-dien-3beta-ol	[M+H-H2O]+	C30H48O	MQQBTSOGCQNWAX-VSADUBDNSA-N; AUCIWPPLYCDGLT-VIAQXFFJSA-N; BALNAVKTUKBYSD-KVNPXXKRSA-N; ZYTBXNAKIWUFKQ-PVNJCSFGSA-N
407.367	452.365	1		LMPR02030030	phyllohydroquinone	[M+H-CH2O2]+	C31H48O2	BUFJIHPUGZHTHL-NKFFZRIASA-N
407.373	374.34	1		LMGL01020065	1-O-(2R-hydroxy-nonadecyl)-sn-glycerol	[M+CH4O+H]+	C22H46O4	TYAPEMWQBJOODI-YADHBBJMSA-N
407.373	388.355	1		LMGL01020066	1-O-(2R-hydroxy-eicosanyl)-sn-glycerol	[M+H2O+H]+	C23H48O4	FFCCOKZAHAOJBA-PKTZIBPZSA-N
407.379	406.372	1		LMST01010148	24,25-epoxy-cholesterol(d6)	[M+H]+	C27H38D6O2	OSENKJZWYQXHBN-LRCQYHTQSA-N
407.381	689.669	1	Cer 45:2	LMSP02010174	Cer(d18:2/27:0)	[M+C6H9N3+2H]2+	C45H87NO3	VVFVBEHYHACPIE-QQHMVBJHSA-N
407.382	568.428	61		LMPR01070013; LMPR01070029; LMPR01070030; LMPR01070031; LMPR01070033; LMPR01070034; LMPR01070035; LMPR01070036; LMPR01070037; LMPR01070038; LMPR01070039; LMPR01070040; LMPR01070043; LMPR01070049; LMPR01070152; LMPR01070172; LMPR01070179; LMPR01070185; LMPR01070186; LMPR01070261; LMPR01070273; LMPR01070274; LMPR01070288; LMPR01070289; LMPR01070303; LMPR01070417; LMPR01070427; LMPR01070477; LMPR010…	meso-Zeaxanthin/ (3R,3'S)-Zeaxanthin; Lutein F; Lutein B/ Calthaxanthin/ 3'-Epilutein; Lutein D; Tunaxanthin H; Tunaxanthin I; Tunaxanthin E; Tunaxanthin C; Tunaxanthin D; Tunaxanthin J; Tunaxanthin B; Tunaxanthin G; Lutein G; Cryptocapsin; Demethylspheroidenone; 1'-OH-4-Keto-gamma-carotene; 1,1'-(OH)2-3,4,3',4'-Tetradehydrolycopene; Deoxymyxol; Plectaniaxanthin; Zeaxanthin; Lactucaxanthin; Lutei…	[M+H-Hexose-H2O]+	C40H56O2	JKQXZKUSFCKOGQ-YOPUJPICSA-N; KBPHJBAIARWVSC-WTAPCXIZSA-N; KBPHJBAIARWVSC-IRHPOQNPSA-N; KBPHJBAIARWVSC-GYCOYQKKSA-N; BIPAHAFBQLWRMC-DBODQZQTSA-N; BIPAHAFBQLWRMC-NXOKBDJASA-N; BIPAHAFBQLWRMC-PPMCSIJSSA-N; BIPAHAFBQLWRMC-JOVJGZHYSA-N; BIPAHAFBQLWRMC-BVRLZCHZSA-N; BIPAHAFBQLWRMC-JDTCNTSWSA-N; BIPAHAFBQLWRMC-XSTMCHHISA-N; BIPAHAFBQLWRMC-OZOWXTMWSA-N; KBPHJBAIARWVSC-XWUGOPFFSA-N; ITZNDVRDABSNRE-VUWSZMC…
407.388	374.355	1		LMST01010291	19-norcholestanol	[M+CH4O+H]+	C26H46O	YPUSVPPKDFWEHB-PDCPANKYSA-N
407.388	388.371	5		LMFA12000226; LMST01010077; LMST01010078; LMST01010098; LMST04030110	18Z,21Z,24Z-Heptacosatrien-10-one; Dihydrocholesterol; Coprostanol; Epi-cholestanol; Epi-coprostanol	[M+H2O+H]+	C27H48O	MLKYJOAUVPJTPH-BBDKIWCZSA-N; QYIXCDOBOSTCEI-QCYZZNICSA-N; QYIXCDOBOSTCEI-NWKZBHTNSA-N; QYIXCDOBOSTCEI-FBVYSKEZSA-N; QYIXCDOBOSTCEI-KKFSNPNRSA-N
407.388	406.381	4		LMFA01020359; LMFA01020360; LMFA01020363; LMFA01030750	26:2(5Z,9Z)(25Me); 26:2(5Z,9Z)(24Me); 27:2(5Z,9Z); 2,4,6-trimethyl-2,15-tetracosadienoic acid	[M+H]+	C27H50O2	DNEGLXLXJLONIP-CCVDTEMHSA-N; LLEYTKLOPIVSOG-CCVDTEMHSA-N; QHCUSXRHMXVISV-ZCIBKELESA-N; KPNSOKYZIINHDY-GVKIQVMWSA-N
407.388	452.387	1		LMFA07040063	2-Hydroxy-24-keto-octacosanolide	[M+H-CH2O2]+	C28H52O4	XHLPRIJMQZUNTK-UHFFFAOYSA-N
407.389	795.736	1	TG 47:1	LMGL03012614	TG(15:0/17:1(9Z)/15:0)	[M+H+NH4]2+	C50H89D5O6	ZURCUFHSCCLXMJ-HPIRUJEDSA-N
407.404	424.407	3		LMPR04000031; LMPR04000032; LMPR04000041	2R-methyl-hop-21-ene; 2R-methyl-hop-22(29)-ene; 2R-methyl-hop-17(21)-ene	[M+H-H2O]+	C31H52	DCWVPPVTQYJCHM-JUXJBJCDSA-N; WRWGAVHZMRVAHC-OUKUEWGWSA-N; ONQNHFFIXHEQPK-PGVSLFDPSA-N
407.405	795.768	2	Cer 50:0	LMSP02030044; LMSP02030074	Cer(t18:0/32:0(32OH)); Cer(t18:0/32:0(2OH))	[M+H+NH4]2+	C50H101NO5	HWPSYVBOMCYYHS-ITVUJDHZSA-N; FQGSUSOKPJGOOD-GMENNFPBSA-N
407.405	394.381	17		LMFA01030094; LMFA01030095; LMFA01030422; LMFA01030423; LMFA01030873; LMFA01030874; LMFA01030922; LMFA01031021; LMFA01031077; LMFA01031080; LMFA01031121; LMFA07010088; LMFA07010089; LMFA07010657; LMFA07040061; LMFA07040116; LMPR0104010028	9-hexacosenoic acid; Ximenic acid; 17-hexacosenoic acid; 9Z-hexacosenoic acid; 26:1(5Z)); 26:1(19Z)); cis-2-hexacosenoic acid; trans-2-hexacosenoic acid; 21Z-Hexacosenoic acid; 14Z-Hexacosenoic acid; 11Z-hexacosenoic acid; Lauryl myristoleate; Myristoleyl laurate; 4-Methyl-3-heptyl oleate; 26-Hexacosanolide; delta-hexacosanalactone; 22:1(5Z)(9Me,13Me,17Me,21Me)	[M+2Li-H]+	C26H50O2	WCVLVNLRVRJFLN-ISLYRVAYSA-N; RQIDQEBURXNDKG-KTKRTIGZSA-N; RQIDQEBURXNDKG-MDZDMXLPSA-N; WCVLVNLRVRJFLN-ZCXUNETKSA-N; XGHRLMLHBKEUAP-DQRAZIAOSA-N; YWZPXTOREXGTBW-FPLPWBNLSA-N; HMFPLNNQWZGXAH-IZHYLOQSSA-N; HMFPLNNQWZGXAH-OCOZRVBESA-N; LOPUZVZRKUDIEQ-WAYWQWQTSA-N; NCYLXHWDHMPCHF-SEYXRHQNSA-N; BLZVSNKEVRUFLF-NXVVXOECSA-N; BNVVXPRRISYSOG-LUAWRHEFSA-N; FCFZEKPMNDZSLV-LUAWRHEFSA-N; JNAHKRYBYLASGC-PFONDFG…
407.419	568.464	3		LMPR01070119; LMPR01070138; LMPR01070428	Spheroidene; Dihydroanhydrorhodovibrine; 15Z-Spheroiden	[M+H-Hexose-H2O]+	C41H60O	FJOCMTHZSURUFA-AXYGSFPTSA-N; DNWNJIQHOASZFU-VDCOAXMOSA-N; FJOCMTHZSURUFA-LPGJJEOCSA-N
434.752	826.463	4	PI 34:6	LMGP06010100; LMGP06010620; LMGP06010786; LMGP06010909	PI(14:1(9Z)/20:5(5Z,8Z,11Z,14Z,17Z)); PI(20:5(5Z,8Z,11Z,14Z,17Z)/14:1(9Z)); PI(22:6(4Z,7Z,10Z,13Z,16Z,19Z)/12:0); PI(12:0/22:6(4Z,7Z,10Z,13Z,16Z,19Z))	[M+C2H3N+2H]2+	C43H71O13P	YDEMSSFUIAVUDQ-RJJLTUMESA-N; UEIHBUVTZHAVTN-ZOYBTTHBSA-N; VUVSZASIMILMOK-ZCWXDKQASA-N; XYDHKUKGONUHSS-ANZHVQSDSA-N
434.752	850.463	1	PI 36:8	LMGP06010409	PI(18:4(6Z,9Z,12Z,15Z)/18:4(6Z,9Z,12Z,15Z))	[M+H+NH4]2+	C45H71O13P	YLGUQWDRRWJHLL-NEFBNRMGSA-N
434.764	826.487	1		LMFA01031217	Osirisyne F	[M+C2H3N+2H]2+	C47H70O12	QGUOXVDMUDHUSI-LQYIHJHESA-N
434.777	744.46	5		LMPR01070017; LMPR01070059; LMPR01070101; LMPR01070581; LMPR01070583	Adonixanthin 3-glucoside; 19'-Butanoyloxyfucoxanthin; Adonixanthin 3'-beta-D-glucoside; 4-Ketophleixanthophyll; 4-Ketomyxol 2'-fucoside	[M+C6H9N3+2H]2+	C46H64O8	LOISLDIJCYHBBP-RWAFDYDPSA-N; NEKQVGDUHFTLGS-MFFPCINUSA-N; QIEGUUNVEUEFPY-RWAFDYDPSA-N; WIIAAEMYMGPGLU-DOBHEWIWSA-N; GYSHFNPXXPCKGU-HSODLQDZSA-N
434.784	744.473	7	PA 40:8	LMGP10010452; LMGP10010611; LMGP10010668; LMGP10010802; LMGP10010828; LMGP10010857; LMGP10010874	PA(18:4(6Z,9Z,12Z,15Z)/22:4(7Z,10Z,13Z,16Z)); PA(20:3(8Z,11Z,14Z)/20:5(5Z,8Z,11Z,14Z,17Z)); PA(20:5(5Z,8Z,11Z,14Z,17Z)/20:3(8Z,11Z,14Z)); PA(22:4(7Z,10Z,13Z,16Z)/18:4(6Z,9Z,12Z,15Z)); PA(22:6(4Z,7Z,10Z,13Z,16Z,19Z)/18:2(9Z,12Z)); PA(20:4(5Z,8Z,11Z,14Z)/20:4(5Z,8Z,11Z,14Z)); PA(18:2(9Z,12Z)/22:6(4Z,7Z,10Z,13Z,16Z,19Z))	[M+C6H9N3+2H]2+	C43H69O8P	LZNAYIAOAIAUJH-CAEATIGQSA-N; MSULJJILWFMNGH-LEMXCKRSSA-N; FTZHEZPYVFRHPZ-DVYZSIEGSA-N; WOPZQAZJGQWSDN-ZOEZDRFUSA-N; XISCQHXZTGMLHU-YPZVNGFVSA-N; GDYHKPCXCBYUMI-UUSMYCRBSA-N; LMRGXWKSGCXJBV-CCMCUYBTSA-N
434.788	744.481	1	MGDG 34:7	LMGL05010058	MGDG(18:3(9Z,12Z,15Z)/16:4(4Z,7Z,10Z,13Z))	[M+C6H9N3+2H]2+	C43H68O10	YGBTZLLCHJLFFA-YZDFGWSLSA-N
434.79	850.538	2		LMPR02020070; LMPR02020071	delta,delta-Bigarcinoic acid; delta,delta-Bi-O-garcinoic acid	[M+H+NH4]2+	C54H74O8	KYVZYZCIOZZMDQ-SPKLKURASA-N; TTXVKRPIKWUXMT-FDVAQWHMSA-N
434.794	744.494	12	PG 34:3	LMGP04010104; LMGP04010129; LMGP04010257; LMGP04010287; LMGP04010346; LMGP04010372; LMGP04010561; LMGP04010591; LMGP04010901; LMGP04010906; LMGP04010955; LMGP04010973	PG(14:0/20:3(8Z,11Z,14Z)); PG(14:1(9Z)/20:2(11Z,14Z)); PG(17:1(9Z)/17:2(9Z,12Z)); PG(17:2(9Z,12Z)/17:1(9Z)); PG(18:2(9Z,12Z)/16:1(9Z)); PG(18:3(6Z,9Z,12Z)/16:0); PG(20:2(11Z,14Z)/14:1(9Z)); PG(20:3(8Z,11Z,14Z)/14:0); PG(16:1(9Z)/18:2(9Z,12Z)); PG(16:0/18:3(6Z,9Z,12Z)); PG(18:3(9Z,12Z,15Z)/16:0); PG(16:0/18:3(9Z,12Z,15Z))	[M+C6H9N3+2H]2+	C40H73O10P	RSANXNXWHSIREH-WVAQXVMCSA-N; MXXBXORMSDVEFW-UICYIPPFSA-N; JRYQGDXDSGZUJK-SWQTZBCUSA-N; APMLSHWTKXOHER-LAHHSGMSSA-N; SZOXZKIJYLNJHR-IEVJMAIKSA-N; HTKSHFXCKKXOLW-WJAPAJAMSA-N; RHSJAPSZMCEBAY-UICYIPPFSA-N; JDUWHYXMJHOKEC-WVAQXVMCSA-N; PTJBFPPEYDFAAQ-IEVJMAIKSA-N; MVHBCRUZHMRQHX-UIWSMAGISA-N; LZCSTAJDQULBAS-FTZNWAQRSA-N; MLANVLMRGHBUJH-FTZNWAQRSA-N
434.795	744.497	2		LMPR01070544; LMPR01070545	Myxol 2'-dimethyl pentoside; Myxol 2'-O-methyl-methylpentoside	[M+C6H9N3+2H]2+	C47H68O7	RHSITNWTDJESCJ-DUPVUHCNSA-N; KGVVZROPTQETMM-RTVHASRGSA-N
434.799	850.557	16	PI 35:1	LMGP06010057; LMGP06010101; LMGP06010119; LMGP06010148; LMGP06010164; LMGP06010182; LMGP06010226; LMGP06010281; LMGP06010295; LMGP06010426; LMGP06010454; LMGP06010481; LMGP06010500; LMGP06010646; LMGP06010695; LMGP06010864	PI(13:0/22:1(11Z)); PI(14:1(9Z)/21:0); PI(15:0/20:1(11Z)); PI(15:1(9Z)/20:0); PI(16:0/19:1(9Z)); PI(16:1(9Z)/19:0); PI(17:1(9Z)/18:0); PI(18:0/17:1(9Z)); PI(18:1(9Z)/17:0); PI(19:0/16:1(9Z)); PI(19:1(9Z)/16:0); PI(20:0/15:1(9Z)); PI(20:1(11Z)/15:0); PI(21:0/14:1(9Z)); PI(22:1(11Z)/13:0); PI(17:0/18:1(9Z))	[M+H+NH4]2+	C44H83O13P	IWPXVEMEORANHL-QAZSHTAASA-N; ZDVYXLUHRGLRPN-QXLBFSKYSA-N; MFJIYOTYKUAUKN-UPUYXRKRSA-N; POXRWSDFLGFQDZ-JPPBWHEHSA-N; PDGLZWPDSVMVGS-QAZSHTAASA-N; RGNBNZIJTDHQFI-FNWBRKDVSA-N; BMKFTRKKUNDFNF-UCYMBQGFSA-N; GKUKGYFEUVIJLT-UCYMBQGFSA-N; IWKZBESDWJWVPF-OHQRKGRSSA-N; VIMCTYSHLHCANV-FNWBRKDVSA-N; HGURSLXHOBDGRP-QAZSHTAASA-N; NUFBAIQZHNWWAZ-JPPBWHEHSA-N; YJLMUJXTRHLMPJ-UPUYXRKRSA-N; YOBVQVOUFSXWJZ-QXLBFSK…
434.807	867.599	8	PS 42:4	LMGP03010527; LMGP03010586; LMGP03010616; LMGP03010644; LMGP03010719; LMGP03010747; LMGP03010777; LMGP03010806	PS(20:0/22:4(7Z,10Z,13Z,16Z)); PS(20:2(11Z,14Z)/22:2(13Z,16Z)); PS(20:3(8Z,11Z,14Z)/22:1(11Z)); PS(20:4(5Z,8Z,11Z,14Z)/22:0); PS(22:0/20:4(5Z,8Z,11Z,14Z)); PS(22:1(11Z)/20:3(8Z,11Z,14Z)); PS(22:2(13Z,16Z)/20:2(11Z,14Z)); PS(22:4(7Z,10Z,13Z,16Z)/20:0)	[M+2H]2+	C48H86NO10P	PHBYEBHZTMLLLN-BYSCPRHXSA-N; JGJPSALTXFGXKU-VHVBKTCSSA-N; OVZQXALPWJOEMM-NAZBITQTSA-N; HZMPCVNMDNPMRF-IIMLAYGASA-N; FAHSTLMEMGANQU-MWLOYQDWSA-N; VRWHHIMFTHMQRS-CHCFCCGJSA-N; JMDADPZGGBPQFX-VHVBKTCSSA-N; YGFDMEOTKHQHKP-BNLNDNLNSA-N
434.807	826.572	15	PG 40:4	LMGP04010364; LMGP04010393; LMGP04010421; LMGP04010451; LMGP04010549; LMGP04010579; LMGP04010609; LMGP04010638; LMGP04010713; LMGP04010739; LMGP04010740; LMGP04010769; LMGP04010798; LMGP04010862; LMGP04010883	PG(18:2(9Z,12Z)/22:2(13Z,16Z)); PG(18:3(6Z,9Z,12Z)/22:1(11Z)); PG(18:3(9Z,12Z,15Z)/22:1(11Z)); PG(18:4(6Z,9Z,12Z,15Z)/22:0); PG(20:1(11Z)/20:3(8Z,11Z,14Z)); PG(20:2(11Z,14Z)/20:2(11Z,14Z)); PG(20:3(8Z,11Z,14Z)/20:1(11Z)); PG(20:4(5Z,8Z,11Z,14Z)/20:0); PG(22:0/18:4(6Z,9Z,12Z,15Z)); PG(22:1(11Z)/18:3(6Z,9Z,12Z)); PG(22:1(11Z)/18:3(9Z,12Z,15Z)); PG(22:2(13Z,16Z)/18:2(9Z,12Z)); PG(22:4(7Z,10Z,13Z,16Z…	[M+C2H3N+2H]2+	C46H83O10P	XUCBELRZOBRLHE-MBZMYTLASA-N; YVLCUEVUNSDJBX-UMZSFOIDSA-N; MSUZLFTUJOFECH-CIPBDESRSA-N; OXBSEZVZDYIYLW-RFRRRKNSSA-N; KOORBGBAPSFVCK-YUTZSXGXSA-N; PWCFYJUWVTZWOJ-NKFPTJDVSA-N; HIYWYHKTRCEWAI-XIJJQHCXSA-N; YGCQCXXNUIPYGI-XVAVWLDASA-N; VVXSLBWGGVKSCN-GGPAVPQGSA-N; GVUMSKFWXGGIPS-RJACLIPXSA-N; RPXYMUJEJGHLKW-CIPBDESRSA-N; AWJZCJJLBKDIJE-MBZMYTLASA-N; VCZBWNWBWZAMKC-KLYGJADHSA-N; WUSBQYYXDPHNQA-WJWPOJQ…
434.807	850.572	8	PG 42:6	LMGP04010587; LMGP04010646; LMGP04010674; LMGP04010749; LMGP04010779; LMGP04010808; LMGP04010835; LMGP04010861	PG(20:2(11Z,14Z)/22:4(7Z,10Z,13Z,16Z)); PG(20:4(5Z,8Z,11Z,14Z)/22:2(13Z,16Z)); PG(20:5(5Z,8Z,11Z,14Z,17Z)/22:1(11Z)); PG(22:1(11Z)/20:5(5Z,8Z,11Z,14Z,17Z)); PG(22:2(13Z,16Z)/20:4(5Z,8Z,11Z,14Z)); PG(22:4(7Z,10Z,13Z,16Z)/20:2(11Z,14Z)); PG(22:6(4Z,7Z,10Z,13Z,16Z,19Z)/20:0); PG(20:0/22:6(4Z,7Z,10Z,13Z,16Z,19Z))	[M+H+NH4]2+	C48H83O10P	BUYINTFXWAUXIZ-SJBNQWNCSA-N; JLLQXJRQIKHTIK-ZFXZKECJSA-N; VVXWIHLAQRZFDI-CPXWLSRASA-N; KQYWFUKAXNMDMZ-BTJSAWQDSA-N; JTXRANGKOAOCJX-LZJZFRJCSA-N; CVRVCBAAXDIKBP-UMUBWFLRSA-N; TYGQMFGVTSKHJR-CVFKOGTRSA-N; OHNXAEIYQKANNT-QPMORLFYSA-N
434.812	744.531	1	PG P-35:2	LMGP04030038	PG(P-18:0/17:2(9Z,12Z))	[M+C6H9N3+2H]2+	C41H77O9P	DTDYQXMNJDUXLI-AGMLBBSNSA-N
434.813	850.584	1	SQDG 36:0	LMGL05010062	SQDG(18:0/18:0)	[M+H+NH4]2+	C45H86O12S	GDDVJRRNJOLGDY-QOSRUJHKSA-N
434.817	850.594	6	PI O-36:1; PI P-36:0	LMGP06020013; LMGP06020028; LMGP06020048; LMGP06030019; LMGP06030040; LMGP06030063	PI(O-16:0/20:1(11Z)); PI(O-18:0/18:1(9Z)); PI(O-20:0/16:1(9Z)); PI(P-16:0/20:0); PI(P-18:0/18:0); PI(P-20:0/16:0)	[M+H+NH4]2+	C45H87O12P	UACQZUGMKBEHFZ-JEVBOFDASA-N; BHLBQLXWADDHIE-CBIMTLBNSA-N; XLQHGVVUOHUOBT-UTRJKTAISA-N; OCFUWVMWLJOXTQ-JREANITLSA-N; YKQZKKHRBZKGCM-JREANITLSA-N; CQYXHSNTTJYYCP-JREANITLSA-N
434.826	826.611	3		LMPR01070307; LMPR01070890; LMPR01070891	Fucoxanthinol 3-myristate; Tobiraxanthin B; Tobiraxanthin C	[M+C2H3N+2H]2+	C54H82O6	REOINKKZEPWWGX-FXGRBCPUSA-N; MZOHCPDYGCBVKH-SXJCGIHASA-N; JACJLUDTAAZXLU-DVHQOKPWSA-N
434.831	744.567	10	PA 39:1	LMGP10010243; LMGP10010271; LMGP10010334; LMGP10010467; LMGP10010497; LMGP10010519; LMGP10010543; LMGP10010684; LMGP10010707; LMGP10010732	PA(17:0/22:1(11Z)); PA(17:1(9Z)/22:0); PA(18:1(9Z)/21:0); PA(19:0/20:1(11Z)); PA(19:1(9Z)/20:0); PA(20:0/19:1(9Z)); PA(20:1(11Z)/19:0); PA(21:0/18:1(9Z)); PA(22:0/17:1(9Z)); PA(22:1(11Z)/17:0)	[M+C6H9N3+2H]2+	C42H81O8P	AMEJXMCURRSDQK-VYOBOKEXSA-N; FHHXIHAIBGWNRS-KWNHIAGJSA-N; IKUZCONIEHQBFU-ISMMORFJSA-N; MBALWVCVUWFCCN-QCFYSATCSA-N; JSFPWJVISQNXKU-LNAVCAJCSA-N; XRAYNTCOAKELIZ-LNAVCAJCSA-N; ODVCNAKUDMNVLA-QCFYSATCSA-N; ZRDLZJVKISHFDH-ISMMORFJSA-N; LXGOEWIXSUKSHY-KWNHIAGJSA-N; DGUSTBKUXMONIH-VYOBOKEXSA-N
434.836	744.578	1	CerPE 39:2	LMSP03020079	CerPE(d15:2(4E,6E)/24:0(2OH))	[M+C6H9N3+2H]2+	C41H81N2O7P	BVCUZDALSYJUDF-CDBZUAFISA-N
434.843	867.672	6	PC 42:3	LMGP01011832; LMGP01011862; LMGP01011892; LMGP01011996; LMGP01012025; LMGP01012055	PC(20:1(11Z)/22:2(13Z,16Z)); PC(20:2(11Z,14Z)/22:1(11Z)); PC(20:3(8Z,11Z,14Z)/22:0); PC(22:0/20:3(8Z,11Z,14Z)); PC(22:1(11Z)/20:2(11Z,14Z)); PC(22:2(13Z,16Z)/20:1(11Z))	[M+2H]2+	C50H94NO8P	RRKHPCLZTXZIRL-HKLCVFKESA-N; WFDJUVSTIORHHC-IPXFAWPXSA-N; UXPWZDOZHQMMKJ-XJWJHLQASA-N; CAHVTALBVQRUQD-QSSZNQGRSA-N; PVBYYXBODAOLTJ-IPXFAWPXSA-N; MMZKMFCUJJBWFH-HKLCVFKESA-N
434.849	744.603	4	PA O-40:1; PA P-40:0	LMGP10020039; LMGP10020061; LMGP10030052; LMGP10030075	PA(O-18:0/22:1(11Z)); PA(O-20:0/20:1(11Z)); PA(P-18:0/22:0); PA(P-20:0/20:0)	[M+C6H9N3+2H]2+	C43H85O7P	ZGSZGAIXTBZRTP-KNWKQHDPSA-N; ZWBYMIWKLVAESA-PEBSJOBXSA-N; SBSPRUUNBXNSSS-QBQOASDNSA-N; ALOBECCBIWORBR-QBQOASDNSA-N
434.854	744.615	4	SM 37:1; CerPE 40:1	LMSP03010055; LMSP03010056; LMSP03020014; LMSP03020026	SM(d18:1/19:0); SM(d19:1/18:0); CerPE(d14:1(4E)/26:0); CerPE(d16:1(4E)/24:0)	[M+C6H9N3+2H]2+	C42H85N2O6P	HAFQHLHNPJDAGB-MAJDXUCPSA-N; NOYQZHGWDLGLMO-MAJDXUCPSA-N; YNZSIZNIVWTGBU-MAJDXUCPSA-N; RAHSLHYWSGHUBV-MAJDXUCPSA-N
434.855	826.669	1		LMST01031134	18:1-Glc-Campesterol	[M+C2H3N+2H]2+	C52H90O7	SZVZHAIFWPRDNE-GGYDOACWSA-N
434.855	850.669	1		LMST01031139	20:3-Glc-Campesterol	[M+H+NH4]2+	C54H90O7	AGUZCNSIFQQZGQ-HXZIKXOMSA-N
434.86	744.627	10	TG 44:3	LMGL03012648; LMGL03012703; LMGL03012704; LMGL03012816; LMGL03012843; LMGL03013219; LMGL03013220; LMGL03013247; LMGL03013299; LMGL03013708	TG(12:0/12:0/20:3(8Z,11Z,14Z))[iso3]; TG(13:0/13:0/18:3(6Z,9Z,12Z))[iso3]; TG(13:0/13:0/18:3(9Z,12Z,15Z))[iso3]; TG(14:1(9Z)/14:1(9Z)/16:1(9Z))[iso3]; TG(14:1(9Z)/15:1(9Z)/15:1(9Z))[iso3]; TG(12:0/14:0/18:3(6Z,9Z,12Z))[iso6]; TG(12:0/14:0/18:3(9Z,12Z,15Z))[iso6]; TG(12:0/14:1(9Z)/18:2(9Z,12Z))[iso6]; TG(12:0/15:1(9Z)/17:2(9Z,12Z))[iso6]; TG(13:0/14:1(9Z)/17:2(9Z,12Z))[iso6]	[M+C6H9N3+2H]2+	C47H84O6	VQTVLMYSWVVSKD-PSDNVERKSA-N; GMPLQWMBPJILKR-HSFWOAQSSA-N; AYDFDLNJBDNTPQ-MRFMDBRJSA-N; SVKNSUKRPRJLMQ-YUVKUZTFSA-N; JDMONTWILRSCEC-QXCIEPKNSA-N; UPTQVURZXBKTME-XXTQCTFESA-N; GNFGRPRMQNZKAE-ATVVGHMNSA-N; NKOYYUQSNGIQOM-QCVUTXFISA-N; NYDHAKOYADQUBX-WZXYRXMYSA-N; JZOOWMYOMPWBAD-OGQGREBWSA-N
434.867	826.693	3	SM 43:2	LMSP03010082; LMSP03010083; LMSP03010084	SM(d17:1/26:1); SM(d18:2/25:0); SM(d19:1/24:1)	[M+C2H3N+2H]2+	C48H95N2O6P	MFOZKYNROBQPRM-VKGJADIPSA-N; PBROMOQAZGFDHQ-GPQOMLTASA-N; BJXQFQDUJVIUAH-XSFBYAMLSA-N
434.868	595.914	1		LMFA01090085	9,10,12,13-tetrabromo-stearic acid	[M+H-Hexose-H2O]+	C18H32Br4O2	HTORNZPNCYXGMR-UHFFFAOYSA-N
434.873	826.705	48	TG 50:4	LMGL03010046; LMGL03010047; LMGL03010064; LMGL03010065; LMGL03012780; LMGL03012793; LMGL03012837; LMGL03012889; LMGL03012942; LMGL03012982; LMGL03013344; LMGL03013368; LMGL03013452; LMGL03013471; LMGL03013489; LMGL03013506; LMGL03013523; LMGL03013538; LMGL03013756; LMGL03013782; LMGL03013851; LMGL03013873; LMGL03013894; LMGL03013969; LMGL03013986; LMGL03014001; LMGL03014162; LMGL03014237; LMGL030…	TG(16:0/17:2(9Z,12Z)/17:2(9Z,12Z))[iso3]; TG(16:1(9Z)/17:1(9Z)/17:2(9Z,12Z))[iso6]; TG(16:1(9Z)/16:1(9Z)/18:2(9Z,12Z))[iso3]; TG(16:0/16:1(9Z)/18:3(9Z,12Z,15Z))[iso6]; TG(14:0/14:0/22:4(7Z,10Z,13Z,16Z))[iso3]; TG(14:0/18:2(9Z,12Z)/18:2(9Z,12Z))[iso3]; TG(14:1(9Z)/14:1(9Z)/22:2(13Z,16Z))[iso3]; TG(15:0/15:0/20:4(5Z,8Z,11Z,14Z))[iso3]; TG(15:1(9Z)/15:1(9Z)/20:2(11Z,14Z))[iso3]; TG(16:0/16:0/18:4(6Z…	[M+C2H3N+2H]2+	C53H94O6	XAEVGARYMDPXPD-VCKDLNJDSA-N; SDAXQMNRVOOPLP-ILTFKLGXSA-N; PVMBAGXWHHZKFP-JMPJWMFJSA-N; RHUJINIOQZVHBP-OANVKHJTSA-N; HPAQAIDULVVZHU-FQZUNKIWSA-N; UVOGHPPAYFAQIT-HWJOWLPRSA-N; BCDPXNSQOZJOQG-YQHKOVOUSA-N; GOBILVAUGMTLQK-OXUNUDIPSA-N; BPWMUWSFXIWIMF-CZWDUTKWSA-N; BKTGCNHANLSVFZ-SSWDCBAISA-N; MXNVSGZRQAPTRK-PTHBIUEKSA-N; AEYSWMHLKJOZLX-QRJNQULGSA-N; XPMVBSKNIWWAQA-XXNCSQTHSA-N; VUBLNAWUBCVBJY-ACUVDGS…
434.873	850.705	51	TG 52:6	LMGL03010166; LMGL03010170; LMGL03010192; LMGL03010193; LMGL03010214; LMGL03010215; LMGL03012680; LMGL03012898; LMGL03012951; LMGL03012985; LMGL03013006; LMGL03013461; LMGL03013480; LMGL03013498; LMGL03013515; LMGL03013532; LMGL03013547; LMGL03013597; LMGL03013607; LMGL03013860; LMGL03013882; LMGL03013903; LMGL03014037; LMGL03014246; LMGL03014270; LMGL03014373; LMGL03014391; LMGL03014408; LMGL030…	TG(17:2(9Z,12Z)/17:2(9Z,12Z)/18:2(9Z,12Z))[iso3]; TG(17:1(9Z)/17:2(9Z,12Z)/18:3(9Z,12Z,15Z))[iso6]; TG(16:0/18:3(9Z,12Z,15Z)/18:3(9Z,12Z,15Z))[iso3]; TG(16:1(9Z)/18:2(9Z,12Z)/18:3(9Z,12Z,15Z))[iso6]; TG(16:1(9Z)/16:1(9Z)/20:4(5Z,8Z,11Z,14Z))[iso3]; TG(16:0/16:1(9Z)/20:5(5Z,8Z,11Z,14Z,17Z))[iso6]; TG(12:0/20:3(8Z,11Z,14Z)/20:3(8Z,11Z,14Z))[iso3]; TG(15:0/15:0/22:6(4Z,7Z,10Z,13Z,16Z,19Z))[iso3]; TG…	[M+H+NH4]2+	C55H94O6	FDAPFDJYZCPBJG-RBVMLLRYSA-N; WCLKBFSLJGICOS-QNDQXADRSA-N; GLKWVCJIQVMKME-SQBPNMLSSA-N; NOOJQDXMGLPOOA-YFXMEZGCSA-N; SWYCMJAKZYLTJN-FKAQGJMVSA-N; CCDSJNBGVOSHIH-FGPODIERSA-N; QWQWGQXEXATVMZ-IXFOXZGTSA-N; NZGJAKPEZYDVDZ-YDYREKHDSA-N; JWFLTMCJPRVQCD-IYVZPLSFSA-N; GACNZDCOYMMJND-XEOIAKICSA-N; BUYIQTNRDAVQFY-XDIHAGBZSA-N; DDRUYJCJXCSOIW-JEADUVQASA-N; SSSODGBPNHAOBV-JLJPSEEXSA-N; XQEFTTHKPPVUEW-FGVJEAK…
434.895	479.894	1		LMFA01090116	6,14,16-tribromo-5Z,7E,9E,13E,15Z-hexadecapentaenoic acid	[M+H-CH2O2]+	C16H19Br3O2	PCGDQKOBIPNGQL-LMDXRQAKSA-N
434.944	433.936	1		LMPK02000067	Vagiallene	[M+H]+	C15H16O5Br2	BVBKVDMYRRSSME-SKVHWLIPSA-N
434.952	358.032	1		LMPK12113389	Distemonanthin	[M+2K-H]+	C17H10O9	SLUGCDLLXDGNNT-UHFFFAOYSA-N
434.954	389.983	4		LMPK02000059; LMPK02000060; LMPK02000062; LMPK02000063	Thuwalallene C; Thuwalallene E; thuwalenyne A; thuwalenyne B	[M+2Na-H]+	C15H20O2Br2	IYISXRFGBKUBQG-OGQQVJNUSA-N; NANCNAOQWKKHFD-UNBIJWLRSA-N; ONEBNODSYJNGPV-PBKUKDDRSA-N; GJRKLLLBUNEOJO-WWUNOODYSA-N
434.978	396.015	8		LMPK12110607; LMPK12111254; LMPK12111256; LMPK12112396; LMPK12112397; LMPK12112625; LMPK12112881; LMPK12112882	Tamarixetin 3-O-sulfate; 6-Methoxyluteolin 7-sulfate; 6-Hydroxyluteolin 3'-methyl ether 7-sulfate; Persicarin; Isorhamnetin 7-O-sulfate; Rhamnetin 3-O-sulfate; 6-Hydroxykaempferol 3-methyl ether 7-O-sulfate; 6-Methoxykaempferol 3-O-sulfate	[M+K]+	C16H12O10S	AMDQJKQFLBYDAD-UHFFFAOYSA-N; NOCHZYLEPAPRNC-UHFFFAOYSA-N; CWSOZWHESKRJLP-UHFFFAOYSA-N; CZFNXFXZXWDYMZ-UHFFFAOYSA-N; MLSUXQHOSAZWQV-UHFFFAOYSA-N; ZSMARJBHMMLACO-UHFFFAOYSA-N; KDVOBVBPKCRDQE-UHFFFAOYSA-N; DARPQYKKIPZNHJ-UHFFFAOYSA-N
434.988	358.069	10		LMPK12050420; LMPK12050424; LMPK12110733; LMPK12111480; LMPK12111513; LMPK12113021; LMPK12113022; LMPK12113074; LMPK12113167; LMPK12113266	5,3'-Dihydroxy-4',5'-dimethoxy-6,7-methylenedioxyisoflavone; Dalpalatin; Luteolin 7-lactate; Linderoflavone A; 5-Hydroxy-7,2',4'-trimethoxy-3',6'-diketoflavone; 5,4'-Dihydroxy-3,3'-dimethoxy-6,7-methylenedioxyflavone; 3,7-Dihydroxy-5,6-dimethoxy-3',4'-methylenedioxyflavone; 3,5,8,2'-Tetrahydroxy-7-methoxyflavone 8-acetate; Pollenitin 8-acetate; 3,8-dimethoxy-5,7-dihydroxy-3',4'-methylenedioxyflav…	[M+2K-H]+	C18H14O8	PFFOGGCBLWTCPM-UHFFFAOYSA-N; ZQPQGJMTUGTCFU-UHFFFAOYSA-N; RWLCWWWLTRAVKI-UHFFFAOYSA-N; QFVKOJSHXTWDPB-UHFFFAOYSA-N; QAIQCPTUJVELPX-UHFFFAOYSA-N; QDUQFPNXGXDSQJ-UHFFFAOYSA-N; KNMBMVIRNMTOOU-UHFFFAOYSA-N; SANAXJKBUXIFPH-UHFFFAOYSA-N; ILFLUWBVDTWXDJ-UHFFFAOYSA-N; WGJDKSZLQCVWMG-UHFFFAOYSA-N
434.999	412.01	3		LMPK12113027; LMPK12113028; LMPK12113029	Quercetagetin 3-methyl ether 7-O-sulfate; Patuletin 3-O-sulfate; Patuletin 7-O-sulfate	[M+Na]+	C16H12O11S	QOBBVPZWFXTPBO-UHFFFAOYSA-N; ORORUIBIFGBBGD-UHFFFAOYSA-N; ZZGGTOGGQXZBDV-UHFFFAOYSA-N
435.003	358.084	1		LMPK12110191	5,7-Dihydroxyflavone 7-benzoate	[M+2K-H]+	C22H14O5	JVKHRSMNVBDUPH-UHFFFAOYSA-N
435.016	401.983	1		LMFA01090114	14,16-dibromo-7E,13E,15Z-hexadecatrien-5-ynoic acid	[M+CH4O+H]+	C16H20Br2O2	VDRFUGQYPWWVGI-FRJBALQRSA-N
435.024	358.105	44		LMPK12050126; LMPK12050331; LMPK12050412; LMPK12060028; LMPK12060051; LMPK12060082; LMPK12100055; LMPK12100056; LMPK12110070; LMPK12110077; LMPK12110878; LMPK12110948; LMPK12111069; LMPK12111241; LMPK12111242; LMPK12111243; LMPK12111247; LMPK12111313; LMPK12111317; LMPK12111318; LMPK12111402; LMPK12111418; LMPK12111450; LMPK12111451; LMPK12111455; LMPK12111582; LMPK12111593; LMPK12112726; LMPK121…	7-Hydroxy-6,2',4',5'-tetramethoxyisoflavone; Robustigenin; Belamcandin; Sermundone; 12a-Hydroxymunduserone; Mirabijalone A; 8-Hydroxy-5,7,3',4'-tetramethoxy-4-phenylcoumarin; 3'-Hydroxy-5,7,8,4'-tetramethoxy-4-phenylcoumarin; Prosogerin D; 3'-Hydroxy-7,8,4',5'-tetramethoxyflavone; 5,7,3'-Trihydroxy-4',5'-dimethoxy-6,8-dimethylflavone; Isoetin 7,2',4',5'-tetramethyl ether; Corymbosin; 6-Hydroxylut…	[M+2K-H]+	C19H18O7	HCBHUSZRPOFQMN-UHFFFAOYSA-N; KCWRISNCTMEKEV-UHFFFAOYSA-N; CCZHKEJGAJVDRC-UHFFFAOYSA-N; BCRQIJDETOPQBA-UHFFFAOYSA-N; APAWOEBSLLGWDF-UHFFFAOYSA-N; QJXFVFPOYZLTLU-FKWGRNQDSA-N; NESSWJRYPSQBRF-UHFFFAOYSA-N; SLFKJURBMBVJDK-UHFFFAOYSA-N; PCRJTYUZBUQMQK-UHFFFAOYSA-N; LCFAQXHDTREUOX-UHFFFAOYSA-N; XUDRGVRVQBMMIB-UHFFFAOYSA-N; JZIWGWPCBNNLJD-UHFFFAOYSA-N; FLCVGMVLNHYJAW-UHFFFAOYSA-N; LYLDPYNWDVVPIQ-UHFFFAO…
435.028	358.109	1		LMPR02020083	alpha-carboxyethylhydroxychroman sulfate	[M+2K-H]+	C16H22O7S	DFNUJIUXQRXFLH-INIZCTEOSA-N
435.045	358.126	1		LMPR0102070042	Tarrenoside	[M+2K-H]+	C16H22O9	CSSBAEZXGJABKW-SWZHBTMOSA-N
435.048	396.085	1		LMPK12112975	3,5,6-Trimethoxy-3',4'-methylene-dioxyfurano[2,3:7,8]flavone	[M+K]+	C21H16O8	AVRDKCAQWAUXJA-UHFFFAOYSA-N
435.053	402.019	1		LMPK13090057	Aspergillusether F	[M+CH4O+H]+	C18H17O4Cl3	UDSNHAFRPXZJPI-FNORWQNLSA-N
435.053	416.035	1		LMPK13090052	Aspergillusether J	[M+H2O+H]+	C19H19O4Cl3	RYLUUXUNILCPEX-SOFGYWHQSA-N
435.061	358.142	8		LMPK12020076; LMPK12020077; LMPK12050459; LMPK12120363; LMPK12140042; LMPK12140043; LMPK12140503; LMPK13090055	6-Prenylcatechin; 8-Prenylcatechin; 5-Deoxykievitone hydrate; Pedicellin; Brosimacutin A; Brosimacutin B; 2',4',5,7-Tetramethoxy-8-methylflavanone; Aspergillusether B	[M+2K-H]+	C20H22O6	IQDFKWMQHFUYNY-FXAWDEMLSA-N; SOSNZGAHBIGOGO-RBUKOAKNSA-N; BYQKGWSQMLLYGJ-UHFFFAOYSA-N; BHTMJPHRPUKDBL-VAWYXSNFSA-N; MCDSHLATEYMKDN-ZENAZSQFSA-N; MCDSHLATEYMKDN-QNSVNVJESA-N; POAYRMWLLITKDN-UHFFFAOYSA-N; MRFZDDXTMDVMTM-UXBLZVDNSA-N
435.066	390.095	24		LMPK12060052; LMPK12110615; LMPK12110616; LMPK12110617; LMPK12110618; LMPK12110619; LMPK12111487; LMPK12111488; LMPK12111500; LMPK12113054; LMPK12113055; LMPK12113056; LMPK12113057; LMPK12113275; LMPK12113276; LMPK12113288; LMPK12113334; LMPK12113335; LMPK12113336; LMPK12113337; LMPK12113338; LMPK12113339; LMPK12113352; LMPK12113374	Clitoriacetal; 5,3',5'-Trihydroxy-3,6,7,4'-tetramethoxyflavone; 5,7,4'-Trihydroxy-3,6,3',5'-tetramethoxyflavone; 5,7,3'-Trihydroxy-3,6,4',5'-tetramethoxyflavone; Apuleitrin; 3,5,3'-Trihydroxy-6,7,4',5'-tetramethoxyflavone; Gardenin E; Scaposin; Agecorynin D; 5-O-Demethylapulein; 5,7,5'-Trihydroxy-3,6,2',4'-tetramethoxyflavone; 5,7,2'-Trihydroxy-3,6,4',5'-tetramethoxyflavone; 5,6,5'-Trihydroxy-3,7…	[M+2Na-H]+	C19H18O9	CJIMGNHPOXRALG-UHFFFAOYSA-N; NZFZOWRVVVZRJU-UHFFFAOYSA-N; PIAAUDYNDVKPCW-UHFFFAOYSA-N; WTTGIVJDHDPLCL-UHFFFAOYSA-N; DTODSGVQMWBBNE-UHFFFAOYSA-N; QKPGTCGYUWJVNT-UHFFFAOYSA-N; PKCHTMJVPXNXSA-UHFFFAOYSA-N; NYKXAPFHNLNAIJ-UHFFFAOYSA-N; OTWKVRZZHQYZMC-UHFFFAOYSA-N; KMDMMDZJQFJXCU-UHFFFAOYSA-N; OBCOSISSVOSFPJ-UHFFFAOYSA-N; YEALILHFFIHIQL-UHFFFAOYSA-N; QRFKXAOHRKLGMS-UHFFFAOYSA-N; JQGZBLKKSMADGT-UHFFFAO…
435.074	356.053	2		LMPK12090048; LMPK12110725	2-Hydroxy-1,3-dimethoxy-8,9-methylenedioxycoumestan; Demethyltorosaflavone D	[M+C2H6OS+H]+	C18H12O8	POCRQIUFZUZJBZ-UHFFFAOYSA-N; WDORQCNPRNPVNA-DUXPYHPUSA-N
435.084	396.121	8		LMPK12050271; LMPK12050312; LMPK12060016; LMPK12110872; LMPK12111520; LMPK12111535; LMPK12112717; LMPK12112738	Pumilaisoflavone D; Elongatin; 3-O-Demethylamorphigenin; 5-Hydroxy-8-(4-hydroxy-3,5-dimethoxyphenyl)-2,2-dimethyl-2H,6H-benzo[1,2-b:5,4-b']dipyran-6-one; Artonin L; Artoindonesianin S; 8-C-Methylvelloquercetin 3-methyl ether; Velloquercetin 3,3'-dimethyl ether	[M+K]+	C22H20O7	GLSGFPDIXHVCDU-UHFFFAOYSA-N; SHCMKWXVHLOSIU-UHFFFAOYSA-N; ABUBWVZSQKAKIK-UHFFFAOYSA-N; LJNMTAALHAPGLP-UHFFFAOYSA-N; LDQNIBPJKBVZEF-UHFFFAOYSA-N; QTSYIEYGKIGDKF-UHFFFAOYSA-N; CHZNUCAJDKMYOD-UHFFFAOYSA-N; XMVZPOKNSODJHY-UHFFFAOYSA-N
435.087	390.116	1		LMPR0102070012	Monotropein	[M+2Na-H]+	C16H22O11	HPWWQPXTUDMRBI-NJPMDSMTSA-N
435.089	851.136	1		LMFA07050030	Acetoacetyl-CoA	[M+H+NH4]2+	C25H40N7O18P3S	OJFDKHTZOUZBOS-CITAKDKDSA-N
435.092	596.138	22		LMPK12110834; LMPK12110835; LMPK12110885; LMPK12111207; LMPK12111217; LMPK12112042; LMPK12112043; LMPK12112044; LMPK12112052; LMPK12112087; LMPK12112088; LMPK12112089; LMPK12112090; LMPK12112091; LMPK12112099; LMPK12112189; LMPK12112195; LMPK12112196; LMPK12112231; LMPK12112441; LMPK12112453; LMPK12113105	Tricetin 6-C-glucoside-8-C-arabinoside; Tricetin 6-C-arabinoside-8-C-glucoside; Isoetin 7-glucoside-2'-xyloside; 6-Hydroxyluteolin 7-sambubioside; 6-Hydroxyluteolin 7-xylosyl-(1->6)-glucoside; Quercetin 3-apiosyl-(1->2)-galactoside; Quercetin 3-alpha-L-arabinopyranosyl-(1->6)-galactoside; Quercetin 3-lathyroside; Quercetin 3-galactoside-7-xyloside; Quercetin 3-apiosyl-(1->2)-glucoside; Quercetin …	[M+H-Hexose-H2O]+	C26H28O16	WNQIHQHYQRFXDF-RWSKEOFRSA-N; HTGNGWRYVOWYKH-RWSKEOFRSA-N; AANLEWIAEUDQBM-VVLSUMKGSA-N; JVTRUQCRQTYOFF-MXPJCCORSA-N; YUCWMYFQANRBHW-MXPJCCORSA-N; QJWRRPPVKXMSJD-UHFFFAOYSA-N; YNMFDPCLPIMRFD-XTXTUNRQSA-N; NKFZLEYLWAFYEH-IHPAPMAYSA-N; PSTSYYSBVQVSOG-PKLJGWNRSA-N; QJWRRPPVKXMSJD-CFSZRLFJSA-N; NKFZLEYLWAFYEH-MECHFOSRSA-N; YNMFDPCLPIMRFD-KSPKLRDJSA-N; NKFZLEYLWAFYEH-MSDSYHKSSA-N; YNMFDPCLPIMRFD-PEXUZNN…
435.092	434.085	16		LMPK12110840; LMPK12110883; LMPK12111176; LMPK12111180; LMPK12111181; LMPK12111183; LMPK12111370; LMPK12112167; LMPK12112168; LMPK12112169; LMPK12112177; LMPK12112182; LMPK12112226; LMPK12113115; LMPK12113118; LMPK12113119	Tricetin 3'-xyloside; Isoetin 2'-xyloside; 6-Hydroxyluteolin 6-xyloside; 6-Hydroxyluteolin 7-arabinopyranoside; 6-Hydroxyluteolin 7-xyloside; 6-Hydroxyluteolin 7-apioside; 8-Hydroxyluteolin 7-xyloside; Avicularin; Guaijaverin; Quercetin 3-beta-L-arabinopyranoside; Quercetin 7-xyloside; Quercetin 3'-xyloside; Quercetin 3-O-alpha-D-arabinopyranoside; Herbacetin 7-beta-L-arabinopyranoside; Herbaceti…	[M+H]+	C20H18O11	MOJNAYLABXOGSJ-ZTZKXTLQSA-N; KDJLAZUNMUDLGA-RHMWYWNKSA-N; ROVSWYFYBQYCAJ-MINVPOHDSA-N; MWTIXVAPAPFDDA-RWQQEVPHSA-N; MWTIXVAPAPFDDA-GBMKHEONSA-N; QWGPBCPIKAIUCO-SLFFLAALSA-N; JZTWSAIHBOFVRO-MINVPOHDSA-N; BDCDNTVZSILEOY-UXYNSRGZSA-N; PZZRDJXEMZMZFD-IEGSVRCHSA-N; PZZRDJXEMZMZFD-JNEVDQRJSA-N; RRZGGCNIIVPLCJ-UDEZELNTSA-N; OIIVLLGYOWZKFZ-UEAVMXHRSA-N; PZZRDJXEMZMZFD-KRLKJCFRSA-N; QFHQDJUXTPBNLQ-XACOKOJ…
435.092	480.09	15		LMPK12110116; LMPK12111261; LMPK12111467; LMPK12112412; LMPK12112420; LMPK12112438; LMPK12112440; LMPK12112510; LMPK12112890; LMPK12112906; LMPK12112956; LMPK12113174; LMPK12113180; LMPK12113196; LMPK12113198	Telephioidin; 6-Hydroxytricetin 5-glucoside; Zeravschanoside; Myricetin 3-galactoside; Myricetin 3-glucoside; Myricetin 7-glucoside; Myricetin 3'-glucoside; 3,5,7,2',3',4'-Hexahydroxyflavone 3-glucoside; Tagetiin; Quercetagetin 7-glucoside; Quercetagetin 6-glucoside; Gossypetin 3-galactoside; Gossypetin 3-glucoside; Gossypetin 7-glucoside; Gossypetin 8-glucoside	[M+H-CH2O2]+	C21H20O13	OAIHXYJZSSASMS-QBNVJHRZSA-N; JDBDGLAGDFVVDW-FFYOZGDPSA-N; XRZMSYNUNCTBSQ-KKPQBLLMSA-N; FOHXFLPXBUAOJM-MGMURXEASA-N; FOHXFLPXBUAOJM-LIBJPBHASA-N; VYUFSOYMUGOSGK-GFOOFYSOSA-N; ZJYAVUPWMNHHEU-GFOOFYSOSA-N; CMTYUVVBICETNN-FBRKSVJRSA-N; YUANNBKEZDNSIV-CZTZGLBASA-N; IDTDRZPBDLMCLB-HSOQPIRZSA-N; OKJRTFAIFAZTSU-IWCNZLJZSA-N; TYEYAUURGXCDJR-MBRPKMFXSA-N; TYEYAUURGXCDJR-GCXHAQMISA-N; ATRBFJXIWFCIMW-ZGNDCXK…
435.097	358.178	3		LMFA02020216; LMPR0104050023; LMST02030180	methyl 2-((1R,2R)-2-((E)-5'-phenylacetoxypent-2-en-1-yl)-3-oxocyclopentyl) acetate; Dracocephalumoid C; prednisone	[M+2K-H]+	C21H26O5	NSICQIRZIQEYAD-GPGHGMIHSA-N; ZLPQILOYTRHDCY-MQJDWESPSA-N; XOFYZVNMUHMLCC-ZPOLXVRWSA-N
435.103	390.131	3		LMPK12020261; LMPK12080057; LMPK13090012	Apigeniflavan 5-O-xyloside; Abruquinone B; Piceid	[M+2Na-H]+	C20H22O8	VPEUIUGPXMAUGW-OPTDIUSFSA-N; TZOHVRDKXUMVIU-UHFFFAOYSA-N; HSTZMXCBWJGKHG-CUYWLFDKSA-N
435.105	412.116	2		LMPK12020011; LMPK12113291	4beta-(2,4-Dihydroxy-3-methoxyphenyl)fisetinidol; (2E)-5,7-Dihydroxy-3,6-dimethoxy-4-oxo-2-phenyl-4H-1-benzopyran-8-yl ester 2-methyl-2-butenoic acid	[M+Na]+	C22H20O8	LJOUTPJWMNHIAA-HLAWJBBLSA-N; ODAKJIXAIBHVIC-VZUCSPMQSA-N
435.107	851.173	3		LMFA07050190; LMFA07050336; LMFA07050362	2-methylbutanoyl-CoA; Isovaleryl-CoA; pentanoyl-CoA	[M+H+NH4]2+	C26H44N7O17P3S	LYNVNYDEQMMNMZ-XGXNYEOVSA-N; UYVZIWWBJMYRCD-ZMHDXICWSA-N; RXUATCUKICAIOA-ZMHDXICWSA-N
435.107	416.09	1		LMPK12111991	Calomelanol D	[M+H2O+H]+	C24H16O7	GQAGUHWGUCXTSY-UHFFFAOYSA-N
435.107	596.153	3		LMPK12120158; LMPK12140375; LMPK12140376	Okanin 4'-(6''-p-coumarylglucoside); (2S)-5,7,3',4'-Tetrahydroxyflavanone 7-(6-p-coumaroylglucoside); (2S)-5,7,3',4'-Tetrahydroxyflavanone 3'-(6-p-coumaroylglucoside)	[M+H-Hexose-H2O]+	C30H28O13	SJGXLSYEYLGFRT-SIAGYLGLSA-N; OGVBUVNWHBXNFL-KRYLVGRBSA-N; BPWQQRVJKWQVQP-LJYGTMIOSA-N
435.107	434.1	1		LMPK12110729	Sinaticin	[M+H]+	C24H18O8	QGMULYBZWIWTIF-UPVQGACJSA-N
435.107	452.111	5		LMPK12020083; LMPK12020084; LMPK12020085; LMPK12020086; LMPK12020117	9,10-Dihydro-10-(3,4-dihydroxyphenyl)-pyrano[2,3-h]catechin-8-one; Cinchonain Ib; Cinchonain Ic; Cinchonain Id; Epigallocatechin 3-O-p-coumarate	[M+H-H2O]+	C24H20O9	LKCOZWLUAKSRQM-MSVHQQNVSA-N; LKCOZWLUAKSRQM-UMAWSMADSA-N; AKZBEMDOKOHIFM-UMAWSMADSA-N; AKZBEMDOKOHIFM-IBUUURQNSA-N; HKPGWUPXXPIOAN-XMTAIGAMSA-N
435.107	480.106	2		LMPK12140716; LMPK13080003	2,3-dihydrosilychristin; Parmosidone K	[M+H-CH2O2]+	C25H20O10	SFNRHEPTJDJBPD-FATZIPQQSA-N; OOQYXXMOFTVRQC-UHFFFAOYSA-N
435.111	356.09	14		LMPK12050118; LMPK12050125; LMPK12050147; LMPK12050152; LMPK12050153; LMPK12050364; LMPK12050407; LMPK12050408; LMPK12111075; LMPK12111248; LMPK12111578; LMPK12112733; LMPK12113101; LMPK12160032	6,7,3'-Trimethoxy-4',5'-methylenedioxyisoflavone; Milldurone; 7,8,2'-Trimethoxy-4',5'-methylenedioxyisoflavone; Petalostetin; 8,3',4'-Trimethoxy-6,7-methylenedioxyisoflavone; Hemerocallone; Odoratine; Iriskumaonin methyl ether; 5,7,3'-Trimethoxy-4',5'-methylenedioxyflavone; Ageconyflavone A; Kanugin; Isokanugin; Isognaphalin 8-acetate; Derrusnin	[M+C2H6OS+H]+	C19H16O7	BEWUEWUDIYSCEX-UHFFFAOYSA-N; INHRJYBOMHQVBR-UHFFFAOYSA-N; XSXRMXFZPXUKJE-UHFFFAOYSA-N; XTQARNACNLDAEQ-UHFFFAOYSA-N; FQXYFOBPAVOMQY-UHFFFAOYSA-N; PNFTWBIQHXIJCX-UHFFFAOYSA-N; FXRYTZLSNFFEHZ-UHFFFAOYSA-N; QXGISKPRHNUTQA-UHFFFAOYSA-N; BWLXQDXZRBBMSG-UHFFFAOYSA-N; UWMIBQBUKOVZNB-UHFFFAOYSA-N; HZHNYQLMLQAKSH-UHFFFAOYSA-N; GDROEPRRAVOAOE-UHFFFAOYSA-N; BJTDZKOECBFYRI-UHFFFAOYSA-N; PZYZNVLXKYMURF-UHFFFAO…
435.115	827.188	1		LMPK12010406	Malvidin 3,7-di-(6-malonylglucoside)	[M+C2H3N+2H]2+	C35H39O23	MGXVJWFWNDVDSQ-CBPISELESA-O
435.118	390.147	2		LMPK12100022; LMPK12100030	6-Butyryl-5-hydroxy-4-phenylseselin; Mesuagin	[M+2Na-H]+	C24H22O5	HTYHJXFUSAYYEQ-UHFFFAOYSA-N; SVCPILBFQWTZFW-UHFFFAOYSA-N
435.12	396.157	13		LMPK12060018; LMPK12060058; LMPK12060059; LMPK12070079; LMPK12111040; LMPK12120127; LMPK12120142; LMPK12120305; LMPK12120314; LMPK12120323; LMPK12120380; LMPK12140086; LMPK12140563	Rotenonic acid; 7a-O-Methyldeguelol; Rotenol; Neoraucarpan; Muxiangrin III; Glabrachalcone; Ponganone VI; Glychalcone B; 6'',6''-Dimethylpyrano[2'',3'':6',5']-2'-hydroxy-3,4,4'-trimethoxychalcone; Ovalichalcone A; Pongagallone B; Ponganone IV; Glyflavanone B	[M+K]+	C23H24O6	GBVCHRDRVDOMQV-UHFFFAOYSA-N; SYOGFYMIPOYTIT-UHFFFAOYSA-N; PNGWMVLNWUQYJN-PQJIZZRHSA-N; XWPFSIAQJJWHLN-UHFFFAOYSA-N; PCAHZXLEUZEBMU-UHFFFAOYSA-N; JNBKPNKHWDVXRA-SOFGYWHQSA-N; SPRVETRFINSEAB-SOFGYWHQSA-N; ABLZJMDXNZTQKT-SOFGYWHQSA-N; MYVVQLOQHTYUSA-SOFGYWHQSA-N; YYYWPOYCOARRNU-RMKNXTFCSA-N; SLBZGVSJTQHLIP-WQRHYEAKSA-N; GEIXOHJDUNAJMC-SFHVURJKSA-N; PSOXBXMOSKWAMU-KRWDZBQOSA-N
435.122	827.203	2		LMPK12010048; LMPK12010049	Pelargonidin 3-(6''-p-coumarylglucoside)-5-(4'''-malonylglucoside); Monodemalonylmonardaein	[M+C2H3N+2H]2+	C39H39O20	MDEOANVPTRUJEP-QUYWJHRBSA-O; SVWGZAOFZPHNJL-KMKFZPLVSA-O
435.124	390.153	1		LMPR0102070001	Loganin	[M+2Na-H]+	C17H26O10	AMBQHHVBBHTQBF-UOUCRYGSSA-N
435.124	422.1	2		LMPK12060029; LMPK12160034	Villosone; Thonningine A	[M+2Li-H]+	C23H18O8	NNRGXPSSXAAPIW-UHFFFAOYSA-N; DHHUFQCTMOFVTD-UHFFFAOYSA-N
435.129	402.095	10		LMFA13010061; LMPK12110195; LMPK12110196; LMPK12110197; LMPK12110341; LMPK12111496; LMPK12113087; LMPK12113259; LMPK12113349; LMPK12113355	1-hydroxy-2-(beta-D-glucosyloxy)-9,10-anthraquinone; Cerarvensin; Isomollupentin; Mollupentin; Apigenin 7-xyloside; 7-Hydroxy-5,6,8,3'-tetramethoxy-4',5'-methylenedioxyflavone; 5,2',5'-Trihydroxy-3,7,8-trimethoxyflavone 2'-acetate; Gossypetin 3,7,3'-trimethyl ether 8-acetate; 5-Demethylmelibentin; 2-(1,3-Benzodioxol-5-yl)-7-hydroxy-3,5,6,8-tetramethoxy-4H-1-benzopyran-4-one	[M+CH4O+H]+	C20H18O9	LPUCQUKLBVSNAF-UJXPUUNTSA-N; IWAWDKXYERYUIS-BFYTVJRJSA-N; IWAWDKXYERYUIS-NQIVQMERSA-N; YCCJEBDPVUMZGE-RDOJZNBBSA-N; ASMYXLDPYBVDFS-YGBSJELFSA-N; CGTBQRCRPZRVCN-UHFFFAOYSA-N; QLXHITSYJNILTR-UHFFFAOYSA-N; OZZUKUSXYKKYEX-UHFFFAOYSA-N; PRTCFQOQYWNVJL-UHFFFAOYSA-N; MRWINNLHVMLDLR-UHFFFAOYSA-N
435.129	416.111	30		LMPK12050005; LMPK12050013; LMPK12050016; LMPK12050133; LMPK12060054; LMPK12100012; LMPK12110007; LMPK12110022; LMPK12110024; LMPK12110025; LMPK12110108; LMPK12110141; LMPK12110142; LMPK12110146; LMPK12110147; LMPK12110148; LMPK12110200; LMPK12110342; LMPK12110970; LMPK12110971; LMPK12111084; LMPK12111093; LMPK12111495; LMPK12111633; LMPK12113258; LMPK12113346; LMPK12113350; LMPK12130003; LMPK121…	Puerarin; Daidzin; Daidzein 4'-O-glucoside; Retusin 8-O-arabinoside; 6-Acetyldihydrostemonal; Serratin 7-O-glucoside; 7,2'-Dihydroxyflavone 7-glucoside; Bayin; 7,4'-Dihydroxyflavone 7-glucoside; Sophoraflavone B; 3',4'-Dihydroxyflavone 4'-glucoside; Chrysin 8-C-beta-D-glucopyranoside; Chrysin 6-C-beta-D-glucopyranoside; Toringin; Aequinetin; Chrysin 7-galactoside; Isofurcatain; Apigenin 7-rhamnos…	[M+H2O+H]+	C21H20O9	HKEAFJYKMMKDOR-VPRICQMDSA-N; KYQZWONCHDNPDP-QNDFHXLGSA-N; FIENOOOOPYEDMI-QNDFHXLGSA-N; VBASZMXRNTWFQI-UHFFFAOYSA-N; ZJUMLMKXRQIPRS-UHFFFAOYSA-N; KEEXAAKXZAAECE-CMWLGVBASA-N; XKKIRVNUMZENAQ-YMQHIKHWSA-N; IAEWGSIPWPKEFT-UVPIGPOJSA-N; QUUXGUXWWVHPPP-YMQHIKHWSA-N; GSZUGBAEBARHAW-YMQHIKHWSA-N; MFAATNHOXKDGNK-YMQHIKHWSA-N; PFJBHVURUOQVHW-YWFAZRBLSA-N; KLLCDVSOGLKTDV-JWFOYSBNSA-N; IRHAYEHCEVRWSB-QNDFHXL…
435.129	596.174	14		LMPK12120020; LMPK12120102; LMPK12120171; LMPK12120254; LMPK12130071; LMPK12140065; LMPK12140107; LMPK12140225; LMPK12140248; LMPK12140250; LMPK12140359; LMPK12140366; LMPK12140434; LMPK12140581	Isobutrin; Butein 3,2'-diglucoside; Okanin 4-methyl ether 4'-primveroside; Chalconaringenin 2',4'-di-O-glucoside; Hovetrichoside D; Butrin; 5,7,2',5'-Tetrahydroxyflavanone 7-O-rutinoside; 6,8-Di-C-glucopyranosylnaringenin; Naringenin 5,7-di-O-glucoside; 5,7,4'-Trihydroxyflavanone 7-O-galactosylglucoside; Neoeriocitrin; Eriocitrin; Viscumneoside III; Viscumneoside I	[M+H-Hexose-H2O]+	C27H32O15	XOTWNDIAAITUKR-ORCRQEGFSA-N; FUXWTBSZMHFZRY-ORCRQEGFSA-N; PGUVLBHFVSDWEY-GXRLHNQDSA-N; QTLVRDBUJNNTDS-BUIGSLFCSA-N; GRXIBUCMIOIMAU-UKILVTAVSA-N; QVCQYYYTMIZOGK-VQBAZXIRSA-N; WGQQLWYEBJNTFC-GDRLQRQZSA-N; KLDARLGFVGIIIL-UHFFFAOYSA-N; XPAKXVKIHCXRPG-UHFFFAOYSA-N; HMOGGANVPFSRNU-UHFFFAOYSA-N; OBKKEZLIABHSGY-DOYQYKRZSA-N; OMQADRGFMLGFJF-GDRLQRQZSA-N; BYALYZGUSBVZQP-JTMXOKNDSA-N; HGMGIRJXPKZTBP-VPRNXFL…
435.129	434.121	28		LMPK12111504; LMPK12113365; LMPK12113366; LMPK12113367; LMPK12113384; LMPK12113385; LMPK12120026; LMPK12120101; LMPK12120247; LMPK12120250; LMPK12120251; LMPK12120368; LMPK12120369; LMPK12140064; LMPK12140066; LMPK12140067; LMPK12140093; LMPK12140108; LMPK12140223; LMPK12140224; LMPK12140237; LMPK12140238; LMPK12140242; LMPK12140243; LMPK12140360; LMPK12140363; LMPK12140607; LMPK12140664	Agehoustin D; 3',5'-Dihydroxy-3,5,6,7,8,4'-hexamethoxyflavone; Digicitrin; 5,7-Dihydroxy-3,6,8,3',4',5'-hexamethoxyflavone; 5,2'-Dihydroxy-3,6,7,8,4',5'-hexamethoxyflavone; 5,7-Dihydroxy-3,6,8,2',4',5'-hexamethoxyflavone; Monospermoside; Coreopsin; Chalconaringenin 4-glucoside; Isosalipurposide; Chalconaringenin 4'-glucoside; 2',4',6',beta-Tetrahydroxychalcone 2'-glucoside; 2',4',6',beta-Tetrahyd…	[M+H]+	C21H22O10	NZPHQXJGYPDNMC-UHFFFAOYSA-N; SKTGQBSVCAOCCR-UHFFFAOYSA-N; GIEYELPGDHOPHM-UHFFFAOYSA-N; QXRNWRWFNALYGH-UHFFFAOYSA-N; LQWYACWFYYOVGS-UHFFFAOYSA-N; DUKJDRDRSGUTCH-UHFFFAOYSA-N; RHWJRXHBNYDTON-RWGOFXMDSA-N; QMVODIKHHIRSGI-ORCRQEGFSA-N; GAARAMNTPQAIOT-JSYAWONVSA-N; WQCWELFQKXIPCN-ZZXKWVIFSA-N; ZYUSTWOCCKABCY-ZZXKWVIFSA-N; RPTYTMSENWYONU-GHRYLNIYSA-N; HAVNCBAQNUDYRJ-QNDFHXLGSA-N; LCNHZAAYBQWOCS-QSKLSLQ…
435.129	452.132	19		LMPK12020039; LMPK12020040; LMPK12020041; LMPK12020042; LMPK12020043; LMPK12020047; LMPK12020050; LMPK12020051; LMPK12020055; LMPK12020056; LMPK12020060; LMPK12020061; LMPK12020063; LMPK12020064; LMPK12020198; LMPK12020201; LMPK12120529; LMPK12120530; LMPK12120567	6-C-Glucopyranosylepicatechin; 8-C-Glucopyranosylepicatechin; 6-C-Glucopyranosylcatechin; 8-C-Glucopyranosylcatechin; Epicatechin 8-C-beta-D-galactoside; Epicatechin 3-O-beta-D-allopyranoside; Catechin 3-O-beta-D-glucopyranoside; Epicatechin 3-O-beta-D-glucopyranoside; Catechin 5-O-beta-D-glucopyranoside; Epicatechin 5-O-beta-D-glucopyranoside; Catechin 7-O-beta-D-glucopyranoside; ent-Catechin 7-…	[M+H-H2O]+	C21H24O11	PWMSPKVTJLJDDS-OFMZUWIHSA-N; XWDHVYPMZCGHNM-SBNMIOBJSA-N; PWMSPKVTJLJDDS-CPKJHJHWSA-N; XWDHVYPMZCGHNM-FZIGYJJCSA-N; XWDHVYPMZCGHNM-FNJMPTQDSA-N; YOVYWMDLYSJYPO-PUWMBYMRSA-N; YOVYWMDLYSJYPO-ABFXUVFHSA-N; YOVYWMDLYSJYPO-UGUVDVTISA-N; ZESJTWVSXGZYTD-FBEISHDNSA-N; ZESJTWVSXGZYTD-NJOLZHPTSA-N; VLFIBROLAXKPQK-DPRDWZRASA-N; VLFIBROLAXKPQK-PSZFZNCLSA-N; ZZTOVZGFHZQEAT-FBEISHDNSA-N; LTDLFQZRSXJVAN-FBEISHD…
435.132	356.111	1		LMPR0102070009	Gentiopicrin	[M+C2H6OS+H]+	C16H20O9	DUAGQYUORDTXOR-GPQRQXLASA-N
435.133	358.214	138		LMFA04000013; LMFA04000070; LMFA04000073; LMFA04000078; LMFA04010395; LMFA04010396; LMFA04010397; LMFA04010398; LMFA04010399; LMFA04010400; LMFA04010401; LMFA04010402; LMFA04010403; LMFA04010404; LMFA04010405; LMFA04010406; LMFA04010407; LMFA04010408; LMFA04010409; LMFA04010410; LMFA04010411; LMFA04010412; LMFA04010413; LMFA04010414; LMFA04010415; LMFA04010416; LMFA04010417; LMFA04010418; LMFA040…	7,8-epoxy-17S-HDHA; 7S,8S-epoxy-17S-HDHA; 7S,8S-epoxy-17R-HDHA; 4,5-epoxy-17R-HDHA; 4-epi-4-A4-NeuroP; ent-7-epi-4-A4-NeuroP; 4,7-diepi-4-A4-NeuroP; ent-4-A4-NeuroP; 4-A4-NeuroP; ent-4,7-diepi-4-A4-NeuroP; 7-epi-4-A4-NeuroP; ent-4-epi-4-A4-NeuroP; 7-epi-7-A4-NeuroP; ent-10-epi-7-A4-NeuroP; 7,10-diepi-7-A4-NeuroP; ent-7-A4-NeuroP; 7-A4-NeuroP; ent-7,10-diepi-7-A4-NeuroP; 10-epi-7-A4-NeuroP; ent-7-…	[M+2K-H]+	C22H30O4	BOFBVWROGCPAFH-VEYGSZKMSA-N; BOFBVWROGCPAFH-LDOXQWQISA-N; BOFBVWROGCPAFH-ZIXRSAMDSA-N; JQSJFHDWAHTRSL-NMDACHMWSA-N; UBHADOIVPSTTIO-NFXNREBWSA-N; UBHADOIVPSTTIO-OYDKIXHYSA-N; UBHADOIVPSTTIO-SWEJCODVSA-N; UBHADOIVPSTTIO-OIXQRLCASA-N; UBHADOIVPSTTIO-VPXNMABMSA-N; UBHADOIVPSTTIO-QOBIRAAOSA-N; UBHADOIVPSTTIO-RMHDZUSPSA-N; UBHADOIVPSTTIO-DTOMRGCVSA-N; SLNXHGURYZJBEC-CRSSZZOOSA-N; SLNXHGURYZJBEC-RAYRIKJ…
435.134	396.17	1		LMFA03120012	10,11-epoxy-chlorovulone I	[M+K]+	C21H29O5Cl	VQTGQBDTRZNQSB-ZKVKOFCJSA-N
435.139	390.168	3		LMPR0103090016; LMPR0103090031; LMPR0103090032	Dimerostatin; Elephantopinolide N; Elephantopinolide O	[M+2Na-H]+	C21H26O7	NCRIAOUYYVDSRN-CGHMMIGKSA-N; FVUGPYWLVLVCIM-ZBXGCGBHSA-N; FVUGPYWLVLVCIM-NLFCRMGJSA-N
435.141	412.152	6		LMPK12060013; LMPK12060014; LMPK12060045; LMPK12112744; LMPK12112745; LMPK12112855	Dihydroamorphigenin; Dalpanol; cis-12a-Hydroxyrot-2'-enonic acid; 4'-Hydroxy-3,5,3'-trimethoxy-7-prenyloxyflavone; 5,4'-Dihydroxy-3,7,3'-trimethoxy-8-prenylflavone; Viscosol	[M+Na]+	C23H24O7	UXVPFQNHKHDTRK-UHFFFAOYSA-N; UJRXJHPYROZVGI-UHFFFAOYSA-N; GHBZHAWROFXWAR-UHFFFAOYSA-N; MGHQLMRCBBYPDH-UHFFFAOYSA-N; PXSHTLGJABJXLY-UHFFFAOYSA-N; NVPPDJQPJXYMLK-UHFFFAOYSA-N
435.144	402.11	3		LMPK12120258; LMPK12140204; LMPK12140305	8-p-Coumaroyl-3,4-dihydro-5,7-dihydroxy-4-phenylcoumarin; Calomelanol I; Calomelanol H	[M+CH4O+H]+	C24H18O6	FWYBHSPKZODKKZ-DHZHZOJOSA-N; ZDCISPDGWCQAIP-UHFFFAOYSA-N; BQCMJSOAYSMFJF-UHFFFAOYSA-N
435.144	434.137	4		LMPK12110939; LMPK12111514; LMPK12112594; LMPK12112693	Artobiloxanthone; Cycloartobiloxanthone; Haplopappin A; Haplopappin	[M+H]+	C25H22O7	ZIYAGIMFLYOZDS-LBPRGKRZSA-N; OCZFLOUWXXGBPC-UHFFFAOYSA-N; FHPVJDIAUBFEDI-UHFFFAOYSA-N; BGGFKBWQZUFYHZ-UHFFFAOYSA-N
435.144	452.147	2		LMPK12110183; LMPK12110723	(9R,10S)-rel-(-)-9,10-bis(Acetyloxy)-9,10-dihydro-5-methoxy-8,8-dimethyl-2-phenyl-4H,8H-benzo[1,2-b:3,4-b']dipyran-4-one; Epimedokoreanin A	[M+H-H2O]+	C25H24O8	WFAOFDKMYNXISN-BJKOFHAPSA-N; WBPWEEMLAPPDRR-UHFFFAOYSA-N
435.145	422.121	5		LMPK12020046; LMPK12020054; LMPK12020058; LMPK12020059; LMPK12120568	Catechin 7-O-beta-D-xyloside; Catechin 5-O-beta-D-apiofuranoside; Catechin 7-O-apiofuranoside; Polydine; 2',4',3,4,alpha-Pentahydroxydihydrochalcone 3'-C-xyloside	[M+2Li-H]+	C20H22O10	UQKKDJWFQBNZBJ-MLYGIHNMSA-N; CQLVDGMTYYDVHM-YAVHWGEVSA-N; OZEIRJMOKXRLCR-AXDKOMKPSA-N; UQKKDJWFQBNZBJ-UMBUOUCESA-N; AETBTCNMANLWCB-PXDMKZRMSA-N
435.147	356.126	20		LMPK12050460; LMPK12050479; LMPK12050484; LMPK12110031; LMPK12110421; LMPK12112696; LMPK12120035; LMPK12120125; LMPK12140076; LMPK12140268; LMPK12140300; LMPK12140395; LMPK12140396; LMPK12140397; LMPK12140401; LMPK12140406; LMPK12140408; LMPK12140490; LMPK12140523; LMPK12140666	5-Deoxykievitol; Kievitone; Diphysolone; Brosimacutin F; Laurifolin (flavonoid); Kalmiatin; Brosimacutin G; Ramosismin; 2',4'-Dihydroxy-2''-(1-hydroxy-1-methylethyl)dihydrofuro[2,3-h]flavanone; Phellodensin D; Tomentosanol D; 6-Prenyleriodictyol; 8-Prenyleriodictyol; Sigmoidin B; 2'-Prenyleriodictyol; Monotesone A; (2S)-5,7,3',4'-Tetrahydroxy-6-(1,1-dimethylallyl)flavanone; Leachianone G; Kenusan…	[M+C2H6OS+H]+	C20H20O6	VPCRIHAWNUNORJ-BIIKFXOESA-N; MERHMOCEIBOOMA-UHFFFAOYSA-N; AMCPULFLJZMXJI-UHFFFAOYSA-N; ANTDQLWDPMSOHB-UHFFFAOYSA-N; ASCNCUCRYYUACO-UHFFFAOYSA-N; OVSZMXIVNBBARU-UHFFFAOYSA-N; KJPLNWFZFTXFPY-FQMXMGHCSA-N; GMUQYFZXKQJSME-QPJJXVBHSA-N; JXVOAHGNNBAJCD-ZENAZSQFSA-N; ZBVQSGGQLPHKKZ-MYJWUSKBSA-N; BCWBBALYWWRPII-IBYPIGCZSA-N; KBEFFXBSHFUQLT-UHFFFAOYSA-N; XJUDJFVOICLOMY-UHFFFAOYSA-N; SFQIGPZCFNTPOD-UHFFFAO…
435.153	434.146	2		LMFA01090110; LMFA01090162	16-hydroxy-18-bromo-8E,17E19Z-tricosatrien-4,6-diynoic acid; Carduusyne D	[M+H]+	C23H31BrO3; C23H31O3Br	OPRGCPSNLIJMIG-YCUHIKMESA-N; OPRGCPSNLIJMIG-LSKPYBFKSA-N
435.154	390.183	17		LMPK12070023; LMPK12070024; LMPK12070026; LMPK12070027; LMPK12070146; LMPK12080020; LMPK12110029; LMPK12120055; LMPK12120087; LMPK12120088; LMPK12120091; LMPK12120499; LMPK12140051; LMPK12140054; LMPK12140057; LMPK12140058; LMPK12140207	Folitenol; Folinin; Erybraedin D; Erybraedin B; Erycristagallin; Hispaglabridin B; Licoflavone B; Lespeol; Paratocarpin C; Anthyllisone; Paratocarpin B; Rubranine; Abyssinone III; Euchrenone a5; Dinklagin A; Shinflavanone; Fulvinervin A	[M+2Na-H]+	C25H26O4	XERSCIKBWOLVNC-UHFFFAOYSA-N; GIJCKIAEOVPFOW-UHFFFAOYSA-N; ZWEQONVPSDWALR-UHFFFAOYSA-N; XDRMVDDOBVPELW-UHFFFAOYSA-N; VNTSSLCFFUCTNP-UHFFFAOYSA-N; CJUFYKORDZSOLF-UHFFFAOYSA-N; GLDVIKFETPAZNV-UHFFFAOYSA-N; PTLYOYNZZDSYSJ-XYOKQWHBSA-N; RJZJSZWLTLYSAY-UXBLZVDNSA-N; UFUYLMBCDWVANM-UXBLZVDNSA-N; WRNYEZGVIHDIGH-YRNVUSSQSA-N; JBBGZRUAGCHOGS-PLZINWHGSA-N; BWSXMPVDLMJKKY-UHFFFAOYSA-N; VSUQUSVBOASRIA-UHFFFAO…
435.155	358.236	2		LMFA13040011; LMFA13040080	ascr#21; oscr#21	[M+2K-H]+	C19H34O6	XUGAOOQYBZSMCP-ZXSNAGKJSA-N; DEQPIGLSNWHDFR-VATKAKJBSA-N
435.157	396.194	1		LMPK12120572	alpha,4,2'-Trihydroxy-4-O-geranyldihydrochalcone	[M+K]+	C24H28O5	VDTQLOASZLCFCY-SFQUDFHCSA-N
435.159	452.162	1		LMPK12120473	Chamuvaritin	[M+H-H2O]+	C29H24O5	IWPNHPPGEPHKBZ-UHFFFAOYSA-N
435.16	390.189	2		LMFA02020206; LMSL05000009	(-)-11-hydroxy-9,10-dihydrojasmonic acid 11-beta-D-glucoside; Pennelliiside A	[M+2Na-H]+	C18H30O9	QPYZJXJBZOQDGA-XGNCEZCHSA-N; NVEWKQZGZJWFKH-SXHVGMSVSA-N
435.16	422.137	3		LMPK12110156; LMPK12110164; LMPK12140212	Enantiomultijugin; Multijugin; Lepidissipyrone	[M+2Li-H]+	C24H22O7	XMJHOTVIJNLONQ-XLSWHLDHSA-N; XMJHOTVIJNLONQ-ACIOBRDBSA-N; OOCUGTZJHIRSOO-UHFFFAOYSA-N
435.16	396.197	1		LMST05020014	pregnenolone sulfate	[M+K]+	C21H32O5S	DIJBBUIOWGGQOP-QGVNFLHTSA-N
435.163	412.173	1		LMPR0103540013	Austrobuxusin K	[M+Na]+	C20H28O9	GYLVJXZPOTYBBV-QNZLSBQNSA-N
435.165	402.131	14		LMPK12110095; LMPK12110111; LMPK12110114; LMPK12111278; LMPK12111416; LMPK12111468; LMPK12112532; LMPK12112795; LMPK12113018; LMPK12113255; LMPK12113315; LMPK12120190; LMPK12140006; LMPK12140138	5,6,2',3',5',6'-Hexamethoxyflavone; 5,6,8,3',4',5'-Hexamethoxyflavone; 5,6,2',3',4',6'-Hexamethoxyflavone; 5,6,7,3',4',5'-Hexamethoxyflavone; Bannamurpanisin; Nobiletin; 3,5,7,2',4',5'-Hexamethoxyflavone; Myricetin hexamethyl ether; Quercetagetin hexamethyl ether; Gossypetin hexamethyl ether; 3,5,6,7,8,4'-Hexamethoxyflavone; 4,2'-Dihydroxychalcone 4-glucoside; 7-Hydroxyflavanone beta-D-glucopyran…	[M+CH4O+H]+	C21H22O8	NCXFRNCNVLBXSM-UHFFFAOYSA-N; YSFDTCPVUDPZGB-UHFFFAOYSA-N; WRSCDVAVPNHFPB-UHFFFAOYSA-N; DYDFNKUHYXHWFM-UHFFFAOYSA-N; QLVJRZMVFHRFAV-UHFFFAOYSA-N; MRIAQLRQZPPODS-UHFFFAOYSA-N; HWMGTYHXLRBKSP-UHFFFAOYSA-N; CMRBCUQYNLDSKE-UHFFFAOYSA-N; CHXSDKWBSFDZEU-UHFFFAOYSA-N; XBZIUXVIWRAJKB-UHFFFAOYSA-N; OBIOZWXPDBWYHB-UHFFFAOYSA-N; HKSOEGFPZGFKTM-WXHGGZEVSA-N; HPMCYOSTTZQBAP-ZRWXNEIDSA-N; CQMSSODSJYBGIQ-NFWKTRT…
435.165	416.147	2		LMPK12112854; LMPK12112857	Aliarin; 3,7-Dihydroxy-2-[4-hydroxy-3-(4-hydroxy-3-methylbutyl)phenyl]-5,6-dimethoxy-4H-1-benzopyran-4-one	[M+H2O+H]+	C22H24O8	AMAMGOYSZHKBTQ-UHFFFAOYSA-N; QKQBCMSTNUQLPW-UHFFFAOYSA-N
435.165	434.158	6		LMPK12120351; LMPK12120400; LMPK12120447; LMPK12130057; LMPK12140640; LMPK12140688	6'-Hydroxy-2,3,4,5,2',3',4'-heptamethoxychalcone; beta-Hydroxy-2,3,4,5,2',4',5'-heptamethoxychalcone; 4'-O-Methyldavidioside; Neoraufuracin; 5,6,7,2',3',4',5'-Heptamethoxyflavanone; 5,6,7,8,3',4',5'-Heptamethoxyflavanone	[M+H]+	C22H26O9	DZPUYWIGWGXFFP-CMDGGOBGSA-N; CHVACGOOXOYUAE-UHFFFAOYSA-N; ZZYCSCHEPKHDHN-UHFFFAOYSA-N; NYWDXRKGBVXINM-OWLUANBVSA-N; IRGHIHOWMUMHJU-UHFFFAOYSA-N; CILDMLWCNDIKLD-UHFFFAOYSA-N
435.17	358.251	1		LMST03020687	(1S)-1-hydroxy-23-oxo-24,25,26,27-tetranorcalciol	[M+2K-H]+	C23H34O3	AOVGFTJYESGAEA-NKLFQLIUSA-N
435.173	390.202	1		LMFA03020019	20-trifluoro-LTB4	[M+2Na-H]+	C20H29O4F3	YKIRCSCMMMEEDI-QAASZIRWSA-N
435.175	390.204	3		LMPR0104060001; LMPR0106110001; LMST02030235	Coleone P; Neoquassin; Arthriniumsteroid A	[M+2Na-H]+	C22H30O6	KRQFDWCFMSSEAM-LYDGKILTSA-N; BDQNCUODBJZKIY-NUPPOKJBSA-N; PGYFXSDKVXFFAN-LWQOSQCCSA-N
435.18	402.147	3		LMPK12050212; LMPK12100023; LMPK12100026	Ulexone B; cis-and-trans-Inophyllolide; Tomentolide A	[M+CH4O+H]+	C25H22O5	ACNNVOPYPNMOSB-UHFFFAOYSA-N; YRHQANFINIANSK-UHFFFAOYSA-N; JCKXVEVCXNXGQW-KGLIPLIRSA-N
435.18	416.162	3		LMPK12050078; LMPK12100001; LMPK12100025	Munetone; Calophyllolide; Apetalolide	[M+H2O+H]+	C26H24O5	JANOATQYNVFIDV-UHFFFAOYSA-N; PMBLOLOJQZPEND-GIDUJCDVSA-N; IGOQXOXLHZFPHW-GIDUJCDVSA-N
435.18	434.173	7		LMPK12050079; LMPK12050316; LMPK12110933; LMPK12110936; LMPK12111565; LMPK12160022; LMPK12160023	Mundulone; Auriculin; Cycloartocarpin; Cycloartocarpin A; Macaflavone II; Scandenin; Lonchocarpic acid	[M+H]+	C26H26O6	KJTDZAHLWHEULN-UHFFFAOYSA-N; VQGWUEFARIAFPF-UHFFFAOYSA-N; CTAPCZWGIAZCKE-UHFFFAOYSA-N; FUOITKFXHPXSCA-SOFGYWHQSA-N; TVRDYVMRUJAIJL-UHFFFAOYSA-N; AAKJUGSASOCUFQ-UHFFFAOYSA-N; QKTFIWUHGFCLHF-UHFFFAOYSA-N
435.18	452.184	8		LMPK12110909; LMPK12111525; LMPK12112395; LMPK12112720; LMPK12113145; LMPK12120261; LMPK12140325; LMPK12140576	Heteroartonin A; Artonin S; Dorsmanin D; Broussoflavonol B; 5,7-Dihydroxy-8-methoxy-3,4'-diprenyloxyflavone; Derrichalcone; Derriflavanone; 3',4'-Dihydroxy-7-methoxy-8-(3-methylbut-2-enyl)-2'''-(1-hydroxy-1-methylethyl)-furano-(4'',5'':6,5)favanone	[M+H-H2O]+	C26H28O7	ONBLHZQNAGITBB-UHFFFAOYSA-N; AZRHPJPAQJTIOC-UHFFFAOYSA-N; YRKLNCSPCWVPPC-UHFFFAOYSA-N; WKVKAWWZXXTJEH-UHFFFAOYSA-N; MOGCFWQNDOTUML-UHFFFAOYSA-N; LJHGFVOYNHBEEI-JSICGULGSA-N; YNPMOVGGQKFPCZ-JXKJCSFESA-N; GNUVMQAGBJMMEC-UHFFFAOYSA-N
435.181	412.192	1		LMST05020021	17-Hydroxypregnenolone sulfate	[M+Na]+	C21H32O6S	OMOKWYAQVYBHMG-TVWVXWENSA-N
435.183	390.211	1		LMFA08020201	pre-putrebactin	[M+2Na-H]+	C16H30N4O7	MMTPETIUERTJQL-UHFFFAOYSA-N
435.184	356.162	8		LMPK12020136; LMPK12020171; LMPK12080008; LMPK12120497; LMPK12120498; LMPK12120536; LMPK12120553; LMPK12140175	8-Prenylafzelechin 5-methyl ether; 4,5,4'-Trihydroxy-7-methoxy-8-prenylflavan; alpha,alpha-dimethylallylcyclolobin; 2',4',4''-Trihydroxy-3',6'',6''-trimethylpyrano[2'',3'':6',5']dihydrochalcone; 2',4',5''-Trihydroxy-3',6'',6''-trimetylpyrano[2'',3'':6',5']dihydrochalcone; alpha,beta-Dihydroxanthohumol; 2',4',6'-Trihydroxy-3'-methoxy-5'-prenyldihydrochalcone; Tephrowatsin C	[M+C2H6OS+H]+	C21H24O5	YRVPIFONAVRLMJ-AZUAARDMSA-N; VLWJOYMOYMWONM-AEFFLSMTSA-N; MJNMCRGAYOIQTB-UHFFFAOYSA-N; XEMFSBOBBNFLGA-OAHLLOKOSA-N; BAHXHQFEFUBNER-INIZCTEOSA-N; SVTCZHIDEDUTBH-UHFFFAOYSA-N; KESCRKVZLPNJGL-UHFFFAOYSA-N; OHGGGSHTYPJICB-UHFFFAOYSA-N
435.185	358.266	3		LMFA03010006; LMFA03010176; LMFA03010179	PGF2alpha-d4; 11beta-PGF2alpha-d4; 13,14-dihydro-15-keto-PGF2alpha-d4	[M+2K-H]+	C20H30D4O5	PXGPLTODNUVGFL-MKIWGZNBSA-N; PXGPLTODNUVGFL-KMUYITALSA-N; VKTIONYPMSCHQI-YFUTVRNWSA-N
435.187	412.198	1		LMFA01090104	6-Bromo-5E,9Z,13Z-docosatrienoic acid	[M+Na]+	C22H37BrO2	NAMWJEXZJJYVSY-DONPXYLZSA-N
435.191	396.228	2	PA 15:0	LMFA00000008; LMGP10050037	(9S,10S)-10-hydroxy-9-(phosphonooxy)octadecanoic acid; PA(15:0/0:0)	[M+K]+	C18H37O7P	UELBXEKQONEDKM-IRXDYDNUSA-N; RZDCKQARKXMIQI-QGZVFWFLSA-N
435.191	358.272	8	FAHFA 20:0	LMFA01050121; LMFA01050122; LMFA01080003; LMFA01080004; LMFA01080005; LMFA07090106; LMFA07090109; LMFA07090123	9,13-dihydroxy-10-ethoxy-11-octadecenoic acid; 9,13-dihydroxy-12-ethoxy-10-octadecenoic acid; 11,13-dimethoxy-12-hydroxy-9-octadecenoic acid; 9,10-dimethoxy-13-hydroxy-11-octadecenoic acid; 9,12-dimethoxy-13-hydroxy-10-octadecenoic acid; Siegesbeckin C; Siegesbeckin D; FAHFA(10:0/3-O-10:0)	[M+2K-H]+	C20H38O5	BHDZXVBBVBHNKG-FOCLMDBBSA-N; IEEBTNFNSJRPDT-FOCLMDBBSA-N; MQWZCHDMBWJFTK-NTCAYCPXSA-N; NOFLXSQXUWLFHC-FOCLMDBBSA-N; NMFUHXXKMLKRGE-FOCLMDBBSA-N; GGDBPLUALAQSBY-RTBURBONSA-N; QVPVHQGIRUXNRB-RTBURBONSA-N; ZFPAFAWFRTWCSK-UHFFFAOYSA-N
435.197	390.225	1		LMFA13010057	(3S,5R,6S,7E,9x)-7-Megastigmene-3,6,9-triol 9-glucoside	[M+2Na-H]+	C19H34O8	MRPDHXXPDCVBPQ-AATRIKPKSA-N
435.197	422.173	56		LMPK12050184; LMPK12050185; LMPK12050187; LMPK12050198; LMPK12050210; LMPK12050215; LMPK12050217; LMPK12050240; LMPK12050243; LMPK12050291; LMPK12050296; LMPK12050303; LMPK12050304; LMPK12050495; LMPK12050496; LMPK12050498; LMPK12070003; LMPK12100013; LMPK12100014; LMPK12110417; LMPK12110727; LMPK12110894; LMPK12110895; LMPK12110896; LMPK12110902; LMPK12110904; LMPK12111980; LMPK12111985; LMPK121…	Lupinisoflavone G; Senegalensin; Euchrenone b10; Lupinisol A; Lupinisolone A; Euchrenone b6; Euchrenone b7; 6,8-Diprenylorobol; Isoangustone A; Angustone A; Fremontone; 2'-Hydroxyisolupalbigenin; 8-Prenylluteone; Cajanone; Lespedeol B; 2,3-Dihydroauriculatin; Orientanol C; 1,2-Dihydro-5-hydroxy-2-(1-hydroxy-1-methylethyl)-4-(3-methylbutyryl)-6-phenylfurano[2,3-h][1]benzopyran-8-one; MAB3; Yinyang…	[M+2Li-H]+	C25H26O6	STWKZOLIYPDQRJ-UHFFFAOYSA-N; LKFQSODZCVNSSG-UHFFFAOYSA-N; KQLMUJOKBRYEHR-UHFFFAOYSA-N; ALEUBOFIDHNMTA-UHFFFAOYSA-N; CDLIAMHAUSAXIS-UHFFFAOYSA-N; JIXABEPUKFUVOD-UHFFFAOYSA-N; BPXHIAACGCIWGL-UHFFFAOYSA-N; OAUIRSVJXOFAOO-UHFFFAOYSA-N; QNLGNISMYMFVHP-UHFFFAOYSA-N; KKFAKKIIFUFASS-UHFFFAOYSA-N; DKOOBSCWJFTXKX-UHFFFAOYSA-N; VHWHNZUORPFYQI-UHFFFAOYSA-N; VYELCIXMHUBNAL-UHFFFAOYSA-N; BAKSOIVZFARRJC-UHFFFAO…
435.201	402.168	2		LMPK12070121; LMPK12120278	Sphenostylin D; Antiarone K	[M+CH4O+H]+	C22H26O7	WBVOLBHXLNDIRL-UHFFFAOYSA-N; KYTOWOLLYORKTN-UKRRQHHQSA-N
435.201	416.184	3		LMPK12020286; LMPK13080012; LMPR0103370009	catechin 3-octanoate; Stenosporic acid; Ustusolate F	[M+H2O+H]+	C23H28O7	FQKHCXJBKHKDGT-JTHBVZDNSA-N; XZVFRLDHIHBLGT-UHFFFAOYSA-N; GJXCTYKNVWKUHV-PYOXOKMOSA-N
435.201	480.2	1		LMFA07010774	Acevaltrate	[M+H-CH2O2]+	C24H32O10	FWKBQAVMKVZEOT-UHFFFAOYSA-N
435.205	356.184	1		LMPR0103010030	Canangalia D	[M+C2H6OS+H]+	C18H28O7	ONSPZTHEQCMKTK-NOPIEOOISA-N
435.206	422.182	1		LMFA01090092	Methyl 18-bromo-5,6-trans-endomethylene-7,11,15-trimethyl-8E,10Z-octadecadien-17-ynoate	[M+2Li-H]+	C23H35O2Br	QKSQHUJBUPFKLU-FVVIKQHTSA-N
435.206	358.287	16		LMFA01030820; LMFA01030821; LMFA01140015; LMFA07011187; LMPR0105060003; LMST04010142; LMST04010143; LMST04010144; LMST04010170; LMST04010263; LMST04010264; LMST04010265; LMST04010266; LMST04010267; LMST04010268; LMST04010269	6Z,9Z,12Z,15Z,18Z-tetracosapentaenoic acid; 9Z,12Z,15Z,18Z,21Z-tetracosapentaenoic acid; 12-[5]-ladderane-dodecanoic acid; 2-Phenylethyl 11Z-hexadecenoate; Hyrtial; 5beta-Chol-9(11)-en-24-oic Acid; 5beta-Chol-11-en-24-oic Acid; 5beta-Chol-14-en-24-oic Acid; 5beta-Chol-2-en-24-oic Acid; 5beta-Chol-3-en-24-oic Acid; Chol-4-en-24-oic Acid; Chol-5-en-24-oic Acid; 5beta-Chol-6-en-24-oic Acid; 5beta-Ch…	[M+2K-H]+	C24H38O2	VENRYLMOFDSSDJ-WMPRHZDHSA-N; NPTIBOCVSPURCS-JLNKQSITSA-N; ZPDCFDULRXOVLT-UHFFFAOYSA-N; SICIUJCAQVBMHR-WAYWQWQTSA-N; YJHVGMSCPWBUDS-KMZUCNCQSA-N; FHWJRVFVJIUARH-JTRWTHHWSA-N; AJPSTQMYBCEBQR-LVVAJZGHSA-N; BRXGJELLNLEQTJ-RXXPFFJOSA-N; FZSKILMPRKPLJG-LVVAJZGHSA-N; SXFVKYLIXKBAPY-LVVAJZGHSA-N; MBRXVOBWAQSXOY-HGZXIFPPSA-N; MHUPZGBELMNFET-HGZXIFPPSA-N; BESWZNZZPZNJEO-LVVAJZGHSA-N; SKQYGCRUIVNLNN-FTLZCDA…
435.212	390.241	3		LMFA03010202; LMST01120003; LMST01120008	15R-PGA2 methyl ester, 15-acetate; gitoxigenin; Digoxigenin	[M+2Na-H]+	C23H34O5	KURMKPDMINCWHJ-QPBHISEGSA-N; PVAMXWLZJKTXFW-VQMOFDJESA-N; SHIBSTMRCDJXLN-KCZCNTNESA-N
435.214	412.225	1		LMST01130018	3beta-formyloxyresibufogenin	[M+Na]+	C25H32O5	ANZIXHORKDWMAO-XHMVMRONSA-N
435.214	396.251	2		LMFA01040054; LMFA03010096	methyl 8-[3,5-epidioxy-2-(3-hydroperoxy-1-pentenyl)-cyclopentyl]-octanoate; PGF2alpha-11-acetate	[M+K]+	C22H36O6	SGTSZTLPOBUMKG-CXQIITPCSA-N; HQOFFMPYTVAOFE-RBFHUNFKSA-N
435.217	452.22	3		LMPK12120281; LMPK12140500; LMPK12140583	Kushenol D; (2S)-2'-Methoxykurarinone; Amoradinin	[M+H-H2O]+	C27H32O6	LZSUTCMOKIJOBI-ZRDIBKRKSA-N; KTAQQSUPNZAWEY-OSPHWJPCSA-N; RIILZRHMYBTZEI-UHFFFAOYSA-N
435.218	422.194	2		LMFA13040147; LMPR0102070015	hbas#3; Valtratum	[M+2Li-H]+	C22H30O8	BJUWUCQZCXGYNI-NJABCCJWSA-N; BDIAUFOIMFAIPU-KVJIRVJXSA-N
435.218	434.21	1		LMST02030123	Paramethasone acetate	[M+H]+	C24H31FO6	HYRKAAMZBDSJFJ-LFDBJOOHSA-N
435.22	356.199	2		LMFA04000101; LMPK12020256	(5E,7E)-8-[(3aR,4R,5R,7aS)-4-[(1Z,3E)-5-hydroxy-5-oxopenta-1,3-dienyl]-2,3,3a,4,5,7a-hexahydro-1H-inden-5-yl]octa-5,7-dienoic acid; Nitenin	[M+C2H6OS+H]+	C22H28O4	DWKDLOUEMDDTEN-MVQDZDRVSA-N; LUGSEMDQUBBXEJ-SFHVURJKSA-N
435.227	396.264	1	PA O-16:0	LMGP10060005	PA(O-16:0/0:0)	[M+K]+	C19H41O6P	XLVRFPVHQPHXAA-LJQANCHMSA-N
435.227	358.308	3	MG 18:0	LMGL01010003; LMGL01020048; LMGL01020056	MG(18:0/0:0/0:0)[rac]; 1-O-(2R-methoxy-4Z-heptadecenyl)-sn-glycerol; 1-O-(2R-hydroxy-4Z-octadecenyl)-sn-glycerol	[M+2K-H]+	C21H42O4	VBICKXHEKHSIBG-UHFFFAOYSA-N; XAKCTRVQNFAAJR-BDNPHABPSA-N; FFBYHBIYPKYEGR-JIAZRSBUSA-N
435.23	868.446	1		LMST01090009	(25S)-26-O-[(3S)-3-hydroxy-3-methylglutaryl]-22,25-epoxy-furost-5-en-3beta-yl O-alpha-L-rhamnopyranosyl-(1-2)-beta-D-glucopyranoside	[M+2H]2+	C44H68O17	YAHICFWOCVHXQX-IZQVSBHVSA-N
435.233	390.262	2		LMFA13040049; LMFA13040077	bhas#24; bhos#24	[M+2Na-H]+	C20H38O7	UXIWWNCPRZIUAB-XGZVRMHOSA-N; OEUPNEHVNNGMKN-VAVNGKDRSA-N
435.233	422.209	13		LMPK12070096; LMPK12080023; LMPK12120071; LMPK12120129; LMPK12120212; LMPK12120296; LMPK12120598; LMPK12140079; LMPK12140080; LMPK12140116; LMPK12140342; LMPK12140349; LMPK12140554	1-Methoxyficifolinol; Nitidulin; Xanthoangelol G; 5-Deoxyhomoflemingin; (-)-Linderol A; 5'-Prenylxanthohumol; 4-Hydroxyglenoblone; Euchrenone a8; Alopecurone G; Kushenol R; Nimbaflavone; Abyssinone V 4'-methyl ether; Kushenol U	[M+2Li-H]+	C26H30O5	WIEKYGJSRGBBTQ-UHFFFAOYSA-N; GRHKVSQNMXZXME-UHFFFAOYSA-N; NYGYGFOLOACYGB-NKUGMWFWSA-N; YSYFTTIXVZNEHP-DDSGDGAWSA-N; XIYYPYFGGHPNHU-RCSCSQPYSA-N; HOTYOZVURUOVTK-XNTDXEJSSA-N; AZRJPDMBCLMTSG-UHFFFAOYSA-N; BDNVEGLVZLTFLX-UHFFFAOYSA-N; VRMRECOMNBQHJO-NSYGIPOTSA-N; NREGVTHCHKOXLC-HXOBKFHXSA-N; UJHSMBNEFBESCZ-UHFFFAOYSA-N; JHEBMTRMMJXPTM-QHCPKHFHSA-N; HWMUITXPRSEDHI-JPYJTQIMSA-N
435.234	422.21	1		LMST02030122	Fludrocortisone acetate	[M+2Li-H]+	C23H31FO6	SYWHXTATXSMDSB-GSLJADNHSA-N
435.235	356.214	1		LMFA06000269	2E,4E,6E,8E,10E,12E,14E,16E,18E,20E,22E.24E,26E-hexacosadodecaenal	[M+C2H6OS+H]+	C26H28O	TWHNZKBTKVPHAG-IAKYJRAWSA-N
435.238	402.204	3		LMPR0103370012; LMST01130068; LMST02030120	Ustusoic acid B; Bufogargarizin C; Cortisone acetate	[M+CH4O+H]+	C23H30O6	YOWISNGQSRPIPP-XLDMSTKGSA-N; KCLSVWJRQMZERF-GCQUFVSDSA-N; ITRJWOMZKQRYTA-RFZYENFJSA-N
435.238	416.22	8		LMPR0104230001; LMST01130004; LMST01130015; LMST01130030; LMST01130035; LMST01130069; LMST01130070; LMST01130072	Briantheine W; Hellebrigenin; 11alpha-hydroxymarinobufagin; 19-hydroxydesacetylcinobufagin; Desacetylcinobufotalin; Pseudobufarenogin; Bufarenogin; 19-hydroxymarinobufagin	[M+H2O+H]+	C24H32O6	ZJOXMWJKQWLNFX-YICAWKJMSA-N; TVKPTWJPKVSGJB-XHCIOXAKSA-N; BWPWHFUZSHEWAZ-XIMNLYDUSA-N; XDCJWJYMHNAEQH-DFJCLZAPSA-N; FRYICJTUIXEEGK-NNWVIVGYSA-N; SOGONHOGEFLVPE-BHZHDSHXSA-N; SOGONHOGEFLVPE-PUVOGLICSA-N; FBJCZZDXVKFTOS-JDDPQDQSSA-N
435.238	434.23	3		LMST01130013; LMST01130039; LMST01130040	11alpha,19-dihydroxytelocinobufagin; 3beta,5beta,14beta,16beta-19-pentahydroxy-bufa-20,22-dienolide; 1beta,3beta,5beta,14beta,16beta-pentahydroxy-bufa-20,22-dienolide	[M+H]+	C24H34O7	WHVSTINJJCCIPI-RNROHMHZSA-N; SMHLSHPXWJWHPM-GHFDIACOSA-N; MLCCELAAOHCIOY-JVCAUVCHSA-N
435.238	452.241	1		LMFA03010228	Sarcoehrendin H	[M+H-H2O]+	C24H36O8	CPIJHEBONZDQHV-YPHBWWPFSA-N
435.238	480.236	1		LMST05010032	11-Oxo-androsterone glucuronide	[M+H-CH2O2]+	C25H36O9	QTXWOOLAHRQMGZ-KYRWCVLKSA-N
435.239	422.215	1		LMFA13010064	1-Octen-3-yl primeveroside	[M+2Li-H]+	C19H34O10	VXNMHZVTDWLWRX-UHFFFAOYSA-N
435.241	356.22	14		LMFA01040040; LMFA01040041; LMFA01040042; LMFA01040043; LMFA01040044; LMFA01040045; LMFA01040046; LMFA01040047; LMFA01040048; LMFA01040049; LMFA01040050; LMFA01040053; LMFA01040055; LMFA01040056	methyl 9-hydroperoxy-10,12-epidioxy-13,15-octadecadienoate; methyl 13,15-epidioxy-16-hydroperoxy-9,11-octadecadienoate; methyl 10,12-epidioxy-13-hydroperoxy-8E,15Z-octadecadienoate; methyl 13,15-epidioxy-12-hydroperoxy-9Z,16E-octadecadienoate; methyl 9,12-dihydroperoxy-10E,13E,15Z-octadecatrienoate; methyl 9,16-dihydroperoxy-10E,12,14E-octadecatrienoate; methyl 13,16-dihydroperoxy-9Z,11E,14E-octa…	[M+C2H6OS+H]+	C19H32O6	RLEJYTIPIQLNLV-OWZSENBOSA-N; ZXMQUTOSCPQVII-PTSVWTKZSA-N; OQTORMRWKPKCSO-XHISVFOESA-N; AYJPVJZMJVVOFU-RQIWQTQWSA-N; GIYLADJCFNKDBC-SWPGUSFKSA-N; UCGDFIITNRZSQM-CQKWMTPNSA-N; VLSAMZWSXZHGGX-QWMFKHGWSA-N; BGOZUGHQDFEPNG-VFWXGKICSA-N; KHLRSDSKUCXNKZ-YQACTPRESA-N; VSFQDXUQTUGXLX-KKNMDFSBSA-N; UITLMMCUHHCJIE-VAMYCPJWSA-N; MJUWCOUUJKOCJT-VAWYXSNFSA-N; QYIHGBRMANIEFK-XBXARRHUSA-N; NEFBFYIAKJRRAE-CSKARUK…
435.243	358.324	1		LMFA05000218	3,7,11,15,19-Pentamethyleicosa-2E,6E,10E,14E,18-pentaen-1-ol	[M+2K-H]+	C25H42O	YHTCXUSSQJMLQD-GIXZANJISA-N
435.248	390.277	54		LMPR02020077; LMST04010146; LMST04010147; LMST04010148; LMST04010149; LMST04010150; LMST04010151; LMST04010152; LMST04010153; LMST04010154; LMST04010155; LMST04010156; LMST04010157; LMST04010158; LMST04010159; LMST04010160; LMST04010161; LMST04010162; LMST04010163; LMST04010164; LMST04010165; LMST04010166; LMST04010167; LMST04010168; LMST04010169; LMST04010171; LMST04010214; LMST04010216; LMST040…	alpha-carboxydimethyloctylhydroxychroman; 3alpha-Hydroxy-6-oxo-5beta-cholan-24-oic Acid; 3beta-Hydroxy-6-oxo-5beta-cholan-24-oic Acid; 3alpha-Hydroxy-6-oxo-5alpha-cholan-24-oic Acid; 3beta-Hydroxy-6-oxo-5alpha-cholan-24-oic Acid; 7-oxolithocholic acid; 3beta-Hydroxy-7-oxo-5beta-cholan-24-oic Acid; 3beta-Hydroxy-7-oxo-5alpha-cholan-24-oic Acid; 3alpha-Hydroxy-11-oxo-5beta-cholan-24-oic Acid; 3beta…	[M+2Na-H]+	C24H38O4	CUGVBZDXUTZXJO-JRLRZGBRSA-N; JWZBXKZZDYMDCJ-IJPFKRJSSA-N; JWZBXKZZDYMDCJ-WSMXITNFSA-N; JWZBXKZZDYMDCJ-NYGMMZBPSA-N; JWZBXKZZDYMDCJ-CXVAWJKUSA-N; DXOCDBGWDZAYRQ-AURDAFMXSA-N; DXOCDBGWDZAYRQ-QCXZXCEPSA-N; DXOCDBGWDZAYRQ-KRYSTCSFSA-N; YGKAXBKDNMYWFU-FATIAYPPSA-N; YGKAXBKDNMYWFU-HKFWWWNPSA-N; CVNYHSDFZXHMMJ-VPUMZWJWSA-N; CVNYHSDFZXHMMJ-KIHIVPLQSA-N; WMUMZOAFCDOTRW-RXTDITKTSA-N; IJKCGHHONSZERK-MOSSOHA…
435.248	868.482	1		LMST01080053	Dioscin	[M+2H]2+	C45H72O16	VNONINPVFQTJOC-ZGXDEBHDSA-N
435.251	412.261	2		LMPK13070039; LMPK13070045	Jambone G; Moniliferone B	[M+Na]+	C26H36O4	PQPVPXWLCQCEJM-HZJYTTRNSA-N; YTHCLWOOCGCXRD-DOFZRALJSA-N
435.251	596.296	1	PI 18:2	LMGP06050010	PI(18:2(9Z,12Z)/0:0)	[M+H-Hexose-H2O]+	C27H49O12P	SAHCQBPGXQFTRA-MUTGBQBKSA-N
435.251	434.243	2	PA 18:2	LMGP10050017; LMGP10050044	PA(18:2(9Z,12Z)/0:0); PA(0:0/18:2(9Z,12Z))	[M+H]+	C21H39O7P	ZQTAMPRZFOOEEP-KKFOGOCZSA-N; PALVOIADDFXQGT-KKFOGOCZSA-N
435.251	396.288	3		LMFA03010076; LMFA03110168; LMST04060001	PGF2alpha isopropyl ester; 10-F2-dihomo-IsoP; 24-Nor-5beta-cholane-3alpha,7alpha,12alpha,22,23-pentol	[M+K]+	C23H40O5	FPABVZYYTCHNMK-YNRDDPJXSA-N; DTTMKDYOUCSFNN-NTZQAAQGSA-N; UHRXWDYIMNNWLV-YORLSYTHSA-N
435.253	402.219	1		LMFA01060241	2-Dehydro-3-deoxylaetiporic acid A	[M+CH4O+H]+	C27H30O3	ZUWHINCAQDXMJU-CENJIFQDSA-N
435.253	868.491	1		LMGL03016895	1,3-(8R,9R-epoxy-octadec-13Z,15Z-dien-4,6-diynoyl)-2-(13E,17E-octadecadien-9,11-diynoyl)-sn-glycerol	[M+2H]2+	C56H68O8	CJDWIAGGEKECNM-YZGNTQEUSA-N
435.253	480.251	1		LMPR0104310003	(-)-Jolkinol A	[M+H-CH2O2]+	C29H36O6	ZLHWPIKKGZWBKR-WRBFAYPNSA-N
435.256	356.235	3		LMST02010039; LMST04050019; LMST04060031	Estradiol valerate; Sinubrasone D; Bendigole B	[M+C2H6OS+H]+	C23H32O3	RSEPBGGWRJCQGY-RBRWEJTLSA-N; GCZQXRVRKJJMBD-ATUDNIAQSA-N; ADAGZDQSLWVWDS-OZNMWJIMSA-N
435.257	827.474	3	PS 40:10	LMGP03010455; LMGP03010671; LMGP03010832	PS(18:4(6Z,9Z,12Z,15Z)/22:6(4Z,7Z,10Z,13Z,16Z,19Z)); PS(20:5(5Z,8Z,11Z,14Z,17Z)/20:5(5Z,8Z,11Z,14Z,17Z)); PS(22:6(4Z,7Z,10Z,13Z,16Z,19Z)/18:4(6Z,9Z,12Z,15Z))	[M+C2H3N+2H]2+	C46H70NO10P	FRTSBNHSXOMEMK-PFNDHQAYSA-N; PHEUTLICINKDEC-JQNWBSEYSA-N; QDCHLYPCJVQPRW-DOKKAKHFSA-N
435.257	422.234	1		LMFA07010721	1,4-bis[(2-ethylhexyl)oxy]-1,4-dioxobutane-2-sulfonic acid	[M+2Li-H]+	C20H38O7S	HNSDLXPSAYFUHK-UHFFFAOYSA-N
435.259	402.225	1		LMFA03000011	5S-HETE di-endoperoxide	[M+CH4O+H]+	C20H34O8	DOXGUXRZAOCYPM-IPIAXWAYSA-N
435.259	480.257	2		LMFA13030006; LMFA13040102	3-O-(alpha-L-rhamnopyranosyl-(1-2)-alpha-L-rhamnopyranosyl)-3-hydroxydecanoic acid; glas#16	[M+H-CH2O2]+	C22H40O11	WIDBTDJGTJINRP-YEDFLJHBSA-N; YGECYZAESCGRDN-XXPWOUKKSA-N
435.262	396.299	1		LMFA08020137	N-oleoyl asparagine	[M+K]+	C22H40N2O4	MZSJQKKCFOSWBW-VJIACCKLSA-N
435.262	480.26	1		LMFA01090106	6-Bromo-5E,9Z,13Z,24Z-octacosatetraenoic acid	[M+H-CH2O2]+	C27H45BrO2	JHDZJJWXTCPEHQ-LHICSDSKSA-N
435.262	868.51	6	PI 37:6	LMGP06010128; LMGP06010239; LMGP06010268; LMGP06010597; LMGP06010626; LMGP06010790	PI(15:0/22:6(4Z,7Z,10Z,13Z,16Z,19Z)); PI(17:1(9Z)/20:5(5Z,8Z,11Z,14Z,17Z)); PI(17:2(9Z,12Z)/20:4(5Z,8Z,11Z,14Z)); PI(20:4(5Z,8Z,11Z,14Z)/17:2(9Z,12Z)); PI(20:5(5Z,8Z,11Z,14Z,17Z)/17:1(9Z)); PI(22:6(4Z,7Z,10Z,13Z,16Z,19Z)/15:0)	[M+2H]2+	C46H77O13P	XVGSSIIVSMRLJD-FLIHUWAUSA-N; VEVMKGAHUWKJAB-FBHYNRBGSA-N; CYSFXTAJGVDQCN-MGDVEDIYSA-N; FCRVEWXQHNAPOQ-CVAXMBKMSA-N; MQUDJSOLWKNPIA-IQDYDJOZSA-N; YETZHQQNMMGMFJ-MQQRJFHCSA-N
435.266	396.303	8		LMPR01070608; LMPR02020056; LMST01070027; LMST03020100; LMST03020101; LMST03020102; LMST03020605; LMST03020694	alpha-Micropteroxanthin A; delta-tocotrienol; Ximaosteroid E; 25-hydroxy-16,17,23,24-tetradehydrovitamin D3; (23Z)-25-hydroxy-16,17,23,24-tetradehydrovitamin D3 / (23Z)-25-hydroxy-16,17,23,24-tetradehydrocholecalciferol; 25-hydroxy-23,23,24,24-tetradehydrovitamin D3; calicoferol A; Sibogol D	[M+K]+	C27H40O2	UKYBIQCVRBJWBE-XCGRFGPVSA-N; ODADKLYLWWCHNB-LDYBVBFYSA-N; OTXVCICHLJESRP-LVXDJYSUSA-N; BHWGGPXSQWTJKO-FRHDWKPBSA-N; BHWGGPXSQWTJKO-AUIFTPRISA-N; WQUNXKWNJSOSOQ-DTOXIADCSA-N; MDPPOIXSNMVHOD-FBPKMIEBSA-N; NSRQXXXICUOUKP-DLBXBJKMSA-N
435.267	412.278	1		LMST03020084	1alpha-fluoro-25-hydroxy-16,17,23,23,24,24-hexadehydrovitamin D3	[M+Na]+	C27H37O2F	NKOYFZVBKCJNED-RQJQXFIZSA-N
435.267	422.243	1	PA 17:1	LMGP10050002	PA(17:1(9Z)/0:0)	[M+2Li-H]+	C20H39O7P	PIVUMJCNAUHUPL-OLHLWXQYSA-N
435.271	356.25	3		LMFA03010007; LMFA03010008; LMFA03010178	PGD2-d4; PGE2-d4; 13,14-dihydro-15-keto-PGD2-d4	[M+C2H6OS+H]+	C20H28D4O5	BHMBVRSPMRCCGG-DCNIGHKFSA-N; XEYBRNLFEZDVAW-YOLMOHOWSA-N; VSRXYLYXIXYEST-URWDITFUSA-N
435.274	745.453	1		LMGP20010040	OKDdiA-PC	[M+C6H9N3+2H]2+	C38H68NO11P	IVFXVTYASSLHIU-IHTGOWRMSA-N
435.274	402.241	15		LMST01010456; LMST01130021; LMST01130024; LMST01130025; LMST01130026; LMST04010106; LMST04010244; LMST04010259; LMST04010260; LMST04010345; LMST04010375; LMST04010416; LMST04010424; LMST04010425; LMST04010458	Hexanorisocucurbitacin D; 1beta-hydroxybufalin; Desacetylbufotalin; Telocinobufagin; Gamabufotalin; Dehydrocholic acid; Bendigole F; 1,3,7-Trioxo-5beta-cholan-24-oic Acid; 3,12,15-Trioxo-5beta-cholan-24-oic Acid; 3,7,23-Trioxo-5beta-cholan-24-oic Acid; 3,7,12-trioxo-5alpha-cholan-24-oic Acid; 7alpha-Hydroxy-3,12-dioxochol-4-en-24-oic Acid; 3,6,12-Trioxo-5beta-cholan-24-oic Acid; 3,6,12-Trioxo-5al…	[M+CH4O+H]+	C24H34O5	RKYRHTLYIGVTOJ-NITOUSFVSA-N; IMWIOPJWKFUVSV-YXVUHCRDSA-N; MWFCMSURKYLINK-QDLCSJEJSA-N; PBSOJKPTQWWJJD-ZBDZJSKLSA-N; FMTLOAVOGWSPEF-KJRPADTMSA-N; OHXPGWPVLFPUSM-KLRNGDHRSA-N; QKYFOPPSEWXMGR-DFQOQHGMSA-N; VPDKHLKMMUNLNL-QKIUUDMISA-N; SCMCFQAAPCVHCE-YPWLHJPSSA-N; YRDDZRGJIYRFQD-OWRWMAFVSA-N; OHXPGWPVLFPUSM-NHJLYVEHSA-N; NOJUFCRKPMOVKL-DCKHNJRBSA-N; MQGZSNQSNBZIKA-MXKQOMNDSA-N; MQGZSNQSNBZIKA-FKELYYR…
435.274	416.256	1		LMPR0105020001	Manoalide	[M+H2O+H]+	C25H36O5	FGJIDQWRRLDGDB-KREAIKSFSA-N
435.274	452.277	1		LMFA03010230	Sarcoehrendin I	[M+H-H2O]+	C25H40O7	YFKVHMFAMUUTDI-HHNLZXQZSA-N
435.274	480.272	1		LMPR01040121	steviol-19-O-beta-D-glucoside	[M+H-CH2O2]+	C26H40O8	OQPOFZJZPYRNFF-CULFPKEHSA-N
435.277	356.256	5		LMFA03010069; LMFA03010079; LMFA03010137; LMFA03010144; LMFA03010168	PGF1beta; 13,14-dihydro-PGF2alpha; PGF1alpha; 13,14-dihydro-PGE1; 13,14-dihydro-15-keto-PGF1alpha	[M+C2H6OS+H]+	C20H36O5	DZUXGQBLFALXCR-JQXWHSLNSA-N; LLQBSJQTCKVWTD-NFUXFLSFSA-N; DZUXGQBLFALXCR-CDIPTNKSSA-N; DPOINJQWXDTOSF-DODZYUBVSA-N; FVPKMMQYALWZHV-AKHDSKFASA-N
435.281	868.547	2	PI O-38:6; PI P-38:5	LMGP06020089; LMGP06030051	PI(O-16:0/22:6(4Z,7Z,10Z,13Z,16Z,19Z)); PI(P-18:0/20:5(5Z,8Z,11Z,14Z,17Z))	[M+2H]2+	C47H81O12P	OAYKZSIIYSIOLL-JVJPSLBESA-N; SGQPIYRUGZCUSN-BTCPMPBBSA-N
435.285	390.313	7		LMPK03000096; LMST03020032; LMST03020566; LMST03020567; LMST03020568; LMST03020569; LMST04070035	3S-hydroxy-4R-methyl-2S-(n-eicos-11'-yn-19'-enyl)butanolide; 1,25-dihydroxy-2,4-dinor-1,3-secovitamin D3; 1alpha,25-dihydroxy-3-deoxy-19-nor-22-oxavitamin D3; 1beta,25-dihydroxy-3-deoxy-19-nor-22-oxavitamin D3 / 1beta,25-dihydroxy-3-deoxy-19-nor-22-oxacholecalciferol; 25-dihydroxy-19-nor-22-oxa-3-epivitamin D3; 25-dihydroxy-19-nor-22-oxavitamin D3 / 25-dihydroxy-19-nor-22-oxacholecalciferol; Homo…	[M+2Na-H]+	C25H42O3	JFAPEZBOYBDCPU-SGNDLWITSA-N; SJNUNWPABBITOQ-KTZDGRMWSA-N; RTFHONCBOHAFCK-UTLSPHFGSA-N; RTFHONCBOHAFCK-PSJQDJMRSA-N; RTFHONCBOHAFCK-VIBREFKOSA-N; RTFHONCBOHAFCK-LUNNJSPDSA-N; KIRMEPQLDNGRBP-ULCLHEGSSA-N
435.286	827.531	1		LMGP20010047	PEIPC	[M+C2H3N+2H]2+	C44H78NO11P	JRFNLYFCYVJQMF-PTTMIBEUSA-N
435.287	412.298	18		LMFA07011194; LMST01080050; LMST01110018; LMST01160007; LMST02020074; LMST03020103; LMST03020104; LMST03020105; LMST03020106; LMST03020107; LMST03020108; LMST03020109; LMST03020110; LMST03020111; LMST03020112; LMST03020113; LMST03020114; LMST04030223	(13E,15E,18Z,20Z)-1-Hydroxypentacosa-13,15,18,20-tetraen-11-yn-4-one 1-acetate; Episceptrumgenin; (25R)-5alpha,8alpha-epidioxy-24R,26-cyclo-cholest-6,22E-dien-3beta-ol; Minabeolide-6; Testosterone cypionate; 1alpha-hydroxy-24-oxo-26,27-cyclovitamin D3 / 1alpha-hydroxy-24-oxo-26,27-cyclocholecalciferol; (22E)-25-hydroxy-24-oxo-22,23-didehydrovitamin D3 / (22E)-25-hydroxy-24-oxo-22,23-didehydrochol…	[M+Na]+	C27H40O3	MQFYSKCKJUCJJZ-HYPSEFPRSA-N; IGBSLGDQPHOZBX-OOCAKNLUSA-N; ACIGRLRKXLVDFE-PKTBXMBNSA-N; ZCUMDOJIWYOOIK-NQWODNNOSA-N; HPFVBGJFAYZEBE-ZLQWOROUSA-N; HQKYZTGFOOKQAV-HQKKLWNISA-N; CPHSFAAHLTYWNP-QYMFTIPMSA-N; LWQQLNNNIPYSNX-CIJZWTHJSA-N; LWQQLNNNIPYSNX-UROSTWAQSA-N; LWQQLNNNIPYSNX-GGXBZCKASA-N; LWQQLNNNIPYSNX-CVVRBLKOSA-N; DRNWXIXKGVAGPM-ZGBWKYLASA-N; DRNWXIXKGVAGPM-RMJAMEDKSA-N; KMEXQTNJLXZADX-FLPZOPJ…
435.287	452.29	1	PA 19:0	LMGP10050034	PA(19:0/0:0)	[M+H-H2O]+	C22H45O7P	YAERNOYIELLICR-OAQYLSRUSA-N
435.287	480.285	1	PA 20:0	LMGP10010022	PA(10:0/10:0)	[M+H-CH2O2]+	C23H45O8P	PHQFPHNJHDEXLJ-OAQYLSRUSA-N
435.287	396.324	5	FAHFA 24:1	LMFA01050559; LMFA07090129; LMFA07090131; LMFA07090132; LMFA07090133	Wuhanic acid; FAHFA(12:1(5Z)/3-O-12:0); FAHFA(12:0/3-O-12:1(5Z); FAHFA(10:0/3-O-14:1(7Z)); FAHFA(14:1(7Z)1/3-O-10:0)	[M+K]+	C24H44O4	MYDDZMLKINSENR-TZWOSKRLSA-N; CSUCHRVLSBFBCG-OWBHPGMISA-N; VTVTWGMCOWRKQS-ICFOKQHNSA-N; AJJVREIQAHBRRL-OWBHPGMISA-N; QMKHXLKJINNYLJ-QXMHVHEDSA-N
435.289	356.268	1		LMFA08020219	N-myristoyl glutamine	[M+C2H6OS+H]+	C19H36N2O4	GQCSFCKGCIEEJN-INIZCTEOSA-N
435.289	452.293	1		LMST01040189	Norselic acid A	[M+H-H2O]+	C29H40O4	RZICIXRISYIONZ-QEYQUZSWSA-N
435.29	422.267	7		LMPK15050003; LMPR0104210005; LMST04010262; LMST04010274; LMST04010383; LMST04010409; LMST04010415	2-hydroxy-5-methoxy-3-(2R-acetoxy-pentadecyl)-1,4-benzoquinone; Clakrefielin A; 3alpha,7beta,12alpha-Trihydroxy-6-oxo-5alpha-cholan-24-oic Acid; 3alpha,6alpha,12alpha-Trihydroxy-7-oxo-5beta-cholan-24-oic Acid; 3alpha,7alpha,12beta-Trihydroxy-11-oxo-5beta-cholan-24-oic Acid; 2beta,7alpha,12alpha-Trihydroxy-3-oxo-5beta-cholan-24-oic Acid; 3alpha,7alpha,11alpha-Trihydroxy-12-oxo-5beta-cholan-24-oic …	[M+2Li-H]+	C24H38O6	UXLMJHNFDRMGPW-LJQANCHMSA-N; DVLTVWYLBGCEST-CCQKMTPOSA-N; MUKLYGDZYBKLNY-KKJTVWOLSA-N; LZWRAFYETDCSJK-RWRBFAGBSA-N; NFUGHCZEBXGBJM-MFPCWVPUSA-N; ORAGCKFNLGDCMP-NKFQCJGASA-N; DUHZPNGFRJKFOH-DCZNNHDUSA-N
435.292	745.489	12	PS 33:2	LMGP03010084; LMGP03010126; LMGP03010173; LMGP03010195; LMGP03010209; LMGP03010255; LMGP03010284; LMGP03010326; LMGP03010344; LMGP03010483; LMGP03010559; LMGP03010913	PS(13:0/20:2(11Z,14Z)); PS(14:1(9Z)/19:1(9Z)); PS(15:1(9Z)/18:1(9Z)); PS(16:0/17:2(9Z,12Z)); PS(16:1(9Z)/17:1(9Z)); PS(17:1(9Z)/16:1(9Z)); PS(17:2(9Z,12Z)/16:0); PS(18:1(9Z)/15:1(9Z)); PS(18:2(9Z,12Z)/15:0); PS(19:1(9Z)/14:1(9Z)); PS(20:2(11Z,14Z)/13:0); PS(15:0/18:2(9Z,12Z))	[M+C6H9N3+2H]2+	C39H72NO10P	HFSDJOJLMYDTLX-ARFHOGIESA-N; OVLSNUIYAOREFA-ZTWMSABLSA-N; YQDXJKZGVMKMKL-RKKRWDGXSA-N; CJVWKMCHQAVGSE-AFPJAYEISA-N; UVYOHSXASRPXRA-OYFLIDIVSA-N; XNVHMZFLSZPIHG-OYFLIDIVSA-N; XMMPXNPULZTRPN-AFPJAYEISA-N; HNZAMPSCDRDNTB-RKKRWDGXSA-N; CDZBPTADEGUMAS-QBXSHKFASA-N; ITLYVTWBALGISV-ZTWMSABLSA-N; UGMJDGYDGZCBSQ-ARFHOGIESA-N; PQNAZHVNKDOOFJ-QBXSHKFASA-N
435.293	434.285	7		LMST03020049; LMST03020050; LMST03020051; LMST03020052; LMST03020053; LMST03020054; LMST03020055	1alpha,25-dihydroxy-3-deoxy-3-thiavitamin D3 3-oxide; (5E)-(3S)-1alpha,25-dihydroxy-3-deoxy-3-thiavitamin D3 3-oxide; (5Z)-1alpha,25-dihydroxy-3-deoxy-3-thiavitamin D3 3-oxide; (5Z)-(3S)-1alpha,25-dihydroxy-3-deoxy-3-thiavitamin D3 3-oxide; 1alpha,25-dihydroxy-22-thiavitamin D3; 1alpha,25-dihydroxy-22-thia-20-epivitamin D3; 1alpha,25-dihydroxy-23-thiavitamin D3	[M+H]+	C26H42O3S	WOGXXUYWQKFSGA-WEDBJWJFSA-N; WOGXXUYWQKFSGA-PQBIIYPBSA-N; WOGXXUYWQKFSGA-UGMXJWQDSA-N; WOGXXUYWQKFSGA-HBOBPDLOSA-N; NJVDMIXTJXQHKY-ZDQKKZTESA-N; NJVDMIXTJXQHKY-CHKZDQNGSA-N; QNEWRBHWHUMBFL-ZPURXJTESA-N
435.293	480.291	3		LMST03020303; LMST03020304; LMST03020305	(6R)-1alpha,25-dihydroxyvitamin D3 6,19-sulfur dioxide adduct; (6S)-1alpha,25-dihydroxyvitamin D3 6,19-sulfur dioxide adduct; (6RS,24R)-24,25-dihydroxyvitamin D3 6,19-sulfur dioxide adduct	[M+H-CH2O2]+	C27H44O5S	BFYSIYCQJUMTBY-RGMWDDHCSA-N; BFYSIYCQJUMTBY-NEJHMDFESA-N; RIOFNTIVOWMLCP-MKAOUQHCSA-N
435.293	356.272	9		LMFA01030186; LMFA01030804; LMFA01030822; LMFA01030924; LMST03020688; LMST04010326; LMST04010328; LMST04010388; LMST04010442	4,8,12,15,19,21-tetracosahexaenoic acid; tetracosahexaenoic acid; THA; (6E,9E,12E,15E,18E,21E)-tetracosa-6,9,12,15,18,21-hexaenoic acid; (1S)-1-hydroxy-23,24-didehydro-25,26,27-trinorcalciol; 5beta-Chola-8(14),11-dien-24-oic Acid; 5beta-Chola-7,9(11)-dien-24-oic Acid; 5beta-Chola-3,11-dien-24-oic Acid; chola-4,6-dien-24-oic acid	[M+C2H6OS+H]+	C24H36O2	VIEVDWQLJOPJTP-FWMXRSOJSA-N; HPSWUFMMLKGKDS-DNKOKRCQSA-N; YHGJECVSSKXFCJ-KUBAVDMBSA-N; YHGJECVSSKXFCJ-SFGLVEFQSA-N; DLAROWCGUOELFW-MSGYDIBBSA-N; IFYQGXDHHNLPLR-LVARZUFQSA-N; RZERMLCGRJKRCR-OPZPEFFGSA-N; JAPZTFSJMJNCBN-LVVAJZGHSA-N; GEVCCQBVZLDDJV-HGZXIFPPSA-N
435.294	827.547	6	PC 40:9	LMGP01011670; LMGP01011699; LMGP01011919; LMGP01011948; LMGP01012110; LMGP01012111	PC(18:3(6Z,9Z,12Z)/22:6(4Z,7Z,10Z,13Z,16Z,19Z)); PC(18:3(9Z,12Z,15Z)/22:6(4Z,7Z,10Z,13Z,16Z,19Z)); PC(20:4(5Z,8Z,11Z,14Z)/20:5(5Z,8Z,11Z,14Z,17Z)); PC(20:5(5Z,8Z,11Z,14Z,17Z)/20:4(5Z,8Z,11Z,14Z)); PC(22:6(4Z,7Z,10Z,13Z,16Z,19Z)/18:3(6Z,9Z,12Z)); PC(22:6(4Z,7Z,10Z,13Z,16Z,19Z)/18:3(9Z,12Z,15Z))	[M+C2H3N+2H]2+	C48H78NO8P	QCEZSXZDLSGARX-JTDYEGOHSA-N; KQEBTLYBLYIGCO-XCBZHXQCSA-N; KKASQLHJLDPKHK-MUKBVWGOSA-N; JYWXVFXGOBTFQZ-RHOQSXGDSA-N; VIMPHGVJPCSNPE-ZCLMWFBCSA-N; MUTRKCAKGMDTAE-UQWSIBTKSA-N
435.294	851.547	2	PC 42:11	LMGP01011059; LMGP01012120	PC(20:5(5Z,8Z,11Z,14Z,17Z)/22:6(4Z,7Z,10Z,13Z,16Z,19Z)); PC(22:6(4Z,7Z,10Z,13Z,16Z,19Z)/20:5(5Z,8Z,11Z,14Z,17Z))	[M+H+NH4]2+	C50H78NO8P	PRAHGYJIPXTSPA-OWXGTRINSA-N; IVBAZNXWBCRCPX-PGKHHPEYSA-N
435.298	480.296	1		LMFA08020402	N-myristoyl-O-phosphocholineserine	[M+H-CH2O2]+	C22H45N2O7P	DJFJLUJVVXCIPK-FQEVSTJZSA-N
435.299	745.505	1		LMGP02080008	1-(6-[3]-ladderane-hexanoyl)-2-(8-[3]-ladderane-octanyl)-sn-glycerophosphoethanolamine	[M+C6H9N3+2H]2+	C43H72NO7P	RNZKRCZDBYPIQC-NVWJBPRBSA-N
435.302	422.278	1		LMFA08020212	Volicitin	[M+2Li-H]+	C23H38N2O5	YDUZXFXPORORCL-RXMDRCAOSA-N
435.302	434.295	1		LMST03020071	1alpha-hydroxy-24-(dimethylphosphoryl)-25,26,27-trinorvitamin D3	[M+H]+	C26H43O3P	HRIMPHJRXVWNHT-KPJOBTTESA-N
435.302	396.339	17		LMST01010167; LMST01010237; LMST01030093; LMST01030135; LMST01031025; LMST01031026; LMST01031057; LMST01031277; LMST01040156; LMST03010001; LMST03010014; LMST03010015; LMST03010016; LMST03010017; LMST03010018; LMST03010019; LMST03010068	3-dehydro-4-methylzymosterol; 3-keto-4alpha-methyl-zymosterol; Ergosterol; 5-dehydroepisterol; ergosta-4,7,22E-trien-3beta-ol; ergosta-5,8(9),22E-trien-3beta-ol; cholesta-5,24(28),25-trien-3beta-ol; Ergosterol D; Baikalosterol; Vitamin D2; (5E)-vitamin D2 / 5,6-trans-vitamin D2 / (5E)-ergocalciferol / (5E)-ercalciol; previtamin D2 / preergocalciferol; tachysterol2; isotachysterol2; (5Z)-isovitami…	[M+K]+	C28H44O	DBPZYKHQDWKORQ-MWEYQPRESA-N; DBPZYKHQDWKORQ-SINUOACOSA-N; DNVPQKQSNYMLRS-APGDWVJJSA-N; ZEPNVCGPJXYABB-LOIOQLKMSA-N; ZAILCZQBNDZEPC-APGDWVJJSA-N; VILFZDAFELACSG-CMNOFMQQSA-N; ALRMOHDSPKRMGT-PXBBAZSNSA-N; XSMGJKKUFBTARU-MJXYXNKESA-N; SUKGHHZYOKXZRR-LZVHCVFPSA-N; MECHNRXZTMCUDQ-RKHKHRCZSA-N; MECHNRXZTMCUDQ-VLOQVYPSSA-N; XQFJZHAVTPYDIQ-BIADAZNZSA-N; XQFJZHAVTPYDIQ-LETJEVNCSA-N; WHIQZYTVWTZJNO-GMPZOFG…
435.303	422.28	3	PA O-18:1; PA P-18:0	LMGP10060006; LMGP10070002; LMGP22020003	PA(O-18:1/0:0); PA(P-18:0/0:0); 1-stearylglycerone 3-phosphate	[M+2Li-H]+	C21H43O6P	SEMUMSNWRXJZTJ-LCCNJJIFSA-N; OZJLEDRUBLSXFE-RPBSFSNWSA-N; DSLZSTBYLRGPIK-UHFFFAOYSA-N
435.304	827.568	12	PS 39:3	LMGP03010275; LMGP03010304; LMGP03010391; LMGP03010419; LMGP03010471; LMGP03010501; LMGP03010576; LMGP03010606; LMGP03010687; LMGP03010688; LMGP03010735; LMGP03010765	PS(17:1(9Z)/22:2(13Z,16Z)); PS(17:2(9Z,12Z)/22:1(11Z)); PS(18:3(6Z,9Z,12Z)/21:0); PS(18:3(9Z,12Z,15Z)/21:0); PS(19:0/20:3(8Z,11Z,14Z)); PS(19:1(9Z)/20:2(11Z,14Z)); PS(20:2(11Z,14Z)/19:1(9Z)); PS(20:3(8Z,11Z,14Z)/19:0); PS(21:0/18:3(6Z,9Z,12Z)); PS(21:0/18:3(9Z,12Z,15Z)); PS(22:1(11Z)/17:2(9Z,12Z)); PS(22:2(13Z,16Z)/17:1(9Z))	[M+C2H3N+2H]2+	C45H82NO10P	GGMVGUQYULQYCQ-GWJUYMRHSA-N; NVDOAWZDRUPLSF-NMVZCMKVSA-N; UJJQNCOPMQZBRE-ZEMQJROBSA-N; SFWTVMMRDDTVOA-PYSITTPQSA-N; YKDCPXHSKQVKAN-NKTSORBJSA-N; CNTBEMCGDNJWTO-LUXGOKQFSA-N; MEBZNBZXHSWBMX-LUXGOKQFSA-N; FOKQGHJZVAWTLF-ZONBVFBKSA-N; LGTMLGIBJHGCKS-HZLJPGDRSA-N; IJJOKXVFUJGTSW-PYSITTPQSA-N; UYPMDSAKBYPFDY-NMVZCMKVSA-N; VAQPRMOLUFLMIF-GWJUYMRHSA-N
435.304	851.568	5	PT 40:5; PS 41:5	LMGP00000067; LMGP03010509; LMGP03010672; LMGP03010697; LMGP03010805	PT(20:1(9Z)/20:4(5Z,8Z,11Z,14Z)); PS(19:1(9Z)/22:4(7Z,10Z,13Z,16Z)); PS(20:5(5Z,8Z,11Z,14Z,17Z)/21:0); PS(21:0/20:5(5Z,8Z,11Z,14Z,17Z)); PS(22:4(7Z,10Z,13Z,16Z)/19:1(9Z))	[M+H+NH4]2+	C47H82NO10P	AOPDJXXVYGUFIR-SCRBSXKESA-N; VMYAGZXOIAWHGG-CAHFVBGXSA-N; SNRDUJXYZXCJSU-BIMFOYNESA-N; BOLYRYZQGNEPGU-WOADNOAHSA-N; RRKJKIMIEDSBLD-YHMPTPITSA-N
435.305	480.303	1		LMPR01070504	2,2'-Diapocarotene-dial	[M+H-CH2O2]+	C34H40O2	MZAJLFGIMGOSAG-YMFMDPONSA-N
435.306	422.282	4		LMST01031159; LMST01160002; LMST03020310; LMST03020311	Calvasterol A; Minabeolide-1; 1alpha-hydroxy-22-(3-hydroxyphenyl)-23,24,25,26,27-pentanorvitamin D3; 1alpha-hydroxy-22-(4-hydroxyphenyl)-23,24,25,26,27-pentanorvitamin D3	[M+2Li-H]+	C28H38O3	JABICPUHELULCU-OCOXMEBRSA-N; XNASBJNLSIWJAM-CCSWOSDBSA-N; PESFUVNNLNFQLS-GXYCSZSFSA-N; RYGBSZRPQTUWLJ-IOFFJAQLSA-N
435.307	452.31	4		LMST03020142; LMST03020143; LMST03020144; LMST03020145	4,4-difluoro-1alpha,25-dihydroxyvitamin D3; (5Z)-4,4-difluoro-1alpha,25-dihydroxyvitamin D3 / (5Z)-4,4-difluoro-1alpha,25-dihydroxycholecalciferol; 23,23-difluoro-1alpha,25-dihydroxyvitamin D3; 24,24-difluoro-1alpha,25-dihydroxyvitamin D3	[M+H-H2O]+	C27H42O3F2; C27H42F2O3	GCODTJZESMVHBK-RHDZNSGOSA-N; GCODTJZESMVHBK-AWMHHUHESA-N; RULUGCIDKTYTMP-ZPURXJTESA-N; PQKFUDVFSOEHDQ-ZPURXJTESA-N
435.31	745.526	4	PS O-34:2; PS P-34:1	LMGP03020079; LMGP03030035; LMGP03030059; LMGP03030088	PS(O-16:0/18:2(9Z,12Z)); PS(P-18:0/16:1(9Z)); PS(P-20:0/14:1(9Z)); PS(P-16:0/18:1(9Z))	[M+C6H9N3+2H]2+	C40H76NO9P	SPIGMOHFOCAURT-BCWBHBCESA-N; IVVIRITURRTORR-YSPYGXPCSA-N; GXFCFPKSRFBMCJ-SKUOEUMTSA-N; FHLVPQNAAUFYBS-XRKCHPOASA-N
435.31	851.579	1		LMSP06020005	(3'-sulfo)Galbeta-Cer(d18:1/20:0(2OH))	[M+H+NH4]2+	C44H85NO12S	BSPHGAPKLMNQGB-ZMRFEWFUSA-N
435.31	402.277	8	MG 22:6	LMGL01010027; LMPK13070012; LMPK13070029; LMPK13070041; LMPR0105060001; LMPR0105060005; LMST02030215; LMST03020025	MG(0:0/22:6(4Z,7Z,10Z,13Z,16Z,19Z)/0:0); Oblatone F; Cuminone G; Jambone D; (+)-Scalarin; 16-O-deacetyl-16-epi-scalarolbutenolide; Ximaosteroid B; 1alpha-hydroxy-26,27-dinorvitamin D3 25-carboxylic acid / 1alpha-hydroxy-26,27-dinorcholecalciferol 25-carboxylic acid	[M+CH4O+H]+	C25H38O4	NHNGEAQTTQPSCX-KUBAVDMBSA-N; CSDHZVJVEIDABE-JKHKTYJBSA-N; YHAWQXOYNXPJPY-UHFFFAOYSA-N; TTWKIXCYOFCNSJ-NQLNTKRDSA-N; ATVQOEWPZTUPDT-BEVUIORBSA-N; WXBIVFTUNMFIEW-BIDUORLQSA-N; PLRPCQBSVPIXPU-HKHKHGNYSA-N; FMONOGKOJOGACR-LIWPMISOSA-N
435.31	416.293	3		LMST03020037; LMST03020038; LMST03020609	(24R,25S)-25,26-epoxy-1alpha,24-dihydroxy-27-norvitamin D3; (24S,25R)-25,26-epoxy-1alpha,24-dihydroxy-27-norvitamin D3; 1alpha,25-Dihydroxy-16-ene-19-nor-24-oxovitamin D3	[M+H2O+H]+	C26H40O4	CKMUTKJMMMBQHA-GSGIULCISA-N; CKMUTKJMMMBQHA-SEYIZASSSA-N; KEHHENHIHMFJAY-AVVHVZKBSA-N
435.31	596.356	1		LMST05050042	Linkckoside G	[M+H-Hexose-H2O]+	C32H52O10	LSMDNIGJBDGKTK-FPPYEDJWSA-N
435.311	434.303	7		LMPK13070019; LMPK13070020; LMST03020065; LMST03020066; LMST03020067; LMST03020068; LMST04030199	(+)-Cuminone A; (-)-Cuminone A; (24R)-1alpha,24,25-trihydroxy-22-oxavitamin D3 / (24R)-1alpha,24,25-trihydroxy-22-oxacholecalciferol; (24S)-1alpha,24,25-trihydroxy-22-oxavitamin D3 / (24S)-1alpha,24,25-trihydroxy-22-oxacholecalciferol; (25R)-1alpha,25,26-trihydroxy-22-oxavitamin D3 / (25R)-1alpha,25,26-trihydroxy-22-oxacholecalciferol; (25S)-1alpha,25,26-trihydroxy-22-oxavitamin D3 / (25S)-1alpha…	[M+H]+	C26H42O5	YPIGISGETKKCCS-UKDBKGKESA-N; YPIGISGETKKCCS-PAUWSZDUSA-N; XKJQTLNBRNWUQP-IZMFSRRRSA-N; XKJQTLNBRNWUQP-LLAMVETDSA-N; HXCKVZWOCQWXIV-JTNSFANSSA-N; HXCKVZWOCQWXIV-MAXBRBBNSA-N; QOSXDERODNPQLN-WAYHEFBISA-N
435.311	480.309	4		LMST01010186; LMST01010194; LMST01010209; LMST01010429	22-deoxy-20,21-dihydroxyecdysone; inokosterone; 20-hydroxyecdysone; Zoanthusterone	[M+H-CH2O2]+	C27H44O7	ICVFXEQYDYKIJU-VOCVGKOUSA-N; JQNVCUBPURTQPQ-GYVHUXHASA-N; NKDFYOWSKOHCCO-YPVLXUMRSA-N; IWDRHBXSOJSTLO-QEKQCLLNSA-N
435.314	356.293	5	MG 18:1	LMFA01170036; LMFA07011021; LMGL01010004; LMGL01010005; LMGL01010024	Japanic acid; Stearoyllactic acid; MG(18:1(11E)/0:0/0:0)[rac]; MG(18:1(9Z)/0:0/0:0)[rac]; MG(0:0/18:1(9Z)/0:0)	[M+C2H6OS+H]+	C21H40O4	PWLXTFFHCFWCGG-UHFFFAOYSA-N; QMGGUIASDZZMHS-UHFFFAOYSA-N; KJHYUSLWTPMFTN-BQYQJAHWSA-N; RZRNAYUHWVFMIP-KTKRTIGZSA-N; UPWGQKDVAURUGE-KTKRTIGZSA-N
435.317	868.619	2	PG 43:4	LMGP04010701; LMGP04010812	PG(21:0/22:4(7Z,10Z,13Z,16Z)); PG(22:4(7Z,10Z,13Z,16Z)/21:0)	[M+2H]2+	C49H89O10P	JBRZOSZWZBPDDU-QHVGSDKFSA-N; LPDULLXVKLZTKH-PIRQBZBUSA-N
435.318	868.622	1		LMPR01080050	Dihydrodecaprenoxanthin glucoside	[M+2H]2+	C56H84O7	HMTLKEAGQADUSV-UAFLBNOOSA-N
435.319	412.33	1		LMFA08020130	N-stearoyl glutamine	[M+Na]+	C23H44N2O4	TUFYLPJQXJGHQO-FQEVSTJZSA-N
435.321	390.35	8		LMFA01030426; LMFA01030427; LMFA01030428; LMFA01030429; LMFA01030884; LMFA01031125; LMFA07010565; LMPK15030046	5,9,17-hexacosatrienoic acid; 5,9,19-hexacosatrienoic acid; 5Z,9Z,17Z-hexacosatrienoic acid; 5Z,9Z,19Z-hexacosatrienoic acid; 26:3(5Z,9Z,19E); 5Z,9Z,21Z-hexacosatrienoic acid; (Z,Z,Z)-11,14,17-Eicosatrienyl 4-methylvalerate; Adipostatin J	[M+2Na-H]+	C26H46O2	YZGHHOSIGGODQN-OWWJQZNRSA-N; AVXZCQUJHUWUHY-NJRCAOQKSA-N; YZGHHOSIGGODQN-DSVTWUIQSA-N; AVXZCQUJHUWUHY-STAGDXFWSA-N; AVXZCQUJHUWUHY-JOIPDBNZSA-N; ZQDRALTVWXQWTF-KSJLKCSLSA-N; ACYOLBBKHJUMSO-AGRJPVHOSA-N; JCDQIGVVGKBORW-UHFFFAOYSA-N
435.323	827.604	3	PS O-40:3; PS P-40:2	LMGP03020062; LMGP03030054; LMGP03030077	PS(O-20:0/20:3(8Z,11Z,14Z)); PS(P-18:0/22:2(13Z,16Z)); PS(P-20:0/20:2(11Z,14Z))	[M+C2H3N+2H]2+	C46H86NO9P	XJILZZZLSTVSHQ-SAYSOBHESA-N; SJPGJRXTKZRWPH-DXEVVIGZSA-N; INHHCUOWRJEQNZ-JBYWEOOXSA-N
435.323	851.604	1	PS P-42:4	LMGP03030085	PS(P-20:0/22:4(7Z,10Z,13Z,16Z))	[M+H+NH4]2+	C48H86NO9P	MLVSZWFNAGJHGB-RPJOVQFHSA-N
435.323	412.334	16		LMFA01030839; LMST01010171; LMST01010226; LMST01031235; LMST01031237; LMST01031244; LMST01031264; LMST01031265; LMST03010028; LMST03010029; LMST03010030; LMST03010031; LMST03010069; LMST03020317; LMST03020318; LMST03020319	28:6(10Z,13Z,16Z,19Z,22Z,25Z); zymosterol intermediate 1b; 4alpha-Formyl-5alpha-cholesta-8,24-dien-3beta-ol; 3beta-hydroxyergosta-7,22-diene-6-one; Sinulasterol A; 3beta-hydroxyergosta-4,24(28)-diene-6-one; Subergosterone B; Subergosterone C; 1alpha-hydroxyvitamin D2; 24-hydroxyvitamin D2; 25-hydroxyvitamin D2; 24-epi-25-hydroxyvitamin D2 / 24-epi-25-hydroxyergocalciferol; Doxercalciferol; (22E)-…	[M+Na]+	C28H44O2	BQXYAHWVQOZPTF-KUBAVDMBSA-N; ZLQSSFNCEUGGJF-BZBPNLPVSA-N; ZLQSSFNCEUGGJF-NUESBDPTSA-N; UPVQGMIOQKFPCI-VHGDXIIWSA-N; CKNUABYSDLBYCI-RWDDWGKHSA-N; PGHGVYMWJFFGAE-ZCHWLGCVSA-N; JECLCUZUUNIURF-KSTYDHONSA-N; LXNHIAYJWDWMIX-AZLIKZCHSA-N; HKXBNHCUPKIYDM-CGMHZMFXSA-N; HVAVRRBYXYEBNC-RKULPTJNSA-N; KJKIIUAXZGLUND-ICCVIKJNSA-N; KJKIIUAXZGLUND-QVKZFZTCSA-N; HKXBNHCUPKIYDM-MIOKCKKRSA-N; SDNPMPPOEBUGME-AVDHBQP…
435.323	452.327	1	PA O-20:0	LMGP10060003	PA(O-20:0/0:0)	[M+H-H2O]+	C23H49O6P	QJMMUVQGRUQFOP-HSZRJFAPSA-N
435.323	480.322	1	PA 21:0	LMGP10050032	PA(21:0/0:0)	[M+H-CH2O2]+	C24H49O7P	SPXKINNONQHLLM-HSZRJFAPSA-N
435.324	396.36	1		LMPK03000097	3S-hydroxy-4R-methyl-2S-(n-eicosanyl)butanolide	[M+K]+	C25H48O3	UHXFUQMDLJEQAJ-SGNDLWITSA-N
435.325	356.304	2		LMFA08020264; LMFA08020269	N-myristoyl lysine; N6-myristoyl lysine	[M+C2H6OS+H]+	C20H40N2O3	DVHIYVOBSKWPJD-SFHVURJKSA-N; XTLFOGNEQSPWGW-SFHVURJKSA-N
435.326	416.308	1		LMPR0106010040	4,4'-Diaponeurosporen-4-al	[M+H2O+H]+	C30H40O	XDVAYNOICRRSLG-ZVLLIQJTSA-N
435.326	596.371	1		LMPR0106010049	1-Hexosyl-1,2-dihydro-3,4-didehydroapo-8'-lycopenol	[M+H-Hexose-H2O]+	C36H52O7	YTGUIAOQSPZCKW-QFQZUQSPSA-N
435.326	434.318	1		LMPR01070604	alpha-Citraurinol	[M+H]+	C30H42O2	NAYOIRJPBVKAOP-IZBCYEQHSA-N
435.326	452.329	7		LMST01010404; LMST03020444; LMST03020445; LMST03020446; LMST03020447; LMST03020643; LMST03020644	Endertiin A; (17E)-1alpha,25-dihydroxy-26,27-dimethyl-17,20,22,22,23,23-hexadehydro-24a-homovitamin D3; (17Z)-1alpha,25-dihydroxy-26,27-dimethyl-17,20,22,22,23,23-hexadehydro-24a-homovitamin D3; 1alpha,25-dihydroxy-26,27-dimethyl-20,21,22,22,23,23-hexadehydro-24a-homovitamin D3; (22E,24E,24bE)-1alpha,25-dihydroxy-22,23,24,24a,24b,24c-hexadehydro-24a,24b,24c-trihomovitamin D3; VD 2728; VD 2736	[M+H-H2O]+	C30H44O3	ZROQCPFOIGVEOJ-XKPQIJIDSA-N; LDBKLYNYGNTNPR-DDIJZKIRSA-N; LDBKLYNYGNTNPR-HLMJQHMXSA-N; FUACGRVKINJABS-VIMCQSTISA-N; VSOSOBFMILCSMS-GGPVBBGFSA-N; AHKACQBAPDEQTN-WHZAAVMFSA-N; AHKACQBAPDEQTN-WTCBGJKXSA-N
435.326	480.324	1		LMST03020682	EB 1213	[M+H-CH2O2]+	C31H44O4	VGFVBXSHQJLSKO-FNHUCILJSA-N
435.327	422.303	8		LMPR0104150003; LMST04070029; LMST04070030; LMST04070034; LMST04070037; LMST04070038; LMST04070039; LMST04070041	19-(3-methyl-butanoyloxy)-villanovane-13alpha,17-diol; (23S)-methylcholic acid; Homocholic acid; Homohyocholic acid; Homo-alpha-muricholic acid; Homo-beta-muricholic acid; Homo-omega-muricholic acid; Homoavicholic acid	[M+2Li-H]+	C25H42O5	FNQCDBBIWXCSFD-VURRPJPOSA-N; XKZHNFLHDHLLRG-WKZZHUGKSA-N; XOUBHVKCXRSUEN-SRNOMOOLSA-N; SAOSLDPIZWJUQH-QFFHYBKKSA-N; SAOSLDPIZWJUQH-BGUMXIOESA-N; SAOSLDPIZWJUQH-OPKNLNMWSA-N; SAOSLDPIZWJUQH-OAQHTDLISA-N; NKSUISQSQREBOX-UKYLPQCDSA-N
435.327	434.32	8		LMST03020211; LMST03020212; LMST03020213; LMST03020214; LMST03020215; LMST03020216; LMST03020602; LMST03020666	(24R)-25-fluoro-1alpha,24-dihydroxyvitamin D3; (10Z)-19-fluoro-1alpha,25-dihydroxyvitamin D3 / (10Z)-19-fluoro-1alpha,25-dihydroxycholecalciferol; (10E)-19-fluoro-1alpha,25-dihydroxyvitamin D3 / (10E)-19-fluoro-1alpha,25-dihydroxycholecalciferol; (5E,10Z)-19-fluoro-1alpha,25-dihydroxyvitamin D3 / (5E,10Z)-19-fluoro-1alpha,25-dihydroxycholecalciferol; (5E,10E)-19-fluoro-1alpha,25-dihydroxyvitamin …	[M+H]+	C27H43O3F; C27H43FO3	YCISVTDRTZUPLT-UKBUZQLGSA-N; FYKDFTBGRZTDCR-FZTNSQDISA-N; FYKDFTBGRZTDCR-ACWGMTNDSA-N; FYKDFTBGRZTDCR-AAOOTVJOSA-N; FYKDFTBGRZTDCR-XNXQGUCASA-N; IKIJCYTYFSKDCO-UKBUZQLGSA-N; VWLXHDOLZJGZHD-FQKVRLMOSA-N; YCISVTDRTZUPLT-NABJBPAWSA-N
435.328	745.562	34	PC 33:1; PE 36:1; PE-NMe2 34:1	LMGP01010541; LMGP01010571; LMGP01011353; LMGP01011371; LMGP01011395; LMGP01011415; LMGP01011442; LMGP01011480; LMGP01011502; LMGP01011527; LMGP01011584; LMGP01011598; LMGP01011731; LMGP01011758; LMGP01011806; LMGP02010036; LMGP02010050; LMGP02010301; LMGP02010312; LMGP02010322; LMGP02010330; LMGP02010419; LMGP02010447; LMGP02010499; LMGP02010529; LMGP02010551; LMGP02010577; LMGP02010773; LMGP020…	PC(15:0/18:1(11Z)); PC(16:0/17:1(9Z)); PC(13:0/20:1(11Z)); PC(14:0/19:1(9Z)); PC(14:1(9Z)/19:0); PC(15:0/18:1(9Z)); PC(15:1(9Z)/18:0); PC(16:1(9Z)/17:0); PC(17:0/16:1(9Z)); PC(17:1(9Z)/16:0); PC(18:0/15:1(9Z)); PC(18:1(9Z)/15:0); PC(19:0/14:1(9Z)); PC(19:1(9Z)/14:0); PC(20:1(11Z)/13:0); PE(18:0/18:1(9Z)); PE(18:1(9Z)/18:0); PE(18:0/18:1(7Z)); PE(16:0/20:1(11Z)); PE-NMe2(16:0/18:1(9Z)); PE-NMe2(18…	[M+C6H9N3+2H]2+	C41H80NO8P	GXTATYLPYLLNLV-MGIDVFSBSA-N; ASFWPRURQHKRSL-DJEJVYNPSA-N; HILNHYCWLDRSKJ-DPTAKULKSA-N; OHSAUMMSENJPTJ-KUNNKMQBSA-N; XUJPXXPURAZXIE-DTKYWWSASA-N; ZEWLMKXMNQOCOQ-KUNNKMQBSA-N; ATHGCMHKJSFNRG-PGQSLOMRSA-N; OFRWLQSOUIZELQ-VEAYGOGPSA-N; DISVYZNGGMDUPX-VEAYGOGPSA-N; WCHHFVDDZVJOHT-DJEJVYNPSA-N; MTBORXAJOLGZGV-PGQSLOMRSA-N; CLISCKGHRKPSQH-KUNNKMQBSA-N; GOHYYOQGBYBAOF-DTKYWWSASA-N; YDADAWRPGAOBHJ-KUNNKMQ…
435.329	356.308	2		LMPR0105030001; LMST01010287	(-)-Ceriferol 1; 26,27-bisnor-22-dehydro-cholesterol	[M+C2H6OS+H]+	C25H40O	AJSOCTGMVJYROT-NDACNNDESA-N; XDPJDMBYHDXXRP-GVXIOPDWSA-N
435.332	402.298	3		LMFA07011019; LMFA13040027; LMFA13040072	Sorbitan palmitate; ascr#28; oscr#28	[M+CH4O+H]+	C22H42O6	IYFATESGLOUGBX-UHFFFAOYSA-N; HSLYPVWJYLQYET-AIYVTKCESA-N; RARJQAOGTFMPFZ-GPQLQYNLSA-N
435.332	416.314	2		LMFA13040024; LMFA13040069	ascr#30; oscr#30	[M+H2O+H]+	C23H44O6	XIVYAVYHUZLGIV-AIDNLNPPSA-N; CESZWWHNRSDDNY-ZZLPTCMGSA-N
435.332	745.57	1		LMSP05010100	Termitomycesphin E	[M+C6H9N3+2H]2+	C41H79NO10	XDZZMBPLVSZPPN-KQYYMOEVSA-N
435.336	868.658	6	TG 54:11	LMGL03012862; LMGL03013064; LMGL03013084; LMGL03013643; LMGL03014857; LMPR01070314	TG(14:1(9Z)/20:5(5Z,8Z,11Z,14Z,17Z)/20:5(5Z,8Z,11Z,14Z,17Z))[iso3]; TG(18:3(6Z,9Z,12Z)/18:4(6Z,9Z,12Z,15Z)/18:4(6Z,9Z,12Z,15Z))[iso3]; TG(18:3(9Z,12Z,15Z)/18:4(6Z,9Z,12Z,15Z)/18:4(6Z,9Z,12Z,15Z))[iso3]; TG(12:0/20:5(5Z,8Z,11Z,14Z,17Z)/22:6(4Z,7Z,10Z,13Z,16Z,19Z))[iso6]; TG(14:1(9Z)/18:4(6Z,9Z,12Z,15Z)/22:6(4Z,7Z,10Z,13Z,16Z,19Z))[iso6]; Fucoxanthinol 3-heptadecanoate	[M+2H]2+	C57H88O6	GYQDHKICZFTMPU-DNDAOEERSA-N; HRXQRWGIJNKUML-ZPDCDLAKSA-N; RULZGSYWIMYDSM-UJHCDEHOSA-N; SGFZIDATZVLYKV-OYJZFZTOSA-N; NQINDCNLWAAQDL-GUISVSHNSA-N; KXKAPONSKKHTFA-ZHZJLPNNSA-N
435.341	827.64	18	PC 39:2; PE 42:2	LMGP01011519; LMGP01011547; LMGP01011576; LMGP01011635; LMGP01011746; LMGP01011776; LMGP01011823; LMGP01011852; LMGP01011964; LMGP01011987; LMGP01012013; LMGP01012043; LMGP02010839; LMGP02010867; LMGP02010897; LMGP02011031; LMGP02011060; LMGP02011090	PC(17:0/22:2(13Z,16Z)); PC(17:1(9Z)/22:1(11Z)); PC(17:2(9Z,12Z)/22:0); PC(18:2(9Z,12Z)/21:0); PC(19:0/20:2(11Z,14Z)); PC(19:1(9Z)/20:1(11Z)); PC(20:1(11Z)/19:1(9Z)); PC(20:2(11Z,14Z)/19:0); PC(21:0/18:2(9Z,12Z)); PC(22:0/17:2(9Z,12Z)); PC(22:1(11Z)/17:1(9Z)); PC(22:2(13Z,16Z)/17:0); PE(20:0/22:2(13Z,16Z)); PE(20:1(11Z)/22:1(11Z)); PE(20:2(11Z,14Z)/22:0); PE(22:0/20:2(11Z,14Z)); PE(22:1(11Z)/20:1(…	[M+C2H3N+2H]2+	C47H90NO8P	NSBDLLSJEQEKFU-QJXAMRCTSA-N; LCFJLOXZDSNTSH-JBCZYDJASA-N; PHIGIVMSUKWEBR-QAVDAQPVSA-N; IAJZOUNTRMLBQR-KDVWGDQKSA-N; GSSCPDJDZVDTGX-QJXAMRCTSA-N; KOELROONJWRJNT-LSNRILKRSA-N; MAXUGDXNHJXWKY-LSNRILKRSA-N; PXEGBSSLXUQINA-QJXAMRCTSA-N; LMFIPXAZECMXCL-KDVWGDQKSA-N; XJETVGYWUXKOKV-QAVDAQPVSA-N; GINDCKTXLBZQMI-JBCZYDJASA-N; AHGCIHFGFZLALQ-QJXAMRCTSA-N; HUYYUBMEVZULFJ-YPJAHOAKSA-N; OEOKGZXVBZSGRW-QVBBXVT…
435.341	851.64	7	PC 41:4; PE 44:4	LMGP01011754; LMGP01011920; LMGP01011974; LMGP01012083; LMGP02011038; LMGP02011099; LMGP02011128	PC(19:0/22:4(7Z,10Z,13Z,16Z)); PC(20:4(5Z,8Z,11Z,14Z)/21:0); PC(21:0/20:4(5Z,8Z,11Z,14Z)); PC(22:4(7Z,10Z,13Z,16Z)/19:0); PE(22:0/22:4(7Z,10Z,13Z,16Z)); PE(22:2(13Z,16Z)/22:2(13Z,16Z)); PE(22:4(7Z,10Z,13Z,16Z)/22:0)	[M+H+NH4]2+	C49H90NO8P	SUAYTTMDPHDQIU-PEIMXNPHSA-N; ZAOKWPACAQYELQ-MBZSPAKGSA-N; AJMKNBXZFIMFLX-QYDCAAOWSA-N; GYKARIBUIZEYER-HXVMWHSPSA-N; YVOGVSSSJHYLFJ-VOSZABOESA-N; INYUHEZMPRZGOO-HLWJJLCISA-N; LBIMYYDMBRNWAU-COJIEWFMSA-N
435.341	596.387	21		LMPR01070020; LMPR01070075; LMPR01070076; LMPR01070079; LMPR01070080; LMPR01070082; LMPR01070215; LMPR01070263; LMPR01070800; LMPR01070801; LMPR01070802; LMPR01070804; LMPR01070805; LMPR01070811; LMPR01070812; LMPR01070813; LMPR01070814; LMPR01070815; LMPR01070816; LMPR01070957; LMPR01071035	meso-Astaxanthin/ (3S,3'R)-Astaxanthin; 4,4'-Dihydroxyalloxanthin; 4-Keto-4'-hydroxydiatoxanthin; Amarouciaxanthin B; Mytiloxanthinone; 4-Ketocapsanthin; Phillipsiaxanthin; Astaxanthin; (3R,3'R)-Astaxanthin; (9Z)-Astaxanthin; (13Z)-Astaxanthin; (15Z)-Astaxanthin; 2,2'-Dihydroxycanthaxanthin; (3'R)-2,3'-Dihydroxycanthaxanthin; (3'S)-2,3'-Dihydroxycanthaxanthin; 2-Hydroxyadonirubin; (3S,3'S,4'R)-4-…	[M+H-Hexose-H2O]+	C40H52O4	MQZIGYBFDRPAKN-GNBIBNSWSA-N; RRFDBXIHLUIYPE-MQHCDVGBSA-N; OZTXZZFLUCKUIZ-PHJJZUTBSA-N; XUKJTNSSWNXSQU-OMEVNMJGSA-N; AEOORGIQHLESFZ-QWVKLNNPSA-N; AGUFDWUTBPSNFX-JHJBAUFHSA-N; UERCYYLOKQAWFG-ZDXQBWOGSA-N; MQZIGYBFDRPAKN-UWFIBFSHSA-N; MQZIGYBFDRPAKN-QISQUURKSA-N; MQZIGYBFDRPAKN-OXBRSLPGSA-N; MQZIGYBFDRPAKN-OQXZKPHASA-N; MQZIGYBFDRPAKN-HDQLMXHPSA-N; MQZIGYBFDRPAKN-GNLRNFRASA-N; UWWXORBDIRGAHF-VKJKSYS…
435.343	480.342	1		LMST03020403	24,24-difluoro-1alpha,25-dihydroxy-26,27-dimethylvitamin D3 / 24,24-difluoro-1alpha,25-dihydroxy-26,27-dimethylcholecalciferol	[M+H-CH2O2]+	C29H46F2O3	OUCLWOMRWNRDCS-WURITPQDSA-N
435.344	412.355	3	FAHFA 25:0; FAHFA 26:0; MG 21:1	LMFA07090114; LMFA07090117; LMGP01050153	FAHFA(3:0/2-O-22:0); FAHFA(2:0/2-O-24:0); MG(21:1(5Z)20Me))	[M+Na]+	C25H48O4	LOWKAPOAYDKKLR-UHFFFAOYSA-N; WQTRHYKCZVKXRJ-UHFFFAOYSA-N; MPXRWZKBFNUKJV-JYAZYPBOSA-N
435.346	745.599	14	PC O-34:1; PC P-34:0; PE O-37:1; PE P-37:0	LMGP01020003; LMGP01020089; LMGP01020152; LMGP01020219; LMGP01020256; LMGP01020261; LMGP01030030; LMGP01030052; LMGP01030076; LMGP02020053; LMGP02020069; LMGP02030029; LMGP02030050; LMGP02030070	PC(O-16:0/18:1(9Z)); PC(O-18:0/16:1(9Z)); PC(O-18:1(9Z)/16:0); PC(O-20:0/14:1(9Z)); PC(O-16:1(9Z)/18:0); PC(O-18:1(11Z)/16:0); PC(P-16:0/18:0); PC(P-18:0/16:0); PC(P-20:0/14:0); PE(O-18:0/19:1(9Z)); PE(O-20:0/17:1(9Z)); PE(P-16:0/21:0); PE(P-18:0/19:0); PE(P-20:0/17:0)	[M+C6H9N3+2H]2+	C42H84NO7P	SIEDNCDNGMIKST-IYEJTHTFSA-N; WFFMOIADEZZLFU-HVLKLTLRSA-N; IQLHTKSHLGLPMG-HFWGUVFESA-N; KXGWGPVSNKQXRB-XTSQRIEGSA-N; SVSLBZPEDBYFGG-HVLKLTLRSA-N; QCGUXAIDEOWPBV-SNKLRXETSA-N; ZGOGLUJRGBOVEK-IIKIFWEUSA-N; OIICTMOQBYZCDA-IIKIFWEUSA-N; XGCQYAJLNQSJPI-IIKIFWEUSA-N; RNGJRWGXYOGDBW-SLHRHHANSA-N; IPIHYNWBOUOKMF-SNKLRXETSA-N; RHQLPOJVVIFVBZ-IIKIFWEUSA-N; AYMVXQLDZCQSOF-IIKIFWEUSA-N; SPJXDADFBWHOQY-IIKIFWE…
435.347	402.313	11		LMFA01150034; LMFA07011178; LMST01010334; LMST01070025; LMST03020044; LMST03020045; LMST03020046; LMST03020047; LMST03020048; LMST03020255; LMST04020042	2-(5-((3Z,13Z)-eicosa-3,13-dien-1-yl)furan-2-yl)-ethanoic acid; Tyrosyl Oleate; 27-nor-22R-hydroxy-5alpha-cholestan-3,6-dione; Verrucorosteroid D; 1alpha-hydroxy-22-oxavitamin D3 / 1alpha-hydroxy-22-oxacholecalciferol; 25-hydroxy-23-oxavitamin D3 / 25-hydroxy-23-oxacholecalciferol; 1alpha,25-dihydroxy-24-norvitamin D3 / 1alpha,25-dihydroxy-24-norcholecalciferol; 1alpha,25-dihydroxy-19-norprevitam…	[M+CH4O+H]+	C26H42O3	WRGYPEJIHKRYHB-GROAESOISA-N; NEDFFPHPQFWCRE-KTKRTIGZSA-N; XZSOHMWSWMSLPQ-GPYRGFSRSA-N; GXEGLKFHCXONNK-SAANOWOMSA-N; OSURJGQBRKBWMU-JRTYMHBXSA-N; CDKNGPIFQZZOMA-CMOHYRQESA-N; NEPGKWAOGVSEMP-ZPURXJTESA-N; PSOPCTKNOIODDD-GTBJOIOPSA-N; AUXHOSNBFNGFED-BQXVGYHGSA-N; FRMUDWLFLJYYHY-MCXHBHPASA-N; VVAOLEXIZKGWNQ-SHYXNPHQSA-N
435.347	416.329	66		LMST01010100; LMST01010179; LMST01010249; LMST01010255; LMST01010256; LMST01010260; LMST01010307; LMST01010347; LMST01010357; LMST01010358; LMST01010384; LMST01010444; LMST01010445; LMST01010446; LMST01010449; LMST01010463; LMST01010465; LMST01010485; LMST01010501; LMST01080005; LMST01080007; LMST01080009; LMST01080019; LMST03010078; LMST03020248; LMST03020249; LMST03020252; LMST03020253; LMST030…	Dormatinone; 2,22,25-trideoxyecdysone; 5,6alpha-epoxy-cholest-7-en-3beta,9alpha-diol ; 5,6alpha-epoxy-cholest-8(14)-en-3beta,7alpha-diol ; 5,6alpha-epoxy-cholest-8(14)-en-3beta,7beta-diol; DHCEO; 20S-Hydroxycholestane-3,16-dione; Dihydromarthasterone; 7-OOH-5,8-dien-3beta-ol; EnP(5,8); 5alpha,6alpha-24S,25-diepoxy-cholesterol; 3beta,4beta-dihydroxycholesta-5-ene-23-one; 3beta,4beta-dihydroxychole…	[M+H2O+H]+	C27H44O3	ANPHLQXCHVRCDX-LURFOZDGSA-N; FADCOUQPHXGWQS-ZCDXYYCTSA-N; QIPMNTFZFUFTDE-BCBAPGJRSA-N; QGPRPAGWTZZDBC-LCKJKBBVSA-N; QGPRPAGWTZZDBC-OJJVYJAVSA-N; OGZFTYMLHGZVCH-GJQHYQARSA-N; RJXRRUHNMZQRFL-LVXDJYSUSA-N; WCONBNFLHMTKFI-GNGILNPGSA-N; XBWZCSLUWJGSEA-WYSYMYBOSA-N; FOISYVRNZSWLHL-MEKQHADNSA-N; IUSLCYDEWITGFD-AISCQZDLSA-N; MPFFNRTVAMJUPV-JTYQBHNOSA-N; HKLAXFRHKRGHMQ-YZUGXKSPSA-N; AALOHBFIUQFXDI-WDGFOIE…
435.347	596.392	1		LMST01070001	26-O-[beta-D-glucopyranosyl]-25R-furostan-3beta,22alpha,26-triol	[M+H-Hexose-H2O]+	C33H56O9	FBJYDOQUXQMQSS-WILLDVSMSA-N
435.347	434.34	38		LMPK15040014; LMST01010262; LMST01010263; LMST01010480; LMST01010491; LMST01010506; LMST03020555; LMST03020556; LMST03020560; LMST03020561; LMST03020597; LMST03020598; LMST04030029; LMST04030055; LMST04030056; LMST04030057; LMST04030058; LMST04030066; LMST04030077; LMST04030078; LMST04030080; LMST04030083; LMST04030088; LMST04030094; LMST04030095; LMST04030096; LMST04030097; LMST04030100; LMST040…	Janohigenin 19-0; cholest-7-en-3beta,5alpha,6alpha,9alpha-tetrol; Cholest-7-en-3beta,5alpha,6beta,9alpha-tetrol; Certonardosterol G; Menellsteroid F; 6beta,19-epoxycholestan-3alpha,5alpha,22S-triol; 1alpha,25-dihydroxy-2alpha-hydroxymethyl-19-norvitamin D3 / 1alpha,25-dihydroxy-2alpha-hydroxymethyl-19-norcholecalciferolcholecalciferol; 1alpha,25-dihydroxy-2beta-hydroxymethyl-19-norvitamin D3 / 1a…	[M+H]+	C27H46O4	QRTRCTCYBVMNLJ-UHFFFAOYSA-N; GOMPWPOKPPQMCD-BCBAPGJRSA-N; GOMPWPOKPPQMCD-OENDBEBLSA-N; PNJDDNGAXOYFJN-JMNWVQTPSA-N; VRUIMLWPEVMXGZ-GJTDYMMHSA-N; CZJSSWZFNKTXGS-BNZSEDGUSA-N; HLHLJFDURNATDT-PIJZWGKOSA-N; HLHLJFDURNATDT-CQGDHTDMSA-N; HLHLJFDURNATDT-JNMQUVJDSA-N; HLHLJFDURNATDT-NABKGIJYSA-N; KKAALNBFVRKMCT-BEGWSANGSA-N; KKAALNBFVRKMCT-FYTDJJPNSA-N; CEGKKENOGCRSLA-CPOXXCQMSA-N; VSWJQUMFNWOZBT-GKPGXYK…
435.347	452.35	24		LMST01010238; LMST01010240; LMST01010241; LMST01010321; LMST01010323; LMST04030003; LMST04030004; LMST04030009; LMST04030012; LMST04030015; LMST04030016; LMST04030017; LMST04030018; LMST04030019; LMST04030026; LMST04030027; LMST04030032; LMST04030038; LMST04030039; LMST04030041; LMST04030086; LMST04030091; LMST04030092; LMST04030177	5a-Cholestane-3a,7a,12a,23,25-pentol; 5b-Cholestane-3a,7a,12a,23R,25-pentol; 5b-Cholestane-3a,7a,12a,23S,25-pentol; 5alpha-cholestan-3beta,6alpha,8beta,15alpha,24S-triol; (25S)-5alpha-cholestan-3beta,6beta,15alpha,16beta,26-pentol; alpha-Trichechol; 5beta-Cholestane-2beta,3alpha,7alpha,12alpha,26-pentol; Latimerol; 5alpha-Cholestane-3beta,7alpha,12alpha,25,26-pentol; Bufol; 5beta-Cholestane-3alph…	[M+H-H2O]+	C27H48O5	OXSBBBPDYVCAKC-TZKLZKNISA-N; OXSBBBPDYVCAKC-DYGXNTOZSA-N; OXSBBBPDYVCAKC-WGFUQMKWSA-N; SOWQHVUKEGVMMG-YESSVQNESA-N; LOHYQIICSUGJLE-ULEKDTFZSA-N; WLAXYIXLDQTVJE-JGXBBTQFSA-N; HULTZIXIJZAWNK-QNZXEWCPSA-N; JNMALBXXJSWZQY-CDVBXDGBSA-N; XZDHXPDYLPEFQI-CGNNBXCQSA-N; XZDHXPDYLPEFQI-GIQUADRUSA-N; XZDHXPDYLPEFQI-FIMPYCPFSA-N; CPKBPCHJXMSTOE-GEQXBJOASA-N; CPKBPCHJXMSTOE-OYYINRPOSA-N; JNMALBXXJSWZQY-BBBUMGA…
435.347	480.345	4		LMST01031199; LMST01140001; LMST01140002; LMST04040001	Certonardosterol A; Brassinolide; 24-epi-brassinolide; 3alpha,7alpha,12alpha,24-tetrahydroxy-24-methyl-5beta-cholestan-26-oic acid	[M+H-CH2O2]+	C28H48O6	ASXJPYBLHOPGBL-SEIPZOKNSA-N; IXVMHGVQKLDRKH-KNBKMWSGSA-N; IXVMHGVQKLDRKH-QHBHMFGVSA-N; PEVHLEZBURCOSE-DGLLXQCUSA-N
435.348	390.377	2		LMST01010090; LMST01010363	Desmosterol(d6); 5alpha-cholesta-7,24-dien-3beta-ol -d6	[M+2Na-H]+	C27H38D6O	AVSXSVCZWQODGV-QSOBUISFSA-N; PKEPPDGGTSZLBL-NSYTWSEOSA-N
435.35	356.329	5		LMFA01050077; LMFA01050078; LMFA01050079; LMFA01050210; LMFA01080015	2-hydroxy behenic; (+)-3-hydroxy behenic; Phellonic acid; 13-hydroxy-docosanoic acid; 13-methoxy-heneicosanoic acid	[M+C2H6OS+H]+	C22H44O3	RPGJJWLCCOPDAZ-UHFFFAOYSA-N; PNPWTPYWWUOMDS-UHFFFAOYSA-N; IBPVZXPSTLXWCG-UHFFFAOYSA-N; BYCZEMFWXYCUSJ-UHFFFAOYSA-N; MZXNTCGVKVBBBA-UHFFFAOYSA-N
435.357	390.386	1		LMFA12000225	18Z,21Z-Heptacosadien-10-one	[M+2Na-H]+	C27H50O	IEMOMXGXBOVRLW-HDXUUTQWSA-N
435.359	827.677	5	PC O-40:2; PC P-40:1	LMGP01020214; LMGP01020236; LMGP01020272; LMGP01030071; LMGP01030094	PC(O-18:0/22:2(13Z,16Z)); PC(O-20:0/20:2(11Z,14Z)); PC(O-18:2(9Z,12Z)/22:0); PC(P-18:0/22:1(11Z)); PC(P-20:0/20:1(11Z))	[M+C2H3N+2H]2+	C48H94NO7P	UIDFMPCXGKSHLC-UTCVCSSLSA-N; UCPNZZOESNZZQY-DTRJYZOJSA-N; DMPIMBNFIDOLGO-DTRJYZOJSA-N; IAVIYOOCANBIJO-DZWPKMMWSA-N; AVAKCOSTJXQQLK-SPACVREBSA-N
435.359	851.677	1	PC O-42:4	LMGP01020243	PC(O-20:0/22:4(7Z,10Z,13Z,16Z))	[M+H+NH4]2+	C50H94NO7P	WSHCLKDGQAEXNQ-MRGADFHSSA-N
435.36	412.371	44		LMST01010143; LMST01010176; LMST01010277; LMST01010304; LMST01010305; LMST01030100; LMST01030104; LMST01030112; LMST01030138; LMST01030144; LMST01031019; LMST01031034; LMST01031036; LMST01031044; LMST01031051; LMST01031058; LMST01031083; LMST01031240; LMST01040120; LMST01040121; LMST01040123; LMST01040124; LMST01040126; LMST01040130; LMST01040131; LMST01040136; LMST01040137; LMST01040140; LMST010…	4,14-Dimethylcholest-8,24-dien-3beta-ol; 14-demethyllanosterol; 4,4-dimethylcholesta-8,11-dienol; (24E)-24,26-dimethyldesmosterol; (24Z)-24,26-dimethyldesmosterol; 4alpha-methyl,24-methylene-cholest-7-en-3beta-ol; 24-methylene,25-methylcholesta-5-en-3beta-ol; 24-methylene-25-methyl-cholest-7-en-3beta-ol; 22,23-Methylene-24-methyl-cholest-5-en-3beta-ol; 23-methyl,24-methylene-cholest-5-en-3beta-ol…	[M+Na]+	C29H48O	KLZWTHGLLDRKHD-PJWAZMQOSA-N; CHGIKSSZNBCNDW-QGBOJXOESA-N; OGQJUYXFIOFTMA-PBJLWWPKSA-N; RSYUIODCUYLKIN-RZOIONNKSA-N; RSYUIODCUYLKIN-FFFJHDGBSA-N; RSMKYRDCCSNYFM-AAGDOFLISA-N; QXDHYSHOINNEAZ-HSIBUNQISA-N; VGQRBDKDCDCWNB-ULBIVEPRSA-N; CMQUZVIEHACIBO-RYKWMEOXSA-N; IVHZYYGBCBDXDY-NZHHLKDSSA-N; QLDNWJOJCDIMKK-XLFBYWHPSA-N; CSTHWUUMHMZMTM-KICXVOJJSA-N; MMFZLVUIFVOBLE-NXCJKEPKSA-N; DPYKOZVWDOMMAH-CYACLDD…
435.36	396.397	14		LMFA01010026; LMFA01020022; LMFA01020024; LMFA01020295; LMFA01020310; LMFA01020343; LMFA01020351; LMFA01020352; LMFA01020353; LMFA07010032; LMFA07010033; LMFA07010406; LMFA07010431; LMFA07010660	Cerotic acid; Phthioic acid; Isocerotic acid; Mycosanoic acid (C26); Mycocerosic acid (C26); 25:0(23Me); 25:0(18Me); 26:0(18Me); 26:0(18Me,24Me); Lauryl myristate; Myristyl laurate; Tetracosyl acetate; docosenyl butyrate; 4-Methyl-3-heptyl stearate	[M+K]+	C26H52O2	XMHIUKTWLZUKEX-UHFFFAOYSA-N; GDZJBTPONREEGO-UHFFFAOYSA-N; VGANCIUXOAKSHS-UHFFFAOYSA-N; ZGKCSVQTKVOXKZ-DQEYMECFSA-N; ZGKCSVQTKVOXKZ-JWQCQUIFSA-N; KETXIYUCVSWJBJ-UHFFFAOYSA-N; RLGZKEYXAKZQMD-UHFFFAOYSA-N; DCPSZJMCWACXGY-UHFFFAOYSA-N; KFALNCXMSKICPQ-UHFFFAOYSA-N; DFQOCHPHORLRID-UHFFFAOYSA-N; FNMPODAQERUMDD-UHFFFAOYSA-N; YNNTYKYGOBKPFT-UHFFFAOYSA-N; VCZVPMCCBMEIIG-UHFFFAOYSA-N; OEFSJNQHBJUFFJ-UHFFFAO…
435.362	402.329	1		LMPR01070132	4,4'-Diaponeurosporene	[M+CH4O+H]+	C30H42	FPSYVUBUILNSRF-MQMKOTMBSA-N
435.362	452.365	1		LMPR02030030	phyllohydroquinone	[M+H-H2O]+	C31H48O2	BUFJIHPUGZHTHL-NKFFZRIASA-N
435.362	480.36	1		LMST03020512	(22E,24E,24bE)-1alpha,25-dihydroxy-26,27-dimethyl-22,23,24,24a,24b,24c-hexadehydro-24a,24b,24c-trihomovitamin D3	[M+H-CH2O2]+	C32H48O3	IMIQPAWIJCTKKS-REASRWHDSA-N
435.363	827.685	4	GlcCer 42:1; GlcCer 41:1; GlcCer 40:1	LMSP05010063; LMSP05010073; LMSP05010188; LMSP05010194	GlcCer(d18:1(8E)/24:0(2OH[R])); GlcCer(d18:1(8Z)/24:0(2OH[R])); GlcCer(d16:1(4E)(15Me)/25:0(2OH); GlcCer(d16:1(4E)(15Me)/24:0(23-Me)(2OH)	[M+C2H3N+2H]2+	C48H93NO9	VBJOKYVODZNDKY-LKWKDONVSA-N; VBJOKYVODZNDKY-HYNNBOAQSA-N; CXCZMCIMDNFMSO-HUPAPQMDSA-N; ZAUDNTUSGQNWJA-GOBHEJEKSA-N
435.363	402.33	7		LMST03020197; LMST03020198; LMST03020199; LMST03020200; LMST03020201; LMST03020202; LMST03020663	6-fluorovitamin D3; (10Z)-19-fluorovitamin D3; (10E)-19-fluorovitamin D3; (5E,10Z)-19-fluorovitamin D3 / (5E,10Z)-19-fluorocholecalciferol; (5E,10E)-19-fluorovitamin D3 / (5E,10E)-19-fluorocholecalciferol; 22-fluorovitamin D3; 25-Fluorovitamin D3	[M+CH4O+H]+	C27H43OF; C27H43FO	SAIDIROKDGVXPR-IERAOWPBSA-N; GBYUWSOLZWQQPT-VTQDXBTCSA-N; GBYUWSOLZWQQPT-KQBPVQGJSA-N; GBYUWSOLZWQQPT-IJIBJWTQSA-N; GBYUWSOLZWQQPT-UDPKSVHCSA-N; BULPIFATHWIAFY-BEDQNQFSSA-N; YLVZXKUOEBIAHY-DTOXIADCSA-N
435.365	868.716	3		LMST01010380; LMST01040212; LMST01040220	22:1-Glc-cholesterol; 20:0-Glc-Stigmasterol; 20:1-Glc-Sitosterol	[M+2H]2+	C55H96O7	OWEPGXIQRKLGHT-WNANAYTPSA-N; RUCQBZOIQXMULS-WJBBYMNWSA-N; QSRIRQLQFJPCQG-CMMIXMRISA-N
435.377	596.423	3		LMPR01070145; LMPR01070562; LMPR01070817	Bacteriorubixanthinal; Xipholenin	[M+H-Hexose-H2O]+	C41H56O3	DFOYVSCLGRVGJK-VNWCQJOTSA-N; DFOYVSCLGRVGJK-FYGUBCMKSA-N; XMJZUQVGBMNPFZ-KGYDGMHDSA-N
435.379	422.355	1		LMST01040181	Theonellasterol B	[M+2Li-H]+	C30H46O	GCDLGQKWZFXBSJ-RWSIXSPXSA-N
435.381	412.392	6		LMFA01020333; LMFA01050218; LMFA01050219; LMFA01050263; LMFA01050356; LMFA01050372	Mycolipanolic acid (C26); 2-hydroxy-hexacosanoic acid; 26-hydroxy-hexacosanoic acid; 2R-hydroxy-hexacosanoic acid; 12-Hydroxyhexacosanoic acid; (S)-3-hydroxyhexacosanoic acid	[M+Na]+	C26H52O3	ZIJNQYNXSXJLDW-QORCZRPOSA-N; IFYDZTDBJZWEPK-UHFFFAOYSA-N; GGDUSUKUCOFETL-UHFFFAOYSA-N; IFYDZTDBJZWEPK-RUZDIDTESA-N; JTFQZKDWOBAOME-UHFFFAOYSA-N; SEVRYJMBCDYSHN-VWLOTQADSA-N
435.383	402.35	33		LMFA01030701; LMFA01140071; LMPK15030035; LMPK15030036; LMPR02020066; LMST01010010; LMST01010011; LMST01010013; LMST01010014; LMST01010018; LMST01010019; LMST01010047; LMST01010054; LMST01010057; LMST01010086; LMST01010088; LMST01010164; LMST01010201; LMST01010211; LMST01010267; LMST01010268; LMST01010270; LMST01010274; LMST01010276; LMST01010297; LMST01010345; LMST01010486; LMST01010509; LMST030…	12,14-Heptacosadiynoic acid; 21-phenyl heneicosanoic acid; 5-((Z)-henicos-8-en-1-yl)resorcinol; 5-((Z)-henicos-14-en-1-yl)resorcinol; delta-tocopherol; 5beta,6beta-epoxy-cholesterol; 5,6alpha-epoxy-cholesterol; 7alpha-hydroxy-cholesterol; 4beta-hydroxy-cholesterol; 25-hydroxy-cholesterol; 24S-hydroxy-cholesterol; 7beta-hydroxycholesterol; 22-hydroxycholesterol; 27-hydroxy-cholesterol; 22R-hydroxy…	[M+CH4O+H]+	C27H46O2	WFKKPVSAXVSKCE-UHFFFAOYSA-N; NTNZDKQMAVVRKI-UHFFFAOYSA-N; HODPEVWNOVKINH-YPKPFQOOSA-N; XCCWOQKGKACPQL-FPLPWBNLSA-N; GZIFEOYASATJEH-VHFRWLAGSA-N; PRYIJAGAEJZDBO-DTLXENBRSA-N; PRYIJAGAEJZDBO-ZEQHCUNVSA-N; OYXZMSRRJOYLLO-RVOWOUOISA-N; CZDKQKOAHAICSF-JSAMMMMSSA-N; INBGSXNNRGWLJU-ZHHJOTBYSA-N; IOWMKBFJCNLRTC-XWXSNNQWSA-N; OYXZMSRRJOYLLO-KGZHIOMZSA-N; RZPAXNJLEKLXNO-UKNNTIGFSA-N; FYHRJWMENCALJY-CCDZVGG…
435.383	416.365	8		LMFA01030825; LMFA01140061; LMPR02020065; LMST01010235; LMST01030133; LMST01031082; LMST01031115; LMST01031117	28:4(13Z,16Z,19Z,22Z); Amphimic acid B; gamma-tocopherol; 4alpha-hydroxymethyl-5alpha-cholesta-8-en-3beta-ol; 6-oxocampestanol; 22,23-epoxy-24S-methyl-5beta-cholestan-3beta-ol; 22S-hydroxycampesterol; (22S, 24R)-22-hydroxy-5alpha-ergostan-3-one	[M+H2O+H]+	C28H48O2	LPLFLSUGEHBUTE-DOFZRALJSA-N; PPYYHEIKKRPVLF-DJRYAZFMSA-N; QUEDXNHFTDJVIY-DQCZWYHMSA-N; UPEGTKGKNWDIAN-NUESBDPTSA-N; NBJZGNFIZZWBOJ-JSHJXQBASA-N; NTJZUWWTNLXHQE-YFLCQPOASA-N; LSZJAIFORSLKOY-PACUACIMSA-N; XGIZPVUTLMXXTK-VNSZYHACSA-N
435.383	434.376	2		LMST01030120; LMST01030126	6-deoxoteasterone; 6-Deoxotyphasterol	[M+H]+	C28H50O3	WPHVOXMMNSLJSF-GUOPQYDVSA-N; WPHVOXMMNSLJSF-DAWJDVIISA-N
435.383	868.752	63	TG 53:4	LMGL03010187; LMGL03010189; LMGL03010190; LMGL03010191; LMGL03010194; LMGL03010195; LMGL03010206; LMGL03010208; LMGL03010209; LMGL03010211; LMGL03010212; LMGL03010213; LMGL03010229; LMGL03010258; LMGL03012741; LMGL03013564; LMGL03013577; LMGL03013628; LMGL03013924; LMGL03013943; LMGL03013961; LMGL03013978; LMGL03013995; LMGL03014010; LMGL03014049; LMGL03014060; LMGL03014293; LMGL03014315; LMGL030…	TG(17:2(9Z,12Z)/18:1(9Z)/18:1(9Z))[iso3]; TG(17:0/18:2(9Z,12Z)/18:2(9Z,12Z))[iso3]; TG(17:1(9Z)/18:1(9Z)/18:2(9Z,12Z))[iso6]; TG(17:2(9Z,12Z)/18:0/18:2(9Z,12Z))[iso6]; TG(17:0/18:1(9Z)/18:3(9Z,12Z,15Z))[iso6]; TG(17:1(9Z)/18:0/18:3(9Z,12Z,15Z))[iso6]; TG(16:1(9Z)/17:2(9Z,12Z)/20:1(11Z))[iso6]; TG(16:0/17:2(9Z,12Z)/20:2(11Z,14Z))[iso6]; TG(16:1(9Z)/17:1(9Z)/20:2(11Z,14Z))[iso6]; TG(16:0/17:1(9Z)/2…	[M+2H]2+	C56H100O6	BMSDHYZLQWTKSQ-LSJAAEOESA-N; KDMIHSMAUYYFRT-CVUWVRRUSA-N; VESVDAJIPQIOEH-NAAHWEMHSA-N; OZVDYVKQZRIWNR-GOLHVIFJSA-N; RLDKFJHHHPZZSZ-OQLDQSHXSA-N; ZQAKFGYKFDBLDX-WPYIXYOUSA-N; PUNGOECAVUXROR-AGOKTPPNSA-N; CMKQIXBFCSGFMT-MZDHWYAOSA-N; HPFFOWUPXHIVPG-YJKLLZOESA-N; MRPAGRNDUJJQBQ-KNGYLMSBSA-N; NYSVRQLIUIHBAY-FVHUFCPMSA-N; WQFNYIJLJYJWKK-RKCSJCDQSA-N; DKPXLSPUNMTLAE-BRJZCUOJSA-N; SQAMASKSVQRATP-ULGKXKK…
435.383	452.387	1		LMFA07040063	2-Hydroxy-24-keto-octacosanolide	[M+H-H2O]+	C28H52O4	XHLPRIJMQZUNTK-UHFFFAOYSA-N
435.387	356.365	1		LMFA05000082	1,2-tricosanediol	[M+C2H6OS+H]+	C23H48O2	NQLZSOFWYPHLBE-UHFFFAOYSA-N
435.394	402.361	1		LMFA08020022	N'-5Z,8Z,11Z,14Z-eicosatetraenoyl-N''-diethyl-ethylenediamine	[M+CH4O+H]+	C26H46N2O	LOZCJJDEBAPQGP-AILJCPQKSA-N
435.396	412.407	4		LMPR0106010007; LMPR0106010008; LMPR0106020002; LMPR0106220002	C30:5 Monocyclic highly branched isoprenoid B; C30:5 Highly branched isoprenoid; C30:4 Monocyclic highly branched isoprenoid; (+)-Gammacerane	[M+Na]+	C30H52	BNYPZWFLESHHNE-VZKDKEEGSA-N; BNYPZWFLESHHNE-FTTJEOKKSA-N; PLCJWBGFRGRJFS-YZSQISJMSA-N; QDUDLLAGYKHBNK-QPYQYMOUSA-N
435.396	396.433	2		LMFA05000456; LMFA05000590	Heptacosanol; 14-Heptacosanol	[M+K]+	C27H56O	ULCZGKYHRYJXAU-UHFFFAOYSA-N; XHGCEYVOGZHRLW-UHFFFAOYSA-N
435.4	422.376	1		LMFA01080023	(5Z,9Z)-2-methoxy-hexacosadienoic acid	[M+2Li-H]+	C27H50O3	USCVSTUZLRXEMP-ZCIBKELESA-N
435.404	402.371	1		LMGL01020067	1-O-(2R-hydroxy-heneicosanyl)-sn-glycerol	[M+CH4O+H]+	C24H50O4	ZWVPLFSZZOQEOY-RPWUZVMVSA-N
435.404	416.387	1		LMGL01020068	1-O-(2R-hydroxy-docosanyl)-sn-glycerol	[M+H2O+H]+	C25H52O4	IMQBUQXWRWGLJE-RPBOFIJWSA-N
435.414	596.459	4		LMPR01070122; LMPR01070443; LMPR01070661; LMPR01070818	Spirilloxanthin; (15Z)-Spirilloxanthin; Zeaxanthin dimethyl ether; Cucumariaxanthin B	[M+H-Hexose-H2O]+	C42H60O2	VAZQBTJCYODOSV-HZUCFJANSA-N; VAZQBTJCYODOSV-RISZBRKMSA-N; BEKXYCLKRAXDOV-HOEKICHESA-N; LKHTYVDWRPTSBR-OBHFRCHUSA-N
435.417	412.428	1		LMFA05000655	erythro-6,8-Heptacosanediol	[M+Na]+	C27H56O2	VOOVQMDKNDAOJU-UHFFFAOYSA-N
435.42	402.386	4		LMST01010139; LMST01010140; LMST01030102; LMST01030103	Lophanol; 4alpha-methyl-5beta-cholestan-3beta-ol; Ergostanol; Campestanol	[M+CH4O+H]+	C28H50O	AMNBDMZNFAQUHN-YNHNSGJVSA-N; AMNBDMZNFAQUHN-ZJPBYVRLSA-N; ARYTXMNEANMLMU-OZEQXKMUSA-N; ARYTXMNEANMLMU-ATEDBJNTSA-N
435.42	416.402	7		LMST01030141; LMST01030146; LMST01030147; LMST01031074; LMST01040127; LMST01040266; LMST01040267	23R,24R-dimethylcholestan-3b-ol; 4alpha,24-Dimethyl-5alpha-cholestan-3beta-ol; 23S,24R-Dimethylcholestan-3beta-ol; 23S-methyl-5alpha-ergostan-3beta-ol; poriferastan-3beta-ol; Stigmastanol; 24-ethylcoprostanol	[M+H2O+H]+	C29H52O	KTGGCSVZUGUIFS-XQRCNBCUSA-N; ATSOHKZZFSOWDR-ZIGXBGEJSA-N; KTGGCSVZUGUIFS-KNFGFYIMSA-N; KTGGCSVZUGUIFS-GNFRWFFXSA-N; LGJMUZUPVCAVPU-GJAZBXDESA-N; LGJMUZUPVCAVPU-HRJGVYIJSA-N; LGJMUZUPVCAVPU-LYTJBBRRSA-N
435.42	596.465	20		LMFA05000660; LMFA05000669; LMPK03000021; LMPK03000022; LMPK03000054; LMPK03000055; LMPK03000056; LMPK03000057; LMPK03000067; LMPK03000069; LMPK03000070; LMPK03000071; LMPK03000075; LMPK03000078; LMPK03000082; LMPK03000083; LMPK03000085; LMPK03000086; LMPK03000091; LMPK03000092	Gigantetrocinone; Isoannonacin A; Muricin O; Squamosten B; Annonamuricin A; Annonamuricin B; Annonamuricin C; Annonamuricin D; Muricin J; Muricin K; Muricin M; Muricin N; Plagionicin A; Annocatalin; Montalicin C; Montalicin D; cis-Annoreticuin; Montalicin F; Monlicin A; Monlicin B	[M+H-Hexose-H2O]+	C35H64O7	QVMZZZFJAWBQSP-UHFFFAOYSA-N; DGQPZGGOYKKJLX-UHFFFAOYSA-N; LECRKHFORIAQJG-YUWPHSHGSA-N; YLBMVFCFHJKMOZ-XRUDIVONSA-N; WYJPPFWINWEEDB-PMHWKYHPSA-N; LGTCRWQCBIHGBP-DFXHZVIRSA-N; DSJVMNZRIGQVMM-DFXHZVIRSA-N; SZFHVTSTVQGVKY-DFXHZVIRSA-N; ZDANXZCBHHUPJI-FQVBGTDNSA-N; OGVXPARQSVANAX-BPCBDIFXSA-N; WPTLZHUDBNTZNB-BGXDYLHZSA-N; KTSYGCBXELOAAN-SZBWXFEDSA-N; CXGJYQUHSPDSCC-NPYHMLDVSA-N; VMVVAKUSEGPLKU-WXSAUMO…
435.42	434.412	3		LMFA01020365; LMFA01020375; LMFA01030888	28:2(5Z,9Z)(27Me); 28:2(5Z,9Z)(22Me); 29:2(5Z,9Z)	[M+H]+	C29H54O2	QRBQVYGYVPJGGV-ZPIUPWHUSA-N; KENISCOZQBFTGB-CCVDTEMHSA-N; NZYGRGYXHPUIHY-GPIXMANTSA-N
435.42	851.799	1	TG 51:1	LMGL03010012	TG(17:0/17:1(10Z)/17:0) (d5)	[M+H+NH4]2+	C54H97D5O6	OWYYELCHNALRQZ-ADIIQMQPSA-N
435.436	851.831	1	Cer 54:0	LMSP02030047	Cer(t18:0/36:0(36OH))	[M+H+NH4]2+	C54H109NO5	JFBLQDYBHCLQIB-JVDXJGRDSA-N
435.436	422.412	14		LMFA01020338; LMFA01030096; LMFA01030431; LMFA01030432; LMFA01030433; LMFA01030733; LMFA01031122; LMFA07010016; LMFA07010091; LMFA07010092; LMFA07040093; LMFA07040118; LMFA12000228; LMPR0104010029	Mycolipenic acid (C28); 19Z-octacosenoic acid; 21Z-octacosenoic acid; 23Z-octacosenoic acid; 9Z-octacosenoic acid; 9-Octacosenoic acid; 11Z-octacosenoic acid; Lauryl palmitoleate; Myristoleyl myristate; Palmitoleyl laurate; 28-octacosanolactone; delta-octacosanalactone; 27-Oxo-11-methylheptacosan-2-one; 24:1(5Z)(11Me,15Me,19Me,23Me)	[M+2Li-H]+	C28H54O2	IDUASQWTBDNSHW-BGPYFAOKSA-N; LRIRPGLVJGPHCK-KTKRTIGZSA-N; CAALPBCGPHIIHA-FPLPWBNLSA-N; DRGWDEZYUAKKRZ-WAYWQWQTSA-N; HNRCRTUMPOEQGL-VXPUYCOJSA-N; HNRCRTUMPOEQGL-FMQUCBEESA-N; KPSSWFAXMDAEFC-ZCXUNETKSA-N; CDXFYPWJGOODOG-SQFISAMPSA-N; WOZMIYHLAHMXGG-LUAWRHEFSA-N; IJBWCQYSLOUKSH-YPKPFQOOSA-N; JPCLSLDKJICTIX-UHFFFAOYSA-N; GEDIPNYUUCCFOC-UHFFFAOYSA-N; LQMBZUIUMTXIQA-UHFFFAOYSA-N; SSWITERJJRLGBX-VURMDHG…
435.456	402.423	1		LMFA11000470	6,9,12-Nonacosatriene	[M+CH4O+H]+	C29H54	FEKCENHFTOIJHA-BIZOJYOKSA-N
435.456	452.459	9	WE 30:0	LMFA01010030; LMFA01020234; LMFA01020314; LMFA07010002; LMFA07010037; LMFA07010038; LMFA07010039; LMFA07011100; LMFA07040088	Melissic acid; 9,10-dimethyl-octacosanoic acid; Mycocerosic acid (C30); Myristyl palmitate; Lauryl stearate; Palmityl myristate; Stearyl laurate; WE(5:0/25:0); 28-methyl-29-nonacosanolactone	[M+H-H2O]+	C30H60O2	VHOCUJPBKOZGJD-UHFFFAOYSA-N; VUKQWNTVHBAURS-UHFFFAOYSA-N; WHWKFYHCPWFJGC-CXDXLJMYSA-N; UULYVBBLIYLRCU-UHFFFAOYSA-N; JRTVEUGOGWTHTR-UHFFFAOYSA-N; QAKXLTNAJLFSQC-UHFFFAOYSA-N; TZXYSEYEGNHPQI-UHFFFAOYSA-N; YEFBLVDAPMXZAT-UHFFFAOYSA-N; GOJZTBWNHGHMOT-UHFFFAOYSA-N
435.456	480.454	1		LMFA05000567	(S)-25-Hydroxy-14,16-hentriacontanedione	[M+H-CH2O2]+	C31H60O3	MBWYKVFQDJGFDD-UHFFFAOYSA-N
435.472	422.449	4		LMFA12000008; LMFA12000223; LMFA12000229; LMFA12000393	nonacosan-10-one; 3S,11S-Dimethylheptacosan-2-one; 3,11-Dimethylheptacosan-2-one; 2-nonacosanone	[M+2Li-H]+	C29H58O	ZPVRGRJHOPAZOE-UHFFFAOYSA-N; USIUQTWXNFDIOS-NSOVKSMOSA-N; USIUQTWXNFDIOS-UHFFFAOYSA-N; LSNQHUIPBPTUCQ-UHFFFAOYSA-N
435.492	596.538	7	DG 34:0	LMGL02010003; LMGL02010015; LMGL02010020; LMGL02010347; LMGL02010370; LMGL02010388; LMGL02010435	DG(18:0/16:0/0:0); DG(17:0/17:0/0:0); DG(16:0/18:0/0:0)[iso2]; DG(12:0/22:0/0:0)[iso2]; DG(13:0/21:0/0:0)[iso2]; DG(14:0/20:0/0:0)[iso2]; DG(15:0/19:0/0:0)[iso2]	[M+H-Hexose-H2O]+	C37H72O5	VYQDALBEQRZDPL-DHUJRADRSA-N; RGROBSGNJZWWRZ-DHUJRADRSA-N; ONCLVQFEAFTXMN-DHUJRADRSA-N; UTGRKYOKBZCAHD-DHUJRADRSA-N; QCLNBCFJPBWNKP-DHUJRADRSA-N; WHDVKISBZHRCLW-DHUJRADRSA-N; DFGHVHCQWFECOB-DHUJRADRSA-N
435.492	434.485	6		LMFA11000070; LMFA11000093; LMFA11000107; LMFA11000316; LMFA11000503; LMFA11000548	11Z-Hentriacontene; 7Z-Hentriacontene; 9Z-Hentriacontene; 1-Hentriacontene; 7-Hentriacontene; 9-Hentriacontene	[M+H]+	C31H62	VGZOSTWZBYHAJH-LNVKXUELSA-N; FLBGBXJBPLNKOK-SQFISAMPSA-N; LYSGEHYFDZAOAX-ZPHPHTNESA-N; YITPJHKSILJOFQ-UHFFFAOYSA-N; FLBGBXJBPLNKOK-FYWRMAATSA-N; LYSGEHYFDZAOAX-HTXNQAPBSA-N
435.492	452.496	2		LMFA05000091; LMFA05000096	hentriacontan-16-ol; hentriacontan-1-ol	[M+H-H2O]+	C31H64O	CLDFUWPQRCVRHQ-UHFFFAOYSA-N; ROOBHHSRWJOKSH-UHFFFAOYSA-N
435.492	480.491	11		LMFA01010032; LMFA01020316; LMFA07010001; LMFA07010040; LMFA07010041; LMFA07010042; LMFA07010043; LMFA07010081; LMFA07010082; LMFA07010083; LMFA07010084	Lacceroic acid; Mycocerosic acid (C32); Palmityl palmitate; Arachidyl laurate; Lauryl arachidate; Myristyl stearate; Stearyl myristate; 11-methyl-tridecanyl 16-methyl-heptadecanoate; 12-methyl-tridecanyl 16-methyl-heptadecanoate; 16-methyl-heptadecanyl tetradecanoate	[M+H-CH2O2]+	C32H64O2	ICAIHSUWWZJGHD-UHFFFAOYSA-N; QFTGBKLLECAONU-OMRVPHBLSA-N; PXDJXZJSCPSGGI-UHFFFAOYSA-N; GTUGKPSGIYCKEQ-UHFFFAOYSA-N; GFFYHZLIDINABP-UHFFFAOYSA-N; MHXBHWLGRWOABW-UHFFFAOYSA-N; IEDOGKKOPNRRKW-UHFFFAOYSA-N; MVGJKBCJIYUUDK-UHFFFAOYSA-N; UCDQXYVIKLHVRM-UHFFFAOYSA-N; HBPNTDBLHQHPLH-UHFFFAOYSA-N; VRBHTEGUHVNKEA-UHFFFAOYSA-N
435.508	596.553	1		LMST01020004	14:0 Cholesterol ester	[M+H-Hexose-H2O]+	C41H72O2	SJDMTGSQPOFVLR-ZPQCIJQQSA-N
435.509	422.485	13		LMFA11000215; LMFA11000264; LMFA11000293; LMFA11000347; LMFA11000373; LMFA11000399; LMFA11000461; LMFA11000481; LMFA11000512; LMFA11000557; LMFA11000588; LMPR0106010009; LMPR0106030001	11-Methylnonacosane; 13-Methylnonacosane; 15-Methylnonacosane; 2-Methylnonacosane; 3,7,11-Trimethylheptacosane; 3-Methylnonacosane; 5-Methylnonacosane; 7,11,15-Trimethylheptacosane; 7-Methylnonacosane; 9-Methylnonacosane; Triacontane; C30 Highly branched isoprenoid; Botryococcane	[M+2Li-H]+	C30H62	FKIBKZOPCSLBMO-UHFFFAOYSA-N; LKHFDNVPHQRIMQ-UHFFFAOYSA-N; CLFARDZXUOCEGI-UHFFFAOYSA-N; NLAGNNORBYGNAV-UHFFFAOYSA-N; QVGGKRPICGQKFP-UHFFFAOYSA-N; DCKPETUZJQNEBD-UHFFFAOYSA-N; OGTLNRSFHFQTMC-UHFFFAOYSA-N; FMNAUXVUDBCPGY-UHFFFAOYSA-N; YWNHSHLIXCZRHQ-UHFFFAOYSA-N; OLTHARGIAFTREU-UHFFFAOYSA-N; JXTPJDDICSTXJX-UHFFFAOYSA-N; ZYUQNRLZGGWDML-UHFFFAOYSA-N; BMQOPLQIXUYINH-UHFFFAOYSA-N
435.529	480.527	1		LMFA05000604	1-Tritriacontanol	[M+H-CH2O2]+	C33H68O	ZERSFCCIRKUIFX-UHFFFAOYSA-N
435.586	852.132	1		LMFA07050344	malonamoyl-CoA	[M+H+NH4]2+	C24H39N8O18P3S	KRWKKOAUSKOTIG-DVVLENMVSA-N
435.605	852.168	3		LMFA07050204; LMFA07050262; LMFA07050338	3-aminobutyryl-CoA; 4-aminobutanoyl-CoA; L-3-aminobutanoyl-CoA	[M+H+NH4]2+	C25H43N8O17P3S	CCSDHAPTHIKZLY-RMNRSTNRSA-N; HHFBTTVZSVBPFP-CITAKDKDSA-N; CCSDHAPTHIKZLY-VKBDFPRVSA-N
435.608	828.175	2		LMPK12110793; LMPK12110870	Chrysoeriol 7-(2'''-feruloylglucuronosyl)-(1->2)-glucuronide; Tricin 7-(2''-p-coumaroylglucuronosyl)(1->2)glucronide	[M+C2H3N+2H]2+	C38H36O21	CQSOKHCNRZFEOH-BWRVQHKVSA-N; NBUOZEVVFWDVHF-CEDMXDAFSA-N
435.619	828.196	1		LMPK12110705	Luteolin 7-O-(2-apiofuranosyl-4-glucopyranosyl-6-malonyl)glucopyranoside	[M+C2H3N+2H]2+	C35H40O23	UAGBVLJNVRPERW-VHTXGNIDSA-N
435.621	746.148	1		LMPK12030008	Epigallocatechin-(4beta->8)-epicatechin-3-O-gallate ester	[M+C6H9N3+2H]2+	C37H30O17	LQQNPVZIFKLQPE-RGOYVLDUSA-N
435.637	828.232	1		LMPK12112389	Isorhamnetin 3-[2''-(4'''-acetylrhamnosyl)-gentiobioside]	[M+C2H3N+2H]2+	C36H44O22	VJEVXTUVNQQJJL-LDLULOGXSA-N
435.651	746.208	1		LMGP08010004	PIP2[4',5'](8:0/8:0)	[M+C6H9N3+2H]2+	C25H49O19P3	XLNCEHRXXWQMPK-MJUMVPIBSA-N
442.373	882.731	1		LMST01031140	22:1-Glc-Campesterol	[M+2H]2+	C56H98O7	OGZFQOZTSDMUAG-FHEYYKENSA-N
442.389	423.371	1		LMFA08020278	Semiplenamide D	[M+H2O+H]+	C26H49NO3	BWYMSFLJEASKMU-WEPATYSUSA-N
442.389	841.737	2	GlcCer 44:0; GalCer 44:0	LMSP0501AA25; LMSP0501AC15	GlcCer(d18:0/26:0); GalCer(d18:0/26:0)	[M+C2H3N+2H]2+	C50H99NO8	GTRFIKUZMLUSGB-RNUDKXDESA-N; GTRFIKUZMLUSGB-JMPGNXEHSA-N
442.391	882.768	70	TG 54:4	LMGL03010266; LMGL03010270; LMGL03010273; LMGL03010274; LMGL03010277; LMGL03010280; LMGL03010287; LMGL03010288; LMGL03010291; LMGL03010298; LMGL03010302; LMGL03010303; LMGL03010307; LMGL03010308; LMGL03010311; LMGL03010312; LMGL03010315; LMGL03010332; LMGL03010333; LMGL03010369; LMGL03010418; LMGL03010468; LMGL03012801; LMGL03013022; LMGL03013591; LMGL03013602; LMGL03013612; LMGL03013621; LMGL030…	TG(17:2(9Z,12Z)/17:2(9Z,12Z)/20:0)[iso3]; TG(17:1(9Z)/17:2(9Z,12Z)/20:1(11Z))[iso6]; TG(17:0/17:2(9Z,12Z)/20:2(11Z,14Z))[iso6]; TG(17:1(9Z)/17:1(9Z)/20:2(11Z,14Z))[iso3]; TG(17:0/17:1(9Z)/20:3(8Z,11Z,14Z))[iso6]; TG(17:0/17:0/20:4(5Z,8Z,11Z,14Z))[iso3]; TG(18:0/18:2(9Z,12Z)/18:2(9Z,12Z))[iso3]; TG(18:1(9Z)/18:1(9Z)/18:2(9Z,12Z))[iso3]; TG(18:0/18:1(9Z)/18:3(9Z,12Z,15Z))[iso6]; TG(16:1(9Z)/18:3(9Z…	[M+2H]2+	C57H102O6	GNSANEQBAPLJRZ-WYYVYMMGSA-N; KULBNHITAAEJBI-MXPDEJPASA-N; WDODRJSJNWLXQN-VVSLAULYSA-N; WLEWNEWYOHJISC-CFHDWLICSA-N; VITOBHAHUVOEAT-NEKNRWQASA-N; HFMQRBDGAXXEPX-CBJYRBMGSA-N; PJHDLKOEJMDTBE-XSHDOBLLSA-N; JTMWOTXEVWLTTO-YKZMILTLSA-N; BRLGHZXETDWABO-NOFIOOQLSA-N; HLTSKBNGPCVUQB-GBISFHARSA-N; PDTAQKYFJJGDCD-YKXTZBHWSA-N; SZYBCITYDACFEY-YJXCAZQISA-N; BAJHYMHNWFZWKC-BGIXKNGDSA-N; ONYOXARKNBCDOW-QLOILVO…
442.408	603.453	1		LMSP00000021	Sulfobacin SL3	[M+H-Hexose-H2O]+	C33H65NO6S	SIBVETDUXFZAJV-IOWSJCHKSA-N
442.421	759.747	1	Cer 50:2	LMSP02010178	Cer(d18:2/32:0)	[M+C6H9N3+2H]2+	C50H97NO3	UMEAODWLCXLVFE-XQXDOJSKSA-N
442.425	409.392	1		LMFA08040055	Nervonoyl-EA	[M+CH4O+H]+	C26H51NO2	LISKWSFNVJTQKH-KTKRTIGZSA-N
442.427	409.394	7		LMST01010003; LMST01010004; LMST01010006; LMST01010008; LMST01010009; LMST01010144; LMST01010145	4beta-hydroxy-cholesterol(d7); 5,6alpha-epoxy-cholesterol(d7); 7alpha-hydroxy-cholesterol(d7); 7beta-hydroxy-cholesterol(d7); 5,6beta-epoxy-cholesterol(d7); 22R-hydroxycholesterol(d7); 22S-hydroxycholesterol(d7)	[M+CH4O+H]+	C27H39D7O2	CZDKQKOAHAICSF-BZNWTYAPSA-N; PRYIJAGAEJZDBO-BXAOGQKHSA-N; OYXZMSRRJOYLLO-WCYTWDCFSA-N; OYXZMSRRJOYLLO-SVAMASIOSA-N; PRYIJAGAEJZDBO-BMFYFLSCSA-N; RZPAXNJLEKLXNO-VBPFJDFISA-N; RZPAXNJLEKLXNO-YLVVCUGSSA-N
442.57	883.126	2		LMFA07050115; LMFA07050348	(3S)-3-carboxy-3-hydroxypropanoyl-CoA; Malyl-CoA	[M+2H]2+	C25H40N7O20P3S	HJQWLHMLMCDAEL-ZTGLTYRUSA-N; HJQWLHMLMCDAEL-NALABAGVSA-N
442.623	866.206	1		LMPK12030015	Robinetinidol-(4alpha->8)-catechin-(6->4alpha)-robinetinidol	[M+H+NH4]2+	C45H38O18	QZNRDKYJASOYMZ-BLBVDZAISA-N
442.676	760.258	1		LMPK12112021	Epimedoside	[M+C6H9N3+2H]2+	C37H44O17	ZRGOVKQDBSFQIU-RDYCXQFPSA-N
442.729	760.365	1	LPIM1 18:1	LMGP15040004	LPIM1(18:1(9Z)/0:0)	[M+C6H9N3+2H]2+	C33H61O17P	DFYCEIOIGPPZRH-MKLNJMDGSA-N
442.759	760.425	1		LMST05050037	(25S)-3-O-(2-O-methyl-beta-D-xylopyranosyl)-26-O-(beta-D-xylopyranosyl)-cholest-4-ene-3beta,6beta,7alpha,8,15alpha,16beta,26-heptaol	[M+C6H9N3+2H]2+	C38H64O15	OPCHXXGDLDUDHS-XQBWVJCCSA-N
442.768	842.495	10	PI 35:5	LMGP06010123; LMGP06010152; LMGP06010231; LMGP06010259; LMGP06010260; LMGP06010344; LMGP06010374; LMGP06010402; LMGP06010593; LMGP06010621	PI(15:0/20:5(5Z,8Z,11Z,14Z,17Z)); PI(15:1(9Z)/20:4(5Z,8Z,11Z,14Z)); PI(17:1(9Z)/18:4(6Z,9Z,12Z,15Z)); PI(17:2(9Z,12Z)/18:3(6Z,9Z,12Z)); PI(17:2(9Z,12Z)/18:3(9Z,12Z,15Z)); PI(18:3(6Z,9Z,12Z)/17:2(9Z,12Z)); PI(18:3(9Z,12Z,15Z)/17:2(9Z,12Z)); PI(18:4(6Z,9Z,12Z,15Z)/17:1(9Z)); PI(20:4(5Z,8Z,11Z,14Z)/15:1(9Z)); PI(20:5(5Z,8Z,11Z,14Z,17Z)/15:0)	[M+C2H3N+2H]2+	C44H75O13P	ZXUXLWDNEVEFAO-UGFQHUFXSA-N; UMJXLSUFCPPXKZ-NLTMGLQSSA-N; BTPSPLATKKJRDW-MRNSLECYSA-N; IXHJNENKODCUSV-SRWACWRBSA-N; CYVJKXHXPZNWFW-DDAWXVJTSA-N; BEQVKUJINYVPLJ-HDIIDBOASA-N; BHHGQMOQHZCZBP-DDAWXVJTSA-N; PWKIVMQRBSWYMC-KEHBFCRDSA-N; QFEKGZYNSDGDHT-GBNITNDDSA-N; PLAVHBSLINVXOR-STXIQYRASA-N
442.768	866.495	4	PI 37:7	LMGP06010159; LMGP06010269; LMGP06010627; LMGP06010791	PI(15:1(9Z)/22:6(4Z,7Z,10Z,13Z,16Z,19Z)); PI(17:2(9Z,12Z)/20:5(5Z,8Z,11Z,14Z,17Z)); PI(20:5(5Z,8Z,11Z,14Z,17Z)/17:2(9Z,12Z)); PI(22:6(4Z,7Z,10Z,13Z,16Z,19Z)/15:1(9Z))	[M+H+NH4]2+	C46H75O13P	WMYDIWPMLIKXTB-KHYCVUOCSA-N; GWPGHNOXVCNIHT-HNYURETFSA-N; JYHHOHSJGRQIFV-XPKFLWCFSA-N; SDANLPDYGHHYMZ-CUUZQOMKSA-N
442.775	883.536	2	PS 44:10	LMGP03010845; LMGP03010984	PS(22:6(4Z,7Z,10Z,13Z,16Z,19Z)/22:4(7Z,10Z,13Z,16Z)); PS(22:4(7Z,10Z,13Z,16Z)/22:6(4Z,7Z,10Z,13Z,16Z,19Z))	[M+2H]2+	C50H78NO10P	ZUSNMDMZVULEBC-QWGVEFEUSA-N; SWXTUPVWUZCBPV-BNIBVIFZSA-N
442.775	842.51	2	PG 42:10	LMGP04010044; LMGP04010839	PG(20:4(5Z,8Z,11Z,14Z)/22:6(4Z,7Z,10Z,13Z,16Z,19Z)); PG(22:6(4Z,7Z,10Z,13Z,16Z,19Z)/20:4(5Z,8Z,11Z,14Z))	[M+C2H3N+2H]2+	C48H75O10P	OJQXZYUQNOHGMR-DTAASTIRSA-N; KASXUKFVYHZZHV-BNCNEJQVSA-N
442.775	866.51	1	PG 44:12	LMGP04010977	PG(22:6(4Z,7Z,10Z,13Z,16Z,19Z)/22:6(4Z,7Z,10Z,13Z,16Z,19Z))	[M+H+NH4]2+	C50H75O10P	XACKZSRNTPEYBU-ZGXYWNPTSA-N
442.778	842.514	1		LMPK04000005	Spiramycin	[M+C2H3N+2H]2+	C43H74N2O14	ACTOXUHEUCPTEW-CEUOBAOPSA-N
442.785	760.476	4		LMGL05010027; LMGL05010044; LMGL05010059; LMGL05010060	MGDG (16:3(7Z,10Z,13Z/12-oxo-PDA); Linolipin F; Arabidopside F; MGDG-O	[M+C6H9N3+2H]2+	C43H68O11	CWRWJDAEKWYUJT-ZXZOLKJDSA-N; LBSONCQESRKNMJ-YBCRGNPRSA-N; IFNPENGUFFXCFH-CGKXPTHNSA-N; CWRWJDAEKWYUJT-CGKXPTHNSA-N
442.786	842.531	3	PI O-36:5; PI P-36:4	LMGP06020075; LMGP06030044; LMGP06030087	PI(O-16:0/20:5(5Z,8Z,11Z,14Z,17Z)); PI(P-18:0/18:4(6Z,9Z,12Z,15Z)); PI(P-16:0/20:4(5Z,8Z,11Z,14Z))	[M+C2H3N+2H]2+	C45H79O12P	RNQKOHOSTXZKMH-QUWBSSDVSA-N; HSFNIJYGBMOFDM-JOUMTFCDSA-N; JCKGBSXXAZYDKN-OKFXBOLJSA-N
442.786	866.531	1	PI P-38:6	LMGP06030093	PI(P-16:0/22:6(4Z,7Z,10Z,13Z,16Z,19Z))	[M+H+NH4]2+	C47H79O12P	ZDLYVRFNRCENSB-AQTITOSLSA-N
442.793	760.491	1		LMPR01070551	Myxol 2'-methyl hexoside	[M+C6H9N3+2H]2+	C47H68O8	OPGAPMWARLQMJO-NVGJCBQPSA-N
442.799	760.504	3	PA 41:7	LMGP04040002; LMGP10010508; LMGP10010833	1-(6-[5]-ladderane-hexanyl)-2-(8-[3]-ladderane-octanyl)-sn-glycero-3-phospho-(1'-sn-glycerol); PA(19:1(9Z)/22:6(4Z,7Z,10Z,13Z,16Z,19Z)); PA(22:6(4Z,7Z,10Z,13Z,16Z,19Z)/19:1(9Z))	[M+C6H9N3+2H]2+	C44H73O8P	UMADEKBFSHQMRM-ODWHZCLLSA-N; HBIJZTARMUVAGR-RUXHNYGVSA-N; JJLXRTKFBLKUQK-PTGCGOGASA-N
442.81	760.525	14	PG 35:2	LMGP04010090; LMGP04010152; LMGP04010181; LMGP04010215; LMGP04010233; LMGP04010259; LMGP04010288; LMGP04010314; LMGP04010328; LMGP04010347; LMGP04010487; LMGP04010533; LMGP04010562; LMGP04010757	PG(13:0/22:2(13Z,16Z)); PG(15:0/20:2(11Z,14Z)); PG(15:1(9Z)/20:1(11Z)); PG(16:1(9Z)/19:1(9Z)); PG(17:0/18:2(9Z,12Z)); PG(17:1(9Z)/18:1(9Z)); PG(17:2(9Z,12Z)/18:0); PG(18:0/17:2(9Z,12Z)); PG(18:1(9Z)/17:1(9Z)); PG(18:2(9Z,12Z)/17:0); PG(19:1(9Z)/16:1(9Z)); PG(20:1(11Z)/15:1(9Z)); PG(20:2(11Z,14Z)/15:0); PG(22:2(13Z,16Z)/13:0)	[M+C6H9N3+2H]2+	C41H77O10P	ZXUUQRIRSQFWKA-JXWOVUMLSA-N; QCCFIGOPROAYMX-NHZJTUAKSA-N; UXLKKCFBRRGSML-LXGRKYAUSA-N; DWIAHTSGFGBNNY-VNEGZISYSA-N; ACCMTWPZHHWOQK-HQYBLNJWSA-N; XSAFRXKUAFDXEW-JVFMAPSFSA-N; SKOAOFSVEBWTOO-DCXNFYAISA-N; VUQMWUFZWCTAEB-DCXNFYAISA-N; FZQOLWZEKNXAGS-JVFMAPSFSA-N; VCFIZOYOIHPLAY-HQYBLNJWSA-N; MIUNVNAFTBFYFB-VNEGZISYSA-N; ZQMSICPZODDIDN-LXGRKYAUSA-N; OHBCMOWQMKGYMN-NHZJTUAKSA-N; IQBCKUDTEJMPAT-JXWOVUM…
442.815	866.588	10	PI 36:0; Glc-GP 36:0	LMGP06010008; LMGP06010205; LMGP06010427; LMGP06010647; LMGP06010817; LMGP06010833; LMGP06010883; LMGP06010893; LMGP06010942; LMGP14010003	PI(18:0/18:0); PI(17:0/19:0); PI(19:0/17:0); PI(21:0/15:0); PI(22:0/14:0); PI(20:0/16:0); PI(15:0/21:0); PI(14:0/22:0); PI(16:0/20:0); Glc-GP(18:0/18:0)	[M+H+NH4]2+	C45H87O13P	FQZQXPXKJFOAGE-KQKURGKFSA-N; BQINPVSGDMCQCU-KQKURGKFSA-N; VWIICDLMPOBSLM-KQKURGKFSA-N; UELPCQIHGPGOQL-KQKURGKFSA-N; TZWXXCJBOPQJSK-KQKURGKFSA-N; UMFZCISVEAONBN-KQKURGKFSA-N; VALPAECOJOKURD-KQKURGKFSA-N; YMXPJFWZOUDOQH-KQKURGKFSA-N; RWZGSUKHWVGIAM-KQKURGKFSA-N; VYOXFELMLUEHPF-QOSRUJHKSA-N
442.817	760.541	1	PA P-42:6	LMGP10030086	PA(P-20:0/22:6(4Z,7Z,10Z,13Z,16Z,19Z))	[M+C6H9N3+2H]2+	C45H77O7P	SKCJJVCHSRSCLN-FLFKUHFJSA-N
442.822	842.604	4	PG 41:3	LMGP04010508; LMGP04010614; LMGP04010695; LMGP04010774	PG(19:1(9Z)/22:2(13Z,16Z)); PG(20:3(8Z,11Z,14Z)/21:0); PG(21:0/20:3(8Z,11Z,14Z)); PG(22:2(13Z,16Z)/19:1(9Z))	[M+C2H3N+2H]2+	C47H87O10P	NAOIZFXQNWEONO-RLAFDCIISA-N; FNCWSKGCDXNPEV-GULADZKMSA-N; XOWGULJZJWHZRU-ZRYYLQTDSA-N; MEQRRRUMBIODQO-RLAFDCIISA-N
442.824	866.606	3		LMPR01080041; LMPR01080044; LMPR01080053	C.p.450 glucoside; C.p.473 glucoside; Sarcinaxanthin monoglucoside	[M+H+NH4]2+	C56H82O7	UCVXTUCEDYVMOY-BTPWPWNQSA-N; LGDWPFWIHIKTNI-TUUKLCLDSA-N; BRWOXKPPNFPCOO-KMXUZMIRSA-N
442.828	760.562	5	PG O-36:2; PG P-36:1	LMGP04020013; LMGP04020028; LMGP04030019; LMGP04030063; LMGP04030091	PG(O-16:0/20:2(11Z,14Z)); PG(O-18:0/18:2(9Z,12Z)); PG(P-16:0/20:1(11Z)); PG(P-20:0/16:1(9Z)); PG(P-18:0/18:1(9Z))	[M+C6H9N3+2H]2+	C42H81O9P	XJRJYPGTSZMAIK-TWOOBQCCSA-N; RKXTXPMZRMNMLU-INQGLLKJSA-N; PQYJWCITWMPKDW-JWQGJBMOSA-N; LLOSTGDPDYEKHW-QWKUJBMHSA-N; UMJCOGCIZCTHJM-SIVQSFSRSA-N
442.833	866.625	3	PI O-37:0	LMGP06020015; LMGP06020033; LMGP06020049	PI(O-16:0/21:0); PI(O-18:0/19:0); PI(O-20:0/17:0)	[M+H+NH4]2+	C46H91O12P	GXURWWZWEPNULU-IPDSZZOMSA-N; LUHVIYRUFPIKBI-IPDSZZOMSA-N; HUTGXGYTSHBCJI-IPDSZZOMSA-N
442.834	842.627	1		LMPR02030034	Myxoquinone-843	[M+C2H3N+2H]2+	C51H86O9	LIMRANXYTRJBSS-GMCNMTGBSA-N
442.841	842.64	1	PG P-42:2	LMGP04030084	PG(P-20:0/22:2(13Z,16Z))	[M+C2H3N+2H]2+	C48H91O9P	QMQNELYYLPVINC-FJFKHDBWSA-N
442.842	842.642	3	TG 52:10	LMGL03012682; LMGL03013551; LMGL03014849	TG(12:0/20:5(5Z,8Z,11Z,14Z,17Z)/20:5(5Z,8Z,11Z,14Z,17Z))[iso3]; TG(12:0/18:4(6Z,9Z,12Z,15Z)/22:6(4Z,7Z,10Z,13Z,16Z,19Z))[iso6]; TG(14:1(9Z)/18:4(6Z,9Z,12Z,15Z)/20:5(5Z,8Z,11Z,14Z,17Z))[iso6]	[M+C2H3N+2H]2+	C55H86O6	XAWJFOLPSJMJNE-JSPQBSFLSA-N; PXWOCPLDIFKGHB-NYFKITNPSA-N; ZCHMUPNOWBLFPP-GHBRUCNESA-N
442.842	866.642	1	TG 54:12	LMGL03012624	TG(18:4(6Z,9Z,12Z,15Z)/18:4(6Z,9Z,12Z,15Z)/18:4(6Z,9Z,12Z,15Z))	[M+H+NH4]2+	C57H86O6	KRDAECBJYSCYFZ-ZHKGMDDBSA-N
442.846	760.598	5	PA 40:0	LMGP10010035; LMGP10010472; LMGP10010689; LMGP10010846; LMGP10010862	PA(18:0/22:0); PA(19:0/21:0); PA(21:0/19:0); PA(22:0/18:0); PA(20:0/20:0)	[M+C6H9N3+2H]2+	C43H85O8P	VIZPWEUJMOZTNE-VQJSHJPSSA-N; NRFWSUQAVKCVSG-VQJSHJPSSA-N; GUCJNHMCUYLQRU-VQJSHJPSSA-N; PYIXCAHGBMMWPK-VQJSHJPSSA-N; AVCNPSVOTIQNBF-VQJSHJPSSA-N
442.852	760.609	1	CerPE 40:1	LMSP03020086	CerPE(d16:1(4E)/24:0(2OH))	[M+C6H9N3+2H]2+	C42H85N2O7P	MIHAATQWUYFGSX-SKJQHVFTSA-N
442.859	883.703	2	PC 43:2	LMGP01011978; LMGP01012060	PC(21:0/22:2(13Z,16Z)); PC(22:2(13Z,16Z)/21:0)	[M+2H]2+	C51H98NO8P	LSHGANSCBBBIHZ-FPOWPXLSSA-N; ZBWXKWPMDIVZBD-FPOWPXLSSA-N
442.864	760.635	1	PA O-41:0	LMGP10020066	PA(O-20:0/21:0)	[M+C6H9N3+2H]2+	C44H89O7P	UZAGFNXIOZVIBB-VZUYHUTRSA-N
442.87	760.646	2	SM 38:0	LMSP03010021; LMSP03010063	SM(d18:0/20:0); SM(d16:0/22:0)	[M+C6H9N3+2H]2+	C43H89N2O6P	UGRZESKDAPEULH-ACEXITHZSA-N; GNOXDGYZVABQJZ-ACEXITHZSA-N
442.871	842.7	2		LMST01010369; LMST01040207	20:0-Glc-Cholesterol; 18:0-Glc-Sitosterol	[M+C2H3N+2H]2+	C53H94O7	DLJHRKMHDAMNDM-NWUSARRGSA-N; WHXVFRBDLSVIIH-RUCVJHJTSA-N
442.871	866.7	3		LMST01010381; LMST01040221; LMST01040231	22:2-Glc-cholesterol; 20:2-Glc-Sitosterol; 20:1-Glc-Stigmasterol	[M+H+NH4]2+	C55H94O7	RUPNKWKJFAUQOI-AFOUFYAVSA-N; AORACOQYONFZTH-HGHNWSRDSA-N; XQFVTDPVBRVMFW-BWHMYLHSSA-N
442.876	760.658	18	TG 45:2	LMGL03012727; LMGL03012760; LMGL03012817; LMGL03012899; LMGL03013196; LMGL03013252; LMGL03013275; LMGL03013301; LMGL03013325; LMGL03013348; LMGL03013682; LMGL03013710; LMGL03013736; LMGL03013762; LMGL03014142; LMGL03014195; LMGL03014574; LMGL03014600	TG(13:0/16:1(9Z)/16:1(9Z))[iso3]; TG(14:0/14:0/17:2(9Z,12Z))[iso3]; TG(14:1(9Z)/14:1(9Z)/17:0)[iso3]; TG(15:0/15:1(9Z)/15:1(9Z))[iso3]; TG(12:0/13:0/20:2(11Z,14Z))[iso6]; TG(12:0/14:1(9Z)/19:1(9Z))[iso6]; TG(12:0/15:0/18:2(9Z,12Z))[iso6]; TG(12:0/15:1(9Z)/18:1(9Z))[iso6]; TG(12:0/16:0/17:2(9Z,12Z))[iso6]; TG(12:0/16:1(9Z)/17:1(9Z))[iso6]; TG(13:0/14:0/18:2(9Z,12Z))[iso6]; TG(13:0/14:1(9Z)/18:1(9Z…	[M+C6H9N3+2H]2+	C48H88O6	RRHMKFIHQHMUAB-WVXYOXRWSA-N; TZVDPEITIRNYIE-GMDPTQANSA-N; NAIRLOOBKSJZDR-PNBGUSRJSA-N; BMQGGJQOMIJAQB-BNLPWFOJSA-N; ALEYYAVXLWKCNV-ULVLSTAKSA-N; UYBNMNNIZARUBQ-KRYJPJFTSA-N; UFUJUIRRXHOYRI-OBMDMSDDSA-N; LISFMHUBCGLZDY-GLZUTKNOSA-N; FDMDYRSWABNJCX-DOWFJGQNSA-N; LTDFXDRIHJNZSF-OGPXCXTMSA-N; ZTNXHBGVTGJSDX-OBMDMSDDSA-N; MZYSBFXMDSTMCH-KRYJPJFTSA-N; NKJVQWKZVRKUDJ-VTDQQLERSA-N; QGPIRNUGEFIYPF-ZEILQNA…
442.883	842.724	3	SM 44:1	LMSP03010010; LMSP03010025; LMSP03010088	SM(d18:1/26:0); SM(d18:0/26:1(17Z)); SM(d20:0/24:1)	[M+C2H3N+2H]2+	C49H99N2O6P	VRAWSAPVSSLIRI-MVUJCARGSA-N; GJNFQXJWAFBKPJ-DMATYJAJSA-N; JWKOQODXKXAOQW-ALKNTWKZSA-N
442.889	842.736	51	TG 51:3	LMGL03010055; LMGL03010057; LMGL03010070; LMGL03010072; LMGL03010073; LMGL03010075; LMGL03010076; LMGL03010077; LMGL03012960; LMGL03012991; LMGL03013392; LMGL03013414; LMGL03013435; LMGL03013511; LMGL03013528; LMGL03013556; LMGL03013569; LMGL03013808; LMGL03013832; LMGL03013916; LMGL03013935; LMGL03013953; LMGL03013970; LMGL03013987; LMGL03014190; LMGL03014216; LMGL03014285; LMGL03014307; LMGL030…	TG(17:1(9Z)/17:1(9Z)/17:1(9Z)); TG(17:0/17:1(9Z)/17:2(9Z,12Z))[iso6]; TG(16:1(9Z)/17:2(9Z,12Z)/18:0)[iso6]; TG(16:0/17:2(9Z,12Z)/18:1(9Z))[iso6]; TG(16:1(9Z)/17:1(9Z)/18:1(9Z))[iso6]; TG(16:0/17:1(9Z)/18:2(9Z,12Z))[iso6]; TG(16:1(9Z)/17:0/18:2(9Z,12Z))[iso6]; TG(16:0/17:0/18:3(9Z,12Z,15Z))[iso6]; TG(15:1(9Z)/18:1(9Z)/18:1(9Z))[iso3]; TG(16:1(9Z)/16:1(9Z)/19:1(9Z))[iso3]; TG(12:0/17:0/22:3(10Z,13Z…	[M+C2H3N+2H]2+	C54H98O6	ISSGPXMQOMAFMJ-DMGKHJLRSA-N; HRDUOXDOOJZYMP-CZMUTDSOSA-N; KIIRNUUDJGZAHO-OYLUHKMTSA-N; AGXPJRBZKDTLOJ-QTKBUWMCSA-N; VMZMPPFYTBICED-KFHBATRGSA-N; OOBFBGMNWGVDHN-WSPMKULJSA-N; JZOHEVWPVBMMRQ-RCYQLFAGSA-N; STMGIZUULVJEFT-ZCTUBHHNSA-N; HAQGBZYKLSDJJP-OVJGNNOLSA-N; QSMHETGBWUMNCX-VMWNIWIQSA-N; WXZBJBLIHZHYFJ-PVKXFNGNSA-N; WCPYQHXVPJHRRQ-OKZANPCWSA-N; QQJGWYVQEZWWIQ-MLLYJJQVSA-N; ONSMCHKWMPFEEO-ZFGOWBR…
442.889	866.736	60	TG 53:5	LMGL03010218; LMGL03010219; LMGL03010222; LMGL03010223; LMGL03010224; LMGL03010239; LMGL03010241; LMGL03010242; LMGL03010244; LMGL03010245; LMGL03010246; LMGL03013015; LMGL03013565; LMGL03013578; LMGL03013636; LMGL03013925; LMGL03013944; LMGL03013962; LMGL03013979; LMGL03013996; LMGL03014011; LMGL03014050; LMGL03014061; LMGL03014071; LMGL03014294; LMGL03014316; LMGL03014337; LMGL03014458; LMGL030…	TG(17:1(9Z)/18:2(9Z,12Z)/18:2(9Z,12Z))[iso3]; TG(17:2(9Z,12Z)/18:1(9Z)/18:2(9Z,12Z))[iso6]; TG(17:0/18:2(9Z,12Z)/18:3(9Z,12Z,15Z))[iso6]; TG(17:1(9Z)/18:1(9Z)/18:3(9Z,12Z,15Z))[iso6]; TG(17:2(9Z,12Z)/18:0/18:3(9Z,12Z,15Z))[iso6]; TG(16:1(9Z)/17:2(9Z,12Z)/20:2(11Z,14Z))[iso6]; TG(16:0/17:2(9Z,12Z)/20:3(8Z,11Z,14Z))[iso6]; TG(16:1(9Z)/17:1(9Z)/20:3(8Z,11Z,14Z))[iso6]; TG(16:0/17:1(9Z)/20:4(5Z,8Z,11…	[M+H+NH4]2+	C56H98O6	QHYAATSKYBYSLG-BXDFBOBBSA-N; SJKARBJSGKSAOO-UAHFJHLTSA-N; YKYBJYBGJSSOPS-BAIMUXHHSA-N; PGBGUWBYYROWIR-FOYNYAOESA-N; QEHDIRGBDWTJCR-XATVPKDTSA-N; PZCWAXMTEWCXHI-QTXBUEDTSA-N; MGQLAFWIIGVYEJ-XGRCIBRFSA-N; KLGNQISBAYFRBL-YSDKCJLOSA-N; RUNWUJORHZXMDQ-UBSOAFHRSA-N; YXSZUNCJXFSKTR-WZSPDGFKSA-N; LDZJXIQSQMRKGI-NMNASCPOSA-N; GJWNDVCHMQFQCC-MCINFHLKSA-N; UZESERBCFQEOJN-ZHRHQZFOSA-N; XSLFPVRNMPJCRM-HFVIUAD…
442.924	366.005	6		LMPK12110734; LMPK12110735; LMPK12110736; LMPK12111997; LMPK12111998; LMPK12112001	Luteolin 7-sulfate; Luteolin 3'-sulfate; Luteolin 4'-sulfate; Kaempferol 3-O-sulfate; Kaempferol 7-O-sulfate; Kaempferol 8-C-sulfate	[M+2K-H]+	C15H10O9S	NTLSJCCPWSJISD-UHFFFAOYSA-N; PEQKOWDFKUBMQH-UHFFFAOYSA-N; MCJCSFGCQMESFL-UHFFFAOYSA-N; VOYLAWHADGDBIE-UHFFFAOYSA-N; XWYRTWOPMFPHKO-UHFFFAOYSA-N; LXSRUEIBKBIXFV-UHFFFAOYSA-N
442.962	441.955	1		LMPK02000061	Thuwalallene D	[M+H]+	C15H21O3ClBr2	VIMKZULNAXAQTR-XXBROKRBSA-N
442.966	397.994	1		LMPK12113267	Gossypetin 3-O-sulfate	[M+2Na-H]+	C15H10O11S	DKWTYAUCZMJXTJ-UHFFFAOYSA-N
442.974	459.977	2		LMPK12110827; LMPK12111173	Luteolin 4'-methyl ether 7,3'-disulfate; Hispidulin 7,4'-disulfate	[M+H-H2O]+	C16H12O12S2	CORCXFALGZLUGA-UHFFFAOYSA-N; KSFQKQXOBCTINQ-UHFFFAOYSA-N
442.993	366.074	4		LMPK12060023; LMPK12060034; LMPK12111576; LMPK12160016	Pachyrrhizone; 12a-Methoxydolineone; 3'-Methoxypongapin; Neofolin	[M+2K-H]+	C20H14O7	RZZBXVGBWLOHHV-CVEARBPZSA-N; NUYYOLGSNQWSLU-UHFFFAOYSA-N; VKSKFMRCZHZMHZ-UHFFFAOYSA-N; SUNDAONUHLDQBY-UHFFFAOYSA-N
443.001	429.978	1		LMPK13090017	DNDS	[M+2Li-H]+	C14H10N2O10S2	UETHPMGVZHBAFB-OWOJBTEDSA-N
443.021	442.014	1		LMPK13080015	Nidulin	[M+H]+	C20H17O5Cl3	FSINAZMQWFDQSD-VOTSOKGWSA-N
443.021	460.025	2		LMPK13090049; LMPK13090051	Aspergillusether G; Aspergillusether I	[M+H-H2O]+	C20H19O6Cl3	GIGHLJKMCKMHHW-VOTSOKGWSA-N; FUFHUSNKLGKGNP-VOTSOKGWSA-N
443.022	442.014	2		LMFA01090089; LMFA01090121	Methyl 16,18-dibromo-15Z,17E-octadecadien-5,7-diynoate; Methyl 18,18-dibromo-9E,17-octadecadien-5,7-diynoate	[M+H]+	C19H24O2Br2	GBWKQJGRPRQCAJ-WUWWXPNFSA-N; XNQDEQWLQKGTCD-NSCUHMNNSA-N
443.029	366.11	13		LMPK12050239; LMPK12050264; LMPK12050320; LMPK12070093; LMPK12090022; LMPK12090035; LMPK12090042; LMPK12090044; LMPK12090045; LMPK12110730; LMPK12110796; LMPK12110798; LMPK12112677	Derrubone; 3'-Hydroxyalpinumisoflavone 4'-methyl ether; Barpisoflavone C; Neorautenanol; Mirificoumestan; Puerarostan; 3,9-Dihydroxy-1-methoxy-8-prenylcoumestan; Glycyrol; Isoglycyrol; Desmodol; Racemoflavone; 5-Hydroxy-8-(4-hydroxy-3-methoxyphenyl)-2,2-dimethyl-2H,6H-benzo[1,2-b:5,4-b']dipyran-6-one; Vellokaempferol 3-methyl ether	[M+2K-H]+	C21H18O6	FTBGFGQPUMCUSC-UHFFFAOYSA-N; XEOFUBPZBRENSE-UHFFFAOYSA-N; MBCXSBCMGKGGJW-UHFFFAOYSA-N; NMOUYFFKLRGDSS-UHFFFAOYSA-N; DLPHHYMGBGKBCN-UHFFFAOYSA-N; HTBLUBGREJMDMP-UHFFFAOYSA-N; NPVAVSPMDJQPRK-UHFFFAOYSA-N; PVKQULHHWVQXLE-UHFFFAOYSA-N; OJFZQSUOBVJAIP-UHFFFAOYSA-N; RYSJCVDFCLGDMM-UHFFFAOYSA-N; AGOMJPUUTGWSSH-UHFFFAOYSA-N; NTKOJTKKDRUJDE-UHFFFAOYSA-N; BTWAIEWIJBTSBE-UHFFFAOYSA-N
443.033	366.114	1		LMST05020040	2-hydroxyestrone sulfate	[M+2K-H]+	C18H22O6S	DTMWSKSAMRZGQH-JPVZDGGYSA-N
443.039	410.005	1		LMPR0103010027	(4R,6E,8E,10R,11R,12E)-13-bromo-10,11-dichloro-7,11-dimethyl-3-methylene-4-hydroxytrideca-6,8,12-trienoic acid	[M+CH4O+H]+	C16H21BrCl2O3	DATQSAPMCPQONA-HYJHZUOBSA-N
443.061	366.142	1		LMFA06000281	2-iodopalmitaldehyde	[M+2K-H]+	C16H31OI	HMBUZXLDGPYXCY-UHFFFAOYSA-N
443.064	410.031	6		LMPK12111258; LMPK12112642; LMPK12112653; LMPK12112676; LMPK12112883; LMPK12112885	6-Hydroxyluteolin 6,3'-dimethyl ether 7-sulfate; Rhamnazin 3-O-sulfate; Ombuin 3-O-sulfate; Quercetin 3,7-dimethyl ether 4'-sulfate; Eupalitin 3-O-sulfate; 6-Hydroxykaempferol 7,4'-dimethyl ether 3-sulfate	[M+CH4O+H]+	C17H14O10S	ZZXVYRCXTONYML-UHFFFAOYSA-N; PQRWDTSPYVEMMM-UHFFFAOYSA-N; WNYUBBUFEAFFSA-UHFFFAOYSA-N; OEKCUNHKAUIGEO-UHFFFAOYSA-N; YLELFVGSHOFEAD-UHFFFAOYSA-N; NQHBTXFVHIYSTF-UHFFFAOYSA-N
443.064	424.046	2		LMPK12112657; LMPK12112884	Quercetin 7,3',4'-trimethyl ether 3-sulfate; Mikanin 3-O-sulfate	[M+H2O+H]+	C18H16O10S	RRGDPLTYDHRBNH-UHFFFAOYSA-N; OABRFHRMBBMSFM-UHFFFAOYSA-N
443.066	366.147	12		LMPK12050051; LMPK12070101; LMPK12110167; LMPK12110168; LMPK12120056; LMPK12120110; LMPK12120302; LMPK12120310; LMPK12120390; LMPK12140071; LMPK12140074; LMPK12140556	7-Prenyloxy-3',4'-dimethoxyisoflavone; Edulenane; cis-Tephrostachin; trans-Tephrostachin; Xanthoangelol C; 3,4-Dimethoxylonchocarpin; Glychalcone A; 6'',6''-Dimethylpyrano[2'',3'':6',5']-2'-hydroxy-4,4'-dimethoxychalcone; Praecansone B; O-Methylovaliflavanone C; Ponganone III; Glyflavanone A	[M+2K-H]+	C22H22O5	HSZOZDPOYZAYTH-UHFFFAOYSA-N; NURXAZUGLCCIRI-UHFFFAOYSA-N; CYPXFTCVCNFZNY-KHPPLWFESA-N; CYPXFTCVCNFZNY-ZHACJKMWSA-N; SXDGLCCGJJGJRY-FEUCYYSJSA-N; NPDBZFZFFJSOFA-VMPITWQZSA-N; QPRYWSHCBHNFJL-JXMROGBWSA-N; VETSXWXDHHAXNB-JXMROGBWSA-N; TUJSKSRZFNAELN-VBKFSLOCSA-N; NNVYSMQXBRNCKE-UHFFFAOYSA-N; WBKMMUGBIOVPMR-IBGZPJMESA-N; BIVJHZMNOBBBLR-KRWDZBQOSA-N
443.074	404.111	23		LMPK12110620; LMPK12110621; LMPK12110622; LMPK12111285; LMPK12111489; LMPK12111498; LMPK12111501; LMPK12113058; LMPK12113059; LMPK12113060; LMPK12113061; LMPK12113062; LMPK12113063; LMPK12113277; LMPK12113286; LMPK12113340; LMPK12113341; LMPK12113342; LMPK12113353; LMPK12113375; LMPK12113376; LMPK12120249; LMPK12120353	Apuleirin; Murrayanol; 5,3'-Dihydroxy-3,6,7,4',5'-pentamethoxyflavone; Psiadiarabicin; Gardenin C; 5,4'-Dihydroxy-6,7,8,3',5'-pentamethoxyflavone; Agehoustin F; Apulein; 6,5'-Dihydroxy-3,5,7,2',4'-pentamethoxyflavone; 6,2'-Dihydroxy-3,5,7,4',5'-pentamethoxyflavone; 5,5'-Dihidroxy-3,6,7,2',4'-pentamethoxyflavone; Brickellin; Distemonatin; Conyzatin; 5,8-Dihydroxy-3,7,2',3',4'-pentamethoxyflavone; …	[M+K]+	C20H20O9	PUQUTQSJJJMRPS-UHFFFAOYSA-N; LVLRHAMDYICZAN-UHFFFAOYSA-N; VGUJFXQAVCKLOB-UHFFFAOYSA-N; JNHPUOCZWXTLRZ-UHFFFAOYSA-N; FWJPIXFUGYRDQG-UHFFFAOYSA-N; GSQDOAHDMWDTMG-UHFFFAOYSA-N; YJDFIUIKTFAMOM-UHFFFAOYSA-N; GSDPDMPAMXKDMZ-UHFFFAOYSA-N; ZUKFNEVURLRWAL-UHFFFAOYSA-N; LCNXFXSKDDEUAY-UHFFFAOYSA-N; KJOFQICZXFCNGZ-UHFFFAOYSA-N; USWPTYUGAMOLAB-UHFFFAOYSA-N; OPCLJVVCCSFJQS-UHFFFAOYSA-N; WFUOMXZWZFSZEM-UHFFFAO…
443.074	364.053	1		LMFA01090064	5,6,8,9-tetrachloro-tetradecanoic acid	[M+C2H6OS+H]+	C14H24Cl4O2	QHTKGYPZKJWJFA-UHFFFAOYSA-N
443.08	364.058	1		LMPK12060061	Dehydropachyrrhizone	[M+C2H6OS+H]+	C20H12O7	MSXPSNDSSMJJME-UHFFFAOYSA-N
443.08	398.109	1		LMFA01090091	Methyl 18-bromo-9R-hydroxy-12,13-trans-epoxy-10E,15Z-octadecadien-17-ynoate	[M+2Na-H]+	C19H27O4Br	KRQDPLDNWIVONQ-WZAPIYLESA-N
443.083	398.111	1		LMPK07000008	4-Dedimethyl-6-dehydro-anhydrotetracycline	[M+2Na-H]+	C20H18N2O7	INUFQOJZVFLXMQ-RQHCSDSKSA-N
443.086	867.131	4		LMFA07050152; LMFA07050164; LMFA07050346; LMFA07050370	(R)-methylmalonyl-CoA; (S)-methylmalonyl-CoA; malonyl-CoA methyl ester; Succinyl-CoA	[M+H+NH4]2+	C25H40N7O19P3S	MZFOKIKEPGUZEN-AGCMQPJKSA-N; MZFOKIKEPGUZEN-IBNUZSNCSA-N; CHQAJZULNPRMEN-ITIYDSSPSA-N; VNOYUJKHFWYWIR-ITIYDSSPSA-N
443.089	404.126	3		LMPK12120496; LMPK12120524; LMPK12140710	Calomelanol C; Calomelanol B; (2R,7''S)-8-(1-phenyl-2-carboxyethyl)pinocembrin	[M+K]+	C24H20O6	LEHQNGMIHPACJG-UHFFFAOYSA-N; HGMBLMAQBAQIBW-UHFFFAOYSA-N; XKRIQNHYKWYXNP-OXJNMPFZSA-N
443.095	420.106	7		LMPK12113361; LMPK12113362; LMPK12113363; LMPK12113364; LMPK12113381; LMPK12113382; LMPK12113383	5,3',5'-Trihydroxy-3,6,7,8,4'-pentamethoxyflavone; 5,7,4'-Trihydroxy-3,6,8,3',5'-pentamethoxyflavone; 5,7,3'-Trihydroxy-3,6,8,4',5'-pentamethoxyflavone; 3-Demethyldigicitrin; 5,4',5'-Trihydroxy-3,6,7,8,2'-pentamethoxyflavone; 5,7,4'-Trihydroxy-3,6,8,2',5'-pentamethoxyflavone; 5,7,2'-Trihydroxy-3,6,8,4',5'-pentamethoxyflavone	[M+Na]+	C20H20O10	LNCBEMLMMVNPOD-UHFFFAOYSA-N; DOUSAHOSFHEMPA-UHFFFAOYSA-N; NFIDLKYHCKUWAW-UHFFFAOYSA-N; SBECGZQEVBSJHM-UHFFFAOYSA-N; PQFNFPRJGFXWNM-UHFFFAOYSA-N; XSIZSVOKMQLXNP-UHFFFAOYSA-N; GABPPIKPVIRAPL-UHFFFAOYSA-N
443.095	404.132	1		LMPR01020139	Secoxyloganin	[M+K]+	C17H24O11	MQLSOVRLZHTATK-PEYNGXJCSA-N
443.097	424.079	1		LMPK12020010	6-(3,4-Dihydroxyphenyl)-6a,12b-dihydro-3,10,11,12-tetrahydroxy-[2]benzopyrano[3,4-c]benzopyran-8(6H)-one	[M+H2O+H]+	C22H16O9	WEZKOSOKVUPYJW-UIFIKXQLSA-N
443.097	604.143	1		LMPK12110595	Isorhamnetin 3-O-beta-D-2'',3'',4''-triacetylglucopyranoside	[M+H-Hexose-H2O]+	C28H28O15	IEPFJUWLUIZSOQ-DCLXZINWSA-N
443.097	442.09	10		LMPK12020019; LMPK12020020; LMPK12020089; LMPK12020090; LMPK12020091; LMPK12020092; LMPK12020095; LMPK12020096; LMPK12020097; LMPK12020098	Robinetinidol 3-O-gallate; ent-Robinetinidol 3-O-gallate; Catechin 3-O-gallate; (-)-Epicatechin 3-O-gallate; ent-Catechin 3-O-gallate; ent-Epicatechin 3-O-gallate; Catechin 5-O-gallate; Catechin 7-O-gallate; Catechin 3'-O-gallate; Catechin 4'-O-gallate	[M+H]+	C22H18O10	WIEMUOLZHSVGFK-GHTZIAJQSA-N; WIEMUOLZHSVGFK-NQIIRXRSSA-N; LSHVYAFMTMFKBA-PZJWPPBQSA-N; LSHVYAFMTMFKBA-TZIWHRDSSA-N; LSHVYAFMTMFKBA-CTNGQTDRSA-N; LSHVYAFMTMFKBA-FPOVZHCZSA-N; LVJJFMLUMNSUFN-LAUBAEHRSA-N; WKIHBIBUCQPPBY-GHTZIAJQSA-N; GNXIIYFUGQWDJG-LAUBAEHRSA-N; BGMKUBZMMGXFAE-LAUBAEHRSA-N
443.097	460.101	8		LMPK12050236; LMPK12050373; LMPK12110346; LMPK12110347; LMPK12110447; LMPK12111086; LMPK12111087; LMPK12111323	5-Hydroxypseudobaptigenin 7-O-glucoside; Irilone 4'-O-glucoside; Apigenin 7-(6''-methylglucuronide); Apigenin 7-(6''-methylgalacturonide); Acacetin 7-glucuronide; Baicalein 6-methyl ether 7-glucuronide; Palustrinoside; Wogonin 7-glucuronide	[M+H-H2O]+	C22H20O11	MWQQQDCTBFECSA-RECXWPGBSA-N; SWSLNGRJTHYWLO-UDEBZQQRSA-N; XXKIWCKZQFBXIR-SXFAUFNYSA-N; XXKIWCKZQFBXIR-GXQSQTKBSA-N; ZWVNKIJIVBIMSW-SXFAUFNYSA-N; QXIPXNZUEQYPLZ-QSUZLTIMSA-N; RXOPIWRTYRCEMW-BCWMXOPMSA-N; LNOHXHDWGCMVCO-NTKSAMNMSA-N
443.102	366.183	1		LMST01130063	Bufogargarizin D	[M+2K-H]+	C23H26O4	RDOABMLJNQGVOD-PPDJZNBDSA-N
443.104	867.168	3		LMFA07050109; LMFA07050222; LMFA07050269	(2S,3S)-3-hydroxy-2-methylbutanoyl-CoA; 3-hydroxyisovaleryl-CoA; 5-hydroxypentanoyl-CoA	[M+H+NH4]2+	C26H44N7O18P3S	PEKYNTFSOBAABV-LQUDNSJZSA-N; PEVZKILCBDEOBT-CITAKDKDSA-N; AMSWDUXCNHIVFP-ZMHDXICWSA-N
443.105	420.116	1		LMFA01090063	9,10,12,13-tetrachloro-octadecanoic acid	[M+Na]+	C18H32Cl4O2	FRSRMUYUIAXUAX-UHFFFAOYSA-N
443.108	398.137	18		LMPK12050292; LMPK12050295; LMPK12090049; LMPK12110140; LMPK12110871; LMPK12110910; LMPK12110911; LMPK12112650; LMPK12112651; LMPK12112718; LMPK12112743; LMPK12112746; LMPK12112760; LMPK12112853; LMPK12113079; LMPK12113144; LMPK12113146; LMPK12120356	Viridiflorin; 2'-Hydroxypiscerythrinetin; Campylohirtin A; Hoslunddiol; Baohuosu; Artoindonesianin Q; Artoindonesianin R; Rhynchospermin; Isorhynchospermin; 6-Prenylquercetin 3-methyl ether; 5,4'-Dihydroxy-3,3'-dimethoxy-7-prenyloxyflavone; 5,7-Dihydroxy-3-methoxy-2-[3-methoxy-4-[(3-methyl-2-butenyl)oxy]phenyl]-4H-1-benzopyran-4-one; 5-Hydroxy-2-(3-hydroxy-4-methoxyphenyl)-3-methoxy-7-[(3-methyl-…	[M+2Na-H]+	C22H22O7	LOFJXYSYEDFQAI-UHFFFAOYSA-N; VLMKVYMUJPHEQB-UHFFFAOYSA-N; NFEHRHUXLKSMJX-UHFFFAOYSA-N; URTJMLCOGKHVDK-PVYVRIBNSA-N; FGQYLXHJJYBZGT-UHFFFAOYSA-N; YIGFIYUYIAFKOH-UHFFFAOYSA-N; BSOHKHJORVDTBW-UHFFFAOYSA-N; KONYWOHBNGVQST-UHFFFAOYSA-N; VADQDPHFUHJWBE-UHFFFAOYSA-N; CWRZCQHHWZDORT-UHFFFAOYSA-N; SOFOHQOMTJOUFP-UHFFFAOYSA-N; FGCOHIKLPLTZAH-UHFFFAOYSA-N; GNVQLNWJZAHMQS-UHFFFAOYSA-N; IDAXSSXPTYXRHT-UHFFFAO…
443.11	420.121	4		LMPK12110014; LMPK12110154; LMPK12110157; LMPK12110165	Glabratephrin; 5-O-Methylhoslundin; Oppositin; Tephrorianin	[M+Na]+	C24H20O7	QSNBHLXYLHVCLT-QPPBQGQZSA-N; YZMKUGIAIUCXMP-UHFFFAOYSA-N; GVWXIXXSXKCKKX-UHFFFAOYSA-N; SEEMOEHWVXEBAV-QINSGFPZSA-N
443.11	404.147	3		LMPK12020253; LMPK12070001; LMPK12140639	Koaburanin; Orientanol A; 5,6,7,3',4',5'-Hexamethoxyflavanone	[M+K]+	C21H24O8	AAHNTCWRJBNODQ-UZQFATADSA-N; VYSUFMKSPDVDIS-WMQCIHAUSA-N; CYJWWPSCJSSHJX-UHFFFAOYSA-N
443.114	430.09	4		LMPK12090005; LMPK12110149; LMPK12110508; LMPK12113373	Coumestrol 3-O-glucoside; Chrysin 7-glucuronide; Derhamnosylmaysin; 3,5,8,3'-Tetramethoxy-6,7:4',5'-bis(methylenedioxy)flavone	[M+2Li-H]+	C21H18O10	JSKGNHCHUPJTOQ-YUZRNDJPSA-N; IDRSJGHHZXBATQ-ZFORQUDYSA-N; WDPQNSQNFBXQCI-IMQBRNHPSA-N; IFRKPKWNSUEXHO-UHFFFAOYSA-N
443.116	364.095	3		LMPK12050245; LMPK12050249; LMPK12090043	Robustone; 5-Hydroxy-3',4'-methylenedioxy-6'',6''-dimethylpyrano[2'',3'':7,8]isoflavone; Gancaonin F	[M+C2H6OS+H]+	C21H16O6	KGSSUTVUTPLSQW-UHFFFAOYSA-N; XLRBYZGRJYOZSC-UHFFFAOYSA-N; YURHIASRSSMERJ-UHFFFAOYSA-N
443.12	843.198	3		LMPK12010054; LMPK12010162; LMPK12010447	Pelargonidin 3-(6''-malonylglucoside)-7-(6'''-caffeylglucoside); Malonylshisonin; Monodemalonylsalvianin	[M+C2H3N+2H]2+	C39H39O21	ZBRYJKOIAMXBDN-KMKFZPLVSA-O; HCZDGTUAMVKZNE-KMKFZPLVSA-O; HWGACSBPJIKSNP-KMKFZPLVSA-O
443.123	366.204	9		LMFA03020016; LMFA03020046; LMFA03020048; LMFA03030009; LMFA03100037; LMFA03140005; LMFA03140008; LMPR01040141; LMPR0104310002	20-carboxy-LTB4; 12-oxo-10,11-dihydro-20-COOH-LTB4; 12-oxo-20-dihydroxy-leukotriene B4; 11-dehydro-TXB3; ox-LGD2; 19-hydroxy-Resolvin E1; 20-hydroxy-Resolvin E1; Novaxenicin B; Ingol	[M+2K-H]+	C20H30O6	SXWGPVJGNOLNHT-VFLUTPEKSA-N; RYMSXFPLTLWXCK-VJNSNPJLSA-N; SBSLZLBZGOASJL-NZXMSVEXSA-N; OAHMLWQISGEXBB-XMEKLSCHSA-N; RAQOIYLDXSAKSS-DPLATEDBSA-N; BSRCJEQUGISTPZ-ZSPCSQLQSA-N; JTGJRDREFMAMJA-MPPNEBGGSA-N; CWQXZHGXSAZDMP-MHBSPTNUSA-N; MXSMLDVUIRKKID-DWTONDLBSA-N
443.125	364.104	1		LMFA01090134	Methyl 18-bromo-15E,17E-octadecadien-5,7-diynoate	[M+C2H6OS+H]+	C19H25O2Br	FNTJNYUUZXUSJG-IGPVVLDESA-N
443.126	404.162	20		LMPK12020274; LMPK12050201; LMPK12050204; LMPK12050205; LMPK12050206; LMPK12050209; LMPK12050211; LMPK12090011; LMPK12100024; LMPK12100027; LMPK12100028; LMPK12100029; LMPK12110180; LMPK12110423; LMPK12110424; LMPK12111649; LMPK12120085; LMPK12120260; LMPK12120389; LMPK12140309	4'-Hydroxy-4-(4-hydroxystyryl)-5,7-dimethoxyflavan; Osajin; Chandalone; Warangalone; 4'-O-Prenylalpinumisoflavone; Isochandalone; Ulexone A; Puerarol; Inophyllolide chromanol; 5-Hydroxy-10-prenyl-7,8-dihydro-7,8-trans-dimethyl-4-phenyl-2H,6H-benzo[1,2-b:5,4-b']dipyran-2,6-dione; Mammeigin; MAB5; Fulvinervin C; Laxifolin; Isolaxifolin; Sericetin; Glyinflanin G; Laxichalcone; Glyinflanin D; Euchren…	[M+K]+	C25H24O5	PEFRTDSZTRQEAJ-YSDILOFCSA-N; DCTLJGWMHPGCOS-UHFFFAOYSA-N; MSKODIWLGXEVTN-UHFFFAOYSA-N; HGHOPAZIUPORIN-UHFFFAOYSA-N; OHVOXMFXCZKNPR-UHFFFAOYSA-N; CUDNUXBRPAPDBJ-UHFFFAOYSA-N; ZPJWXFWZRLIDMC-UHFFFAOYSA-N; CGMGCGYLRFAMQF-VIZOYTHASA-N; BXENDTPSKAICGV-UHFFFAOYSA-N; LCHRCBXGRPWRBG-GJZGRUSLSA-N; VSDJRZADBKXDHP-UHFFFAOYSA-N; YJSXHUXXMDAOCE-UHFFFAOYSA-N; BXQGCKPPJCXQCL-ZRDIBKRKSA-N; CTDQJDORDWMCLR-UHFFFAO…
443.131	420.142	6		LMPK12020029; LMPK12120445; LMPK12120446; LMPK12120516; LMPK13090002; LMPK13090010	Afzelechin 3-O-alpha-L-rhamnopyranoside; Davidioside; Confusoside; Glycyphyllin; Rhaponticin; Isorhapontin	[M+Na]+	C21H24O9	SQJLTDFIOMWZDE-QUYVSAIISA-N; XDMZEVSBCIGCMT-UHFFFAOYSA-N; BIZAJDCIOZNYLQ-UHFFFAOYSA-N; GLLUYNRFPAMGQR-PPNXFBDMSA-N; GKAJCVFOJGXVIA-DXKBKAGUSA-N; KLPUXMNQDCUPNO-DXKBKAGUSA-N
443.134	410.1	3		LMPK12020106; LMPK12150002; LMPK12150003	Epicatechin 3-O-p-hydroxybenzoate; Gericudranins B; Gericudranins C	[M+CH4O+H]+	C22H18O8	HRNWMQFQEGGZKA-NHCUHLMSSA-N; UMBDLCOFFATLCV-UHFFFAOYSA-N; IZMNVBVTTBCDSK-UHFFFAOYSA-N
443.134	424.116	1		LMPK12060075	6-Hydroxy-6a,12a-dehydro-alpha-toxicarol	[M+H2O+H]+	C23H20O8	NVIZHSSHHRHDLE-UHFFFAOYSA-N
443.134	442.126	3		LMPK12060043; LMPK12113222; LMPK12113306	Villol; Flaccidine; Pratensin A	[M+H]+	C23H22O9	CDZUQIFWCXAIFB-UHFFFAOYSA-N; NSTVGBOIHUUJLX-WDZFZDKYSA-N; MJKSKSYTKXRLCZ-IZZDOVSWSA-N
443.134	460.137	14		LMPK12050046; LMPK12050097; LMPK12050130; LMPK12050380; LMPK12100040; LMPK12110828; LMPK12111013; LMPK12111020; LMPK12111026; LMPK12111049; LMPK12111088; LMPK12111124; LMPK12111324; LMPK12111328	Cladrin 7-O-glucoside; Afrormosin 7-O-glucoside; 8-O-Methylretusin 7-O-glucoside; Irisolidone 7-O-rhamnoside; 5-Hydroxy-7,4'-dimethoxy-4-phenylcoumarin 5-O-galactoside; Luteolin 3',4'-dimethyl ether 7-rhamnoside; Apigenin 5,7-dimethyl ether 4'-galactoside; Isoembigenin; Embigenin; Luteolin 7,3'-dimethyl ether 5-rhamnoside; 7-Hydroxy-5,6-dimethoxyflavone 7-glucoside; Pectolinarigenin 7-rhamnoside;…	[M+H-H2O]+	C23H24O10	YTBPZTCMIQMEMA-DODNOZFWSA-N; YLYJXNTZVUEFJZ-DODNOZFWSA-N; WTXMHYXTGODDJX-PUIBNRJISA-N; QIVQYZQSCDDJSH-AYJIAUCWSA-N; LQWQTQBLAULEDT-SUHOFRIBSA-N; LXOSMMSEUQIKGV-CLVZUSSCSA-N; UNGVNKDKEMZSGJ-YDXQKAQTSA-N; WVIGZMYXVSPZIR-CKSGFJDPSA-N; AMNQXXJPHNXOHG-QJLVSEQISA-N; LMRIAWFGTGLXRL-CLVZUSSCSA-N; FDWSXKASPIDPGV-UHFFFAOYSA-N; WKCLNKNXMSVMEW-GRMHDWRHSA-N; WGCQDTNINMCFAY-PUIBNRJISA-N; RFPZMLBYLHIANF-PUIBNRJ…
443.134	488.132	5		LMPK12070035; LMPK12110121; LMPK12110452; LMPK12110457; LMPK12110975	Trifolirhizin 6'-monoacetate; Echioidinin 2'-(6''-acetylglucoside); Acacetin 7-(2''-acetylglucoside); Acacetin 7-(6''-acetylglucoside); Isoswertisin 2''-acetate	[M+H-CH2O2]+	C24H24O11	VSTCVIKTKRJCOT-WSQBDOHUSA-N; NYESETAMVRXBOD-PFKOEMKTSA-N; LADIAAQZFHPJSX-PFKOEMKTSA-N; KSWNCDDLOQQQKB-PFKOEMKTSA-N; JQUDPNSJXPBHNN-ACNSVSOQSA-N
443.136	366.217	1		LMGP22020005	1-myristylglycerone 3-phosphate	[M+2K-H]+	C17H35O6P	LDWCSWDPJMQCHY-UHFFFAOYSA-N
443.139	366.219	1		LMFA01080037	Carduusyne C	[M+2K-H]+	C24H30O3	IRMPPBDIAFAVBC-BMOUEYTDSA-N
443.143	424.125	1		LMFA03120013	Bromovulone I	[M+H2O+H]+	C21H29O4Br	SEUGRXZAXYVQIH-DJKWDOPVSA-N
443.144	398.173	2		LMPK12020218; LMPK12070119	3beta,4beta,5-Trimethoxy-4'-hydroxy- (6:7)-2,2-dimethylpyranoflavan; Sphenostylin A	[M+2Na-H]+	C23H26O6	KAMSUIMVPLJLGA-BAGYTPMASA-N; BXBXADHYISQJMC-UHFFFAOYSA-N
443.145	460.148	1		LMPK07000005	Oxytetracycline	[M+H-H2O]+	C22H24N2O9	IWVCMVBTMGNXQD-PXOLEDIWSA-N
443.147	420.157	26		LMPK12020012; LMPK12050178; LMPK12050180; LMPK12050214; LMPK12050216; LMPK12050244; LMPK12050246; LMPK12050247; LMPK12050250; LMPK12050314; LMPK12050315; LMPK12050322; LMPK12050324; LMPK12100082; LMPK12110428; LMPK12110890; LMPK12110912; LMPK12110914; LMPK12110917; LMPK12110918; LMPK12110926; LMPK12110932; LMPK12110934; LMPK12111564; LMPK12140524; LMPK12160006	Shanciol; Ulexone C; Ulexin D; Euchrenone b8; Euchrenone b9; Pomiferin; Isoauriculasin; Auriculasin; Gancaonin H; Isoauriculatin; Auriculatin; Angustone B; Angustone C; Calophyllic acid; Yinyanghuo A; Brosimone I; Morusin; Brosimone G; Kuwanon B; Kuwanon A; Australone A; Cyclomulberrin; Isocyclomulberrin; Macaflavone I; Sanggenol O; Lupinalbin F	[M+Na]+	C25H24O6	KKBKTGYRMZXDKM-NBGIEHNGSA-N; RHNKNAQMIBBEOO-UHFFFAOYSA-N; CVRIJAMWTQXHRM-UHFFFAOYSA-N; KWRHIVVLDZCPHZ-UHFFFAOYSA-N; KOYTWDRAYNCQMX-UHFFFAOYSA-N; GHCZYXUOYFOXIP-UHFFFAOYSA-N; NOETZZITHRSTGU-UHFFFAOYSA-N; PSEBCAMYGWGJMH-UHFFFAOYSA-N; CCUZOQMNQONIMX-UHFFFAOYSA-N; JVMXBCHVJJXDDN-UHFFFAOYSA-N; IEKQCBVQJGWJRO-UHFFFAOYSA-N; QQUXNFZAFOMGTQ-UHFFFAOYSA-N; BUYJDESZDWGXRM-UHFFFAOYSA-N; SSJOJPHKKKSPGS-ATVHPVE…
443.147	404.184	1		LMST02030226	prednisolone-16alpha-carboxylic acid	[M+K]+	C22H28O7	KDXQRWCHLWOYTA-YENSXTRCSA-N
443.15	430.126	16		LMPK12020107; LMPK12050010; LMPK12050014; LMPK12050369; LMPK12110143; LMPK12110331; LMPK12110332; LMPK12110458; LMPK12110740; LMPK12110803; LMPK12110974; LMPK12111019; LMPK12111091; LMPK12111598; LMPK12111614; LMPK12130026	Catechin 3-O-(1,6-dihydroxy-2-cyclohexene-1-carboxylate); Puerarin 4'-methyl ether; Ononin; 5,7-Dihydroxy-6-methoxyisoflavone 7-O-rhamnoside; Kaplanin; 3-C-Methylapigenin 5-rhamnoside; 5,7,4'-Trihydroxy-3'-C-methylflavone 4'-rhamnoside; Acacetin 7-O-alpha-L-rhamnopyranoside; Alternanthin; Torosaflavone B; 8-C-Rhamnosylgenkwanin; 7,4'-Di-O-Methylisomollupentin; 5,7-Dihydroxy-6-methoxyflavone 5-rha…	[M+2Li-H]+	C22H22O9	HJZDCSVJQHSHLC-SFHMGJLPSA-N; UWRLUNPRLSNXRR-PGPONNFDSA-N; MGJLSBDCWOSMHL-MIUGBVLSSA-N; DAPATAKSYUBCLS-HSUOWHDTSA-N; IOLBEAHZOMGAMR-PGPONNFDSA-N; YKPKNHFJZZQJQU-RZRDPCBDSA-N; HODFNPWFPIJZLC-VOIWBUMZSA-N; SNYZBYGDUMJVSM-VOIWBUMZSA-N; ZRNTZPKUNIPEAL-BTDFSWCZSA-N; VOXHZFGNVVKUEG-IFBXYDTLSA-N; KIWXLHWYSZKGIL-GMXZXDKESA-N; YMFOIRDYBGXPNA-LSPIENPCSA-N; NNXFUYOQDUBSHH-MVNZYGCMSA-N; YCDBRPYDIWNQMF-PMPNQGH…
443.15	404.187	1		LMFA07040161	Berkeleylactone A	[M+K]+	C19H32O7S	KQOUUXPIBXWEMV-YALNPMBYSA-N
443.152	364.131	4		LMPK12050340; LMPK12110959; LMPK12111585; LMPK12111650	Alpinumisoflavone dimethyl ether; Carpachromene dimethyl ether; 3,6-Dimethoxy-6'',6''-dimethylpyrano[2,3:7,8]flavone; 3,5-Dimethoxy-8,8-dimethyl-2-phenyl-4H,8H-benzo[1,2-b:3,4-b']dipyran-4-one	[M+C2H6OS+H]+	C22H20O5	WRINUBCCCQLTPU-UHFFFAOYSA-N; SLFBWUSMSGUNQP-UHFFFAOYSA-N; HIMWSGBRGFKFJN-UHFFFAOYSA-N; IMHUWBJRQHCKTE-UHFFFAOYSA-N
443.152	420.163	1		LMPR0102070018	Lamioside	[M+Na]+	C18H28O11	KPUSIQDGYABESP-CJHMEAONSA-N
443.155	424.137	2		LMPR0104540002; LMPR0104540004	Ginkgolide B; Ginkgolide J	[M+H2O+H]+	C20H24O10	SQOJOAFXDQDRGF-NNGCZKEZSA-N; LMEHVEUFNRJAAV-OODNYQCMSA-N
443.16	366.241	11		LMFA03000033; LMFA03000034; LMFA03010050; LMFA03010063; LMFA03010064; LMFA03010095; LMFA03010105; LMST02030139; LMST02030143; LMST02030200; LMST02030278	17R,18R-dihydroxy-14R-methoxy-5Z,8Z,11Z,15E-eicosatetraenoic acid; 17R,18R-dihydroxy-14S-methoxy-5Z,8Z,11Z,15E-eicosatetraenoic acid; 15-methyl-15S-PGD2; 15-methyl-15R-PGE2; 15-methyl-15S-PGE2; 15R-PGE2 methyl ester; 15-methyl-15R-PGD2; 3beta-Allotetrahydrocortisol; Tetrahydrocortisol; 5a-Tetrahydrocortisol; 5beta-pregnane-3alpha,11beta,18,21-tetraol-20-one	[M+2K-H]+	C21H34O5	PIFDTERTJHPZEL-BNZUYOTNSA-N; PIFDTERTJHPZEL-VPPWSTSLSA-N; CTXLUMAOXBULOZ-QEQARHSSSA-N; XSGQFHNPNWBVPT-VFXMVCAWSA-N; XSGQFHNPNWBVPT-DSFPJDRCSA-N; WGCXTGBZBFBQPP-KKUAIEMYSA-N; CTXLUMAOXBULOZ-BKVRKCTKSA-N; AODPIQQILQLWGS-VSJLKEFSSA-N; AODPIQQILQLWGS-GXBDJPPSSA-N; AODPIQQILQLWGS-FDSHTENPSA-N; HCCUWLZXNRCUSV-RXKIGOLRSA-N
443.161	430.137	1		LMFA03000015	6-iodo-5-hydroxy-eicosa-8Z,11Z,14Z-trienoic acid gamma lactone	[M+2Li-H]+	C20H31O2I	FCRONHVVGUHKJB-QNEBEIHSSA-N
443.162	404.199	3		LMPK12050031; LMPK12120234; LMPK12120235	7-Geranylformononetin; Boesenbergin A; Boesenbergin B	[M+K]+	C26H28O4	NIHAJZITTDENLE-XMHGGMMESA-N; CTWSWRSNFKNYMF-OUKQBFOZSA-N; HIFBEHOCUHYLOD-OUKQBFOZSA-N
443.165	398.194	3		LMFA07040163; LMFA07040164; LMFA07040169	Berkeleylactone C; Berkeleylactone D; Berkeleylactone !	[M+2Na-H]+	C20H30O8	OMAWGNJHHJSGDZ-LXYHUSIVSA-N; MCGAXEIZZWCGNE-UYIHBRTKSA-N; CQMHWNSCWQAFLH-CJVTYIJFSA-N
443.169	404.206	1		LMFA11000714	1-dimethylarsinoyl-(2Z,5Z, 8Z,11Z,14Z,17Z)-heneicosahexaene	[M+K]+	C23H37OAs	NSAFCTHJIGCNLN-WSDBEMKQSA-N
443.17	410.137	12		LMPK12050073; LMPK12050313; LMPK12050400; LMPK12060012; LMPK12060024; LMPK12060027; LMPK12060030; LMPK12060047; LMPK12060065; LMPK12112739; LMPK12112766; LMPK12120391	Preferrugone; Toxicarolisoflavone; Pre-5-methoxydurmillone; Amorphigenin; Sumatrol; Toxicarol; 6-Hydroxyrotenone; Tephrosin; Dehydrodalpanol; Velloquercetin 3,5,3'-trimethyl ether; Velloquercetin 3,3',4'-trimethyl ether; Pongapinone A	[M+CH4O+H]+	C23H22O7	MPXZANSYFFXBJX-UHFFFAOYSA-N; WNIRAQXHOVJVDB-UHFFFAOYSA-N; DVGPZIMBJLTERM-UHFFFAOYSA-N; ZJMLELXRQUXRIU-HBGVWJBISA-N; ZPEHYKMRUBEPSQ-XMCHAPAWSA-N; JLTNCZQNGBLBGO-MOPGFXCFSA-N; OFLJOIFZMITSOL-UHFFFAOYSA-N; AQBZCCQCDWNNJQ-AUSIDOKSSA-N; XEYKGWOEWOJOKM-UHFFFAOYSA-N; BXRQRJLYPSAKLP-UHFFFAOYSA-N; DOLRPGHVVKBWMY-UHFFFAOYSA-N; CHMQLCYFVBURMW-GDNBJRDFSA-N
443.17	424.152	6		LMPK12060022; LMPK12060039; LMPK12111396; LMPK12112740; LMPK12120211; LMPK13080009	Erythynone; 12a-Methoxyrotenone; 7,8,3',4'-Tetramethoxy-6'',6''-dimethylpyrano[2'',3'':5,6]flavone; 8-C-Methylvelloquercetin 3,5,3'-trimethyl ether; (+)-Tephropurpurin; Aspergisidone	[M+H2O+H]+	C24H24O7	MFTMKRIDUBXOMI-UHFFFAOYSA-N; KHDBBFYQRTYKSB-UHFFFAOYSA-N; XHVZTOPSHYLRFK-UHFFFAOYSA-N; YECKJMQNTOROAN-UHFFFAOYSA-N; BICKLHZENLKHGI-LXEULODHSA-N; AQEVIPMAHKXMTE-AMMQDNIMSA-N
443.17	442.163	2		LMPK12050439; LMPK12113224	6-Prenylisocaviunin; 4'-Hydroxy-3,5,8,3'-tetramethoxy-7-prenyloxyflavone	[M+H]+	C24H26O8	PIYOXJNPMRGPBI-UHFFFAOYSA-N; WJFJLAXLXSENEO-UHFFFAOYSA-N
443.17	460.173	1		LMPK12020167	Eruberin A	[M+H-H2O]+	C24H28O9	BVWNFYIRLQDZHV-AGPJMPNYSA-N
443.173	442.166	1		LMST05020020	cortisol 21-sulfate	[M+H]+	C21H30O8S	JOVLCJDINAUYJW-VWUMJDOOSA-N
443.173	364.152	1		LMPR0104170005	Gibberellin A8	[M+C2H6OS+H]+	C19H24O7	WZRRJZYYGOOHRC-UQJCXHNCSA-N
443.175	366.256	1		LMPK15030034	5-((4Z,7Z,10Z,13Z,16Z)-nonadeca-4,7,10,13,16-pentaen-1-yl)resorcinol	[M+2K-H]+	C25H34O2	RSALAWVRGTZYEZ-JLNKQSITSA-N
443.18	398.209	2		LMST04010365; LMST04010366	3,7,12-Trioxochola-1,4-dien-24-oic Acid; 3,7,12-Trioxochola-1,5-dien-24-oic Acid	[M+2Na-H]+	C24H30O5	OWMHJRCOYHXTBV-UJRQNWHJSA-N; YOXRGYRGBIKDNJ-UJRQNWHJSA-N
443.183	420.194	6		LMPK12050200; LMPK12070041; LMPK12070099; LMPK12080022; LMPK12140070; LMPK12140348	7-O-Methylisolupalbigenin; Nitiducol; Gangetin; Nitidulan; Ovaliflavanone D; Burttinonedehydrate	[M+Na]+	C26H28O5	XOEJOZMFBLQRCB-UHFFFAOYSA-N; MNVKKIZBXXYHDP-FRKPEAEDSA-N; FUNJPZFUOULIEZ-UHFFFAOYSA-N; CBOJKMZBEYAWFP-UHFFFAOYSA-N; VRZNNJMFRSHNKF-UHFFFAOYSA-N; NCRSCUAICIRLHP-DRGXBFSJSA-N
443.183	404.22	6		LMPR0103370011; LMPR0104090002; LMST01120005; LMST01120009; LMST01130067; LMST02030093	Ustusoic acid A; Caesalpinin N; Strophanthidin; adonitoxigenin; 3beta,5beta,10beta,14beta-tetrahydroxy-19-norbufa-20,22-dienolide; Cortisol 21-acetate	[M+K]+	C23H32O6	WQJXWXRSOBXAGZ-XLDMSTKGSA-N; UOELDQSKHYIUSX-SXODYGAESA-N; ODJLBQGVINUMMR-HZXDTFASSA-N; IMQSXGFUSQSPIM-IMLMFIFQSA-N; YXIGJQVDQNPITF-DTDQOJBWSA-N; ALEXXDVDDISNDU-JZYPGELDSA-N
443.186	430.163	2		LMPK12112856; LMPK12112858	Aliarin 4'-methyl ether; 3,7-Dihydroxy-2-[3-(4-hydroxy-3-methylbutyl)-4-methoxyphenyl]-5,6-dimethoxy-4H-1-benzopyran-4-one	[M+2Li-H]+	C23H26O8	DKLGTRLGRWKLHB-UHFFFAOYSA-N; WLKFOJZKYWLYJJ-UHFFFAOYSA-N
443.191	410.158	2		LMPR0103540014; LMPR0103540017	16-epi-Austrobuxusin B; Austrobuxusin B	[M+CH4O+H]+	C20H26O9	SJDDNCVEBCKPTR-QNZLSBQNSA-N; SJDDNCVEBCKPTR-OTVZOUFASA-N
443.202	410.168	1		LMFA01090040	3-iodo-octadecanoic acid	[M+CH4O+H]+	C18H35IO2	DJFRHANNURBCFM-UHFFFAOYSA-N
443.204	442.197	1	PG 12:0	LMGP04010030	PG(6:0/6:0)	[M+H]+	C18H35O10P	CNAHGDCINXNHER-JKSUJKDBSA-N
443.206	410.173	1		LMPK12050072	Prebarbigerone	[M+CH4O+H]+	C24H26O6	RJNWIKZTUCDSTR-UHFFFAOYSA-N
443.206	424.189	33		LMPK12050481; LMPK12050490; LMPK12120037; LMPK12120058; LMPK12120371; LMPK12120379; LMPK12140111; LMPK12140120; LMPK12140186; LMPK12140263; LMPK12140264; LMPK12140284; LMPK12140290; LMPK12140291; LMPK12140398; LMPK12140400; LMPK12140402; LMPK12140403; LMPK12140405; LMPK12140407; LMPK12140426; LMPK12140427; LMPK12140462; LMPK12140463; LMPK12140467; LMPK12140469; LMPK12140470; LMPK12140488; LMPK121…	Lespedeol A; 3'-Dimethylallylkievitone; Paratocarpin G; Angusticornin B; Glyinflanin F; Glyinflanin E; Exiguaflavanone A; Exiguaflavanone L; Monotesone B; Lonchocarpol C; Lonchocarpol D; Flemiflavanone D; Lupiniol A1; Lupiniol B; Sigmoidin A; Diplacone; Gancaonin E; 6,8-Diprenyleriodictyol; 5,7,3',4'-Tetrahydroxy-6,5'-di-C-prenylflavanone; Abyssinin III; Dorsmanin J; Dorsmanin E; Kuwanon E; Kushe…	[M+H2O+H]+	C25H28O6	FXULBICJYGBORJ-VIZOYTHASA-N; FSHPJPOJLGCQOJ-UHFFFAOYSA-N; JNJNAVYFPDNHIC-HKOZKTRXSA-N; GWJIZVWOYOQPRR-SOFGYWHQSA-N; UMJBXAGJIISZLL-NDENLUEZSA-N; VYEJOOFTJRPOCV-UUYOSTAYSA-N; FPUREMWTZVLZBZ-UHFFFAOYSA-N; VFMQTYFXQGAJKJ-UHFFFAOYSA-N; OKBQXURKDRNMAB-NRFANRHFSA-N; UICPJXWESAHQFX-XJDOXCRVSA-N; WHZASJDTVMUREZ-XJDOXCRVSA-N; NTHBAQJPQOMDRE-UHFFFAOYSA-N; RQNQKHOOFUCYRD-QWAKEFERSA-N; ZIFOBFDMFABKAN-BVHINDK…
443.206	442.199	2		LMPK12140114; LMPK12140287	Exiguaflavanone M; Lonchocarpol B	[M+H]+	C25H30O7	XSBKAPZUMVFRED-UHFFFAOYSA-N; HSPZURODGUDKAX-UHFFFAOYSA-N
443.208	430.184	1		LMFA01170151	Cissoic acid	[M+2Li-H]+	C20H30O10	ZTPPKAUYDONSLR-AYWFJNOKSA-N
443.21	364.189	7		LMFA03020047; LMPR01040143; LMPR0104040002; LMPR0104050024; LMPR0104170008; LMPR0104170016; LMPR0104330001	12-Oxo-20-carboxy-leukotriene B4; Novaxenicin D; terpentecin; Dracocephalumoid D; Gibberellin A44 diacid; Gibberellin A37; Phorbol	[M+C2H6OS+H]+	C20H28O6	VLMCDTMNMDDMLC-NZXMSVEXSA-N; QYSAEOBDCOBHDU-GVMFGWQHSA-N; ISTOHHFNKVUOKP-BRUMOIPRSA-N; LZMBNFAKNKQBQT-NNGOFWHYSA-N; AXEUUXHMKSPQAI-YTJHIPEWSA-N; UAKKWAVFAPTAOA-SQLMURCQSA-N; QGVLYPPODPLXMB-UBTYZVCOSA-N
443.217	398.246	4		LMPK13070052; LMPR0105050003; LMST04010464; LMST04010465	1-(2,6-Dihydroxy-4-methoxyphenyl)-6Z,9Z,12Z,15Z-octadecatetraen-1-one; Drophiobiolin B; Dendronesterone E; Petasitosterone A	[M+2Na-H]+	C25H34O4	ZVJQMVACQOETOP-GJDCDIHCSA-N; VSGIUTNUGKJBMM-QUMYQEGPSA-N; PMZCPXBKSFUOJF-KIIPRWGQSA-N; ZQXYSKAJRACZSG-AGKUUDPNSA-N
443.217	420.228	1	PA 17:2	LMGP10050022	PA(17:2(9Z,12Z)/0:0)	[M+Na]+	C20H37O7P	BZKPZZCBZNVVMB-REFGTHLASA-N
443.219	420.23	2		LMFA01060239; LMFA01060240	7-cis-Laetiporic acid A; 7-trans-Laetiporic acid A	[M+Na]+	C27H32O4	KTAMMGIWIFDREV-SLHRBXMBSA-N; KTAMMGIWIFDREV-QVYPJYLCSA-N
443.219	404.256	20		LMST04010192; LMST04010193; LMST04010194; LMST04010195; LMST04010196; LMST04010197; LMST04010241; LMST04010271; LMST04010276; LMST04010317; LMST04010336; LMST04010346; LMST04010357; LMST04010390; LMST04010405; LMST04010413; LMST04010432; LMST04010434; LMST04010435; LMST04010440	3alpha-Hydroxy-7,12-dioxo-5beta-cholan-24-oic Acid; 3beta-Hydroxy-7,12-dioxo-5beta-cholan-24-oic Acid; 7alpha-Hydroxy-3,12-dioxo-5beta-cholan-24-oic Acid; 7beta-Hydroxy-3,12-dioxo-5beta-cholan-24-oic Acid; 12alpha-Hydroxy-3,7-dioxo-5beta-cholan-24-oic Acid; 12alpha-Hydroxy-3,7-dioxo-5alpha-cholan-24-oic Acid; 7alpha,12alpha-Dihydroxy-3-oxochol-4-en-24-oic Acid; 6beta,12alpha-Dihydroxy-3-oxochol-4…	[M+K]+	C24H36O5	MAFJMPFLJJCSTB-FQBQTYDJSA-N; MAFJMPFLJJCSTB-WZEKGQGHSA-N; LOGQGKJLNOCUQM-RGMYPYHHSA-N; LOGQGKJLNOCUQM-XDFFKFLRSA-N; NCQLOJDAPOEYJA-RFOIBLAWSA-N; NCQLOJDAPOEYJA-VCYMYDRRSA-N; ZZUMXQCSMJCDDC-DFQOQHGMSA-N; NPSKJGGJEGVABO-PVWAIWJUSA-N; IVUZTHWHICWXQP-XLHJKXGJSA-N; ZDXZWIJQXLMLBZ-ZGHMVHKCSA-N; VDDZGGYYASHXNZ-AVOREMQFSA-N; IJNGKAVECVRHHP-MWWRZCIJSA-N; IQVARJFISHWEFV-BXZRHGNGSA-N; SEZLNRUVZLAGRP-BJBITYL…
443.222	488.22	10		LMPK12110920; LMPK12110930; LMPK12111538; LMPK12111651; LMPK12140156; LMPK12140157; LMPK12140422; LMPK12140511; LMPK12140518; LMPK12140519	Rubraflavone D; (-)-Sanggenone K; Artelastin; Dorsilurin C; Epilumaflavanone B; Epilumaflavanone A; Amorin; Flemichin A; Euchrenone a11; Euchrenone a12	[M+H-CH2O2]+	C30H32O6	SKCPIJZMAFLOJW-GIJQJNRQSA-N; JDZJUEFVZGTGIJ-UHFFFAOYSA-N; TVPZDSSZKMMCLB-UHFFFAOYSA-N; GKELGBDDLUFHJZ-UHFFFAOYSA-N; OPEYJCQUCFYYHO-OALUTQOASA-N; OPEYJCQUCFYYHO-MOPGFXCFSA-N; HRNLTDFVEVHLFF-UHFFFAOYSA-N; KKHKTWUGRNQGDU-UHFFFAOYSA-N; AMOJEXAHLGXQEH-UHFFFAOYSA-N; AFNMVZWHERFZJC-UHFFFAOYSA-N
443.223	430.199	3		LMPK13080010; LMST02030237; LMST02030238	Anziaic acid; Arthriniumsteroid C; Arthriniumsteroid D	[M+2Li-H]+	C24H30O7	BEFYPHLCGVCBFF-UHFFFAOYSA-N; HALZTWVTRWHASW-TTYKLYEPSA-N; KWIQHBHXSPQAAO-TTYKLYEPSA-N
443.226	430.203	2		LMST02030213; LMST02030214	Ptilosteroid B; Ptilosteroid C	[M+2Li-H]+	C21H34O7S	PALXRPIPFWOBFC-QCNKIUQCSA-N; KFOPOXHOEMKJHW-NCHXZLGNSA-N
443.228	424.21	3		LMFA04060002; LMFA13040148; LMPR0102070008	4-(5'-((1E,3E,6Z,9Z)-dodeca-1,3,6,9-tetraen-1-yl)-[3,3'-bi(1,2-dioxolan)]-5-yl)-4-hydroperoxybutanoic acid; hbas#10; Didrovaltratum	[M+H2O+H]+	C22H32O8	KTKHEQUWMNHXRH-OOWSTOOWSA-N; QPIALCPOHJUWED-PVIPAOTJSA-N; PHHROXLDZHUIGO-PNBTUHDLSA-N
443.228	884.441	2		LMST01080107; LMST01080108	Pariposide C; Pariposide B	[M+2H]2+	C44H68O18	PZXXFFBCGKDHFB-QGMLVCNKSA-N; GQUYKBYGBHOYJR-PXDMJJKMSA-N
443.231	364.21	1		LMFA13040001	dhas#18	[M+C2H6OS+H]+	C17H32O8	KOPWGKUEIMDQOP-ULRVOZHWSA-N
443.232	366.313	1		LMFA07040159	Erectusfuranone A	[M+2K-H]+	C23H42O3	POQVWCOTAJKMEE-LWMIZPGFSA-N
443.236	430.212	1	PA 18:4	LMGP10050024	PA(18:4(6Z,9Z,12Z,15Z)/0:0)	[M+2Li-H]+	C21H35O7P	AHLQLKDUCYXYLC-VAVNNBBDSA-N
443.24	424.223	1	PA 16:0	LMGP10010021	PA(8:0/8:0)	[M+H2O+H]+	C19H37O8P	XYSBQYUENLDGMI-QGZVFWFLSA-N
443.24	442.233	1	PG 13:0	LMGP04050007	PG(13:0/0:0)	[M+H]+	C19H39O9P	AEHBULVOYJOBBW-ZWKOTPCHSA-N
443.241	404.277	2		LMFA13040048; LMFA13040076	bhas#26; bhos#26	[M+K]+	C21H40O7	WDFCEBWMCPQIFZ-XBIRKDKFSA-N; CQOIGQHIJMHXGX-HMPZBHLVSA-N
443.243	410.209	4		LMPK12120455; LMPK12120522; LMPK12120571; LMPK12120591	2-Geranyl-3,4,2',4'-tetrahydroxydihydrochalcone; 4,2',4',6'-Tetrahydroxy-3,5-diprenyldihydrochalcone; Kanzonol Y; 3',4',6'-Trihydroxy-2'-oxo-3',5'-diprenyldihydrochalcone	[M+CH4O+H]+	C25H30O5	FVNFXIPJDHVJGE-REZTVBANSA-N; YVGQVBTVRWWNNS-UHFFFAOYSA-N; DKIYWPRXYDNQFG-XMMPIXPASA-N; MEQYBBPXPMXGBJ-UHFFFAOYSA-N
443.243	424.225	3		LMPK12080045; LMPK12120509; LMPK12120592	Licoricidin; Adunctin E; Helihumulone	[M+H2O+H]+	C26H32O5	HWJXKLRHGKKFBY-SOFGYWHQSA-N; OQZVJZANQOAJDB-DHGXCEOKSA-N; IRPIRROHIISGKY-UHFFFAOYSA-N
443.243	604.288	1		LMST01130007	Scilliroside	[M+H-Hexose-H2O]+	C32H44O11	QDGKTFOPMZQUSE-ZSMGSENVSA-N
443.243	442.236	2		LMST01130002; LMST01130032	Scillirosidin; Cinobufagin	[M+H]+	C26H34O6	GDCPHDCZAIPAOR-QXVHPVESSA-N; SCULJPGYOQQXTK-OLRINKBESA-N
443.243	460.246	1		LMST01130022	5beta-hydroxybufotalin	[M+H-H2O]+	C26H36O7	XXFFZCKSFHQEMN-JPDWBOAPSA-N
443.243	488.241	1		LMST01130061	Psi-bufarenogin L-lactate	[M+H-CH2O2]+	C27H36O8	WPXOXAAJRRGFQT-WRRWTXOWSA-N
443.246	884.477	3		LMST01070008; LMST01080057; LMST01080090	26-O-beta-D-glucopyranosyl-3beta,26-dihydroxy-25(R)-furosta-5,20(22)-dien-3-O-alpha-L-rhamnopyranosyl(1-2)-beta-D-glucopyranoside; Gracillin; (25R)-spirost-5en-3beta-ol 3-O-alpha-L-rhamnopyranosyl-(1-2)-[beta-D-glucopyranosyl-(1-4)]-beta-D-glucopyranoside	[M+2H]2+	C45H72O17	BCJUWEDZWVPSML-YRAVHJRXSA-N; YQEMAEKYNNOCBY-IEMDQPGHSA-N; OLAMGHNQGZIWHZ-YIKYYZBWSA-N
443.246	488.244	1		LMST05020039	7-Sulfocholic acid	[M+H-CH2O2]+	C24H40O8S	RRVLNNMINXAIKC-OELDTZBJSA-N
443.246	364.225	14		LMPR0104090003; LMST02030098; LMST02030166; LMST02030197; LMST02030204; LMST02030222; LMST02030267; LMST02030268; LMST02030270; LMST02030271; LMST02030272; LMST02030275; LMST02030277; LMST02030279	Welwitschianic acid; Urocortisone; 11beta,17alpha,21-trihydroxypregnenolone; 3a,11b,21-Trihydroxy-20-oxo-5b-pregnan-18-al; 5beta-Dihydrocortisol; Insignin A; 5beta-pregnane-17alpha,20alpha,21-triol-3,11-dione; 5beta-pregnane-17alpha,20beta,21-triol-3,11-dione; 20beta-Hydroxycortisol; 20alpha-Hydroxycortisol; 5alpha-Dihydrocortisol; Tetrahydroaldosterone; 5beta-pregnane-11beta,18,21-triol-3,20-dio…	[M+C2H6OS+H]+	C21H32O5	FHWUOEIJRSLHQQ-CEUQDAQDSA-N; SYGWGHVTLUBCEM-ZIZPXRJBSA-N; HAFVWTUQBYRPOB-HCMGWXKDSA-N; YWTDWORQGPLRLL-CVPRMUEYSA-N; ACSFOIGNUQUIGE-AIPUTVCKSA-N; XSCQMBRUSKHLQE-SZELBSGTSA-N; BGXMFFHYDXHJOZ-JVXGTMRJSA-N; BGXMFFHYDXHJOZ-RWWLUNCRSA-N; AWWCEQOCFFQUKS-LCGKLAOVSA-N; AWWCEQOCFFQUKS-FJWDNACWSA-N; ACSFOIGNUQUIGE-SERXDUEGSA-N; YWTDWORQGPLRLL-RXKIGOLRSA-N; MAMISHQLTABTQS-HLQMJBJHSA-N; UQRPWWKJWZFNAE-GMPOBFA…
443.25	884.486	1		LMGL03016897	1,3-(8R,9R-epoxy-octadec-13Z,15Z-dien-4,6-diynoyl)-2-(8-hydroxy-13E,17E-octadecadien-9,11-diynoyl)-sn-glycerol	[M+2H]2+	C56H68O9	MRRGSLVMABXBHQ-LPULISTDSA-N
443.252	442.245	1		LMFA01090102	6-bromo-tetracosa-5E,9Z-dienoic acid	[M+H]+	C24H43BrO2	OINPZQORURIPFB-UNYJLYLKSA-N
443.253	398.282	3		LMST01080100; LMST03020033; LMST03020034	Asparacemosone D; 25,26-epoxy-1alpha-hydroxy-23,23,24,24-tetradehydro-19-norvitamin D3; (22E,24E)-1alpha,26-dihydroxy-22,23,24,25-tetradehydro-27-norvitamin D3 / (22E,24E)-1alpha,26-dihydroxy-22,23,24,25-tetradehydro-27-norcholecalciferol	[M+2Na-H]+	C26H38O3	ZUSMNHMTQWISJU-RFRPDNFGSA-N; QUNNEIWKZGVMFC-QXQQXREPSA-N; MHARGIPBZQIOAO-JNMOAVOJSA-N
443.253	420.264	3	CPA 18:0	LMGP00000055; LMGP22020006; LMGP22020011	CPA(18:0); 1-oleyl glycerone-3-phosphate; 1-vaccenyl glycerone-3-phosphate	[M+Na]+	C21H41O6P	BAAJXXGEGGUMMX-HXUWFJFHSA-N; DAFQBMXTGZLAQG-KTKRTIGZSA-N; MTDXNCTXCHVACB-FPLPWBNLSA-N
443.256	604.301	1		LMGP20070030	OKODiA-PA	[M+H-Hexose-H2O]+	C29H49O11P	VXDWKQOMTIIWSK-UKDIVRNCSA-N
443.256	460.259	1	PA 20:3	LMGP10050028	PA(20:3(8Z,11Z,14Z)/0:0)	[M+H-H2O]+	C23H41O7P	LZSKMXWVALYCLG-CSLWLMPESA-N
443.256	404.293	6	MG 22:5	LMGL01010037; LMPK13070011; LMPK13070014; LMST03020029; LMST03020030; LMST04070028	MG(0:0/22:5(7Z,10Z,13Z,16Z,19Z)/0:0); Oblatone E; Austroyunone B; 1alpha,25-dihydroxy-21-nor-20-oxavitamin D3 / 1alpha,25-dihydroxy-21-nor-20-oxacholecalciferol; 1alpha,25-dihydroxy-24-nor-22-oxavitamin D3 / 1alpha,25-dihydroxy-24-nor-22-oxacholecalciferol; 7b-Hydroxy-3-oxo-5b-cholan-24-oate	[M+K]+	C25H40O4	LRBJILYYDLUADN-JLNKQSITSA-N; PQBSCZDULDOJMO-KTKRTIGZSA-N; MXAPOBMTBJJWOA-WAYWQWQTSA-N; AOMQZQQKWZZTNV-OQGZJSIESA-N; UMRLCGLUMINBCT-NPNXQCSOSA-N; XHRLTYUHWGHDCJ-JFRFJXPMSA-N
443.258	460.261	5		LMPK12020242; LMPK12120050; LMPK12120412; LMPK12140034; LMPR0106010056	Kazinol H; Sophoradin; Munchiwarin; Sophoranone; 4,4'-Diaplycopene-4,4'-dioic acid	[M+H-H2O]+	C30H36O4	QRZIJQZCIHKOHL-SANMLTNESA-N; YAPAFDNQABLIIN-XNTDXEJSSA-N; HBTGYTAWTFVIRO-QKOOUZAASA-N; IORSRBKNYXPSDO-NDEPHWFRSA-N; YMOJEHLMENKTSQ-GVCQAPIFSA-N
443.259	430.236	1		LMFA07010911	ingenol mebutate	[M+2Li-H]+	C25H34O6	VDJHFHXMUKFKET-UXMMOKKRSA-N
443.261	364.24	1		LMST02010037	Quinestrol	[M+C2H6OS+H]+	C25H32O2	PWZUUYSISTUNDW-VAFBSOEGSA-N
443.264	410.23	2		LMFA03010229; LMPR0104030004	Sarcoehrendin G; forskolin	[M+CH4O+H]+	C22H34O7	MBXXYWAZPLLEGI-UCMMBFTCSA-N; OHCQJHSOBUTRHG-KGGHGJDLSA-N
443.264	424.246	2		LMFA03010226; LMFA05000695	Sarcoehrendin E; Pravastatin	[M+H2O+H]+	C23H36O7	VIGLUEOSPLBVCN-NNRUNGOESA-N; TUZYXOIXSAXUGO-PZAWKZKUSA-N
443.269	366.35	14		LMFA01030092; LMFA01030093; LMFA01030920; LMFA01031022; LMFA01031026; LMFA01031084; LMFA01031119; LMFA01031191; LMFA01031192; LMFA01031193; LMFA01031194; LMFA07010404; LMFA07010659; LMFA07040060	Nervonic acid; trans-selacholeic acid; (2E)-tetracos-2-enoic acid; 19Z-Tetracosenoic acid; 13-Tetracosenoic acid; 17Z-Tetracosenoic acid; 11Z-tetracosenoic acid; 9Z-tetradocosenoic acid; 17E-tetradocosenoic acid; 18E-tetradocosenoic acid; 19E-tetradocosenoic acid; 11-Docosenyl acetate; 4-Methyl-3-heptyl palmitoleate; 24-Tetracosanolide	[M+2K-H]+	C24H46O2	GWHCXVQVJPWHRF-KTKRTIGZSA-N; GWHCXVQVJPWHRF-MDZDMXLPSA-N; ULNRTPCFRBIMKL-GHVJWSGMSA-N; XGAFLICMDZUMCB-WAYWQWQTSA-N; AVPORSRTKOSBPH-UHFFFAOYSA-N; OGQIJHRKHPDBAV-FPLPWBNLSA-N; PUAQHEAHUKHXMC-YPKPFQOOSA-N; QZAGJKGVUDKAER-NXVVXOECSA-N; OGQIJHRKHPDBAV-BQYQJAHWSA-N; IROWKVGXMWFCDM-VOTSOKGWSA-N; XGAFLICMDZUMCB-AATRIKPKSA-N; NIEJCCYMORIFCX-OUKQBFOZSA-N; SXBQGMISTDXSCC-SEYXRHQNSA-N; SICXJMTZGHQPDU-UHFFFAO…
443.27	884.525	1		LMPK05000002	Spiramycin II	[M+2H]2+	C45H76N2O15	ZPCCSZFPOXBNDL-RSMXASMKSA-N
443.277	420.288	1		LMST04070031	Homodeoxycholic acid	[M+Na]+	C25H40O5	NTGHGWPWDFOUIA-SVBWUSGOSA-N
443.277	410.243	3	PA 16:0	LMGP10050006; LMGP10050041; LMGP10050042	PA(16:0/0:0); 1-palmitoylglycerol 3-phosphate; PA(0:0/16:0)	[M+CH4O+H]+	C19H39O7P	YNDYKPRNFWPPFU-GOSISDBHSA-N; YNDYKPRNFWPPFU-UHFFFAOYSA-N; LPQBQFLKBCPNAV-GOSISDBHSA-N
443.277	424.259	1	PA 17:0	LMGP10050036	PA(17:0/0:0)	[M+H2O+H]+	C20H41O7P	AXKVUJMUBAXXKG-LJQANCHMSA-N
443.277	404.314	1		LMFA01050536	Ventosic acid	[M+K]+	C22H44O6	ZBPHOPAOHAJOMC-UHFFFAOYSA-N
443.278	884.541	14	PI 38:5	LMGP06010193; LMGP06010327; LMGP06010355; LMGP06010383; LMGP06010413; LMGP06010512; LMGP06010540; LMGP06010541; LMGP06010570; LMGP06010599; LMGP06010628; LMGP06010763; LMGP06010849; LMGP06010854	PI(16:1(9Z)/22:4(7Z,10Z,13Z,16Z)); PI(18:2(9Z,12Z)/20:3(8Z,11Z,14Z)); PI(18:3(6Z,9Z,12Z)/20:2(11Z,14Z)); PI(18:3(9Z,12Z,15Z)/20:2(11Z,14Z)); PI(18:4(6Z,9Z,12Z,15Z)/20:1(11Z)); PI(20:1(11Z)/18:4(6Z,9Z,12Z,15Z)); PI(20:2(11Z,14Z)/18:3(6Z,9Z,12Z)); PI(20:2(11Z,14Z)/18:3(9Z,12Z,15Z)); PI(20:3(8Z,11Z,14Z)/18:2(9Z,12Z)); PI(20:4(5Z,8Z,11Z,14Z)/18:1(9Z)); PI(20:5(5Z,8Z,11Z,14Z,17Z)/18:0); PI(22:4(7Z,10Z…	[M+2H]2+	C47H81O13P	MKDJOEIWGGOVAR-APNLSXFUSA-N; WMVAOBOFQHVKTL-RQBJVTGESA-N; BWTYDNNRTRUOCF-XWNYGYKMSA-N; VNHMEESYLWAHOD-KKXSIILCSA-N; DCXCOFFLEASFCG-OMMGMTAUSA-N; FSYBAKBXFKCEOI-HAXQFEIISA-N; PSPQZPIQLHRXPT-MYUHMQEXSA-N; YGEYCFCNWQCWQW-KKXSIILCSA-N; QZQRJBQFCRWEDG-OZTJORKCSA-N; WDEXQPPLSHRNLR-VHNIYGMISA-N; BVANPAAYQSMPMX-IZSICPIBSA-N; IFASINXLHKIZCL-GJMRECNASA-N; SHIZRFSRTKXRQL-PJBFRWFCSA-N; SUYDNPBYMBTSMM-LLZKZNP…
443.279	410.246	3		LMPK13070035; LMPK13070037; LMPK13070050	Cuminone M; Jambone E; 2'-eicosa-5Z,8Z,11Z,14Z,17Z-pentaenoylphloroglucinol	[M+CH4O+H]+	C26H34O4	IKWNVUNKYSWMQC-NSAMXNATSA-N; IKWNVUNKYSWMQC-PDBXOOCHSA-N; JGENOJYUFVSJRO-JLNKQSITSA-N
443.279	424.261	3		LMPK13070032; LMPK13070034; LMPK13070038	Cuminone J; Cuminone L; Jambone F	[M+H2O+H]+	C27H36O4	GLPOORBZPXLPFG-YSTUJMKBSA-N; XXGZXJSYIQCEPC-IISVKSLHSA-N; XXGZXJSYIQCEPC-YSTUJMKBSA-N
443.279	442.272	1		LMST01080097	Asparacemosone C	[M+H]+	C27H38O5	PACPOYSVECHBQW-WWIOUMQDSA-N
443.279	460.282	2		LMST01010472; LMST02030129	20-oxodacryhainansterone; Hydrocortisone caproate	[M+H-H2O]+	C27H40O6	FGVSLGUJXWEAGT-GDQRBCJQSA-N; XZSVYVIYKBHVMV-FOMYWIRZSA-N
443.279	488.277	2		LMST01160025; LMST02030128	(20S,22R)-3a,6a-epoxy-4beta,5beta,27-trihydroxy-1-oxowitha-24-enolide; Hydrocortisone butyrate propionate	[M+H-CH2O2]+	C28H40O7	YXNFYOIERQXPKC-UXAIKDGVSA-N; FOGXJPFPZOHSQS-AYVLZSQQSA-N
443.283	364.261	7		LMFA03010062; LMFA03010085; LMST04050006; LMST04050007; LMST04050008; LMST04050011; LMST04050015	11-deoxy-16,16-dimethyl-PGE2; 16,16-dimethyl-PGA1; Dinordeoxycholic acid; Dinorchenodeoxycholic acid; Dinorursodeoxycholic acid; Dinorhyodeoxycholic acid; Dinormurideoxycholic acid	[M+C2H6OS+H]+	C22H36O4	LLVVDFDWPQHXBA-QEJIITRLSA-N; CTQQHQGBBMYJPT-DZFVFWAGSA-N; MULSOMSXPSGJAM-SRNHMFRHSA-N; WQUYUZJNAIWNRJ-JWWUQCTPSA-N; WQUYUZJNAIWNRJ-ONVGLGCPSA-N; IXDBAXFCCXETKU-NXTSJFIDSA-N; IXDBAXFCCXETKU-GMQVOVBBSA-N
443.29	398.318	16		LMFA07010407; LMST01010272; LMST01010299; LMST01010324; LMST01010503; LMST01031105; LMST03020148; LMST03020149; LMST03020150; LMST03020151; LMST03020153; LMST03020154; LMST03020155; LMST03020156; LMST03020157; LMST03020158	13E,15E,18Z,20Z-pentacosatetraen-11-ynyl acetate; 7-oxo-cholestenone; 24-keto-25dehydrocholesterol; 23-oxo-5alpha-cholest-8(9),14(15)-dien-3beta-ol; Subergosterone A; Chabrosterol; (22E)-1alpha-hydroxy-22,23-didehydrovitamin D3 / (22E)-1alpha-hydroxy-22,23-didehydrocholecalciferol; (22E)-1beta-hydroxy-22,23-didehydrovitamin D3; (22Z)-1alpha-hydroxy-22,23-didehydrovitamin D3 / (22Z)-1alpha-hydroxy…	[M+2Na-H]+	C27H42O2	LWTBVVYDHCHHOE-HYPSEFPRSA-N; SQPQMCUHNOULQL-KRQCSNJGSA-N; AHQSISRIGWKDQV-ZHHJOTBYSA-N; KKBJXLLYTVWPBT-MZUBLSHPSA-N; JKDSHICTFIWHOM-ZKSHBBJZSA-N; HCAOCWWIFOSXAJ-VNESDUEWSA-N; ZSUIJCISCOHNAH-FTLHQLINSA-N; ZSUIJCISCOHNAH-LPXCXVJTSA-N; ZSUIJCISCOHNAH-KSUYYQENSA-N; ZSUIJCISCOHNAH-TYPXUNACSA-N; NKUWZTDZPOACGI-AVJTYSNKSA-N; ZECPSDRMBPGOTD-FBXCIANDSA-N; KUUGNMDWOAKHHG-JQJQXOMGSA-N; WNZXIAXNWJEHST-XKKRBPC…
443.292	420.303	1		LMST03020390	1alpha-hydroxy-22-(3-methylphenyl)-23,24,25,26,27-pentanorvitamin D3	[M+Na]+	C29H40O2	BEYXEXVZPQAKRU-VKCKWODRSA-N
443.292	404.329	4		LMST03020074; LMST03020075; LMST03020679; LMST04020035	1alpha,25-dihydroxy-19-norvitamin D3 / 1alpha,25-dihydroxy-19-norcholecalciferol; 1,25-dihydroxy-2-nor-1,2-secovitamin D3; 2-Nor-1,3-seco-1alpha,25-dihydroxyvitamin D3; Dihomolithocholic acid	[M+K]+	C26H44O3	PKFBWEUIKKCWEW-WEZTXPJVSA-N; PDCWVQZLMVLGLG-SDPFTLJPSA-N; PDCWVQZLMVLGLG-YQRSRUBMSA-N; FFEXYSPMUAOYQN-GBURMNQMSA-N
443.296	430.272	7		LMFA03010124; LMPK13070006; LMPK13070007; LMPK13070023; LMPK13070024; LMPK13070025; LMPK13070026	17-phenyl-trinor-PGF2alpha isopropyl ester; S-Oblatone B; R-Oblatone B; (+)-Cuminone C; (+)-Cuminone D; (-)-Cuminone D	[M+2Li-H]+	C26H38O5	JGZRPRSJSQLFBO-FWPUOYPASA-N; DVJXJOLDILGBLK-DIHOGPOPSA-N; DVJXJOLDILGBLK-JWNUCOBJSA-N; YJSUQPIYADONQI-OFIPGTELSA-N; YJSUQPIYADONQI-WEHWNTOXSA-N; YJSUQPIYADONQI-SDEVRXSLSA-N; YJSUQPIYADONQI-ZJNXWBICSA-N
443.297	761.5	10	PE 38:7	LMGP02010673; LMGP02010702; LMGP02010730; LMGP02010760; LMGP02010918; LMGP02010946; LMGP02010947; LMGP02010974; LMGP02011138; LMGP02011216	PE(18:2(9Z,12Z)/20:5(5Z,8Z,11Z,14Z,17Z)); PE(18:3(6Z,9Z,12Z)/20:4(5Z,8Z,11Z,14Z)); PE(18:3(9Z,12Z,15Z)/20:4(5Z,8Z,11Z,14Z)); PE(18:4(6Z,9Z,12Z,15Z)/20:3(8Z,11Z,14Z)); PE(20:3(8Z,11Z,14Z)/18:4(6Z,9Z,12Z,15Z)); PE(20:4(5Z,8Z,11Z,14Z)/18:3(6Z,9Z,12Z)); PE(20:4(5Z,8Z,11Z,14Z)/18:3(9Z,12Z,15Z)); PE(20:5(5Z,8Z,11Z,14Z,17Z)/18:2(9Z,12Z)); PE(22:6(4Z,7Z,10Z,13Z,16Z,19Z)/16:1(9Z)); PE(16:1(9Z)/22:6(4Z,7Z,…	[M+C6H9N3+2H]2+	C43H72NO8P	AJTJVNKPLZTLHV-RJJHQZCFSA-N; RMCWBYVURJSZEU-WUWLLRFGSA-N; XYEUCUFQLRMOJV-NGQNUNEHSA-N; AJSCMAKDRONKHY-SCXHJEMFSA-N; CZBKTNZZAXGZJE-GGZDBCKASA-N; AQDRRHLIQNDRRO-POCITVHKSA-N; CBWHTIRQEJCNCV-QFBUELFXSA-N; YILXSOHHSKWUKO-ATGPSWBZSA-N; VVOMOCXMJSXXEL-ILCYWYHGSA-N; PMUXXFUNXMXIFC-OOPCQFHCSA-N
443.298	460.301	2		LMST03010034; LMST03010035	(6R)-vitamin D2 6,19-sulfur dioxide adduct; (6S)-vitamin D2 6,19-sulfur dioxide adduct	[M+H-H2O]+	C28H44O3S	LYTLCKCMCADGOA-BXKIDZFASA-N; LYTLCKCMCADGOA-SFMWDCSLSA-N
443.3	410.267	1		LMFA03010097	PGF2alpha-11-acetate methyl ester	[M+CH4O+H]+	C23H38O6	ZGDWNZMBIMUYME-YNRDDPJXSA-N
443.3	424.282	22		LMST04010114; LMST04010115; LMST04010116; LMST04010117; LMST04010118; LMST04010119; LMST04010120; LMST04010121; LMST04010122; LMST04010123; LMST04010124; LMST04010125; LMST04010126; LMST04010252; LMST04010254; LMST04010261; LMST04010294; LMST04010419; LMST04010420; LMST04010421; LMST04010448; LMST04030212	1beta,3alpha,7alpha,12alpha-Tetrahydroxy-5beta-cholan-24-oic Acid; 2beta,3alpha,7alpha,12alpha-Tetrahydroxy-5beta-cholan-24-oic Acid; 3alpha,4beta,7alpha,12alpha-Tetrahydroxy-5beta-cholan-24-oic Acid; 3beta,4beta,7alpha,12alpha-Tetrahydroxy-5beta-cholan-24-oic Acid; 3alpha,6alpha,7alpha,12alpha-Tetrahydroxy-5beta-cholan-24-oic Acid; 3alpha,6alpha,7beta,12alpha-Tetrahydroxy-5beta-cholan-24-oic Aci…	[M+H2O+H]+	C24H40O6	UYVVLXVBEQAATF-WAIVXGPNSA-N; IMMADCCLTPCOKH-HNWZYOJHSA-N; WGGZRKVUOFMQHM-HPJHAEAHSA-N; WGGZRKVUOFMQHM-VCELIZGUSA-N; COCMFMBNEAMQMA-NQTCFNIESA-N; COCMFMBNEAMQMA-FOKRCTQASA-N; COCMFMBNEAMQMA-VGKGADPCSA-N; COCMFMBNEAMQMA-KREOYVNCSA-N; COCMFMBNEAMQMA-JPCGPGQUSA-N; COCMFMBNEAMQMA-XEGXWRQYSA-N; COCMFMBNEAMQMA-OGAWIUPOSA-N; COCMFMBNEAMQMA-ZGZKPZGFSA-N; RFSKRKUKTCLIAV-OWXKUJNZSA-N; KAHZQJKLALFAGB-RSEAUNJ…
443.3	604.346	2		LMSL05000013; LMSL05000017	6'-O-Linoleylsucrose; 6-O-Linoleylsucrose	[M+H-Hexose-H2O]+	C30H52O12	JMVJEEIMQLTXCI-MVIOKFNFSA-N; HYOLCVBYZVOUNB-MVIOKFNFSA-N
443.3	442.293	1		LMFA07010789	Ascorbyl stearate	[M+H]+	C24H42O7	LITUBCVUXPBCGA-UHFFFAOYSA-N
443.3	460.304	1		LMFA13030021	Dokdolipid B	[M+H-H2O]+	C24H44O8	MEAJUUJYPAPHKC-GAKIFIAFSA-N
443.3	488.299	1	MGMG 16:2	LMGL04010008	MGMG(16:2(7Z,10Z)/0:0)	[M+H-CH2O2]+	C25H44O9	JKTGDOGAVPBQDI-NQNUALNFSA-N
443.305	366.386	5		LMFA06000106; LMFA12000382; LMFA12000383; LMFA12000384; LMPR0105010003	pentacosanal; 23-methyltetracosane-2-one; 22-methyltetracosane-2-one; 2-Pentacosanone; C25 6,7-Epoxy highly branched isoprenoid	[M+2K-H]+	C25H50O	HAGKFWXVDSAFHB-UHFFFAOYSA-N; ILASDVJFBAKEGM-UHFFFAOYSA-N; YWMGHBKPVOEZNS-UHFFFAOYSA-N; CDTIEPBCRWXMBD-UHFFFAOYSA-N; CKTDKWGLYNYMOS-UHFFFAOYSA-N
443.307	761.521	17	PS 34:1	LMGP03010007; LMGP03010024; LMGP03010065; LMGP03010102; LMGP03010127; LMGP03010149; LMGP03010178; LMGP03010211; LMGP03010231; LMGP03010256; LMGP03010457; LMGP03010484; LMGP03010511; LMGP03010530; LMGP03010725; LMGP03010887; LMGP03010959	PS(16:0/18:1(11Z)); PS(16:0/18:1(9Z)); PS(12:0/22:1(11Z)); PS(14:0/20:1(11Z)); PS(14:1(9Z)/20:0); PS(15:0/19:1(9Z)); PS(15:1(9Z)/19:0); PS(16:1(9Z)/18:0); PS(17:0/17:1(9Z)); PS(17:1(9Z)/17:0); PS(19:0/15:1(9Z)); PS(19:1(9Z)/15:0); PS(20:0/14:1(9Z)); PS(20:1(11Z)/14:0); PS(22:1(11Z)/12:0); PS(18:0/16:1(9Z)); PS(18:1(9Z)/16:0)	[M+C6H9N3+2H]2+	C40H76NO10P	DHTAMDRFOGPYHA-FXBTWRSESA-N; OIWCYIUQAVBPGV-DAQGAKHBSA-N; GXIGWNRLOLWWHO-DAQGAKHBSA-N; UPWFQKNQARGNGL-TZLJZWBBSA-N; XYPIHUCDNHNKLP-BYPDXEAXSA-N; GFKGRAVXLNNUAB-HCTNJKKASA-N; LKOZGPLCVNPBGD-FXFPHHKCSA-N; QRWCPZZFGKGUHF-FQGNUJBYSA-N; KKHTYAHLOPUPTA-PNCQAGHBSA-N; RPFPRNLGVGOGRT-KJXFBLGJSA-N; AQHLFQJGBXIPCW-FXFPHHKCSA-N; YAFUTDOUGCRROS-HCTNJKKASA-N; BGUQDXLQQQGYGI-BYPDXEAXSA-N; AWVHZJCSPULFOQ-TZLJZWB…
443.307	404.344	2		LMPR0106010045; LMPR01070142	4,4'-Diapo-7,8,11,12-tetrahydrolycopene; 4,4'-Diapo-zeta-carotene	[M+K]+	C30H44	QSLXXAZXUYYJCO-IMFKHJNASA-N; JJMKRPXUHIPSAW-ZOKJSSERSA-N
443.309	843.578	3	PE 44:8	LMGP02011101; LMGP02011131; LMGP02011159	PE(22:2(13Z,16Z)/22:6(4Z,7Z,10Z,13Z,16Z,19Z)); PE(22:4(7Z,10Z,13Z,16Z)/22:4(7Z,10Z,13Z,16Z)); PE(22:6(4Z,7Z,10Z,13Z,16Z,19Z)/22:2(13Z,16Z))	[M+C2H3N+2H]2+	C49H82NO8P	PZOFJKJVUSUYLU-FQZMMQODSA-N; LTWUNPPGHIBYFN-FMCAZBRPSA-N; LQYABYBRAQVBEG-AMEHDMJMSA-N
443.31	420.32	4		LMST03020134; LMST03020135; LMST03020136; LMST03020667	4,4-difluorovitamin D3 / 4,4-difluorocholecalciferol; (5Z)-4,4-difluorovitamin D3 / (5Z)-4,4-difluorocholecalciferol; 1alpha,25-difluorovitamin D3; 1alpha,25-Difluorovitamin D3	[M+Na]+	C27H42F2O; C27H42OF2	AIWQAWSDAARVAO-MSTSCONQSA-N; AIWQAWSDAARVAO-KIPRZFIRSA-N; ZCOQGKODTOOFPT-NKMMMXOESA-N; ZCOQGKODTOOFPT-PEJFXWBPSA-N
443.311	398.34	8	FAHFA 24:0	LMFA01050418; LMFA01050558; LMFA01170039; LMFA07090112; LMFA07090113; LMFA07090141; LMFA07090143; LMFA07090144	Axillarenic acid; Nebraskanic acid; Tetracosanedioic acid; FAHFA(2:0/2-O-22:0); FAHFA(3:0/2-O-21:0); FAHFA(12:0/3-O-12:0); FAHFA(14:0/3-O-10:0); FAHFA(10:0/3-O-14:0)	[M+2Na-H]+	C24H46O4	AKVZFALHMAASOY-KNTRCKAVSA-N; XTSZRMFZUAMBRN-FIIQTUGESA-N; QXGVRGZJILVMDF-UHFFFAOYSA-N; IGAHVVXWCZACAO-UHFFFAOYSA-N; XSSCHKHWCDQQDP-UHFFFAOYSA-N; BABYYHJKPYTSCW-UHFFFAOYSA-N; PBEYYHVPABFPRB-UHFFFAOYSA-N; WLNJGOIHOQOCJP-UHFFFAOYSA-N
443.311	430.287	1		LMPR0106010057	4,4'-Diapocarotenoic acid	[M+2Li-H]+	C30H38O2	FUIUCBAOBOEADA-ZPZIOZIESA-N
443.312	424.294	1		LMFA08020215	N-(17-hydroxy-9,12-octadecadienoyl)-glutamine	[M+H2O+H]+	C23H40N2O5	JPDHHIDMPUIHBY-YHIZTDPQSA-N
443.313	420.324	11		LMGL01020045; LMST01010492; LMST01031204; LMST03020547; LMST03020548; LMST04020001; LMST04020031; LMST04020032; LMST04020033; LMST04020036; LMST04020040	1-O-(2R-methoxy-4Z,7Z,10Z,13Z,16Z-docosapentaenyl)-sn-glycerol; Menellsteroid H; Certonardosterol H; 1alpha,2alpha,25-trihydroxy-19-norvitamin D3 / 1alpha,2alpha,25-trihydroxy-19-norcholecalciferolcholecalciferol; 1alpha,2beta,25-trihydroxy-19-norvitamin D3; 3Alpha,7Alpha,12Alpha-trihydroxy-27-nor-5Beta-cholestan-24-one; Dihomodeoxycholic acid; Dihomochenodeoxycholic acid; Dihomoursodeoxycholic a…	[M+Na]+	C26H44O4	RFSQCYQEULVFET-KPIMEWLJSA-N; QMODJTQILWQZRU-LMYGTGLHSA-N; OJUYKMCASYNMLF-ODJGDKCGSA-N; CAGYDFRJDSWOLS-YUAOTPKASA-N; CAGYDFRJDSWOLS-FSDUYWGZSA-N; AAOYRDOLIWFRIW-MKRBMIMYSA-N; WSSHLCNFCRBCOA-VAYUFCLWSA-N; ISELACRIJKHUTE-BJLOMENOSA-N; ISELACRIJKHUTE-LBSADWJPSA-N; VIVZSRXQGPIYIQ-BHYUGXBJSA-N; VIVZSRXQGPIYIQ-CZNXQHJVSA-N
443.313	410.28	1	mLPA O-16:0	LMGP00000064	mLPA(O-16:0)	[M+CH4O+H]+	C20H43O6P	IXJRAZBOBFNYIJ-HXUWFJFHSA-N
443.313	424.295	1	PA O-18:0	LMGP10060004	PA(O-18:0/0:0)	[M+H2O+H]+	C21H45O6P	HUUYDUFSUADEJQ-OAQYLSRUSA-N
443.316	410.282	8		LMPR0104030011; LMPR0104110004; LMST01160005; LMST03020092; LMST03020093; LMST03020094; LMST03020095; LMST03020096	(+)-subersic acid; (+)-makassaric acid; Minabeolide-4; (22E)-1alpha-hydroxy-24-oxo-26,27-cyclo-22,23-didehydrovitamin D3; 24,25-epoxy-1alpha-hydroxy-22,22,23,23-tetradehydrovitamin D3; 25,26-epoxy-1alpha-hydroxy-23,23,24,24-tetradehydrovitamin D3; 25,26-epoxy-1alpha-hydroxy-23,23,24,24-tetradehydro-20-epivitamin D3; 1alpha,25-dihydroxy-16,17,23,23,24,24-hexadehydrovitamin D3 / 1alpha,25-dihydroxy…	[M+CH4O+H]+	C27H38O3	RIYHRKNIDKXDII-UEKCLBEQSA-N; VIOMEESUKISOEL-XDEZJFBHSA-N; OIROZVSBVQAEPT-NQWODNNOSA-N; KKDBQSPKXAUHPH-NRCQPIEOSA-N; HZMQSDRXOHWULA-QPGHTDHKSA-N; RPCZXHGKTBPWFO-QRMWMMICSA-N; RPCZXHGKTBPWFO-NSODRMRESA-N; JKFZMIQMKFWJAY-RQJQXFIZSA-N
443.316	424.298	7		LMPK13070031; LMST01031090; LMST01031155; LMST01031193; LMST01160004; LMST01160056; LMST03020312	Cuminone I; Norselic acid C; Talarosterone; (22E,24R)-9alpha,15alpha-dihydroxyergosta-4,6,8(14),22-tetraen-3-one; Minabeolide-3; Sinubrasolide L; (22E,24E,26E)-1alpha,26b-dihydroxy-22,23,24,25,26,26a-hexadehydro-26a,26b-dihomo-27-norvitamin D3	[M+H2O+H]+	C28H40O3	ZOXIBXOMKIOCBD-NQLNTKRDSA-N; JHPMFVKZPIBTMK-PBWAOFFKSA-N; APUOKZOJSMYJCH-RKVYFYKZSA-N; ZYMLXUQIZWMDND-SMDPGSKESA-N; NGVZICUXTBJFIV-NRXNXPQTSA-N; PUFLTJAOMGFPSC-UZPHHUJESA-N; DHSBJCJEENJGKO-QDVNLBANSA-N
443.316	442.308	5		LMST01031182; LMST01031195; LMST01031214; LMST03020315; LMST03020591	(22E,24R)-3beta,5alpha-dihydroxy-14beta,15beta-epoxyergosta-7,22-diene-6-one; (22E,24R)-ergosta-5beta,6beta-epoxy-3beta,7alpha,9alpha-trihydroxy-8(14),22-dien-15-one; Calvatianone; (22S)-1alpha,22,25-trihydroxy-23,24-tetradehydro-24a-homo-20-epivitamin D3; 1alpha-hydroxy-18-(4-hydroxy-4-methyl-2-pentynyloxy)-23,24,25,26,27-pentanorvitamin D3 / 1alpha-hydroxy-18-(4-hydroxy-4-methyl-2-pentynyloxy)-…	[M+H]+	C28H42O4	YKRQDEFMKAXSSJ-ZGGDOZPFSA-N; OPDHOWKNJJDTHH-CMZUEXGSSA-N; PIWJMZVMDHMDSK-AXPXSSQCSA-N; UKQNCFNXBITWKF-JUOPNIRESA-N; JZBYHWKQWSLBDQ-NBCLANQFSA-N
443.316	460.319	7		LMST01031094; LMST01031157; LMST01031188; LMST01031189; LMST03010054; LMST03010055; LMST03020680	Stoloniferone G; (22E,24R)-3?,5?,6?,14?,25-pentahy-droxyergosta-7,9(11),22-triene; Strophasterol E; Strophasterol F; (24R)-1alpha,24,25,26-tetrahydroxyvitamin D2; 1alpha,24,25,28-tetrahydroxyvitamin D2; 24-Nor-9,11-seco-11-acetoxy-3,6-dihydroxycholest-7,22-dien-9-one	[M+H-H2O]+	C28H44O5	XLUAFUWMFZEETH-QFEHSGLGSA-N; FJQJWURRCQWXRQ-GEPFKGMXSA-N; CGJNJDOMWLRKDW-RPFBKPFJSA-N; CGJNJDOMWLRKDW-UCNVKJDVSA-N; JIKNSRWYDSGVIZ-SEDDFBIYSA-N; SANQIAQVFWELQI-HTCFJHBOSA-N; HURHMFSVMAENRK-NQZWFRJXSA-N
443.316	488.314	5		LMST01010467; LMST01010493; LMST01010494; LMST01100039; LMST05050007	Acetylpinnasterol; Suberoretisteroid A; Suberoretisteroid B; Norquandrangularic acid D; Ximaosteroid D	[M+H-CH2O2]+	C29H44O6	RMENLPCGRPPGAV-HCPHOYGESA-N; MYFXLNCTJCGURQ-HAYBHOPZSA-N; PYGYDHKOAZZNKD-HAYBHOPZSA-N; OGWHAYQMALTEDL-RSSCTEPDSA-N; GTTLHEUNQVDIBB-WMMGLVRWSA-N
443.317	424.299	1		LMST03020616	2alpha-Fluoro-19-nor-22-oxa-1alpha,25-dihydroxyvitamin D3	[M+H2O+H]+	C25H41FO4	IWGFRYMZFYVCFY-AQDMPPKVSA-N
443.319	884.622	1		LMSL03001307	6-O-(9(10)-methylene-octadecanoyl)-6'-O-oleoyltrehalose	[M+2H]2+	C49H88O13	DOLCGPSYJUCKMF-ZZHROCBMSA-N
443.319	364.298	10		LMFA01150014; LMGL01020026; LMGL01020034; LMGL01020035; LMPK15030040; LMST04060007; LMST04060008; LMST04060009; LMST04060010; LMST04060011	13-(3-methyl-5-pentylfuran-2-yl)-tridecanoic acid; 2-(8-[3]-ladderane-octanyl)-sn-glycerol; Noladin Ether; 2-(8-[1]-ladderane-octanyl)-sn-glycerol; Virenol C; 24-Nor-5beta-cholane-3alpha,6alpha,23-triol; 24-Nor-5beta-cholane-3alpha,7alpha,12alpha-triol; 24-Nor-5beta-cholane-3alpha,7alpha,23-triol; 24-Nor-5beta-cholane-3alpha,7beta,23-triol; 24-Nor-5beta-cholane-3alpha,12alpha,23-triol	[M+C2H6OS+H]+	C23H40O3	JXBLMIJDQFTVIE-UHFFFAOYSA-N; GJFCEMOCWVYDKT-UHFFFAOYSA-N; CUJUUWXZAQHCNC-DOFZRALJSA-N; WEZFKXBMYVYDCN-UHFFFAOYSA-N; SYXSPGMNIUYYGF-OAQYLSRUSA-N; USQUBBGNLNAZCX-MAGGAUTPSA-N; HOGZQSSVBGJUMW-ZTSBSJDLSA-N; AQLBTYPFUGRFQI-VEPRGJRUSA-N; AQLBTYPFUGRFQI-KHLWDBHXSA-N; JWKNPWJGFZVWMB-XQNRYLPDSA-N
443.32	843.599	9	PS 40:2	LMGP03010321; LMGP03010337; LMGP03010362; LMGP03010577; LMGP03010710; LMGP03010737; LMGP03010767; LMGP03010860; LMGP03010947	PS(18:0/22:2(13Z,16Z)); PS(18:1(9Z)/22:1(11Z)); PS(18:2(9Z,12Z)/22:0); PS(20:2(11Z,14Z)/20:0); PS(22:0/18:2(9Z,12Z)); PS(22:1(11Z)/18:1(9Z)); PS(22:2(13Z,16Z)/18:0); PS(20:1(11Z)/20:1(11Z)); PS(20:0/20:2(11Z,14Z))	[M+C2H3N+2H]2+	C46H86NO10P	OFOUJUYCJNLBMI-NMXFDWKQSA-N; ATIJQICEVOBWRO-SXCMQPCVSA-N; GWAPUNYCUNDCGX-RLOSBBMUSA-N; DHEPZAAMMMTQND-NMXFDWKQSA-N; SQHCYMMQODRUKO-RLOSBBMUSA-N; VGHJXWPQTYGIIB-SXCMQPCVSA-N; DMKFOYNXJCXORK-NMXFDWKQSA-N; DSCLLSSZGNDUEK-RQIQMFDJSA-N; QANVTSPSJLXCEQ-NTXBHPAPSA-N
443.32	867.599	8	PS 42:4	LMGP03010527; LMGP03010586; LMGP03010616; LMGP03010644; LMGP03010719; LMGP03010747; LMGP03010777; LMGP03010806	PS(20:0/22:4(7Z,10Z,13Z,16Z)); PS(20:2(11Z,14Z)/22:2(13Z,16Z)); PS(20:3(8Z,11Z,14Z)/22:1(11Z)); PS(20:4(5Z,8Z,11Z,14Z)/22:0); PS(22:0/20:4(5Z,8Z,11Z,14Z)); PS(22:1(11Z)/20:3(8Z,11Z,14Z)); PS(22:2(13Z,16Z)/20:2(11Z,14Z)); PS(22:4(7Z,10Z,13Z,16Z)/20:0)	[M+H+NH4]2+	C48H86NO10P	PHBYEBHZTMLLLN-BYSCPRHXSA-N; JGJPSALTXFGXKU-VHVBKTCSSA-N; OVZQXALPWJOEMM-NAZBITQTSA-N; HZMPCVNMDNPMRF-IIMLAYGASA-N; FAHSTLMEMGANQU-MWLOYQDWSA-N; VRWHHIMFTHMQRS-CHCFCCGJSA-N; JMDADPZGGBPQFX-VHVBKTCSSA-N; YGFDMEOTKHQHKP-BNLNDNLNSA-N
443.326	761.557	6	PS O-35:1; PS P-35:0	LMGP03020011; LMGP03020025; LMGP03020046; LMGP03030016; LMGP03030036; LMGP03030060	PS(O-16:0/19:1(9Z)); PS(O-18:0/17:1(9Z)); PS(O-20:0/15:1(9Z)); PS(P-16:0/19:0); PS(P-18:0/17:0); PS(P-20:0/15:0)	[M+C6H9N3+2H]2+	C41H80NO9P	WZPPDEWGGOSITK-XTAHAQMDSA-N; SYHXJKJCTYXYIF-KLGVPFMTSA-N; NTOQXEBMHDYVBL-JMKDLZGBSA-N; ABIUNMKWKGIZDY-VHNNSRNBSA-N; JSZBYUMSUZXCRU-VHNNSRNBSA-N; QFFKZNGLLXWJIK-VHNNSRNBSA-N
443.326	398.355	33		LMST01010202; LMST01010208; LMST01010236; LMST01010282; LMST01010400; LMST01030094; LMST01030095; LMST01030098; LMST01030099; LMST01030109; LMST01030110; LMST01030111; LMST01030114; LMST01030115; LMST01030117; LMST01030122; LMST01030137; LMST01031022; LMST01031024; LMST01031027; LMST01031028; LMST01060005; LMST01060009; LMST01060010; LMST03010056; LMST03010057; LMST03020331; LMST03020333; LMST030…	4alpha-methylzymosterol; Lophenone; 4alpha-methyl-5alpha-cholesta-8-en-3-one; 22-methylenecholesterol; Micaceol; 5-dihydroergosterol; Fecosterol; Brassicasterol; Chalinasterol; 24-methylcholesta-5,23E-dien-3beta-ol; 24-methylcholesta-5,24-dien-3beta-ol; epicodisterol; 24-epibrassicasterol; Episterol; stellasterol; campest-4-en-3-one; 27-Nor-4alpha-methyl-5alpha-ergosta-8(14),22-dien-3beta-ol; 5-c…	[M+2Na-H]+	C28H46O	FOUJWBXBKVVHCJ-YIJYGBTNSA-N; OWKGVPXWOHLTSL-LIUJFMQASA-N; SDZUXFFGOQZLPK-SINUOACOSA-N; AQZKOFZGLJSRLJ-PXBBAZSNSA-N; DQZXJJBRXCUVKA-XJLJMEKPSA-N; QOXPZVASXWSKKU-UEIWAABPSA-N; SLQKYSPHBZMASJ-QKPORZECSA-N; OILXMJHPFNGGTO-ZAUYPBDWSA-N; INDVLXYUCBVVKW-PXBBAZSNSA-N; CRJHBQFJDHZHGO-UCIYQNSHSA-N; YTFTXKBJICNYCV-PXBBAZSNSA-N; IBAFJAONJZIYIT-PODYLUTMSA-N; OILXMJHPFNGGTO-SDMVIZLASA-N; BTCAEOLDEYPGGE-JVAZTMF…
443.327	442.32	1		LMFA08020095	N-palmitoyl tryptophan	[M+H]+	C27H42N2O3	YFPVRCYDDXYINM-VWLOTQADSA-N
443.328	430.304	1		LMFA08020283	lipid 430	[M+2Li-H]+	C22H42N2O6	VCTUHENJCLPYPI-GGYWPGCISA-N
443.329	404.365	12		LMFA01030903; LMFA01140060; LMFA07010540; LMPK15030005; LMPR0103010022; LMST01010135; LMST01010273; LMST01010275; LMST01010359; LMST04030109; LMST04030111; LMST04030121	27:3(5Z,9Z,20Z); Amphimic acid C; (E,E)-3,7,11-Trimethyl-2,6,10-dodecatrienyl dodecanoate; 5-n-heneicosylresorcinol; 24:3(5Z,9Z,17Z)(15Me,19Me,23Me); 6alpha-hydroxycholestanol; 15alpha-hydroxycholestane; 5alpha-hydroxycholesterol; 15beta-hydroxycholestane; 5beta-Cholestane-3alpha,7alpha-diol; 5beta-Cholestane-3alpha,12alpha-diol; 5beta-Cholestane-3alpha,26-diol	[M+K]+	C27H48O2	DISUUZKGYKJRIF-RMOJKJCGSA-N; PLUYRZCFIFXPDL-SHUBPKEUSA-N; APTQJZOTWYEACL-HWHBRYGOSA-N; BLHLKJLSYHEOGY-UHFFFAOYSA-N; PRGDQWKNVBYEKH-IZJJPQSLSA-N; PMWTYEQRXYIMND-XNZKQLDXSA-N; MSKYNEGIINKEKI-IISASWRDSA-N; YGJKELZDRWFHOR-POBUXQGNSA-N; MSKYNEGIINKEKI-PRKDSDQMSA-N; APYVEUGLZHAHDJ-TVRYRFOISA-N; XXGBPWONQCELLQ-QLSUIZBQSA-N; DKISDYAXCJJSLZ-RKOYIKFYSA-N
443.332	430.308	36		LMST01010120; LMST01010252; LMST01010261; LMST01010339; LMST01010341; LMST01010500; LMST01080011; LMST01080014; LMST01080024; LMST01080025; LMST01080038; LMST01080041; LMST01080042; LMST01080044; LMST01080049; LMST01080063; LMST01090001; LMST01090010; LMST03020181; LMST03020182; LMST03020183; LMST03020184; LMST03020185; LMST03020186; LMST03020187; LMST03020188; LMST03020189; LMST03020190; LMST030…	3beta-Hydroxy-5alpha,6alpha-epoxy-9-oxo-9,10-seco-5-cholest-7-en-11-al; 5alpha,9alpha-epidioxy-8,14alpha-epoxy-cholest-6-en-3beta-ol ; 3beta,5alpha,9alpha-trihydroxycholesta-7,14-dien-6-one ; 12beta,16beta,20alpha-trihydroxy-cholest-1,4-dien-3-one; Cryptogenin; Verrucorosteroid C; Yuccagenin; Hecogenin; Solagenin; Sisalagenin; Ruscogenin; Pennogenin; Prazerigenin A; Epiruscogenin; Convallamarogen…	[M+2Li-H]+	C27H42O4	HWTUUAJZGNFIHU-AUZHTAODSA-N; QFGKEMFICOJHFF-NMURLUPSSA-N; LWZRFRLSISCLQC-LOVAIWNMSA-N; VMYXEDHXCHZEOG-KFXBGMTHSA-N; GDKGOXUWEBGZBY-WQTURIIHSA-N; SSWUHYZKGADEQL-DASMMZJESA-N; ORXKASWXOVPKDV-UBWBUNFISA-N; QOLRLLFJMZLYQJ-LOBDNJQFSA-N; KALHZODBSBGPIA-VIWRHHLTSA-N; QOLRLLFJMZLYQJ-KYRQEAISSA-N; QMQIQBOGXYYATH-IDABPMKMSA-N; SYYHBUHOUUETMI-WJOMMTHPSA-N; WWHAXDOZLPIUEY-SLPSHSHKSA-N; QMQIQBOGXYYATH-MFVXVVJ…
443.333	884.651	2	PG 44:3	LMGP04010753; LMGP04010783	PG(22:1(11Z)/22:2(13Z,16Z)); PG(22:2(13Z,16Z)/22:1(11Z))	[M+2H]2+	C50H93O10P	GNTYOBLFNOPBAD-FKTRGFNRSA-N; ZGYCEEAAROXNFP-PYVCFJDVSA-N
443.337	442.329	2		LMFA13040021; LMFA13040062	ascr#33; oscr#33	[M+H]+	C25H46O6	JQBYGLLYFPDQJA-NVJHKYEUSA-N; JXUDLBNWOUZIRD-KBTOCMJJSA-N
443.337	460.34	3		LMFA13040043; LMFA13040044; LMFA13040064	bhas#36; bhas#34; bhos#34	[M+H-H2O]+	C25H48O7	PWMQAIGGSBBOQM-MYSWHGEBSA-N; PRXKHETUIWVNNB-MYSWHGEBSA-N; HRSIKXSIYLWWRZ-BKXWLNCVSA-N
443.342	366.423	10		LMFA11000187; LMFA11000217; LMFA11000231; LMFA11000266; LMFA11000351; LMFA11000402; LMFA11000462; LMFA11000513; LMFA11000558; LMFA11000576	10-Methylpentacosane; 11-Methylpentacosane; 12-Methylpentacosane; 13-Methylpentacosane; 2-Methylpentacosane; 3-Methylpentacosane; 5-Methylpentacosane; 7-Methylpentacosane; 9-Methylpentacosane; Hexacosane	[M+2K-H]+	C26H54	RHENQGFBBBFHIL-UHFFFAOYSA-N; ZQPLZRKQNMWCPZ-UHFFFAOYSA-N; WVLZDJILKAOTQJ-UHFFFAOYSA-N; CETJMHYMIRNRRJ-UHFFFAOYSA-N; ZRNSSRODJSSVEJ-UHFFFAOYSA-N; VNSJCJLDAGMPAO-UHFFFAOYSA-N; YEIGKGQALVCSKG-UHFFFAOYSA-N; YKKOYNFAGCZEMQ-UHFFFAOYSA-N; NWCZRGQLDBQIFH-UHFFFAOYSA-N; HMSWAIKSFDFLKN-UHFFFAOYSA-N
443.344	761.593	22	PC 34:0; PE 37:0; PE-NMe 36:0	LMGP01010400; LMGP01010420; LMGP01010446; LMGP01010466; LMGP01010505; LMGP01010545; LMGP01010573; LMGP01010707; LMGP01010742; LMGP01010972; LMGP01011000; LMGP01011064; LMGP01011082; LMGP02010067; LMGP02010344; LMGP02010469; LMGP02010511; LMGP02010630; LMGP02010828; LMGP02010994; LMGP02011017; LMGP02011184	PC(10:0/24:0); PC(11:0/23:0); PC(12:0/22:0); PC(13:0/21:0); PC(14:0/20:0); PC(15:0/19:0); PC(16:0/18:0); PC(17:0/17:0); PC(18:0/16:0); PC(19:0/15:0); PC(20:0/14:0); PC(21:0/13:0); PC(22:0/12:0); PE(17:0/20:0); PE-NMe(18:0/18:0); PE(15:0/22:0); PE(16:0/21:0); PE(18:0/19:0); PE(20:0/17:0); PE(21:0/16:0); PE(22:0/15:0); PE(19:0/18:0)	[M+C6H9N3+2H]2+	C42H84NO8P	KMJHXPMCMOXODU-RRHRGVEJSA-N; ARPFEYKJAOELFX-RRHRGVEJSA-N; WFNYHLJLDCXMDV-RRHRGVEJSA-N; YNAVPMYVEPIOMV-RRHRGVEJSA-N; VELOKQJUJJVGMB-RRHRGVEJSA-N; YVCPDSWUXVQBNE-RRHRGVEJSA-N; PZNPLUBHRSSFHT-RRHRGVEJSA-N; RTWAYAIMWLNAJW-RRHRGVEJSA-N; BYSIMVBIJVBVPA-RRHRGVEJSA-N; UPCIYBKCVDLVKU-RRHRGVEJSA-N; GNUQJONGMHMBKN-RRHRGVEJSA-N; LVVWZXOZKXLVLZ-RRHRGVEJSA-N; MCNGJGRPYKOAMP-RRHRGVEJSA-N; ISYHEIJCITWYDW-RRHRGVE…
443.347	398.376	2		LMFA01030969; LMFA01050217	2-Hydroxy-22-methyltetracosanoic acid; 15-hydroxy-pentacosanoic acid	[M+2Na-H]+	C25H50O3	IJYLBYZUFMZUOS-UHFFFAOYSA-N; JIUVLHYELZYWJO-UHFFFAOYSA-N
443.348	410.314	1		LMFA08020128	N-oleoyl glutamine	[M+CH4O+H]+	C23H42N2O4	ZHVSXWCIYWYBQP-QJRAZLAKSA-N
443.35	420.36	14		LMST01010052; LMST01010294; LMST01010335; LMST01010510; LMST04030011; LMST04030020; LMST04030021; LMST04030022; LMST04030035; LMST04030090; LMST04030102; LMST04030118; LMST04030134; LMST04030146	5alpha,6beta-dihydroxycholestanol; Hipposterol; 5alpha-cholestan-3alpha,12alpha,16alpha-triol; 5alpha,6alpha-dihydroxycholestanol; 16-Deoxymyxinol; 5beta-Cholestane-3alpha,7alpha,26-triol; 5beta-Cholestane-3alpha,7alpha,25-triol; 5beta-Cholestane-3alpha,7alpha,24-triol; 5beta-Cholestane-3alpha,7alpha,12alpha-triol; 5alpha-Cholestane-3alpha,7alpha,25-triol; 5beta-Cholestane-3beta,7alpha,25-triol; …	[M+Na]+	C27H48O3	YMMFNKXZULYSOQ-RUXQDQFYSA-N; IQSTZRCIVTWSDM-XLPQHYNXSA-N; UYOSSIFSBNNKRC-XJZYBRFWSA-N; YMMFNKXZULYSOQ-ZEQHCUNVSA-N; OQIJRBFRXGIHMI-KZBWLCAVSA-N; OQIJRBFRXGIHMI-UGMUFZQESA-N; UROPIWALBBMYRP-JTKZRGNMSA-N; VDKSIHRRZLCAGD-RESWAWEDSA-N; RIVQQZVHIVNQFH-XJZYBRFWSA-N; UROPIWALBBMYRP-CEIFOQQWSA-N; UROPIWALBBMYRP-LHUVMQPUSA-N; DEZLYZBLMUAYLV-AYFKJPLJSA-N; RIVQQZVHIVNQFH-VWNQJKBXSA-N; OQIJRBFRXGIHMI-MVTZEGM…
443.352	410.318	5		LMFA01030916; LMPR02020055; LMPR02020057; LMST01031282; LMST03020313	28:7(n-6); beta-tocotrienol; gamma-tocotrienol; 12alpha-hydroxyergosta-7,22,24(28)-triene-3-one; calicoferol D	[M+CH4O+H]+	C28H42O2	FQYWAQLILQWTQT-QAYSHOGESA-N; FGYKUFVNYVMTAM-WAZJVIJMSA-N; OTXNTMVVOOBZCV-WAZJVIJMSA-N; GYNNJLNDLYAULL-DMRBXNIHSA-N; VCPSCMZUIRKCJL-HOCQEXNISA-N
443.352	424.334	1		LMPR02020054	alpha-tocotrienol	[M+H2O+H]+	C29H44O2	RZFHLOLGZPDCHJ-XZXLULOTSA-N
443.352	442.345	17		LMST01010385; LMST01010388; LMST01031111; LMST01040194; LMST01060047; LMST01060048; LMST03010059; LMST03020404; LMST03020405; LMST03020406; LMST03020407; LMST03020408; LMST03020595; LMST03020596; LMST03020624; LMST03040006; LMST03050003	3beta-acetoxy-cholest-5-en-7-one; 4beta-methyl-zymosterol-4alpha-carboxylic acid; Nebrosteroid I; (24E)-5alpha,8alpha-epidioxy-24-ethyl-cholesta-6,24(28)-dien-3beta-ol; 5alpha,6alpha-epoxy-23-demethylgorgost-8-ene-3beta,7alpha-diol; 5alpha,6alpha-epoxy-23-demethylgorgosta-8(14)-ene-3beta,7alpha-diol; 1alpha,25-dihydroxy-24-methylvitamin D2; 18-acetoxy-vitamin D3; 1alpha,25-dihydroxy-11alpha-vinyl…	[M+H]+	C29H46O3	PMBSWZWCNKVWLV-OLVLZXMISA-N; MYWAIWDQTCHPTH-LJAIZBFVSA-N; LDDMPHKCQDQGPJ-WPAZHYIDSA-N; BGMWRNYOBDTZKI-AGXXPEKKSA-N; RYFQZHYAHJJUID-HVNPHGSJSA-N; PVZADIAJWOYZDW-SISQHYFISA-N; GCSPQHJHCMOZGJ-BVEREUMVSA-N; GKWGCITYEOHSED-HKCRWRSOSA-N; BQXISMVARCQSMW-AOFGDPGASA-N; WHWKLKACDYYBGB-UFUMXLEGSA-N; ZSRZLHUUFCGCDW-QYFQUPAWSA-N; RYXPWQZXOPPLEF-OXZNTLLFSA-N; OOFQCOJQWBYMNI-KPDJITMNSA-N; BOSVHXKOQPYKLS-WQFIBMP…
443.352	884.689	12	TG 55:10	LMGL03010746; LMGL03012918; LMGL03014100; LMGL03014107; LMGL03015235; LMGL03015553; LMGL03015570; LMGL03015585; LMGL03015662; LMGL03016024; LMGL03016084; LMGL03016102	TG(17:2(9Z,12Z)/18:3(9Z,12Z,15Z)/20:5(5Z,8Z,11Z,14Z,17Z))[iso6]; TG(15:0/20:5(5Z,8Z,11Z,14Z,17Z)/20:5(5Z,8Z,11Z,14Z,17Z))[iso3]; TG(13:0/20:4(5Z,8Z,11Z,14Z)/22:6(4Z,7Z,10Z,13Z,16Z,19Z))[iso6]; TG(13:0/20:5(5Z,8Z,11Z,14Z,17Z)/22:5(7Z,10Z,13Z,16Z,19Z))[iso6]; TG(15:0/18:4(6Z,9Z,12Z,15Z)/22:6(4Z,7Z,10Z,13Z,16Z,19Z))[iso6]; TG(15:1(9Z)/18:3(6Z,9Z,12Z)/22:6(4Z,7Z,10Z,13Z,16Z,19Z))[iso6]; TG(15:1(9Z)/1…	[M+2H]2+	C58H92O6	IKENZSBQCFXTHT-IUIMYDLNSA-N; VPVKRZPIIIAROB-QZXBYJASSA-N; GDGKEOISEVTUPC-YDUGLSKGSA-N; FSBVOOVJIUVBRV-VQVHLVGZSA-N; TWXWSOLKSDFPFB-VJJDJYGMSA-N; MQVJVTHGQNYEIW-WZROZEFSSA-N; UPBSAOCOLNSUNW-YUQNGKRRSA-N; OPWBOQAOFYIFMH-DQIHXICXSA-N; SVMBAELVUAYQQI-MWNUPRTFSA-N; FRAABPGYVLMLAS-SNJJLLLCSA-N; UPEPWLFTRFBOHA-VUSYWKKYSA-N; VXCKNJLYMAJEAK-NJFPTIRVSA-N
443.352	460.355	20		LMPR01060035; LMPR02020074; LMST01031254; LMST01040175; LMST01060042; LMST03020427; LMST03020428; LMST03020429; LMST03020430; LMST03020431; LMST03020432; LMST03020433; LMST03020434; LMST03020435; LMST03020436; LMST03020437; LMST03020438; LMST03020439; LMST03020475; LMST03020588	12beta,20S,-trihydroxydammar-3,25-dione; 13'-carboxy-alpha-tocopherol; Hyrtiosterol; (20S,24S)-24-ethylthornasterol; Klyflaccisteroid L; 1alpha-hydroxy-2beta-(2-hydroxyethoxy)vitamin D3; (20S)-1alpha,25-dihydroxy-20-methoxy-24a-homovitamin D3; 1alpha,25-dihydroxy-24a,24b,24c-trihomo-22-oxavitamin D3; 1alpha,25-dihydroxy-26,27-dimethyl-24a-homo-22-oxavitamin D3 / 1alpha,25-dihydroxy-26,27-dimethyl…	[M+H-H2O]+	C29H48O4	ZLCNNRLOGZWAND-SSSMDOENSA-N; NJIUWSABAIXPGI-ZLLRIDPDSA-N; KGGHMZWSJHYAPD-ODSJBIEFSA-N; XNQNXOGLSLUYAX-BGHDTONKSA-N; YAZCUSQPIROPMP-JTVWJQKOSA-N; VKHMTDRFULGMDP-IZSKNEKNSA-N; VQKYUKHGVNSMJF-JERFWYNDSA-N; MVPKMUCLENWDPH-GEJQTTJQSA-N; KLZOTDOJMRMLDX-BEZYGUFHSA-N; OENYRGHYAPPEMH-WIALNCCKSA-N; KLZOTDOJMRMLDX-YBBVPDDNSA-N; LJEUOLITNBCDAJ-ISTGVGBDSA-N; LJEUOLITNBCDAJ-CKQWOOAYSA-N; NDBKWVZLZHGVSI-CPVFFCQ…
443.352	488.35	13		LMPR0106050007; LMPR0106150007; LMPR0106150022; LMPR0106150023; LMPR0106150048; LMPR0106180023; LMST01010505; LMST01031103; LMST01031104; LMST01031166; LMST01031238; LMST01060041; LMST01100005	Ganocasurarin A; bayogenin; Acacic acid; Arjunolic acid; Brahucin A; 3beta,6beta,19alpha-trihydroxy-urs-12-en-28-oic acid; 25-acetate-nebrosteroid K; 11-acetoxy-3beta,6alpha-dihydroxy-24-methyl-9,11-seco-5alpha-cholesta-7,24(28)-dien-9-one; 11-acetoxy-3beta,6alpha-dihydroxy-24-methyl-9,11-seco-5alpha-cholesta-7,22Z-dien-9-one. ; Penicisteroid E; Sinulasterol B; Klyflaccisteroid K; cimigenol	[M+H-CH2O2]+	C30H48O5	WYNYDFXRBXAWPQ-FNNNXPDTSA-N; RWNHLTKFBKYDOJ-JEERONPWSA-N; CFKXWTNHIJAFNL-OOURDANISA-N; RWNHLTKFBKYDOJ-VTAZBDCXSA-N; GMPBUYZATSDFNB-OLGXOQSLSA-N; JPGOJQJBPLCRQP-HUVCIBQSSA-N; AMEZHYRXDPLSII-ZUSMDPLKSA-N; OXUORJYMAXIVJG-QWJARAQCSA-N; FROIKMSNOWQOFC-XZWVTAEMSA-N; ZIZQHLXOPLXRBJ-AGBLWHONSA-N; LWGBQUZNNQFQST-NMRFEUGXSA-N; PYCSWFKPEPDESO-WXQDRBBESA-N; CNBHUROFMYCHGI-IEUUZZHOSA-N
443.353	430.329	3		LMFA07011020; LMFA13040023; LMFA13040066	Sorbitan stearate; ascr#32; oscr#32	[M+2Li-H]+	C24H46O6	HVUMOYIDDBPOLL-UHFFFAOYSA-N; SRGDNDRZLIZKNJ-AQKHVRLOSA-N; IBSHVVRARSKTDE-JVNMPXIPSA-N
443.355	364.334	4		LMFA01030417; LMFA01030901; LMFA01031071; LMFA07010534	5,9-tetracosadienoic acid; 24:2(5Z,9Z); 15Z,18Z-Tetracosadienoic acid; (Z)-5-Dodecenyl (Z)-5-dodecenoate	[M+C2H6OS+H]+	C24H44O2	OVQSZVCJOZKJGA-LMOVRVBNSA-N; OVQSZVCJOZKJGA-UKTKCZHSSA-N; JPKKOZHFQFEMQE-HZJYTTRNSA-N; QDYCXCCNDHIUHQ-VMNXYWKNSA-N
443.356	843.672	22	PC 40:1; PE 43:1	LMGP01010659; LMGP01010811; LMGP01010839; LMGP01010845; LMGP01010909; LMGP01011017; LMGP01011018; LMGP01011019; LMGP01011020; LMGP01011089; LMGP01011090; LMGP01011091; LMGP01011092; LMGP01011093; LMGP01011094; LMGP01011593; LMGP01011781; LMGP01011824; LMGP01011969; LMGP01012015; LMGP02011013; LMGP02011065	PC(16:0/24:1(15Z)); PC(18:0/22:1(13Z)); PC(18:1(11E)/22:0); PC(18:1(11Z)/22:0); PC(18:1(9Z)/22:0); PC(20:0/20:1(11Z)); PC(20:0/20:1(13Z)); PC(20:0/20:1(5Z)); PC(20:0/20:1(8Z)); PC(22:0/18:1(11Z)); PC(22:0/18:1(12Z)); PC(22:0/18:1(13Z)); PC(22:0/18:1(6Z)); PC(22:0/18:1(7Z)); PC(22:0/18:1(9Z)); PC(18:0/22:1(11Z)); PC(19:1(9Z)/21:0); PC(20:1(11Z)/20:0); PC(21:0/19:1(9Z)); PC(22:1(11Z)/18:0); PE(21:0…	[M+C2H3N+2H]2+	C48H94NO8P	XUCOLWONUSFHRC-QFQSVWFISA-N; PQUQBWAOWNGATH-USIWBXHFSA-N; DOKTZAMOHSCUOQ-RUDIIVENSA-N; DOKTZAMOHSCUOQ-VGURBHAXSA-N; VKFMYKGEBZVPJU-MLLRONJJSA-N; BUESVEVOCVSHOF-CRPILRSJSA-N; GYLKERXWUFQVJQ-VGURBHAXSA-N; UZUQANYIMFPPOO-LPJYUKPGSA-N; BYMZDOWJDFJQNV-WXSKMGNBSA-N; ZXUGYTRXWUMLQE-VGURBHAXSA-N; HCNUPDHPCDUAEF-FIEFOMJLSA-N; FUJQFPZTLLKUNQ-JIZGNDHQSA-N; NXKOAMUHPUJMTD-GSSQDRPCSA-N; RHJCPYVQAKMGSG-TYKVSCM…
443.356	867.672	6	PC 42:3	LMGP01011832; LMGP01011862; LMGP01011892; LMGP01011996; LMGP01012025; LMGP01012055	PC(20:1(11Z)/22:2(13Z,16Z)); PC(20:2(11Z,14Z)/22:1(11Z)); PC(20:3(8Z,11Z,14Z)/22:0); PC(22:0/20:3(8Z,11Z,14Z)); PC(22:1(11Z)/20:2(11Z,14Z)); PC(22:2(13Z,16Z)/20:1(11Z))	[M+H+NH4]2+	C50H94NO8P	RRKHPCLZTXZIRL-HKLCVFKESA-N; WFDJUVSTIORHHC-IPXFAWPXSA-N; UXPWZDOZHQMMKJ-XJWJHLQASA-N; CAHVTALBVQRUQD-QSSZNQGRSA-N; PVBYYXBODAOLTJ-IPXFAWPXSA-N; MMZKMFCUJJBWFH-HKLCVFKESA-N
443.361	843.68	3	GlcCer 42:1	LMSP05010041; LMSP05010058; LMSP05010105	Dracontioside B; GlcCer(t18:1(8E)/24:0(2OH[R])); Catacerebroside B	[M+C2H3N+2H]2+	C48H93NO10	QZNIVVAKPLIDJX-BFCDFHHJSA-N; QZNIVVAKPLIDJX-BSLJDOEJSA-N; NUBWPJRCBFPJEK-HGOUHTFASA-N
443.362	761.63	6	PC O-35:0; PE O-38:0	LMGP01020044; LMGP01020199; LMGP01020220; LMGP02020014; LMGP02020015; LMGP02020071	PC(O-16:0/19:0); PC(O-18:0/17:0); PC(O-20:0/15:0); PE(O-18:0/20:0); PE(O-16:0/22:0); PE(O-20:0/18:0)	[M+C6H9N3+2H]2+	C43H88NO7P	JSUKODYFWIPWCD-HUESYALOSA-N; ZUBSBIAWFMVGFM-HUESYALOSA-N; YGHJYIIVSPDYDA-HUESYALOSA-N; CBAHOKDELPGZAO-HUESYALOSA-N; IDNDMOLBJWTMEL-HUESYALOSA-N; OUQOGWWWIWRQDT-HUESYALOSA-N
443.363	442.356	1		LMFA08020303	Stearoyl Serotonin	[M+H]+	C28H46N2O2	FKWHKBXVLNKTGT-UHFFFAOYSA-N
443.365	604.41	8	PA 29:1	LMGP10010049; LMGP10010071; LMGP10010093; LMGP10010110; LMGP10010139; LMGP10010161; LMGP10010200; LMGP10010246	PA(12:0/17:1(9Z)); PA(13:0/16:1(9Z)); PA(14:0/15:1(9Z)); PA(14:1(9Z)/15:0); PA(15:0/14:1(9Z)); PA(15:1(9Z)/14:0); PA(16:1(9Z)/13:0); PA(17:1(9Z)/12:0)	[M+H-Hexose-H2O]+	C32H61O8P	KBORGMGCWLCUTO-QKLXQQGTSA-N; NEZOICDLVHETCL-NMAABBMBSA-N; DIBBCUHKWZFHFX-LBFWNMTJSA-N; HNGDGADCYNGKOE-SPMUYJKHSA-N; GNNABYLYJOBOID-SPMUYJKHSA-N; XAODJVULIWXKOS-LBFWNMTJSA-N; NSFVUGSKVMIUOO-NMAABBMBSA-N; WYXFBJBEYQGYKQ-QKLXQQGTSA-N
443.368	430.345	53		LMST01010228; LMST01010338; LMST01031062; LMST01031067; LMST01031068; LMST01031070; LMST01031108; LMST01031124; LMST01031144; LMST01031161; LMST01031210; LMST01031212; LMST01031213; LMST01031231; LMST01031261; LMST01070026; LMST03020330; LMST03020339; LMST03020340; LMST03020341; LMST03020342; LMST03020343; LMST03020344; LMST03020345; LMST03020346; LMST03020347; LMST03020348; LMST03020349; LMST030…	4alpha-carboxy-5alpha-cholesta-8-en-3beta-ol; Nebrosteroid K; 5alpha,6beta-dihydroxy-24-methylenecholestan-3-one; 24-methylene-cholest-5-en-3beta,7beta,19-triol; 24-methylene-5beta,6beta-epoxy-cholest-5-en-3beta,19-diol; 9-oxo-24-methylene-9,11-seco-cholest-5-en-3beta,11-diol; 24-methylene-cholest-5-en-3beta,17alpha,22S-triol; 6-deoxo-3-dehydroteasterone; (22E,24R)-ergosta-5,22-dien-3beta,5alpha,…	[M+2Li-H]+	C28H46O3	RODBXVVNKJCWQR-GSQAGGHASA-N; RJUFSIGCWNUVCK-ROUDTPAMSA-N; WRDZSRNTPLFBER-HNYNIOICSA-N; ASVPJZYKMFULLZ-PUCLLVMASA-N; YKYRSLZEPGSBBI-NBLWQJQZSA-N; KYURAZBDCWKPSB-CIPFQRFKSA-N; KBTPEFUFGHDLIZ-VKIAQROPSA-N; PCLHVGYGQYOJEF-YPODHHRNSA-N; ARXHRTZAVQOQEU-QYYFJRRUSA-N; FGUXDKNFOGAADF-IHICZWASSA-N; BGFRISIFIPOKIE-YFUYNSJXSA-N; DMGVMSPIKNEWJI-PTYFJGHQSA-N; CREDXYMKNYHUGY-BELGCLGYSA-N; ARXHRTZAVQOQEU-BRVLHLJ…
443.37	488.369	1		LMST03020651	1alpha,25-Dihydroxyvitamin D3 25-trimethylsilyl ether	[M+H-CH2O2]+	C30H52O3Si	UFWCSLYGOILTDD-JJADZVGUSA-N
443.373	424.355	3	FAHFA 26:1	LMFA07090134; LMFA07090135; LMFA07090136	FAHFA(14:1(7Z)1/3-O-12:0); FAHFA(16:1(9Z)1/3-O-10:0); FAHFA(10:0/3-O-16:1(9Z)	[M+H2O+H]+	C26H48O4	KVRNNHMTWNTTSJ-SEYXRHQNSA-N; NJJSIZAZJSWBRS-QXMHVHEDSA-N; SNXMQJMUKYRDQM-SEYXRHQNSA-N
443.373	488.371	2		LMFA13040042; LMFA13040056	bhas#38; bhos#38	[M+H-CH2O2]+	C27H52O7	LONSJLDZLUHCRR-LJNMJUOLSA-N; YWCSAWTVTUALQW-JTCWXIJDSA-N
443.375	843.708	1	PC P-41:0	LMGP01030099	PC(P-20:0/21:0)	[M+C2H3N+2H]2+	C49H98NO7P	YQYWCRCOGXUGDQ-PBRQITLBSA-N
468.775	812.456	4		LMPR0106150009; LMPR0106150045; LMPR0106180026; LMPR0106180028	bayogenin 3-O-cellobioside; 2alpha,3beta,24-trihydroxyolean-12-en-28-oic acid 28-O-beta-d-glucopyranosyl-(1-2)-beta-d-glucopyranoside; 2alpha,3beta,24-trihydroxyursan-12-en-28-oic acid 28-O-beta-d-glucopyranosyl-(1-2)-beta-d-glucopyranoside; Officinoterpenoside B	[M+C6H9N3+2H]2+	C42H68O15	GQPGGSOQFNPVJI-XXRVHFCASA-N; LJQIHQMJTOBXBU-ABTLAUNOSA-N; YDLIVTUXVPABTR-XXDREOGNSA-N; LAAQDTGBDMDDMK-GAYJKOJDSA-N
468.783	894.526	2	PI 39:7	LMGP06010245; LMGP06010794	PI(17:1(9Z)/22:6(4Z,7Z,10Z,13Z,16Z,19Z)); PI(22:6(4Z,7Z,10Z,13Z,16Z,19Z)/17:1(9Z))	[M+C2H3N+2H]2+	C48H79O13P	PNSPILYZNULWFJ-KMZGGEHZSA-N; WRUSHBQOAMZPJJ-LQHRCOETSA-N
468.801	812.507	9		LMFA01031213; LMFA01031215; LMFA01031218; LMFA01031220; LMFA01031224; LMFA01031225; LMFA01031226; LMFA01031229; LMFA01050599	Osirisyne G; Osirisyne I; Osirisyne C; Osirisyne A; Fulvyne E; Fulvyne F; Fulvyne G; Fulvyne D; Haliclonyne	[M+C6H9N3+2H]2+	C47H72O11	BAJYNKKHFVGDSB-AQFYIDAFSA-N; WLZRUGGEMKFSBF-GGUXJNBWSA-N; VOVIZIGRYJWSMB-BRMFWMODSA-N; WQBFBFNWOXQTCY-BRMFWMODSA-N; YPUIYSDVTYZCKL-ZRDMWHDZSA-N; UFVWHUJBWYDNGU-SYCOVXQPSA-N; CFQMGPQXDUPGLM-MJQLEMNJSA-N; JAIQFSWCCDSXGQ-WWXYOYBQSA-N; YINBTZARCUUZAE-CEASRFAGSA-N
468.802	894.562	1	PI P-40:6	LMGP06030090	PI(P-18:0/22:6(4Z,7Z,10Z,13Z,16Z,19Z))	[M+C2H3N+2H]2+	C49H83O12P	CKZKZNDLSLDXAK-WDZRTSFCSA-N
468.804	918.566	1		LMPK04000027	Megalomicin B	[M+H+NH4]2+	C46H82N2O16	WJOASKOPJZDBAH-WKBCHECCSA-N
468.825	812.557	10	PG 39:4	LMGP04010247; LMGP04010305; LMGP04010450; LMGP04010472; LMGP04010502; LMGP04010607; LMGP04010636; LMGP04010689; LMGP04010766; LMGP04010795	PG(17:0/22:4(7Z,10Z,13Z,16Z)); PG(17:2(9Z,12Z)/22:2(13Z,16Z)); PG(18:4(6Z,9Z,12Z,15Z)/21:0); PG(19:0/20:4(5Z,8Z,11Z,14Z)); PG(19:1(9Z)/20:3(8Z,11Z,14Z)); PG(20:3(8Z,11Z,14Z)/19:1(9Z)); PG(20:4(5Z,8Z,11Z,14Z)/19:0); PG(21:0/18:4(6Z,9Z,12Z,15Z)); PG(22:2(13Z,16Z)/17:2(9Z,12Z)); PG(22:4(7Z,10Z,13Z,16Z)/17:0)	[M+C6H9N3+2H]2+	C45H81O10P	RNPXMQFFTHJOPA-AOSGTROJSA-N; ZFLLWNFJOPJGBV-XCQJDGMPSA-N; WQBVRVNOUCZMAW-MKULVAFASA-N; GCKOMEHKKCTWBD-QABDFTQZSA-N; XWSXWAVCGHIYDR-MXZZGAQGSA-N; VNZJRTVHOLBORX-KYEFCHRESA-N; WHQCPNUEGBSIEC-YAHSEVICSA-N; MOGHPMXDEOOZIF-UADPPXQOSA-N; YEJPRORHKLIJPR-XCQJDGMPSA-N; ZBGISDAWTGRREH-VVPFOULZSA-N
468.827	812.559	1		LMPR01070752	Vaucheriaxanthin 3-acetate 19'-decanoate	[M+C6H9N3+2H]2+	C52H76O7	VBLNCQYNHQZAGB-NIVANGALSA-N
468.83	894.62	8	PI 38:0; Glc-GP 38:0	LMGP06010211; LMGP06010651; LMGP06010674; LMGP06010837; LMGP06010924; LMGP06010936; LMGP06010940; LMGP14010002	PI(17:0/21:0); PI(21:0/17:0); PI(22:0/16:0); PI(19:0/19:0); PI(20:0/18:0); PI(18:0/20:0); PI(16:0/22:0); Glc-GP(18:0/20:0)	[M+C2H3N+2H]2+	C47H91O13P	ALFWUJLYFILPCW-FZXKEQBFSA-N; MSLGUQNQPIHPGJ-FZXKEQBFSA-N; MIDBFPXAIXUDHI-FZXKEQBFSA-N; NCHYWNQLHIRIPV-FZXKEQBFSA-N; GHULCOOIZOAAGU-FZXKEQBFSA-N; VIFBFGYYEKLSJJ-FZXKEQBFSA-N; DCOGXMLYWSCIMM-FZXKEQBFSA-N; KJASAMXBZUZBTR-NUTCYAROSA-N
468.83	918.62	9	PI 40:2	LMGP06010289; LMGP06010305; LMGP06010330; LMGP06010545; LMGP06010679; LMGP06010706; LMGP06010736; LMGP06010829; LMGP06010919	PI(18:0/22:2(13Z,16Z)); PI(18:1(9Z)/22:1(11Z)); PI(18:2(9Z,12Z)/22:0); PI(20:2(11Z,14Z)/20:0); PI(22:0/18:2(9Z,12Z)); PI(22:1(11Z)/18:1(9Z)); PI(22:2(13Z,16Z)/18:0); PI(20:1(11Z)/20:1(11Z)); PI(20:0/20:2(11Z,14Z))	[M+H+NH4]2+	C49H91O13P	VIFLBOZTTASJKF-JZWFHPDYSA-N; OECPCBUIHMPEDR-KXMPNOKNSA-N; XDBRLFVLQNCPKO-GDARKVONSA-N; XEJQBFNUHYTZRE-JZWFHPDYSA-N; PETZYRHUIUWIRP-GDARKVONSA-N; QFXRANAYVZOPHD-KXMPNOKNSA-N; AGRIIGVRFSIIFE-JZWFHPDYSA-N; AVUAQRAUYGMDSC-XVYBDPDMSA-N; JKQWSYAPDMTLGX-VRPKAEAISA-N
468.839	894.637	1		LMPR01070167	OH-Chlorobactene glucoside laurate	[M+C2H3N+2H]2+	C58H86O7	NXEFUAFHBLRHFO-WHXPNOMKSA-N
468.844	812.593	3	PG O-40:4; PG P-40:3	LMGP04020040; LMGP04020063; LMGP04030078	PG(O-18:0/22:4(7Z,10Z,13Z,16Z)); PG(O-20:0/20:4(5Z,8Z,11Z,14Z)); PG(P-20:0/20:3(8Z,11Z,14Z))	[M+C6H9N3+2H]2+	C46H85O9P	XUXWKDONJPSPLN-NPAFHZFMSA-N; PFJFQHWTELMJLJ-GPNOQSIOSA-N; AAUKENNWMACBOZ-MWZDPJPLSA-N
468.849	894.656	2	PI O-39:0	LMGP06020038; LMGP06020058	PI(O-18:0/21:0); PI(O-20:0/19:0)	[M+C2H3N+2H]2+	C48H95O12P	PSNVPYYBBIKNMS-OLBFTENQSA-N; DCWIHQAQGROTQN-OLBFTENQSA-N
468.857	894.674	5	TG 56:12	LMGL03012690; LMGL03013093; LMGL03014949; LMGL03016379; LMGL03016515	TG(12:0/22:6(4Z,7Z,10Z,13Z,16Z,19Z)/22:6(4Z,7Z,10Z,13Z,16Z,19Z))[iso3]; TG(18:4(6Z,9Z,12Z,15Z)/18:4(6Z,9Z,12Z,15Z)/20:4(5Z,8Z,11Z,14Z))[iso3]; TG(14:1(9Z)/20:5(5Z,8Z,11Z,14Z,17Z)/22:6(4Z,7Z,10Z,13Z,16Z,19Z))[iso6]; TG(18:3(6Z,9Z,12Z)/18:4(6Z,9Z,12Z,15Z)/20:5(5Z,8Z,11Z,14Z,17Z))[iso6]; TG(18:3(9Z,12Z,15Z)/18:4(6Z,9Z,12Z,15Z)/20:5(5Z,8Z,11Z,14Z,17Z))[iso6]	[M+C2H3N+2H]2+	C59H90O6	YQGHYEDVSIBOCV-KDGOAIPRSA-N; XCSKRPQKVBWIHN-SWTLYKMKSA-N; YYFWQDIJFMENNG-AECNXMBZSA-N; LHWUMNDCBGZARS-WZPPRFABSA-N; AUIYXHCZIPVPGG-HAZRODEVSA-N
468.857	918.674	2	TG 58:14	LMGL03013102; LMGL03013110	TG(18:4(6Z,9Z,12Z,15Z)/18:4(6Z,9Z,12Z,15Z)/22:6(4Z,7Z,10Z,13Z,16Z,19Z))[iso3]; TG(18:4(6Z,9Z,12Z,15Z)/20:5(5Z,8Z,11Z,14Z,17Z)/20:5(5Z,8Z,11Z,14Z,17Z))[iso3]	[M+H+NH4]2+	C61H90O6	DCTZSWXMVVFPRJ-GEDRLRGASA-N; CWVSUZGVHGBQBL-MCOITTPTSA-N
468.862	812.63	3	PA 44:2	LMGP10010722; LMGP10010751; LMGP10010781	PA(22:0/22:2(13Z,16Z)); PA(22:1(11Z)/22:1(11Z)); PA(22:2(13Z,16Z)/22:0)	[M+C6H9N3+2H]2+	C47H89O8P	QNEQLPQRILTRGB-FSZLMONYSA-N; JEVFZJVQQUZSMY-JETGJAJJSA-N; DEZRWCJGSULASM-YPJAHOAKSA-N
468.874	812.653	3		LMST01010374; LMST01040210; LMST01040214	18:1-Glc-cholesterol; 16:0-Glc-Stigmasterol; 16:1-Glc-Sitosterol	[M+C6H9N3+2H]2+	C51H88O7	DDMRUBMQFNAWDK-DYLYUVJGSA-N; SQDYRCMAEQXKCQ-BGPOZWQASA-N; OMHUFUKAYBXQSD-LODQGPTASA-N
468.886	812.677	2	SM 42:2	LMSP03010007; LMSP03010081	SM(d18:1/24:1(15Z)); SM(d18:2/24:0)	[M+C6H9N3+2H]2+	C47H93N2O6P	WKZHECFHXLTOLJ-QYKFWSDSSA-N; DACOGJMBYLZYDH-GXJPFUDISA-N
468.886	894.731	2		LMST01040224; LMST01040234	22:2-Glc-Sitosterol; 22:1-Glc-Stigmasterol	[M+C2H3N+2H]2+	C57H98O7	GYZNBUCGTPBPSE-NZYLRIJVSA-N; HPLFUKZIJDINKH-DUTZYWDUSA-N
468.892	812.689	37	TG 49:4	LMGL03010035; LMGL03012733; LMGL03012904; LMGL03013292; LMGL03013318; LMGL03013386; LMGL03013408; LMGL03013429; LMGL03013504; LMGL03013521; LMGL03013536; LMGL03013699; LMGL03013727; LMGL03013802; LMGL03013826; LMGL03013910; LMGL03013928; LMGL03013929; LMGL03014184; LMGL03014210; LMGL03014279; LMGL03014300; LMGL03014301; LMGL03014321; LMGL03014589; LMGL03014615; LMGL03014683; LMGL03014684; LMGL030…	TG(16:1(9Z)/16:1(9Z)/17:2(9Z,12Z))[iso3]; TG(13:0/18:2(9Z,12Z)/18:2(9Z,12Z))[iso3]; TG(15:0/17:2(9Z,12Z)/17:2(9Z,12Z))[iso3]; TG(12:0/15:0/22:4(7Z,10Z,13Z,16Z))[iso6]; TG(12:0/15:1(9Z)/22:3(10Z,13Z,16Z))[iso6]; TG(12:0/17:0/20:4(5Z,8Z,11Z,14Z))[iso6]; TG(12:0/17:1(9Z)/20:3(8Z,11Z,14Z))[iso6]; TG(12:0/17:2(9Z,12Z)/20:2(11Z,14Z))[iso6]; TG(12:0/18:3(6Z,9Z,12Z)/19:1(9Z))[iso6]; TG(12:0/18:3(9Z,12Z,1…	[M+C6H9N3+2H]2+	C52H92O6	CHSAHWHLBZZZRS-UFNJCNMGSA-N; ULHKLWVKJIOPJN-UQCLEWIPSA-N; YNUVZUAYBOJUJS-IZFLKWDRSA-N; BATVZLGGZVWAMW-FUVYSXLCSA-N; LLLLPNCLTYFHAW-PHLJTVPXSA-N; PTTZCYODXBATDF-NECPEQGMSA-N; FABCXVBQLDTVJU-SGMIBEJUSA-N; BKRHAMBZZKKNDU-QZTADWNESA-N; ANINHDMVGRPQEQ-IPBPVVGVSA-N; YHXNAXCZVYGSQH-PUHLQQSMSA-N; QTYDIZFAHWDOKT-WLIAVHOMSA-N; PMYYDIQYRHOCHX-FUVYSXLCSA-N; YCJICRACDYWSHS-AVLZBFOVSA-N; YMFWEINNZAGGQZ-CQAXYWS…
468.904	894.768	66	TG 55:5	LMGL03010426; LMGL03010432; LMGL03010433; LMGL03010437; LMGL03010438; LMGL03010439; LMGL03010443; LMGL03010444; LMGL03010445; LMGL03010448; LMGL03010449; LMGL03010453; LMGL03010518; LMGL03010519; LMGL03010529; LMGL03010553; LMGL03010558; LMGL03010582; LMGL03010583; LMGL03010584; LMGL03010641; LMGL03012969; LMGL03013039; LMGL03013649; LMGL03014057; LMGL03014068; LMGL03014078; LMGL03014087; LMGL030…	TG(17:2(9Z,12Z)/18:3(9Z,12Z,15Z)/20:0)[iso6]; TG(17:1(9Z)/18:3(9Z,12Z,15Z)/20:1(11Z))[iso6]; TG(17:2(9Z,12Z)/18:2(9Z,12Z)/20:1(11Z))[iso6]; TG(17:0/18:3(9Z,12Z,15Z)/20:2(11Z,14Z))[iso6]; TG(17:1(9Z)/18:2(9Z,12Z)/20:2(11Z,14Z))[iso6]; TG(17:2(9Z,12Z)/18:1(9Z)/20:2(11Z,14Z))[iso6]; TG(17:0/18:2(9Z,12Z)/20:3(8Z,11Z,14Z))[iso6]; TG(17:1(9Z)/18:1(9Z)/20:3(8Z,11Z,14Z))[iso6]; TG(17:2(9Z,12Z)/18:0/20:3(…	[M+C2H3N+2H]2+	C58H102O6	LVLDAGVCJKXITC-ZHDPHXSMSA-N; VBQUTYALLFQIFT-XRPXIAGUSA-N; NAQOHUBGAKDMMJ-RKKZKZHZSA-N; ODYKJJSLLBWQPK-IJMVMFKNSA-N; PECHGSDFBAYERN-MPWWTDHLSA-N; BNVBRVHTUJPVPL-DXIAABLKSA-N; RHBCBPMFILHAEV-HXLUCKINSA-N; CBCZVZXTQYFYMA-OPHBEKFNSA-N; FQLJXTZLPQJHEP-JEULHQKBSA-N; BLJCXWQQBZZPEW-ZBGOZPGWSA-N; VLSOEGZYRGKMNJ-VCSNQMSBSA-N; GPUKOHZYCQTVDR-UCUGFLTRSA-N; GBOPHCFWXNOVNG-PLMCZFLJSA-N; RIZWOMREJVZSQA-OMQNUBG…
468.904	918.768	54	TG 57:7	LMGL03010864; LMGL03010865; LMGL03010871; LMGL03010872; LMGL03010873; LMGL03010879; LMGL03010880; LMGL03010881; LMGL03010980; LMGL03010981; LMGL03011018; LMGL03011025; LMGL03011065; LMGL03011066; LMGL03011067; LMGL03011071; LMGL03011072; LMGL03011073; LMGL03011076; LMGL03011077; LMGL03011136; LMGL03011229; LMGL03014126; LMGL03014129; LMGL03014131; LMGL03014956; LMGL03015289; LMGL03015299; LMGL030…	TG(17:1(9Z)/20:3(8Z,11Z,14Z)/20:3(8Z,11Z,14Z))[iso3]; TG(17:2(9Z,12Z)/20:2(11Z,14Z)/20:3(8Z,11Z,14Z))[iso6]; TG(17:0/20:3(8Z,11Z,14Z)/20:4(5Z,8Z,11Z,14Z))[iso6]; TG(17:1(9Z)/20:2(11Z,14Z)/20:4(5Z,8Z,11Z,14Z))[iso6]; TG(17:2(9Z,12Z)/20:1(11Z)/20:4(5Z,8Z,11Z,14Z))[iso6]; TG(17:0/20:2(11Z,14Z)/20:5(5Z,8Z,11Z,14Z,17Z))[iso6]; TG(17:1(9Z)/20:1(11Z)/20:5(5Z,8Z,11Z,14Z,17Z))[iso6]; TG(17:2(9Z,12Z)/20:0/…	[M+H+NH4]2+	C60H102O6	LLCISWNMAFCXBW-LWPBPZHFSA-N; RXWUKTUTTKVNEV-GTXOQDAUSA-N; UJKQCAAEJYMBFH-AOSSQAEXSA-N; JWPFBEYLBZTSJJ-RWOPMSKISA-N; RXGXOKCJFRKTLK-WBHYUYJNSA-N; GTLKPPRMFXVSPC-KGKDFHNHSA-N; KIGYVLAVBZAPMK-GIRIJPRYSA-N; IYSIJCJOQXBWPB-OLSYXSQASA-N; SLMWDGTWNPZOGN-PXINBIRPSA-N; QDOCRFBVGIUEDD-MBWVTXCJSA-N; WBOFPPHUSJGRIT-MFFRWPNKSA-N; NCYXJEURRIDUBY-USOMDQTESA-N; ZEQOJGZVDOLIQA-DGJREHOCSA-N; QONJOFAUGAAHFY-GMIKNHM…
468.941	429.978	1		LMPK13090017	DNDS	[M+K]+	C14H10N2O10S2	UETHPMGVZHBAFB-OWOJBTEDSA-N
468.945	392.026	1		LMPK12120312	3'-Bromo-6'-hydroxy-2',4,4'-trimethoxychalcone	[M+2K-H]+	C18H17BrO5	PNMLJMWWFUWWKQ-RMKNXTFCSA-N
468.951	445.961	2		LMPK12110737; LMPK12111999	Luteolin 7,3'-disulfate; Kaempferol 3,7-di-O-sulfate	[M+Na]+	C15H10O12S2	WFETZDMFLGONLW-UHFFFAOYSA-N; CBWPMMFEOJLIPC-UHFFFAOYSA-N
468.951	918.862	14	TG 56:0	LMGL03010335; LMGL03010340; LMGL03010379; LMGL03010412; LMGL03010459; LMGL03010472; LMGL03010509; LMGL03010622; LMGL03012684; LMGL03012805; LMGL03014109; LMGL03014487; LMGL03015244; LMGL03015270	TG(16:0/20:0/20:0)[iso3]; TG(18:0/18:0/20:0)[iso3]; TG(17:0/19:0/20:0)[iso6]; TG(17:0/17:0/22:0)[iso3]; TG(16:0/18:0/22:0)[iso6]; TG(18:0/19:0/19:0)[iso3]; TG(17:0/18:0/21:0)[iso6]; TG(16:0/19:0/21:0)[iso6]; TG(12:0/22:0/22:0)[iso3]; TG(14:0/21:0/21:0)[iso3]; TG(13:0/21:0/22:0)[iso6]; TG(14:0/20:0/22:0)[iso6]; TG(15:0/19:0/22:0)[iso6]; TG(15:0/20:0/21:0)[iso6]	[M+H+NH4]2+	C59H114O6	SXOXZWKQBXKGCG-LXXIDKMWSA-N; JFGIMQPGGNOOHN-LXXIDKMWSA-N; PKSPALZQZJVFAL-LXXIDKMWSA-N; FWPDSBUNXMDFDQ-LXXIDKMWSA-N; CAPRXGZRZWSDGE-LXXIDKMWSA-N; NCKOZWMQAIERMC-LXXIDKMWSA-N; AQEGEVDEVCFGJB-LXXIDKMWSA-N; DJIYHFIQYQWSOK-LXXIDKMWSA-N; PNJYKLQHZIBEEN-LXXIDKMWSA-N; ZQJOSPOGVXCFFH-LXXIDKMWSA-N; LZGFSDKJNNWVOE-LXXIDKMWSA-N; QUCLJOJHCFISST-LXXIDKMWSA-N; YKGSEGUGPIXPMY-LXXIDKMWSA-N; VBVFLGVJOWNZKD-LXXIDKM…
468.993	392.074	1		LMPK12113357	5,7,3',4',5'-Pentahydroxy-3,6,8-trimethoxyflavone	[M+2K-H]+	C18H16O10	STOZTZBHYTVXHP-UHFFFAOYSA-N
468.998	446.009	1		LMPK13090050	Aspergillusether H	[M+Na]+	C19H17O6Cl3	SDAJISZDJQZUNR-AATRIKPKSA-N
469.004	389.983	4		LMPK02000059; LMPK02000060; LMPK02000062; LMPK02000063	Thuwalallene C; Thuwalallene E; thuwalenyne A; thuwalenyne B	[M+C2H6OS+H]+	C15H20O2Br2	IYISXRFGBKUBQG-OGQQVJNUSA-N; NANCNAOQWKKHFD-UNBIJWLRSA-N; ONEBNODSYJNGPV-PBKUKDDRSA-N; GJRKLLLBUNEOJO-WWUNOODYSA-N
469.009	392.09	2		LMPK12110186; LMPK12111976	Hosloppin; 8-C-p-Hydroxybenzylkaempferol	[M+2K-H]+	C22H16O7	HYUWNBOIDCNLJZ-UHFFFAOYSA-N; BFFYUNVGUBDLOC-UHFFFAOYSA-N
469.018	424.046	2		LMPK12112657; LMPK12112884	Quercetin 7,3',4'-trimethyl ether 3-sulfate; Mikanin 3-O-sulfate	[M+2Na-H]+	C18H16O10S	RRGDPLTYDHRBNH-UHFFFAOYSA-N; OABRFHRMBBMSFM-UHFFFAOYSA-N
469.022	392.103	1		LMPK13090054	Aspergillusether C	[M+2K-H]+	C20H21O6Cl	QUPZSFFZSBHXJU-RMKNXTFCSA-N
469.044	514.042	1		LMPK12112278	Quercetin 3-sulfate-7-alpha-arabinopyranoside	[M+H-CH2O2]+	C20H18O14S	XPYREWKWNDJMCU-IEGSVRCHSA-N
469.045	392.126	6		LMPK12060062; LMPK12060068; LMPK12110016; LMPK12110018; LMPK12110160; LMPK12110187	Dehydrorotenone; Dehydrodeguelin,7a,13a-Didehydrodeguelin; Semiglabrin; Pseudosemiglabrin; Stachyoidin; Hookerianin	[M+2K-H]+	C23H20O6	GFERNZCCTZEIET-UHFFFAOYSA-N; NGQVFILFHVPLFE-UHFFFAOYSA-N; XTIQPKJOGKMOSY-UHFFFAOYSA-N; XTIQPKJOGKMOSY-HJNYFJLDSA-N; IBYJDRSNJZQSAQ-YLJYHZDGSA-N; NVGQZFJWDWMWMT-UHFFFAOYSA-N
469.051	424.079	1		LMPK12020010	6-(3,4-Dihydroxyphenyl)-6a,12b-dihydro-3,10,11,12-tetrahydroxy-[2]benzopyrano[3,4-c]benzopyran-8(6H)-one	[M+2Na-H]+	C22H16O9	WEZKOSOKVUPYJW-UIFIKXQLSA-N
469.053	430.09	4		LMPK12090005; LMPK12110149; LMPK12110508; LMPK12113373	Coumestrol 3-O-glucoside; Chrysin 7-glucuronide; Derhamnosylmaysin; 3,5,8,3'-Tetramethoxy-6,7:4',5'-bis(methylenedioxy)flavone	[M+K]+	C21H18O10	JSKGNHCHUPJTOQ-YUZRNDJPSA-N; IDRSJGHHZXBATQ-ZFORQUDYSA-N; WDPQNSQNFBXQCI-IMQBRNHPSA-N; IFRKPKWNSUEXHO-UHFFFAOYSA-N
469.074	446.085	8		LMPK12110117; LMPK12110344; LMPK12110345; LMPK12110350; LMPK12111081; LMPK12111083; LMPK12111319; LMPK12111320	5,7,2'-Trihydroxyflavone 7-glucuronide; Apigenin 7-glucuronide; Apigenin 7-galacturonide; Apigenin 4'-glucuronide; Baicalin; Baicalein 6-glucuronide; Norwogonin 7-glucuronide; Norwogonin 8-glucuronide	[M+Na]+	C21H18O11	ZUWLOUKBEQEHEC-ZFORQUDYSA-N; JBFOLLJCGUCDQP-ZFORQUDYSA-N; JBFOLLJCGUCDQP-KWLWEVDOSA-N; NKRGFKAFZUDVES-ZFORQUDYSA-N; IKIIZLYTISPENI-ZFORQUDYSA-N; OJLSRRUAFRVUSN-BHWDSYMASA-N; MOFOLNOWFPVLGZ-BHWDSYMASA-N; YFWMSXQNCPRTKO-ZUGPOPFOSA-N
469.077	630.122	3		LMPK12110591; LMPK12112430; LMPK12112663	Isorhamnetin 3-(6''-galloylglucoside); 2'-C-Methylmyricetin 3-rhamnoside-5'-gallate; Myricetin 3-(2''-galloylrhamnoside)	[M+H-Hexose-H2O]+	C29H26O16	AXNDDQYIYNIUAJ-GDDOJEIXSA-N; UETPEBBTEWIQAH-BZLZHIPMSA-N; SFIHNCQUDFDWQA-HOQGYKEASA-N
469.081	392.162	3		LMPK12100017; LMPK12100019; LMPK12120470	6-Butyryl-5,7-dihydroxy-8-(3',3'-dimethylallyl)-4-phenylcoumarin; Mesuol; Anguvetin	[M+2K-H]+	C24H24O5	KWRJWFYBGIXCHJ-VAWYXSNFSA-N; IWUNXYBEJCJQHB-UHFFFAOYSA-N; AJLNIEILVUYJPG-UHFFFAOYSA-N
469.084	895.126	1		LMFA07050194	2-oxoglutaryl-CoA	[M+C2H3N+2H]2+	C26H40N7O20P3S	QYHKIXYHXCJHTR-XBTRWLRFSA-N
469.087	424.116	1		LMPK12060075	6-Hydroxy-6a,12a-dehydro-alpha-toxicarol	[M+2Na-H]+	C23H20O8	NVIZHSSHHRHDLE-UHFFFAOYSA-N
469.09	430.126	16		LMPK12020107; LMPK12050010; LMPK12050014; LMPK12050369; LMPK12110143; LMPK12110331; LMPK12110332; LMPK12110458; LMPK12110740; LMPK12110803; LMPK12110974; LMPK12111019; LMPK12111091; LMPK12111598; LMPK12111614; LMPK12130026	Catechin 3-O-(1,6-dihydroxy-2-cyclohexene-1-carboxylate); Puerarin 4'-methyl ether; Ononin; 5,7-Dihydroxy-6-methoxyisoflavone 7-O-rhamnoside; Kaplanin; 3-C-Methylapigenin 5-rhamnoside; 5,7,4'-Trihydroxy-3'-C-methylflavone 4'-rhamnoside; Acacetin 7-O-alpha-L-rhamnopyranoside; Alternanthin; Torosaflavone B; 8-C-Rhamnosylgenkwanin; 7,4'-Di-O-Methylisomollupentin; 5,7-Dihydroxy-6-methoxyflavone 5-rha…	[M+K]+	C22H22O9	HJZDCSVJQHSHLC-SFHMGJLPSA-N; UWRLUNPRLSNXRR-PGPONNFDSA-N; MGJLSBDCWOSMHL-MIUGBVLSSA-N; DAPATAKSYUBCLS-HSUOWHDTSA-N; IOLBEAHZOMGAMR-PGPONNFDSA-N; YKPKNHFJZZQJQU-RZRDPCBDSA-N; HODFNPWFPIJZLC-VOIWBUMZSA-N; SNYZBYGDUMJVSM-VOIWBUMZSA-N; ZRNTZPKUNIPEAL-BTDFSWCZSA-N; VOXHZFGNVVKUEG-IFBXYDTLSA-N; KIWXLHWYSZKGIL-GMXZXDKESA-N; YMFOIRDYBGXPNA-LSPIENPCSA-N; NNXFUYOQDUBSHH-MVNZYGCMSA-N; YCDBRPYDIWNQMF-PMPNQGH…
469.096	424.125	1		LMFA03120013	Bromovulone I	[M+2Na-H]+	C21H29O4Br	SEUGRXZAXYVQIH-DJKWDOPVSA-N
469.098	450.08	4		LMPK12112433; LMPK12112434; LMPK12112435; LMPK12112439	Myricetin 3-alpha-L-arabinofuranoside; Myricetin 3-alpha-L-arabinopyranoside; Myricetin 3-xyloside; Myricetin 3'-xyloside	[M+H2O+H]+	C20H18O12	OXJKSVCEIOYZQL-IEGSVRCHSA-N; SBEOEJNITMVWLK-KJCLSZHRSA-N; SBEOEJNITMVWLK-CFSKSFDZSA-N; FRXOVWDFSLBWFC-RGOKGAOMSA-N
469.1	430.137	1		LMFA03000015	6-iodo-5-hydroxy-eicosa-8Z,11Z,14Z-trienoic acid gamma lactone	[M+K]+	C20H31O2I	FCRONHVVGUHKJB-QNEBEIHSSA-N
469.102	895.163	2		LMFA07050210; LMFA07050284	3-hydroxy-5-oxohexanoyl-CoA; Adipoyl-CoA	[M+C2H3N+2H]2+	C27H44N7O19P3S	LTOOEXBCTAXFSU-SNIDVWGTSA-N; SPNAEHGLBRRCGL-BIEWRJSYSA-N
469.102	919.163	1		LMFA07050200	3,8-dioxooct-5-enoyl-CoA	[M+H+NH4]2+	C29H44N7O19P3S	XYGQIZWAZKPGNV-CECATXLMSA-N
469.103	392.184	1		LMPR0103370010	Ustusolate G	[M+2K-H]+	C21H28O7	MKLWBFOSJJEDLZ-VOKKDBSISA-N
469.108	424.137	2		LMPR0104540002; LMPR0104540004	Ginkgolide B; Ginkgolide J	[M+2Na-H]+	C20H24O10	SQOJOAFXDQDRGF-NNGCZKEZSA-N; LMEHVEUFNRJAAV-OODNYQCMSA-N
469.111	446.121	43		LMPK12050042; LMPK12050045; LMPK12050048; LMPK12050095; LMPK12050096; LMPK12050132; LMPK12050219; LMPK12050335; LMPK12050348; LMPK12050349; LMPK12050350; LMPK12050351; LMPK12070032; LMPK12070033; LMPK12070034; LMPK12100039; LMPK12110040; LMPK12110118; LMPK12110120; LMPK12110432; LMPK12110433; LMPK12110445; LMPK12110446; LMPK12110635; LMPK12110769; LMPK12110972; LMPK12110973; LMPK12111010; LMPK121…	Pueraria glycoside 3; Calycosin 7-O-glucoside; Calycosin 7-O-galactoside; Texasin 7-O-glucoside; Glycitein 7-O-glucoside; Retusin 7-O-glucoside; Biochanin A 7-O-glucoside; 5-O-Methylgenistein 7-O-glucoside; Prunetin 8-C-glucoside; Prunetin 4'-O-glucoside; Prunetin 5-O-glucoside; Prunetin 4'-O-galactoside; (+)-Maackiain 3-O-glucoside; (-)-Maackiain 3-O-glucoside; Maackiain 3-O-galactoside; 5,4'-Di…	[M+Na]+	C22H22O10	HQQUZVFMUSCUJS-PGPONNFDSA-N; WACBUPFEGWUGPB-MIUGBVLSSA-N; WACBUPFEGWUGPB-WHCFWRGISA-N; LEPIDOXLUUYARR-UHFFFAOYSA-N; OZBAVEKZGSOMOJ-MIUGBVLSSA-N; CJPPXZWWEOEKFP-IWLDQSELSA-N; LFEUICHQZGNOHD-RECXWPGBSA-N; KSVVGBSBNPMXJF-RECXWPGBSA-N; FKERMUTWRDCMCE-LWMOOPSISA-N; OFUWGCQDMVDLIR-RECXWPGBSA-N; AJAGLPDYKVWJQE-RECXWPGBSA-N; OFUWGCQDMVDLIR-WIXLDOGYSA-N; VGSYCWGXBYZLLE-WFFYVNQPSA-N; VGSYCWGXBYZLLE-QEEQPWO…
469.113	468.106	3		LMPK12020118; LMPK12020119; LMPK13080011	Epigallocatechin 3-O-caffeate; Apocynin A; Gyrophoric acid	[M+H]+	C24H20O10	BNLVODKLELGOBT-WEDYXYFPSA-N; WHASVNKXAVKAJA-GXOFAXAKSA-N; ATQPZSQVWCPVGV-UHFFFAOYSA-N
469.113	486.116	1		LMPK12020122	Epigallocatechin 3-O-(3,5-di-O-methylgallate)	[M+H-H2O]+	C24H22O11	QAXISZJBSORHRN-NFBKMPQASA-N
469.116	390.095	24		LMPK12060052; LMPK12110615; LMPK12110616; LMPK12110617; LMPK12110618; LMPK12110619; LMPK12111487; LMPK12111488; LMPK12111500; LMPK12113054; LMPK12113055; LMPK12113056; LMPK12113057; LMPK12113275; LMPK12113276; LMPK12113288; LMPK12113334; LMPK12113335; LMPK12113336; LMPK12113337; LMPK12113338; LMPK12113339; LMPK12113352; LMPK12113374	Clitoriacetal; 5,3',5'-Trihydroxy-3,6,7,4'-tetramethoxyflavone; 5,7,4'-Trihydroxy-3,6,3',5'-tetramethoxyflavone; 5,7,3'-Trihydroxy-3,6,4',5'-tetramethoxyflavone; Apuleitrin; 3,5,3'-Trihydroxy-6,7,4',5'-tetramethoxyflavone; Gardenin E; Scaposin; Agecorynin D; 5-O-Demethylapulein; 5,7,5'-Trihydroxy-3,6,2',4'-tetramethoxyflavone; 5,7,2'-Trihydroxy-3,6,4',5'-tetramethoxyflavone; 5,6,5'-Trihydroxy-3,7…	[M+C2H6OS+H]+	C19H18O9	CJIMGNHPOXRALG-UHFFFAOYSA-N; NZFZOWRVVVZRJU-UHFFFAOYSA-N; PIAAUDYNDVKPCW-UHFFFAOYSA-N; WTTGIVJDHDPLCL-UHFFFAOYSA-N; DTODSGVQMWBBNE-UHFFFAOYSA-N; QKPGTCGYUWJVNT-UHFFFAOYSA-N; PKCHTMJVPXNXSA-UHFFFAOYSA-N; NYKXAPFHNLNAIJ-UHFFFAOYSA-N; OTWKVRZZHQYZMC-UHFFFAOYSA-N; KMDMMDZJQFJXCU-UHFFFAOYSA-N; OBCOSISSVOSFPJ-UHFFFAOYSA-N; YEALILHFFIHIQL-UHFFFAOYSA-N; QRFKXAOHRKLGMS-UHFFFAOYSA-N; JQGZBLKKSMADGT-UHFFFAO…
469.118	392.199	32		LMPK12020241; LMPK12070016; LMPK12070017; LMPK12070018; LMPK12070019; LMPK12070043; LMPK12070044; LMPK12080013; LMPK12120038; LMPK12120048; LMPK12120049; LMPK12120052; LMPK12120053; LMPK12120060; LMPK12120093; LMPK12120094; LMPK12120185; LMPK12120219; LMPK12120220; LMPK12120240; LMPK12140013; LMPK12140035; LMPK12140038; LMPK12140041; LMPK12140046; LMPK12140059; LMPK12140060; LMPK12140170; LMPK121…	Kazinol B; Lespein; Lespedezin; Ficifolinol; Erythrabyssin II; Erybraedin C; Erybraedin A; Hispaglabridin A; Abyssinone VI; Kanzonol C; 4,2',4'-Trihydroxy-3',5'-diprenylchalcone; 4'-Geranyloxy-4,2'-dihydroxychalcone; Xanthoangelol; Stipulin; Artoindonesianin J; Bis(6'',6''-dimethyl-4'',5''-dihydropyrano)[2'',3'':4',5'][2'',3'':4,3]-2'-hydroxychalcone; Flemiwallichin E; 3'-Geranyl-2',4',6'-trihydr…	[M+2K-H]+	C25H28O4	QSCBHDIGHKHWKC-NRFANRHFSA-N; FGNQSOKFJXFNBK-UHFFFAOYSA-N; UYJNAIAJIBWJFS-FRKPEAEDSA-N; CQWRVMIIOALJMX-UHFFFAOYSA-N; LDKAMVCGTURXMH-UHFFFAOYSA-N; SAXBNTXROWQAKX-UHFFFAOYSA-N; HOGHBEDTLGAJAS-UHFFFAOYSA-N; HZHXMXSXYQCAIG-KRWDZBQOSA-N; PEKZTKWPHQWTIM-KPKJPENVSA-N; CBGDCCSHOGQUSW-MDWZMJQESA-N; RWWHVUOFLZULHS-NTEUORMPSA-N; YGNHPWQWWZLUBY-UHGDPLQBSA-N; LRSMBOSQWGHYCW-MDGZPELGSA-N; UENVXGIVHQSJHZ-XYOKQWH…
469.12	919.199	1		LMFA07050276	7-methyl-3-oxooct-6-enoyl-CoA	[M+H+NH4]2+	C30H48N7O18P3S	LPMIXVANMSEERY-FUEUKBNZSA-N
469.121	392.202	1		LMST03020008	(6RS)-22-oxo-23,24,25,26,27-pentanorvitamin D3 6,19-sulfur dioxide adduct	[M+2K-H]+	C22H32O4S	QPAPCSSCGKZVEI-RMZXUFQGSA-N
469.123	424.152	6		LMPK12060022; LMPK12060039; LMPK12111396; LMPK12112740; LMPK12120211; LMPK13080009	Erythynone; 12a-Methoxyrotenone; 7,8,3',4'-Tetramethoxy-6'',6''-dimethylpyrano[2'',3'':5,6]flavone; 8-C-Methylvelloquercetin 3,5,3'-trimethyl ether; (+)-Tephropurpurin; Aspergisidone	[M+2Na-H]+	C24H24O7	MFTMKRIDUBXOMI-UHFFFAOYSA-N; KHDBBFYQRTYKSB-UHFFFAOYSA-N; XHVZTOPSHYLRFK-UHFFFAOYSA-N; YECKJMQNTOROAN-UHFFFAOYSA-N; BICKLHZENLKHGI-LXEULODHSA-N; AQEVIPMAHKXMTE-AMMQDNIMSA-N
469.126	446.137	1		LMPK12120479	Longicaudatin	[M+Na]+	C26H22O7	DDPIFFIZEVATBM-UHFFFAOYSA-N
469.126	430.163	2		LMPK12112856; LMPK12112858	Aliarin 4'-methyl ether; 3,7-Dihydroxy-2-[3-(4-hydroxy-3-methylbutyl)-4-methoxyphenyl]-5,6-dimethoxy-4H-1-benzopyran-4-one	[M+K]+	C23H26O8	DKLGTRLGRWKLHB-UHFFFAOYSA-N; WLKFOJZKYWLYJJ-UHFFFAOYSA-N
469.129	456.106	4		LMPK12020093; LMPK12020094; LMPK12020132; LMPK12113172	Epicatechin 3-O-(3-O-methylgallate); Epicatechin 3-O-(4-O-methylgallate); Epigallocatechin 3-O-vanillate; 3,5,7-Tris(acetyloxy)-8-methoxy-2-(4-methoxyphenyl)-4H-1-benzopyran-4-one	[M+2Li-H]+	C23H20O10	XGTBMCGGGJLOPS-IFMALSPDSA-N; BXDRTHBTGNNTEW-NHCUHLMSSA-N; ZQUCIEABYDEGHK-IFMALSPDSA-N; TWPMHNZGBZPKDY-UHFFFAOYSA-N
469.132	895.223	1		LMFA07050321	gamma-butyrobetainyl-CoA	[M+C2H3N+2H]2+	C28H50N8O17P3S	QAMRRBGWSPTAEJ-SVHODSNWSA-O
469.133	813.173	1		LMPK12010367	Petunidin 3,7-di-(6-malonylglucoside)	[M+C6H9N3+2H]2+	C34H37O23	KFNIYQMLDQZODP-JAHVNIELSA-O
469.134	450.116	21		LMPK12050478; LMPK12120140; LMPK12120155; LMPK12120156; LMPK12120266; LMPK12120267; LMPK12130069; LMPK12130070; LMPK12140092; LMPK12140109; LMPK12140356; LMPK12140361; LMPK12140362; LMPK12140364; LMPK12140370; LMPK12140371; LMPK12140459; LMPK12140460; LMPK12140615; LMPK12140665; LMPK12140689	Macrocarposide; Stillopsin; Okanin 3'-glucoside; Marein; 3,4,2',4',6'-Pentahydroxychalcone 2'-glucoside; 3,4,2',4',6'-Pentahydroxychalcone 4'-glucoside; Hovetrichoside C; Maesopsin 6-beta-D-glucopyranoside; Isookaninglucoside; Coccinoside B; 8-C-Glucopyranosyleriodictylol; Eriodictyol 5-O-glucoside; Eriodictyol 7-O-glucoside; Eriodictyol 3'-O-glucoside; (2R)-5,7,3',4'-Tetrahydroxyflavanone 6-C-gl…	[M+H2O+H]+	C21H22O11	CGRZFWSCUINYCK-FSXLRKKZSA-N; BQFASKRKRAPUFK-YDMJIYBWSA-N; GUVPHHLUFIQDHV-DAFODLJHSA-N; XGEYXJDOVMEJNG-DAFODLJHSA-N; QELFZYXMLJAILU-DUXPYHPUSA-N; GZTXEEPKLNRIEL-DUXPYHPUSA-N; KJIWCKSQHHNTTL-CTAUWVKESA-N; MWYRZWOULAZZHR-CTAUWVKESA-N; DGGOLFCPSUVVHX-UHFFFAOYSA-N; YQTWPPLBGYVRIV-RGHIGTIISA-N; CMVYWFJFAHQVQP-VHLXACGYSA-N; DMUFTHUNUKRXSC-ITSUVCJSSA-N; RAFHNDRXYHOLSH-SFTVRKLSSA-N; KTDWFYOXQQWERW-LKBAIHP…
469.134	630.18	1		LMPK12020207	Leucodelphinidin 3-O-(beta-D-glucopyranosyl-(1->4)-alpha-L-rhamnopyranoside)	[M+H-Hexose-H2O]+	C27H34O17	LTQCWUJVAPKOBF-FBMUITDMSA-N
469.134	468.127	3		LMPK12020199; LMPK12020200; LMPK12020206	Catechin-4-ol 3-O-beta-D-galactopyranoside; Catechin-4-ol 3-O-beta-D-glycopyranoside; Leucodelphinidin 3-O-alpha-L-rhamnopyranoside	[M+H]+	C21H24O12	XVCDTACMJMYHGB-TWQXNTKDSA-N; XVCDTACMJMYHGB-OLIINTSTSA-N; FSGNSYZESMMQHF-WWNVCBLISA-N
469.137	390.116	1		LMPR0102070012	Monotropein	[M+C2H6OS+H]+	C16H22O11	HPWWQPXTUDMRBI-NJPMDSMTSA-N
469.138	919.235	4		LMFA07050301; LMFA07050386; LMFA07050391; LMFA07050483	cis-dec-4-enoyl-CoA; trans-3-Decenoyl-CoA; trans-dec-2-enoyl-CoA; 3Z-decenoyl-CoA	[M+H+NH4]2+	C31H52N7O17P3S	QTOYQSMKQWCWOX-SGUJYKCESA-N; CQGVNMQHZQJNII-ZJZQAHHTSA-N; MGNBGCRQQFMNBM-YJHHLLFWSA-N; CQGVNMQHZQJNII-UUSBZYPOSA-N
469.139	392.22	2		LMFA04060001; LMST02030241	(Z)-7-(5-((1E,3E,6Z,9Z)-dodeca-1,3,6,9-tetraen-1-yl)-1,2-dioxolan-3-yl)-7-hydroperoxyhept-4-enoic acid; Penicildione D	[M+2K-H]+	C22H32O6	OIPKWLXLRXRCOU-MJWAYRHDSA-N; KPHGRQINQWTBGR-CXSFZGCWSA-N
469.146	919.251	10		LMPK12010043; LMPK12010062; LMPK12010104; LMPK12010175; LMPK12010189; LMPK12010221; LMPK12010267; LMPK12010304; LMPK12010326; LMPK12010338	Pelargonidin 3-[6-(3-glucosylcaffeyl)glucoside]-5-glucoside; Pelargonidin 3-(6''-caffeylsophoroside)-5-glucoside; Cyanidin 3-[6-(6-ferulylglucosyl)-2-xylosylgalactoside]; Cyanidin 3-(6''-p-coumarylsophoroside)-5-glucoside; Cyanidin 3-(4'''-caffeylrutinoside)-5-glucoside; Cyanidin 3-O-(6-O-(E)-feruloyl-beta-D-glucopyranosyl)-2-O-beta-D-xylopyranosyl-beta-D-glucopyranoside); Delphinidin 3-robinobio…	[M+H+NH4]2+	C42H47O23	HTLUCIJWECOOTO-ZGHDLNAXSA-O; VYJJDFOUGLIVBC-GXKMNUNHSA-O; MUQNMJSHMPEZCV-JHCRVGSQSA-O; XOEXPZWQKSJHLH-GXKMNUNHSA-O; ZKKZXJHFKFTOPC-IWIRBNKGSA-O; MUQNMJSHMPEZCV-WRXURUDDSA-O; XJYKTQOUFOKCDP-RQBCRNFFSA-O; YLRJRFOZRJMCAN-HELXGBBCSA-O; YLRJRFOZRJMCAN-ASCVUZHTSA-O; XJYKTQOUFOKCDP-YYYWGMDHSA-O
469.147	446.158	1		LMPK12140653	5-Hydroxy-7,8-dimethoxyflavanone 5-rhamnoside	[M+Na]+	C23H26O9	VPGZAAVNFQFLSM-RZLFFYSMSA-N
469.147	430.184	1		LMFA01170151	Cissoic acid	[M+K]+	C20H30O10	ZTPPKAUYDONSLR-AYWFJNOKSA-N
469.149	436.116	2		LMPK12020082; LMPK12020116	9,10-Dihydro-10-(4-hydroxyphenyl)-pyrano[2,3-h]epicatechin-8-one; Epigallocatechin 3-O-cinnamate	[M+CH4O+H]+	C24H20O8	NHAIWTJLRMSZKP-LEDSTXDGSA-N; GQGIIUWXMCBYIJ-UMMIVNDFSA-N
469.149	450.131	1		LMPK12110161	Tephrodin	[M+H2O+H]+	C25H22O8	WIYBTPVLDULURO-UQBPGWFLSA-N
469.152	392.233	2	CPA 16:0	LMGP00000057; LMGP22020008	CPA(16:0); 1-palmitoleyl glycerone-3-phosphate	[M+2K-H]+	C19H37O6P	WLYRJURLXSFXRK-GOSISDBHSA-N; AJDNTHSQYJKHKV-FPLPWBNLSA-N
469.153	390.131	3		LMPK12020261; LMPK12080057; LMPK13090012	Apigeniflavan 5-O-xyloside; Abruquinone B; Piceid	[M+C2H6OS+H]+	C20H22O8	VPEUIUGPXMAUGW-OPTDIUSFSA-N; TZOHVRDKXUMVIU-UHFFFAOYSA-N; HSTZMXCBWJGKHG-CUYWLFDKSA-N
469.157	919.272	1		LMPK12010130	Cyaniden 3-rutinoside-5,3'-diglucoside	[M+H+NH4]2+	C39H51O25	YQJZOOPKXKKTGM-HJGXDDCVSA-O
469.159	813.224	1		LMPK12010386	Malvidin 3- (6''-p-coumarylglucoside) -5- (2'''-acetylxyloside)	[M+C6H9N3+2H]2+	C39H41O19	KVEPXARQPYSKAI-JIELMUMSSA-O
469.16	424.189	33		LMPK12050481; LMPK12050490; LMPK12120037; LMPK12120058; LMPK12120371; LMPK12120379; LMPK12140111; LMPK12140120; LMPK12140186; LMPK12140263; LMPK12140264; LMPK12140284; LMPK12140290; LMPK12140291; LMPK12140398; LMPK12140400; LMPK12140402; LMPK12140403; LMPK12140405; LMPK12140407; LMPK12140426; LMPK12140427; LMPK12140462; LMPK12140463; LMPK12140467; LMPK12140469; LMPK12140470; LMPK12140488; LMPK121…	Lespedeol A; 3'-Dimethylallylkievitone; Paratocarpin G; Angusticornin B; Glyinflanin F; Glyinflanin E; Exiguaflavanone A; Exiguaflavanone L; Monotesone B; Lonchocarpol C; Lonchocarpol D; Flemiflavanone D; Lupiniol A1; Lupiniol B; Sigmoidin A; Diplacone; Gancaonin E; 6,8-Diprenyleriodictyol; 5,7,3',4'-Tetrahydroxy-6,5'-di-C-prenylflavanone; Abyssinin III; Dorsmanin J; Dorsmanin E; Kuwanon E; Kushe…	[M+2Na-H]+	C25H28O6	FXULBICJYGBORJ-VIZOYTHASA-N; FSHPJPOJLGCQOJ-UHFFFAOYSA-N; JNJNAVYFPDNHIC-HKOZKTRXSA-N; GWJIZVWOYOQPRR-SOFGYWHQSA-N; UMJBXAGJIISZLL-NDENLUEZSA-N; VYEJOOFTJRPOCV-UUYOSTAYSA-N; FPUREMWTZVLZBZ-UHFFFAOYSA-N; VFMQTYFXQGAJKJ-UHFFFAOYSA-N; OKBQXURKDRNMAB-NRFANRHFSA-N; UICPJXWESAHQFX-XJDOXCRVSA-N; WHZASJDTVMUREZ-XJDOXCRVSA-N; NTHBAQJPQOMDRE-UHFFFAOYSA-N; RQNQKHOOFUCYRD-QWAKEFERSA-N; ZIFOBFDMFABKAN-BVHINDK…
469.162	430.199	3		LMPK13080010; LMST02030237; LMST02030238	Anziaic acid; Arthriniumsteroid C; Arthriniumsteroid D	[M+K]+	C24H30O7	BEFYPHLCGVCBFF-UHFFFAOYSA-N; HALZTWVTRWHASW-TTYKLYEPSA-N; KWIQHBHXSPQAAO-TTYKLYEPSA-N
469.165	468.157	1		LMPK12140150	Dichamanetin	[M+H]+	C29H24O6	WBZSDBHJYZORRP-UHFFFAOYSA-N
469.165	486.168	2		LMPK12120063; LMPK12120064	Isogemichalcone B; Gemichalcone B	[M+H-H2O]+	C29H26O7	YKTQNXNBVRMYNF-YVMHTMGASA-N; YKTQNXNBVRMYNF-VFZUQKNSSA-N
469.166	430.203	2		LMST02030213; LMST02030214	Ptilosteroid B; Ptilosteroid C	[M+K]+	C21H34O7S	PALXRPIPFWOBFC-QCNKIUQCSA-N; KFOPOXHOEMKJHW-NCHXZLGNSA-N
469.168	390.147	2		LMPK12100022; LMPK12100030	6-Butyryl-5-hydroxy-4-phenylseselin; Mesuagin	[M+C2H6OS+H]+	C24H22O5	HTYHJXFUSAYYEQ-UHFFFAOYSA-N; SVCPILBFQWTZFW-UHFFFAOYSA-N
469.17	436.137	15		LMPK12020026; LMPK12020027; LMPK12020028; LMPK12020030; LMPK12020032; LMPK12020033; LMPK12020052; LMPK12020062; LMPK12120514; LMPK12120517; LMPK12120518; LMPK12120566; LMPK12120569; LMPK12120581; LMPK12120582	Epiafzelechin 3-O-beta-D-allopyranoside; Arthromerin B; Epiafzelechin 3-O-beta-D-glucopyranoside; Epiafzelechin 5-O-beta-D-glucopyranoside; Afzelechin 4'-O-beta-D-glucopyranoside; Ent-afzelechin-7-O-beta-D-glucopyranoside; Catechin 3-O-alpha-L-rhamnoside; Catechin 7-O-alpha-L-rhamnopyranoside; Nothofagin; Phloridzin; Trilobatin; Coatline A; Licoagroside F; Pterosupin; Rocymosin B	[M+CH4O+H]+	C21H24O10	XWMNERHJDTUVJN-PUWMBYMRSA-N; XWMNERHJDTUVJN-WSRGUFLPSA-N; XWMNERHJDTUVJN-UGUVDVTISA-N; FKEOHZPUDDAEDB-NJOLZHPTSA-N; IXZVCFYFCCLMQA-DPRDWZRASA-N; BUZPALUBBJZNNV-ZZIZYRMTSA-N; KYLFHITXPCWYAL-HLBABLIESA-N; WYWMUTCBNUXJFR-MYNGBTKESA-N; VZBPTZZTCBNBOZ-VJXVFPJBSA-N; IOUVKUPGCMBWBT-UHFFFAOYSA-N; GSTCPEBQYSOEHV-QNDFHXLGSA-N; CSATWRZOLKGPRW-UHFFFAOYSA-N; GATJXNOZPSWBQU-HQESKTMSSA-N; PXLWOFBAEVGBOA-UHFFFAO…
469.17	450.153	3		LMPK12020249; LMPK12120526; LMPK12120542	Auriculoside; 4-Methoxyphlorizin; Asebotin	[M+H2O+H]+	C22H26O10	IJMWYFHXJWRHQH-NMXOTBGBSA-N; GOTAZLUFLPHQJU-MIUGBVLSSA-N; PQCIBORQLVRFMR-UHFFFAOYSA-N
469.171	446.182	1		LMFA01090108	Ethyl 18-bromo-8E,17E,19Z-tricosatrien-4,6-diynoate	[M+Na]+	C25H35O2Br	GHVRQXGOEFTAJV-MDCZTPBQSA-N
469.174	390.153	1		LMPR0102070001	Loganin	[M+C2H6OS+H]+	C17H26O10	AMBQHHVBBHTQBF-UOUCRYGSSA-N
469.175	430.212	1	PA 18:4	LMGP10050024	PA(18:4(6Z,9Z,12Z,15Z)/0:0)	[M+K]+	C21H35O7P	AHLQLKDUCYXYLC-VAVNNBBDSA-N
469.181	424.21	3		LMFA04060002; LMFA13040148; LMPR0102070008	4-(5'-((1E,3E,6Z,9Z)-dodeca-1,3,6,9-tetraen-1-yl)-[3,3'-bi(1,2-dioxolan)]-5-yl)-4-hydroperoxybutanoic acid; hbas#10; Didrovaltratum	[M+2Na-H]+	C22H32O8	KTKHEQUWMNHXRH-OOWSTOOWSA-N; QPIALCPOHJUWED-PVIPAOTJSA-N; PHHROXLDZHUIGO-PNBTUHDLSA-N
469.183	446.194	1		LMST05010011	Estrone 3-glucuronide	[M+Na]+	C24H30O8	FJAZVHYPASAQKM-JBAURARKSA-N
469.186	436.152	12		LMPK12050275; LMPK12050276; LMPK12110922; LMPK12110925; LMPK12111522; LMPK12112282; LMPK12112297; LMPK12112298; LMPK12113400; LMPK12113401; LMPK12140654; LMPK12160007	Lupinisoflavone L; Lupinisoflavone K; Artobilichromene; Artonin E; Artonin J; Broussonol B; Broussonol A; Petalopurpurenol; Tephroapollin G; epi-tephroapollin G; Macrophyllol A (flavone); Euchretin B	[M+CH4O+H]+	C25H24O7	KEWUZAKGUIPPDR-UHFFFAOYSA-N; SSGWBHWZUDKMNN-UHFFFAOYSA-N; PLAGFMDVHDUWRB-UHFFFAOYSA-N; HDHRTQZSBFUBMJ-UHFFFAOYSA-N; WQIPFMCXBWXUAV-UHFFFAOYSA-N; WYEJSRSJEMZHNA-UHFFFAOYSA-N; PSJXCDCTKCAYCB-UHFFFAOYSA-N; LBBKHSYDJWHLOM-UHFFFAOYSA-N; ZSZZBDOVOVYPPS-UUOWRZLLSA-N; ZSZZBDOVOVYPPS-MHECFPHRSA-N; JPVGMUKLJFGCKP-FQEVSTJZSA-N; JXRCOUGAFJVKOJ-UHFFFAOYSA-N
469.186	450.168	8		LMPK12050305; LMPK12050308; LMPK12110931; LMPK12110935; LMPK12110938; LMPK12111523; LMPK12112728; LMPK12160008	Euchrenone b5; Cajaisoflavone; Dihydrocycloartomunin; Cycloaltilisin; Dihydroisocycloartomunin; Artonin T; Broussoflavonol A; 8-Dimethylallyllisetin	[M+H2O+H]+	C26H26O7	BMFWISRQQUCVKR-UHFFFAOYSA-N; ZCGBVHBPKBFGFW-UHFFFAOYSA-N; FIYIGIGIGDUJQB-UHFFFAOYSA-N; RVJOJRVPGYKMQS-UHFFFAOYSA-N; JFHXTPDDKBBGNW-UHFFFAOYSA-N; WGHQJSXSGKUCQL-UHFFFAOYSA-N; TZNGSVFGJAHTSV-UHFFFAOYSA-N; GQRNMTDWOFXCTJ-UHFFFAOYSA-N
469.186	468.178	1		LMPK12111537	Artoindonesianin B	[M+H]+	C26H28O8	UYYZSBJGWJNBMX-SOFGYWHQSA-N
469.186	486.189	1		LMPK12120030	2',4',4-Trihydroxy-3'-prenylchalcone 4'-O-glucoside	[M+H-H2O]+	C26H30O9	HNRQFWQDRYQVNP-BAOGALEJSA-N
469.186	514.184	1		LMPK12112003	Icariside II	[M+H-CH2O2]+	C27H30O10	NGMYNFJANBHLKA-LVKFHIPRSA-N
469.187	446.197	1		LMST02030212	Ptilosteroid A	[M+Na]+	C21H34O8S	QRMSSNGYWMVNBN-CNBQIQBMSA-N
469.189	390.168	3		LMPR0103090016; LMPR0103090031; LMPR0103090032	Dimerostatin; Elephantopinolide N; Elephantopinolide O	[M+C2H6OS+H]+	C21H26O7	NCRIAOUYYVDSRN-CGHMMIGKSA-N; FVUGPYWLVLVCIM-ZBXGCGBHSA-N; FVUGPYWLVLVCIM-NLFCRMGJSA-N
469.191	392.272	1		LMPK15030038	5-((3Z,6Z,9Z,12Z,15Z,18Z)-henicosa-3,6,9,12,15,18-hexaen-1-yl)resorcinol	[M+2K-H]+	C27H36O2	QWMMZXHJINOJSZ-KUBAVDMBSA-N
469.194	424.223	1	PA 16:0	LMGP10010021	PA(8:0/8:0)	[M+2Na-H]+	C19H37O8P	XYSBQYUENLDGMI-QGZVFWFLSA-N
469.196	424.225	3		LMPK12080045; LMPK12120509; LMPK12120592	Licoricidin; Adunctin E; Helihumulone	[M+2Na-H]+	C26H32O5	HWJXKLRHGKKFBY-SOFGYWHQSA-N; OQZVJZANQOAJDB-DHGXCEOKSA-N; IRPIRROHIISGKY-UHFFFAOYSA-N
469.199	430.236	1		LMFA07010911	ingenol mebutate	[M+K]+	C25H34O6	VDJHFHXMUKFKET-UXMMOKKRSA-N
469.199	514.197	1		LMFA03120040	10S,11R-epoxy-punaglandin 4	[M+H-CH2O2]+	C25H35O9Cl	HFXPAQIRUHKPTL-YPXOFSQSSA-N
469.201	486.204	1		LMPK12111533	Artelastochromene	[M+H-H2O]+	C30H30O6	NECAWZYXMSKYRB-UHFFFAOYSA-N
469.202	456.178	4		LMPK12050183; LMPK12111266; LMPK12112515; LMPK12113225	Lupinisoflavone M; 2-[3,5-Dimethoxy-4-[(3-methyl-2-butenyl)oxy]phenyl]-5,6,7-trimethoxy-4H-1-benzopyran-4-one; Kushenol G; 3,5,8,3',4'-Pentamethoxy-7-prenyloxyflavone	[M+2Li-H]+	C25H28O8	IXEGNYHOJYAEHW-UHFFFAOYSA-N; FCJULDZGZAWBOI-UHFFFAOYSA-N; XEDWPQREESERDN-CYBMUJFWSA-N; DTMYCAXVEVOVSI-UHFFFAOYSA-N
469.204	390.183	17		LMPK12070023; LMPK12070024; LMPK12070026; LMPK12070027; LMPK12070146; LMPK12080020; LMPK12110029; LMPK12120055; LMPK12120087; LMPK12120088; LMPK12120091; LMPK12120499; LMPK12140051; LMPK12140054; LMPK12140057; LMPK12140058; LMPK12140207	Folitenol; Folinin; Erybraedin D; Erybraedin B; Erycristagallin; Hispaglabridin B; Licoflavone B; Lespeol; Paratocarpin C; Anthyllisone; Paratocarpin B; Rubranine; Abyssinone III; Euchrenone a5; Dinklagin A; Shinflavanone; Fulvinervin A	[M+C2H6OS+H]+	C25H26O4	XERSCIKBWOLVNC-UHFFFAOYSA-N; GIJCKIAEOVPFOW-UHFFFAOYSA-N; ZWEQONVPSDWALR-UHFFFAOYSA-N; XDRMVDDOBVPELW-UHFFFAOYSA-N; VNTSSLCFFUCTNP-UHFFFAOYSA-N; CJUFYKORDZSOLF-UHFFFAOYSA-N; GLDVIKFETPAZNV-UHFFFAOYSA-N; PTLYOYNZZDSYSJ-XYOKQWHBSA-N; RJZJSZWLTLYSAY-UXBLZVDNSA-N; UFUYLMBCDWVANM-UXBLZVDNSA-N; WRNYEZGVIHDIGH-YRNVUSSQSA-N; JBBGZRUAGCHOGS-PLZINWHGSA-N; BWSXMPVDLMJKKY-UHFFFAOYSA-N; VSUQUSVBOASRIA-UHFFFAO…
469.207	450.189	1		LMPR0104320002	Neoglabrescin A	[M+H2O+H]+	C23H30O9	RWOHROIADKDRDD-XESBKENASA-N
469.21	390.189	2		LMFA02020206; LMSL05000009	(-)-11-hydroxy-9,10-dihydrojasmonic acid 11-beta-D-glucoside; Pennelliiside A	[M+C2H6OS+H]+	C18H30O9	QPYZJXJBZOQDGA-XGNCEZCHSA-N; NVEWKQZGZJWFKH-SXHVGMSVSA-N
469.211	450.194	8		LMPR0104010001; LMPR0104010003; LMPR0104010013; LMPR0104030001; LMPR0104030002; LMPR0104030003; LMPR0104030006; LMPR0104040003	Geranylgeranyl diphosphate; trans,trans,cis-Geranylgeranyl diphosphate; 2-trans,6-cis,10-trans-geranylgeranyl diphosphate; ent-Copalyl diphosphate; Copalyl diphosphate; syn-Copalyl diphosphate; tuberculosinyl diphosphate; terpentedienyl diphosphate	[M+H2O+H]+	C20H36O7P2	OINNEUNVOZHBOX-QIRCYJPOSA-N; OINNEUNVOZHBOX-KWBDAJKESA-N; OINNEUNVOZHBOX-GJCDQOAASA-N; JCAIWDXKLCEQEO-PGHZQYBFSA-N; JCAIWDXKLCEQEO-ATPOGHATSA-N; JCAIWDXKLCEQEO-HZEYQZKKSA-N; BPSHPRCHMGHBGC-AHKHSGQUSA-N; LKJRXYMJDDAXEN-LENLPTBCSA-N
469.212	392.293	51		LMPK13070018; LMST04010019; LMST04010020; LMST04010021; LMST04010022; LMST04010023; LMST04010024; LMST04010025; LMST04010026; LMST04010027; LMST04010028; LMST04010029; LMST04010030; LMST04010031; LMST04010032; LMST04010033; LMST04010034; LMST04010035; LMST04010036; LMST04010037; LMST04010038; LMST04010039; LMST04010040; LMST04010041; LMST04010042; LMST04010043; LMST04010044; LMST04010045; LMST040…	Oblatone I; 1alpha,3alpha-Dihydroxy-5beta-cholan-24-oic Acid; 1beta,3alpha-Dihydroxy-5beta-cholan-24-oic Acid; 2beta,3alpha-Dihydroxy-5beta-cholan-24-oic Acid; 3alpha,4beta-dihydroxy-5beta-cholan-24-oic Acid; 3beta,4beta-Dihydroxy-5beta-cholan-24-oic Acid; Hyodeoxycholic acid; Murideoxycholic acid; Isohyodeoxycholic Acid; Isomurideoxycholic acid; Allohyodeoxycholic acid; Allomurideoxycholic acid;…	[M+2K-H]+	C24H40O4	GGRREXDQHDWFAK-UHFFFAOYSA-N; BASPEALOGWANGT-SSGJQMIMSA-N; BASPEALOGWANGT-ZGCQFCDISA-N; XKHVNTXVBMJZFA-HATFSDQTSA-N; LKUNZSUKADSCME-MZWKDJGJSA-N; LKUNZSUKADSCME-IJJHXVMPSA-N; DGABKXLVXPYZII-SIBKNCMHSA-N; DGABKXLVXPYZII-PLYQRAMGSA-N; DGABKXLVXPYZII-MMTMODRTSA-N; DGABKXLVXPYZII-UNSLZIRMSA-N; DGABKXLVXPYZII-QQBNODFASA-N; DGABKXLVXPYZII-COEWOFGRSA-N; DGABKXLVXPYZII-FIJOHTIXSA-N; DGABKXLVXPYZII-VDMUPYQ…
469.217	424.246	2		LMFA03010226; LMFA05000695	Sarcoehrendin E; Pravastatin	[M+2Na-H]+	C23H36O7	VIGLUEOSPLBVCN-NNRUNGOESA-N; TUZYXOIXSAXUGO-PZAWKZKUSA-N
469.217	456.194	1		LMPK13050008	Benastatin C	[M+2Li-H]+	C29H28O5	QUNHGOCXEGJZAT-UHFFFAOYSA-N
469.217	936.42	1		LMPR01040140	Rebaudioside F	[M+2H]2+	C43H68O22	HYLAUKAHEAUVFE-AVBZULRRSA-N
469.22	446.23	7		LMFA03120001; LMFA03120002; LMFA03120003; LMFA03120004; LMFA03120023; LMFA03120024; LMPK13070002	clavulone I; clavulone II; clavulone III; clavulone IV; 4-epi-clavulone II; 4-epi-clavulone III; Semimyrtucommulone	[M+Na]+	C25H34O7	QXSYLWTUKSQQCP-NTJQXXRSSA-N; QXSYLWTUKSQQCP-VZCZYXORSA-N; QXSYLWTUKSQQCP-XJHMFZNOSA-N; QXSYLWTUKSQQCP-FKVRNRQVSA-N; QXSYLWTUKSQQCP-ZWDBGRPKSA-N; QXSYLWTUKSQQCP-HLHGYDSDSA-N; LQOPKPCZNCPZQE-UHFFFAOYSA-N
469.222	436.189	13		LMPK12020174; LMPK12050257; LMPK12050261; LMPK12050293; LMPK12050317; LMPK12050497; LMPK12100080; LMPK12100081; LMPK12110794; LMPK12110898; LMPK12120201; LMPK12140447; LMPK12140509	4,6'-Epoxyorotiniflavan-4-ol; 1'',2''-Dihydro-O-methylcyclopomiferin; 6,8-Diprenylpratensein; 2'-Methoxylupalbigenin; 1'',2''-Dihydro-2'-hydroxycycloosajin; 2'-O-Methylcajanone; Isochapelieric acid methyl ester; Chapelieric acid methyl ester; Cannflavin A; Artocarpin; Orotinichalcone; 3'-Methoxylupinifolin; Fleminone	[M+CH4O+H]+	C26H28O6	OHXCIEXSFNBDTK-SYCQMTRVSA-N; RMFBGIVQEFNLAE-UHFFFAOYSA-N; RVGWAFYRNOYXPQ-UHFFFAOYSA-N; QAVJDDXEMMJOSR-UHFFFAOYSA-N; YQYFCFXLBNIBOW-UHFFFAOYSA-N; REBVXJPVOISSEO-UHFFFAOYSA-N; RAHPEWVPJAMHRZ-DYNVDGSKSA-N; RAHPEWVPJAMHRZ-INHRHCAVSA-N; MWGFICMOCSIQMV-LZYBPNLTSA-N; AAXZLRPBJQFZQA-UHFFFAOYSA-N; KUGIAZMVBJNSTD-VAWYXSNFSA-N; NACCPUJWYYFCBC-UHFFFAOYSA-N; BCGZYQZPALWTAY-UHFFFAOYSA-N
469.222	450.204	1		LMPK12050359	Glabrescione B	[M+H2O+H]+	C27H30O6	RHXDATRKLOYVTC-UHFFFAOYSA-N
469.222	468.215	3		LMPK12050267; LMPK12050318; LMPK12140484	1'',2''-Dihydro-8-hydroxyisopentanyl-3'-methoxy-4'-O-methylalpinumisoflavone; 1'',2''-Dihydro-8-hydroxyisopentanyl-2'-methoxy-4'-O-methylalpinumisoflavone; Exiguaflavanone E	[M+H]+	C27H32O7	OHRZKULNMHVVEI-UHFFFAOYSA-N; CHAULRSTDYIXBR-UHFFFAOYSA-N; BDVHKISNFFHJEW-UHFFFAOYSA-N
469.223	390.202	1		LMFA03020019	20-trifluoro-LTB4	[M+C2H6OS+H]+	C20H29O4F3	YKIRCSCMMMEEDI-QAASZIRWSA-N
469.224	936.433	1	LPIM2 19:1	LMGP15040015	LPIM2(19:1(9Z)/0:0)	[M+2H]2+	C40H73O22P	ULDVDQWQTMRKLI-XGILVCNGSA-N
469.225	450.208	1		LMST04010455	3,12-diketo-4,6-petromyzonene-24-sulfate	[M+H2O+H]+	C24H34O6S	FLBHRFZBEVTWKR-IHMUCKAYSA-N
469.225	390.204	3		LMPR0104060001; LMPR0106110001; LMST02030235	Coleone P; Neoquassin; Arthriniumsteroid A	[M+C2H6OS+H]+	C22H30O6	KRQFDWCFMSSEAM-LYDGKILTSA-N; BDQNCUODBJZKIY-NUPPOKJBSA-N; PGYFXSDKVXFFAN-LWQOSQCCSA-N
469.227	392.308	1		LMST01031176	Ergosta-4,6,8(14),22E-tetraen-3-one	[M+2K-H]+	C28H40O	OIMXTYUHMBQQJM-TWUMTVRRSA-N
469.228	514.226	1		LMFA13010051	2-O-(beta-D-galactopyranosyl-(1->6)-beta-D-galactopyranosyl) 2S,3R-dihydroxynonanoic acid	[M+H-CH2O2]+	C21H38O14	WPSTUWWBZDHAAE-IFBHHZPISA-N
469.229	436.196	1		LMFA00000028	21-dimethylarsinoyl-(7Z, 10Z,13Z,16Z,19Z)-heneicosapentaenoic acid	[M+CH4O+H]+	C23H37O3As	ULFAOEFFCWUSHM-BSFPNHDCSA-N
469.23	424.259	1	PA 17:0	LMGP10050036	PA(17:0/0:0)	[M+2Na-H]+	C20H41O7P	AXKVUJMUBAXXKG-LJQANCHMSA-N
469.233	424.261	3		LMPK13070032; LMPK13070034; LMPK13070038	Cuminone J; Cuminone L; Jambone F	[M+2Na-H]+	C27H36O4	GLPOORBZPXLPFG-YSTUJMKBSA-N; XXGZXJSYIQCEPC-IISVKSLHSA-N; XXGZXJSYIQCEPC-YSTUJMKBSA-N
469.233	446.243	1	PA 19:3	LMGP10050004	PA(19:3(10Z,13Z,16Z)/0:0)	[M+Na]+	C22H39O7P	BOUZMDJRRNOZRJ-CGJPJHFBSA-N
469.233	390.211	1		LMFA08020201	pre-putrebactin	[M+C2H6OS+H]+	C16H30N4O7	MMTPETIUERTJQL-UHFFFAOYSA-N
469.234	446.245	4		LMFA01120011; LMFA01120012; LMFA01120013; LMFA01120014	12-cys-9-nitro-octadecenoic acid; 10-cys-9-nitro-octadecenoic acid; 9-Cys-12-nitro-octadecenoic acid; 11-cys-12-nitro-octadecenoic acid	[M+Na]+	C21H38N2O6S	ZLHMTQRLEBHTLQ-FXCXZOJLSA-N; DYMGJCHVJRXQGM-OKCJRLRQSA-N; YMJWRQDWULDWDN-OBYCOHDZSA-N; DNZGGYIFHBHZNM-OKCJRLRQSA-N
469.235	430.272	7		LMFA03010124; LMPK13070006; LMPK13070007; LMPK13070023; LMPK13070024; LMPK13070025; LMPK13070026	17-phenyl-trinor-PGF2alpha isopropyl ester; S-Oblatone B; R-Oblatone B; (+)-Cuminone C; (+)-Cuminone D; (-)-Cuminone D	[M+K]+	C26H38O5	JGZRPRSJSQLFBO-FWPUOYPASA-N; DVJXJOLDILGBLK-DIHOGPOPSA-N; DVJXJOLDILGBLK-JWNUCOBJSA-N; YJSUQPIYADONQI-OFIPGTELSA-N; YJSUQPIYADONQI-WEHWNTOXSA-N; YJSUQPIYADONQI-SDEVRXSLSA-N; YJSUQPIYADONQI-ZJNXWBICSA-N
469.238	456.215	5		LMPK12120277; LMPK12120283; LMPK12140501; LMPK12140502; LMST01130053	Antiarone J; Kuraridinol; Kushenol Q; Kushenol P; Melianthugenin	[M+2Li-H]+	C26H32O7	ZCVGLTYGHRXWLX-IEBWSBKVSA-N; YXLKVASXUULQJH-VQHVLOKHSA-N; YWIUATOYHNLUNP-WLNDFMDLSA-N; XOPDZJVJVVORSL-GMTBNIFVSA-N; QMZMTFLDQTWANC-PYFUVDDASA-N
469.247	390.225	1		LMFA13010057	(3S,5R,6S,7E,9x)-7-Megastigmene-3,6,9-triol 9-glucoside	[M+C2H6OS+H]+	C19H34O8	MRPDHXXPDCVBPQ-AATRIKPKSA-N
469.248	392.329	1		LMFA01150030	15-(3-methyl-5-pentylfuran-2-yl)-pentadecanoic acid	[M+2K-H]+	C25H44O3	ZXUFZNDRPGKIFV-UHFFFAOYSA-N
469.25	430.287	1		LMPR0106010057	4,4'-Diapocarotenoic acid	[M+K]+	C30H38O2	FUIUCBAOBOEADA-ZPZIOZIESA-N
469.251	456.228	1	PA 20:5	LMGP10050033	PA(20:5(5Z,8Z,11Z,14Z,17Z)/0:0)	[M+2Li-H]+	C23H37O7P	DKFJPTBTSHHMCQ-MWRKSYAASA-N
469.254	424.282	22		LMST04010114; LMST04010115; LMST04010116; LMST04010117; LMST04010118; LMST04010119; LMST04010120; LMST04010121; LMST04010122; LMST04010123; LMST04010124; LMST04010125; LMST04010126; LMST04010252; LMST04010254; LMST04010261; LMST04010294; LMST04010419; LMST04010420; LMST04010421; LMST04010448; LMST04030212	1beta,3alpha,7alpha,12alpha-Tetrahydroxy-5beta-cholan-24-oic Acid; 2beta,3alpha,7alpha,12alpha-Tetrahydroxy-5beta-cholan-24-oic Acid; 3alpha,4beta,7alpha,12alpha-Tetrahydroxy-5beta-cholan-24-oic Acid; 3beta,4beta,7alpha,12alpha-Tetrahydroxy-5beta-cholan-24-oic Acid; 3alpha,6alpha,7alpha,12alpha-Tetrahydroxy-5beta-cholan-24-oic Acid; 3alpha,6alpha,7beta,12alpha-Tetrahydroxy-5beta-cholan-24-oic Aci…	[M+2Na-H]+	C24H40O6	UYVVLXVBEQAATF-WAIVXGPNSA-N; IMMADCCLTPCOKH-HNWZYOJHSA-N; WGGZRKVUOFMQHM-HPJHAEAHSA-N; WGGZRKVUOFMQHM-VCELIZGUSA-N; COCMFMBNEAMQMA-NQTCFNIESA-N; COCMFMBNEAMQMA-FOKRCTQASA-N; COCMFMBNEAMQMA-VGKGADPCSA-N; COCMFMBNEAMQMA-KREOYVNCSA-N; COCMFMBNEAMQMA-JPCGPGQUSA-N; COCMFMBNEAMQMA-XEGXWRQYSA-N; COCMFMBNEAMQMA-OGAWIUPOSA-N; COCMFMBNEAMQMA-ZGZKPZGFSA-N; RFSKRKUKTCLIAV-OWXKUJNZSA-N; KAHZQJKLALFAGB-RSEAUNJ…
469.256	446.267	1		LMFA02000382	Solacetal B	[M+Na]+	C26H38O6	DNRPVMBGWBVXOO-QFDBAHOHSA-N
469.256	468.249	1	PG 15:1	LMGP04050018	PG(15:1(9Z)/0:0)	[M+H]+	C21H41O9P	WECFZWMCSXUKNW-SLVIYJBESA-N
469.258	436.225	2		LMPK12140344; LMPK12140345	Lespedezaflavanone F; Lespedezaflavanone G	[M+CH4O+H]+	C27H32O5	WGAIGQOQWHEZHO-UHFFFAOYSA-N; BEIJZISKRUUKGP-UHFFFAOYSA-N
469.258	486.262	4		LMST01160001; LMST01160033; LMST01160051; LMST01160053	15beta-Hydroxynicandrin B; Withaperuvin C; Withasomniferol D; Withalongolide A	[M+H-H2O]+	C28H38O7	PXNLYJYFBSKVBN-QXWXSVGDSA-N; IBJZGHYOMSKIJB-TWLFGGHSSA-N; HEUIRMHYIFJVNS-SFQAJKIESA-N; FJMXKFSOKLFYRC-CKNDUULBSA-N
469.261	936.508	1		LMGL05010036	Arabidopside C	[M+2H]2+	C49H76O17	GXTGTCSHGJLVPW-LMHPMGQISA-N
469.262	390.241	3		LMFA03010202; LMST01120003; LMST01120008	15R-PGA2 methyl ester, 15-acetate; gitoxigenin; Digoxigenin	[M+C2H6OS+H]+	C23H34O5	KURMKPDMINCWHJ-QPBHISEGSA-N; PVAMXWLZJKTXFW-VQMOFDJESA-N; SHIBSTMRCDJXLN-KCZCNTNESA-N
469.264	456.241	2		LMPR0104010008; LMPR0104010017	Phytyl diphosphate; phytyl diphosphate	[M+2Li-H]+	C20H42O7P2	ITPLBNCCPZSWEU-PYDDKJGSSA-N; ITPLBNCCPZSWEU-HMMYKYKNSA-N
469.265	424.294	1		LMFA08020215	N-(17-hydroxy-9,12-octadecadienoyl)-glutamine	[M+2Na-H]+	C23H40N2O5	JPDHHIDMPUIHBY-YHIZTDPQSA-N
469.267	424.295	1	PA O-18:0	LMGP10060004	PA(O-18:0/0:0)	[M+2Na-H]+	C21H45O6P	HUUYDUFSUADEJQ-OAQYLSRUSA-N
469.267	430.304	1		LMFA08020283	lipid 430	[M+K]+	C22H42N2O6	VCTUHENJCLPYPI-GGYWPGCISA-N
469.269	424.298	7		LMPK13070031; LMST01031090; LMST01031155; LMST01031193; LMST01160004; LMST01160056; LMST03020312	Cuminone I; Norselic acid C; Talarosterone; (22E,24R)-9alpha,15alpha-dihydroxyergosta-4,6,8(14),22-tetraen-3-one; Minabeolide-3; Sinubrasolide L; (22E,24E,26E)-1alpha,26b-dihydroxy-22,23,24,25,26,26a-hexadehydro-26a,26b-dihomo-27-norvitamin D3	[M+2Na-H]+	C28H40O3	ZOXIBXOMKIOCBD-NQLNTKRDSA-N; JHPMFVKZPIBTMK-PBWAOFFKSA-N; APUOKZOJSMYJCH-RKVYFYKZSA-N; ZYMLXUQIZWMDND-SMDPGSKESA-N; NGVZICUXTBJFIV-NRXNXPQTSA-N; PUFLTJAOMGFPSC-UZPHHUJESA-N; DHSBJCJEENJGKO-QDVNLBANSA-N
469.27	424.299	1		LMST03020616	2alpha-Fluoro-19-nor-22-oxa-1alpha,25-dihydroxyvitamin D3	[M+2Na-H]+	C25H41FO4	IWGFRYMZFYVCFY-AQDMPPKVSA-N
469.271	486.275	1	PA 22:4	LMGP10050020	PA(22:4(7Z,10Z,13Z,16Z)/0:0)	[M+H-H2O]+	C25H43O7P	KSDVXYAHZXLGDS-XSQXPFHXSA-N
469.271	430.308	36		LMST01010120; LMST01010252; LMST01010261; LMST01010339; LMST01010341; LMST01010500; LMST01080011; LMST01080014; LMST01080024; LMST01080025; LMST01080038; LMST01080041; LMST01080042; LMST01080044; LMST01080049; LMST01080063; LMST01090001; LMST01090010; LMST03020181; LMST03020182; LMST03020183; LMST03020184; LMST03020185; LMST03020186; LMST03020187; LMST03020188; LMST03020189; LMST03020190; LMST030…	3beta-Hydroxy-5alpha,6alpha-epoxy-9-oxo-9,10-seco-5-cholest-7-en-11-al; 5alpha,9alpha-epidioxy-8,14alpha-epoxy-cholest-6-en-3beta-ol ; 3beta,5alpha,9alpha-trihydroxycholesta-7,14-dien-6-one ; 12beta,16beta,20alpha-trihydroxy-cholest-1,4-dien-3-one; Cryptogenin; Verrucorosteroid C; Yuccagenin; Hecogenin; Solagenin; Sisalagenin; Ruscogenin; Pennogenin; Prazerigenin A; Epiruscogenin; Convallamarogen…	[M+K]+	C27H42O4	HWTUUAJZGNFIHU-AUZHTAODSA-N; QFGKEMFICOJHFF-NMURLUPSSA-N; LWZRFRLSISCLQC-LOVAIWNMSA-N; VMYXEDHXCHZEOG-KFXBGMTHSA-N; GDKGOXUWEBGZBY-WQTURIIHSA-N; SSWUHYZKGADEQL-DASMMZJESA-N; ORXKASWXOVPKDV-UBWBUNFISA-N; QOLRLLFJMZLYQJ-LOBDNJQFSA-N; KALHZODBSBGPIA-VIWRHHLTSA-N; QOLRLLFJMZLYQJ-KYRQEAISSA-N; QMQIQBOGXYYATH-IDABPMKMSA-N; SYYHBUHOUUETMI-WJOMMTHPSA-N; WWHAXDOZLPIUEY-SLPSHSHKSA-N; QMQIQBOGXYYATH-MFVXVVJ…
469.272	456.249	1	PG 14:0	LMGP04050012	PG(14:0/0:0)	[M+2Li-H]+	C20H41O9P	LUTDZDAPSDZVAL-RBUKOAKNSA-N
469.273	813.451	1		LMPK04000042	Troleandomycin	[M+C6H9N3+2H]2+	C41H67NO15	LQCLVBQBTUVCEQ-QTFUVMRISA-N
469.273	514.271	1		LMFA03090009	14,15-HxA3-D(11S)	[M+H-CH2O2]+	C25H42N2O7S	PPVZAWNVARPNML-FSHNSKAYSA-N
469.278	456.255	1		LMST05020015	lithocholic acid sulfate	[M+2Li-H]+	C24H40O6S	AXDXVEYHEODSPN-HVATVPOCSA-N
469.28	468.272	3		LMFA03010099; LMST05010004; LMST05010039	18-acetoxy-PGF2alpha-11-acetate methyl ester; 3alpha-androstanediol glucuronide; 3-alpha-androstanediol glucuronide	[M+H]+	C25H40O8	DILYBEDJTMAIIY-IJALTSKHSA-N; GYNWSIBKBBWJJW-WWLGJQRMSA-N; GYNWSIBKBBWJJW-PAXPDMBVSA-N
469.28	486.283	1	MGMG 16:3	LMGL04010009	MGMG(16:3(7Z,10Z,13Z)/0:0)	[M+H-H2O]+	C25H42O9	PSRSTOVXIJTKGG-DKFDWSOISA-N
469.283	390.262	2		LMFA13040049; LMFA13040077	bhas#24; bhos#24	[M+C2H6OS+H]+	C20H38O7	UXIWWNCPRZIUAB-XGZVRMHOSA-N; OEUPNEHVNNGMKN-VAVNGKDRSA-N
469.284	456.26	2		LMFA01090095; LMFA01090103	6-bromo-23-methyl-tetracosa-5E,9Z-dienoic acid; 6-bromo-pentacosa-5E,9Z-dienoic acid	[M+2Li-H]+	C25H45BrO2	JWANDAJURWLYSL-NDOKMQEHSA-N; VRACWEMNOVUYQJ-YIRKJRPPSA-N
469.284	392.365	8		LMFA01020357; LMFA01020358; LMFA01030133; LMFA01030424; LMFA01030425; LMFA01030876; LMFA01031123; LMFA07010656	25:2(5Z,9Z)(24Me); 25:2(5Z,9Z)(23Me); 17,20-hexacosadienoic acid; 5,9-hexacosadienoic acid; 5Z,9Z-hexacosadienoic acid; 26:2(9Z,19Z); 17Z,21Z-hexacosadienoic acid; 4-Methyl-3-heptyl linoleate	[M+2K-H]+	C26H48O2	GCCXBHCBVGHCBF-CVQIAKFNSA-N; AMUGDUPSOQKGLS-CVQIAKFNSA-N; LXCFWFXRQOXBHW-AVQMFFATSA-N; IEXIHWCBQMQDHC-KEIUHOJNSA-N; IEXIHWCBQMQDHC-BJVJUIIASA-N; YMHPJRHPJJCCMD-GROAESOISA-N; KZUMDSZMHVFWIB-WBHJMADESA-N; MYBYIJWCTLITRC-HDXUUTQWSA-N
469.288	486.292	1		LMFA08020053	N-(2'-(4-benzenesulfonamide)-ethyl) arachidonoyl amine	[M+H-H2O]+	C28H42N2O3S	PCSYNZSWISKYPW-DOFZRALJSA-N
469.292	468.285	2		LMST03020098; LMST03020099	(22E)-(25R)-26,26,26-trifluoro-1alpha,25-dihydroxy-22,23-didehydrovitamin D3; (22E)-(25S)-26,26,26-trifluoro-1alpha,25-dihydroxy-22,23-didehydrovitamin D3	[M+H]+	C27H39O3F3	UOZVIQWXUMJXHC-HNZKQKRBSA-N; UOZVIQWXUMJXHC-GIMXBCRESA-N
469.292	446.303	14		LMST01010283; LMST01010471; LMST01080030; LMST01080039; LMST01080095; LMST03020193; LMST03020194; LMST03020195; LMST04030150; LMST04030243; LMST04030247; LMST04030249; LMST04030257; LMST04030260	Pinnasterol; 14-deoxydacryhainansterone; Protometagenin; Karatavegenin C; Asparacemosone A; (23S,25R)-1alpha,25-dihydroxyvitamin D3 26,23-lactol / (23S,25R)-1alpha,25-dihydroxycholecalciferol 26,23-lactol; (23R)-1alpha,23,25-trihydroxy-24-oxovitamin D3 / (23R)-1alpha,23,25-trihydroxy-24-oxocholecalciferol; (23S)-1alpha,23,25-trihydroxy-24-oxovitamin D3 / (23S)-1alpha,23,25-trihydroxy-24-oxocholec…	[M+Na]+	C27H42O5	NBEQHHTVOOYUFN-KQLITFJUSA-N; JXCJJXRHDADRNR-DPLZVJLISA-N; NYHXCNKVSOIARD-MHJWWLGRSA-N; AJYSEUOXJDRNAO-YUXULVBESA-N; SQTYSHWHBHLUME-ROYKOVQBSA-N; IYBKBIPCYPEBEW-VYZDORMZSA-N; ARRIBDAUGOLZSJ-GWHUNVOHSA-N; ARRIBDAUGOLZSJ-LOLJMGAMSA-N; PEIQVFBLXUEBGA-HMRLIYTKSA-N; PEIQVFBLXUEBGA-GJKGPBNHSA-N; JZZVPWQJIWZQQG-WVJJBTFRSA-N; RJOIOUAJASFEIW-UOQBUNJGSA-N; JZZVPWQJIWZQQG-GYVMWVKVSA-N; JZZVPWQJIWZQQG-PEEBXKH…
469.292	436.259	3	PA 18:1	LMGP10050008; LMGP10050014; LMGP10050045	PA(18:1(9Z)/0:0); PA(0:0/18:1(9Z)); lysophosphatidic acid	[M+CH4O+H]+	C21H41O7P	WRGQSWVCFNIUNZ-GDCKJWNLSA-N; ZOOLJLSXNRZLDH-GDCKJWNLSA-N; WRGQSWVCFNIUNZ-UHFFFAOYSA-N
469.292	450.275	1	PA 19:1	LMGP10050025	PA(19:1(9Z)/0:0)	[M+H2O+H]+	C22H43O7P	PBTCGPITOGPANY-KUFMOJEASA-N
469.292	468.285	1	PG P-16:0	LMGP04070003	PG(P-16:0/0:0)	[M+H]+	C22H45O8P	JJEPXEYYUADMMO-UBUYBAOQSA-N
469.293	430.329	3		LMFA07011020; LMFA13040023; LMFA13040066	Sorbitan stearate; ascr#32; oscr#32	[M+K]+	C24H46O6	HVUMOYIDDBPOLL-UHFFFAOYSA-N; SRGDNDRZLIZKNJ-AQKHVRLOSA-N; IBSHVVRARSKTDE-JVNMPXIPSA-N
469.294	936.573	6	PI 42:7	LMGP06010525; LMGP06010586; LMGP06010644; LMGP06010749; LMGP06010778; LMGP06010805	PI(20:1(11Z)/22:6(4Z,7Z,10Z,13Z,16Z,19Z)); PI(20:3(8Z,11Z,14Z)/22:4(7Z,10Z,13Z,16Z)); PI(20:5(5Z,8Z,11Z,14Z,17Z)/22:2(13Z,16Z)); PI(22:2(13Z,16Z)/20:5(5Z,8Z,11Z,14Z,17Z)); PI(22:4(7Z,10Z,13Z,16Z)/20:3(8Z,11Z,14Z)); PI(22:6(4Z,7Z,10Z,13Z,16Z,19Z)/20:1(11Z))	[M+2H]2+	C51H85O13P	OQVHMSJESJFKSW-MWGCPXJKSA-N; FDCPTJFIJVEWMV-FMGZDFPRSA-N; NGWSYZILFBWDDQ-SJADILJPSA-N; WEEYUFWAKGGCII-NAEUIYOSSA-N; XVHMZXJFADBCJG-GYZCBECRSA-N; RUYGOHQGCYICTF-VBGXCXJHSA-N
469.295	436.261	1		LMST01160034	Paraminabeolide A	[M+CH4O+H]+	C28H36O4	TXZGYZBGLCFIQO-JFDBTBFLSA-N
469.295	486.298	2		LMST01080099; LMST02030121	(25R)-12beta-acetyl-17alpha-hydroxyspirost-4-en-3-one; Hydrocortisone cypionate	[M+H-H2O]+	C29H42O6	HHCVYWVYZQZTGU-KFRJKGBGSA-N; DLVOSEUFIRPIRM-KAQKJVHQSA-N
469.295	514.293	4		LMPR0104300002; LMST01010110; LMST01010413; LMST01160024	(-)-Euphomine A; Cucurbitacin I; Ganoweberianic acid A; Exodeconolide D	[M+H-CH2O2]+	C30H42O7	CUWPNVIPGKLCJJ-CYMHBGLUSA-N; NISPVUDLMHQFRQ-MKIKIEMVSA-N; KIJCKCLHIXLFEW-XYLHHUSESA-N; IBFURTOWZFRWTN-COBDSQEJSA-N
469.298	936.581	2	DGDG 36:6	LMGL05010063; LMGL05010084	DGDG(18:3(9Z,12Z,15Z)/18:3(6Z,9Z,12Z)); DGDG(18:3(9Z,12Z,15Z)/18:3(9Z,12Z,15Z))	[M+2H]2+	C51H84O15	UBCNVHMEEQXGSB-HUDYVLETSA-N; KDYAPQVYJXUQNY-OPHDRXFHSA-N
469.298	436.265	1		LMST03020031	1alpha-hydroxy-24-methylsulfonyl-25,26,27-trinorvitamin D3	[M+CH4O+H]+	C25H40O4S	IRUYUHAKUCMYEC-COOBJOAZSA-N
469.298	514.296	3		LMST05020034; LMST05020054; LMST05020061	eurysterol A sulfonic acid; Gracilosulfate C; Lamellosterol B	[M+H-CH2O2]+	C27H46O7S	MWTQCWZOXMULHF-QZSJCTLHSA-N; HMBXCOGSOICQBC-ONRXLPROSA-N; FXEHCLUAZFWHLM-QEOZPHLQSA-N
469.298	390.277	54		LMPR02020077; LMST04010146; LMST04010147; LMST04010148; LMST04010149; LMST04010150; LMST04010151; LMST04010152; LMST04010153; LMST04010154; LMST04010155; LMST04010156; LMST04010157; LMST04010158; LMST04010159; LMST04010160; LMST04010161; LMST04010162; LMST04010163; LMST04010164; LMST04010165; LMST04010166; LMST04010167; LMST04010168; LMST04010169; LMST04010171; LMST04010214; LMST04010216; LMST040…	alpha-carboxydimethyloctylhydroxychroman; 3alpha-Hydroxy-6-oxo-5beta-cholan-24-oic Acid; 3beta-Hydroxy-6-oxo-5beta-cholan-24-oic Acid; 3alpha-Hydroxy-6-oxo-5alpha-cholan-24-oic Acid; 3beta-Hydroxy-6-oxo-5alpha-cholan-24-oic Acid; 7-oxolithocholic acid; 3beta-Hydroxy-7-oxo-5beta-cholan-24-oic Acid; 3beta-Hydroxy-7-oxo-5alpha-cholan-24-oic Acid; 3alpha-Hydroxy-11-oxo-5beta-cholan-24-oic Acid; 3beta…	[M+C2H6OS+H]+	C24H38O4	CUGVBZDXUTZXJO-JRLRZGBRSA-N; JWZBXKZZDYMDCJ-IJPFKRJSSA-N; JWZBXKZZDYMDCJ-WSMXITNFSA-N; JWZBXKZZDYMDCJ-NYGMMZBPSA-N; JWZBXKZZDYMDCJ-CXVAWJKUSA-N; DXOCDBGWDZAYRQ-AURDAFMXSA-N; DXOCDBGWDZAYRQ-QCXZXCEPSA-N; DXOCDBGWDZAYRQ-KRYSTCSFSA-N; YGKAXBKDNMYWFU-FATIAYPPSA-N; YGKAXBKDNMYWFU-HKFWWWNPSA-N; CVNYHSDFZXHMMJ-VPUMZWJWSA-N; CVNYHSDFZXHMMJ-KIHIVPLQSA-N; WMUMZOAFCDOTRW-RXTDITKTSA-N; IJKCGHHONSZERK-MOSSOHA…
469.305	424.334	1		LMPR02020054	alpha-tocotrienol	[M+2Na-H]+	C29H44O2	RZFHLOLGZPDCHJ-XZXLULOTSA-N
469.308	450.29	1		LMST03020072	24-(dimethoxyphosphoryl)-25,26,27-trinorvitamin D3	[M+H2O+H]+	C26H43O4P	RIPZEXCMHPWQRJ-OBGOKZPCSA-N
469.308	430.345	53		LMST01010228; LMST01010338; LMST01031062; LMST01031067; LMST01031068; LMST01031070; LMST01031108; LMST01031124; LMST01031144; LMST01031161; LMST01031210; LMST01031212; LMST01031213; LMST01031231; LMST01031261; LMST01070026; LMST03020330; LMST03020339; LMST03020340; LMST03020341; LMST03020342; LMST03020343; LMST03020344; LMST03020345; LMST03020346; LMST03020347; LMST03020348; LMST03020349; LMST030…	4alpha-carboxy-5alpha-cholesta-8-en-3beta-ol; Nebrosteroid K; 5alpha,6beta-dihydroxy-24-methylenecholestan-3-one; 24-methylene-cholest-5-en-3beta,7beta,19-triol; 24-methylene-5beta,6beta-epoxy-cholest-5-en-3beta,19-diol; 9-oxo-24-methylene-9,11-seco-cholest-5-en-3beta,11-diol; 24-methylene-cholest-5-en-3beta,17alpha,22S-triol; 6-deoxo-3-dehydroteasterone; (22E,24R)-ergosta-5,22-dien-3beta,5alpha,…	[M+K]+	C28H46O3	RODBXVVNKJCWQR-GSQAGGHASA-N; RJUFSIGCWNUVCK-ROUDTPAMSA-N; WRDZSRNTPLFBER-HNYNIOICSA-N; ASVPJZYKMFULLZ-PUCLLVMASA-N; YKYRSLZEPGSBBI-NBLWQJQZSA-N; KYURAZBDCWKPSB-CIPFQRFKSA-N; KBTPEFUFGHDLIZ-VKIAQROPSA-N; PCLHVGYGQYOJEF-YPODHHRNSA-N; ARXHRTZAVQOQEU-QYYFJRRUSA-N; FGUXDKNFOGAADF-IHICZWASSA-N; BGFRISIFIPOKIE-YFUYNSJXSA-N; DMGVMSPIKNEWJI-PTYFJGHQSA-N; CREDXYMKNYHUGY-BELGCLGYSA-N; ARXHRTZAVQOQEU-BRVLHLJ…
469.308	450.29	2		LMST03020196; LMST03020601	2alpha-chloro-1beta,25-dihydroxyvitamin D3; 2beta-chloro-1alpha,25-dihydroxyvitamin D3	[M+H2O+H]+	C27H43O3Cl	YBTPGKMEEDFQBI-CHGYUPLRSA-N; YBTPGKMEEDFQBI-FQKVRLMOSA-N
469.309	446.32	2		LMST03010011; LMST03010012	(24R)-24-fluoro-1alpha,25-dihydroxyvitamin D2; (24S)-24-fluoro-1alpha,25-dihydroxyvitamin D2	[M+Na]+	C28H43O3F	NYQPKLHIAIIMRX-ABEKVIRTSA-N; NYQPKLHIAIIMRX-MIKOUBCXSA-N
469.31	630.356	3		LMPR01070007; LMPR01070860; LMPR01070861	Peridinin; Nor-peridinin1; Nor-peridinin2	[M+H-Hexose-H2O]+	C39H50O7	UYRDHEJRPVSJFM-VSWVFQEASA-N; KQQRQKINDGGYIE-LVNJCZOPSA-N; KQQRQKINDGGYIE-SCGZQCCASA-N
469.311	456.288	3		LMST01031280; LMST01031281; LMST01160008	(22E,24R)-4alpha,5alpha-epoxyergosta-9alpha,14beta-dihydroxy-7,22-diene-3,6-dione; (22E,24R)-4alpha,5alpha-epoxyergosta-9alpha,14alpha-dihydroxy-7,22-diene-3,6-dione; Minabeolide-7	[M+2Li-H]+	C28H40O5	HCSBCEPFNYJQNT-TYHOJMISSA-N; HCSBCEPFNYJQNT-QLBKBZSBSA-N; DIXPXGJACWFTMI-MTUKHZJQSA-N
469.312	468.305	1		LMST03020146	(6RS)-6,19-epidioxy-24,24-difluoro-25-hydroxy-6,19-dihydrovitamin D3	[M+H]+	C27H42O4F2	ZFWQCKSSHUJFRW-VPTWQCGOSA-N
469.313	813.531	4	PE 42:9	LMGP02010932; LMGP02010990; LMGP02011126; LMGP02011153	PE(20:3(8Z,11Z,14Z)/22:6(4Z,7Z,10Z,13Z,16Z,19Z)); PE(20:5(5Z,8Z,11Z,14Z,17Z)/22:4(7Z,10Z,13Z,16Z)); PE(22:4(7Z,10Z,13Z,16Z)/20:5(5Z,8Z,11Z,14Z,17Z)); PE(22:6(4Z,7Z,10Z,13Z,16Z,19Z)/20:3(8Z,11Z,14Z))	[M+C6H9N3+2H]2+	C47H76NO8P	LUTNXVFWQGNCPZ-IBWOFFDZSA-N; RHMBSGJXCWTXLZ-RFJIFSDASA-N; DXEPHKZVHFZGBD-GTRATJNISA-N; KBLHEEVLFLMHIJ-WBVVUXFISA-N
469.314	446.324	2		LMFA13040045; LMFA13040065	bhas#32; bhos#32	[M+Na]+	C24H46O7	FHMZFRKIYGFIOX-RQOGSKLQSA-N; PLOMOPYTWRTKLB-YWCCWUOUSA-N
469.315	813.537	1	PI-Cer 34:0	LMSP03030036	PI-Cer(t18:0/16:0(2OH))	[M+C6H9N3+2H]2+	C40H80NO13P	UNENUCDUUNZBGE-MLGSKPDOSA-N
469.316	436.282	1		LMPR0105040002	(-)-Salvisyriacolide	[M+CH4O+H]+	C25H40O6	WCXUHQRLXBOHIU-CRPKKIMSSA-N
469.316	514.314	1	MGMG 18:3	LMGL04010022	MGMG(18:3(9Z,12Z,15Z)/0:0)	[M+H-CH2O2]+	C27H46O9	HUSISCNTLUEZCN-DTYSIQRPSA-N
469.321	392.402	1		LMFA12000224	18Z-Heptacosen-10-one	[M+2K-H]+	C27H52O	VSDSMPLLDJUGIM-PFONDFGASA-N
469.322	936.63	1	6-Ac-Glc-GP 38:0	LMGP14010004	6-Ac-Glc-GP(18:0/20:0)	[M+2H]2+	C49H93O14P	DSHVCPCRTVONJU-BWFXXPIMSA-N
469.322	456.299	1		LMFA08020129	N-docosahexaenoyl glutamine	[M+2Li-H]+	C27H40N2O4	WBPJNGNLQDHVDT-PJEZTNATSA-N
469.323	813.552	12	PS 38:3	LMGP03010224; LMGP03010334; LMGP03010357; LMGP03010385; LMGP03010413; LMGP03010518; LMGP03010519; LMGP03010541; LMGP03010570; LMGP03010600; LMGP03010763; LMGP03010885	PS(16:1(9Z)/22:2(13Z,16Z)); PS(18:1(9Z)/20:2(11Z,14Z)); PS(18:2(9Z,12Z)/20:1(11Z)); PS(18:3(6Z,9Z,12Z)/20:0); PS(18:3(9Z,12Z,15Z)/20:0); PS(20:0/18:3(6Z,9Z,12Z)); PS(20:0/18:3(9Z,12Z,15Z)); PS(20:1(11Z)/18:2(9Z,12Z)); PS(20:2(11Z,14Z)/18:1(9Z)); PS(20:3(8Z,11Z,14Z)/18:0); PS(22:2(13Z,16Z)/16:1(9Z)); PS(18:0/20:3(8Z,11Z,14Z))	[M+C6H9N3+2H]2+	C44H80NO10P	HLTSLFKLCKEHJR-FQQDVVKSSA-N; OAUIATRHRWHGPG-FWRYTQSPSA-N; VWHSHGFRVURWCT-UCOHOOIHSA-N; UWAHBZFLKDLJMW-ZPEODDJRSA-N; BQBTWCBZEKRLFP-BGFRNLFWSA-N; NHTMKGWJPRGNPO-BAUWVHFXSA-N; YADPLOXKGSZJMY-BGFRNLFWSA-N; FCLNGSFLMPNUCH-UCOHOOIHSA-N; SNOIVUPTLYIGOE-FWRYTQSPSA-N; HSHHRUKTYXRZMP-FXYHNKMMSA-N; NEIWDKNMKGQQHO-FQQDVVKSSA-N; LIBQKAKFGGIIDU-NVSSCHKGSA-N
469.326	424.355	3	FAHFA 26:1	LMFA07090134; LMFA07090135; LMFA07090136	FAHFA(14:1(7Z)1/3-O-12:0); FAHFA(16:1(9Z)1/3-O-10:0); FAHFA(10:0/3-O-16:1(9Z)	[M+2Na-H]+	C26H48O4	KVRNNHMTWNTTSJ-SEYXRHQNSA-N; NJJSIZAZJSWBRS-QXMHVHEDSA-N; SNXMQJMUKYRDQM-SEYXRHQNSA-N
469.329	456.305	1		LMST03020647	24,24-Difluoro-1,25,26-trihydroxyvitamin D3	[M+2Li-H]+	C26H42F2O4	NVLXCHQJLPXKLB-AKYQOPFMSA-N
469.329	446.34	30		LMST01030131; LMST01031075; LMST01031076; LMST01031077; LMST01031097; LMST01031099; LMST01031186; LMST01031211; LMST01031228; LMST01031234; LMST01031259; LMST01031269; LMST01031279; LMST03020326; LMST03020375; LMST03020376; LMST03020377; LMST03020378; LMST03020379; LMST03020380; LMST03020381; LMST03020382; LMST03020383; LMST03020384; LMST03020385; LMST03020387; LMST03020389; LMST03020586; LMST030…	3-Dehydroteasterone; (20S,24S)-Thornasterol B; (20S,24R)-Thornasterol B; 22R,23S-epoxy-24S-methyl-5alpha-cholest-9(11)-en-3beta,6alpha,20S-triol; Stoloniferone K; Stoloniferone N; (22E,24R)-3beta,5alpha,6beta-trihydroxy-9,11-seco-ergosta-7,22-dien-9-one; Stylisterol B; Fomentarol B; 9-hydroxycerevisterol; Ergosta-5,25-diene-3beta,20,24S,28-tetrol; Ananstrep A; Cladiellasterol A; 1alpha,25-dihydro…	[M+Na]+	C28H46O4	SVBMASFUJDIDJC-XFJIFGBKSA-N; HIFMMQXBNMUCMW-ILAOCYPDSA-N; HIFMMQXBNMUCMW-KBULJYIYSA-N; LJBWFFAXMMVBPM-GFMLFUBMSA-N; LHCJUGVREBOUPD-AVSXZLHXSA-N; GLJKDOOTTFSYAH-NZBAGNKWSA-N; FKUSCLDRWMFGIB-XVYNIBNWSA-N; SYIBODKBOJFRIS-LOQAYGTOSA-N; RAPOCBSGSDLPRY-FGHZURRLSA-N; NYMHFYDQBMRBMB-IUMXJWHTSA-N; CZCNZAJJLQJYQR-CDZSUCCGSA-N; MLGXWUJUDAONDC-RRHWAIJUSA-N; WJIRSXNIUPWBFF-JIZBIFJASA-N; BYZUAVKYSRYSQA-WURITPQ…
469.329	450.311	2	PA P-20:0	LMGP10070001; LMGP22020004	PA(P-20:0/0:0); 1-arachidylglycerone 3-phosphate	[M+H2O+H]+	C23H47O6P	SPWZKHQASBLBQR-LJSVLAKTSA-N; YDHNYICYCXIUDK-UHFFFAOYSA-N
469.331	813.567	1		LMGP01080002	1-(8-[5]-ladderane-octanoyl)-2-(8-[3]-ladderane-octanyl)-sn-glycerophosphocholine	[M+C6H9N3+2H]2+	C48H80NO7P	PLOWNUXARBGGGG-WUYFFSJJSA-N
469.331	468.324	3		LMPR0106150012; LMPR0106150018; LMST03020448	3-oxoglycyrrhetinic acid; 3,21-dioxoolean-18-en-28-oic acid; 1alpha,25-dihydroxy-11-(3-hydroxy-1-propynyl)-9,11-didehydrovitamin D3 / 1alpha,25-dihydroxy-11-(3-hydroxy-1-propynyl)-9,11-didehydrocholecalciferol	[M+H]+	C30H44O4	QGWDYPREORDRIT-LPXJIFNVSA-N; RKRGWMZAXCZBPG-AECKPYPVSA-N; NJUJRWBCZZOGPP-WNBCMPCPSA-N
469.331	486.335	6		LMPR0106140010; LMPR0106150025; LMPR0106150032; LMPR0106150037; LMPR0106150041; LMPR0106180010	3alpha,23-dihydroxy-30-oxolup-20(29)-en-28-oic acid; Bassic acid; Gypsogenic acid; Quillaic acid; Cincholic acid; Actinidic acid	[M+H-H2O]+	C30H46O5	QFMLBJPCQONEAF-UMQPZAPUSA-N; FJGGNIPUSLFYJJ-NIOQJKBVSA-N; PAIBKVQNJKUVCE-JUENUIDLSA-N; MQUFAARYGOUYEV-UAWZMHPWSA-N; NGAUATZUWHZXEK-NLCQKWKWSA-N; FFMVHFPLIIYYNC-QXIFDOFRSA-N
469.335	390.313	7		LMPK03000096; LMST03020032; LMST03020566; LMST03020567; LMST03020568; LMST03020569; LMST04070035	3S-hydroxy-4R-methyl-2S-(n-eicos-11'-yn-19'-enyl)butanolide; 1,25-dihydroxy-2,4-dinor-1,3-secovitamin D3; 1alpha,25-dihydroxy-3-deoxy-19-nor-22-oxavitamin D3; 1beta,25-dihydroxy-3-deoxy-19-nor-22-oxavitamin D3 / 1beta,25-dihydroxy-3-deoxy-19-nor-22-oxacholecalciferol; 25-dihydroxy-19-nor-22-oxa-3-epivitamin D3; 25-dihydroxy-19-nor-22-oxavitamin D3 / 25-dihydroxy-19-nor-22-oxacholecalciferol; Homo…	[M+C2H6OS+H]+	C25H42O3	JFAPEZBOYBDCPU-SGNDLWITSA-N; SJNUNWPABBITOQ-KTZDGRMWSA-N; RTFHONCBOHAFCK-UTLSPHFGSA-N; RTFHONCBOHAFCK-PSJQDJMRSA-N; RTFHONCBOHAFCK-VIBREFKOSA-N; RTFHONCBOHAFCK-LUNNJSPDSA-N; KIRMEPQLDNGRBP-ULCLHEGSSA-N
469.336	895.63	3	PS 44:4	LMGP03010724; LMGP03010784; LMGP03010813	PS(22:0/22:4(7Z,10Z,13Z,16Z)); PS(22:2(13Z,16Z)/22:2(13Z,16Z)); PS(22:4(7Z,10Z,13Z,16Z)/22:0)	[M+C2H3N+2H]2+	C50H90NO10P	ROWSXIGDWMCREB-FFXBEOGSSA-N; XTKLHBSWGQVLTF-JUGOELLVSA-N; FSHWBJFDEBMUAT-JRLJFDQYSA-N
469.34	450.322	1		LMSP01060003	C17 sphingosine-1-phosphocholine	[M+H2O+H]+	C22H47N2O5P	AAERQLSYRRXFMA-FYBNUODKSA-N
469.341	936.667	4	PI 41:0	LMGP06010443; LMGP06010492; LMGP06010661; LMGP06010683	PI(19:0/22:0); PI(20:0/21:0); PI(21:0/20:0); PI(22:0/19:0)	[M+2H]2+	C50H97O13P	OVPJSGUMDOBFRL-UGEQKCBOSA-N; DQRTZDABQWWHCP-UGEQKCBOSA-N; FYBACFDKSRFMNQ-UGEQKCBOSA-N; SPZKKAIBJVXRJN-UGEQKCBOSA-N
469.342	424.371	4		LMST01030107; LMST01040268; LMST01050018; LMST01060032	4alpha,14alpha-dimethyl-24-methylene-cholest-7,9(11)-dien-3beta-ol; Craterol B; 24-isopropenyl-22E-dehydrocholesterol; Gorgostan-5,25-dien-3beta-ol	[M+2Na-H]+	C30H48O	MQQBTSOGCQNWAX-VSADUBDNSA-N; AUCIWPPLYCDGLT-VIAQXFFJSA-N; BALNAVKTUKBYSD-KVNPXXKRSA-N; ZYTBXNAKIWUFKQ-PVNJCSFGSA-N
469.342	468.335	1		LMFA08020096	N-oleoyl tryptophan	[M+H]+	C29H44N2O3	XAKJNQLDKZLAKM-ZDQMOETHSA-N
469.344	430.381	14		LMFA01140072; LMPR02020001; LMST01010203; LMST01010233; LMST01030143; LMST01031242; LMST01031246; LMST01031247; LMST01040195; LMST01040258; LMST01040277; LMST03020441; LMST03020442; LMST03020443	23-phenyl tricosanoic acid; alpha-tocopherol; 4beta-(hydroxymethyl)-4alpha-methyl-5alpha-cholest-7-en-3beta-ol; 4alpha-hydroxymethyl-4beta-methyl-5alpha-cholesta-8-en-3beta-ol; 4alpha,24beta-Dimethyl-5alpha-cholest-22-en-3beta-4beta-diol; 7alpha-methoxy-ergosta-5-ene-3beta-ol; 4alpha-Methyl-24-methylene-5alpha-cholestane-3beta,8beta-diol; 4alpha-Methyl-5alpha-cholest-22E-en-3beta,8beta-diol; 22S-…	[M+K]+	C29H50O2	ODISDFBIRZIIOH-UHFFFAOYSA-N; GVJHHUAWPYXKBD-IEOSBIPESA-N; DWEXIFLNCXYYAA-QQHSWTODSA-N; UVSRXDFMOZKKGE-WKYRUEGDSA-N; OEVFKRDHFSJHRT-JZRGGEQASA-N; ZBSBIRUYAOCBGI-YJCHKMCDSA-N; AJCLHWNOXUABDO-JXSYNQLRSA-N; HFFKALPFKFKTNP-KZFGKNHUSA-N; YCZQDKIUGZGCAN-REJZWNMHSA-N; SXJVFYZNUGGHRG-GDDJFQTCSA-N; IXBBLFXYJJQHCR-OEQCUGFGSA-N; XLEDFPGAWKXGKL-HADSMPNGSA-N; XLEDFPGAWKXGKL-PYLMYQOFSA-N; XLEDFPGAWKXGKL-YCCSHRS…
469.346	486.35	1		LMFA05000737	Triangulyne G	[M+H-H2O]+	C34H46O2	OURGQUMQIFPFJQ-DNEWNMTGSA-N
469.348	456.324	10		LMST01031183; LMST01040191; LMST01040192; LMST01100012; LMST03020398; LMST03020399; LMST03020400; LMST03020401; LMST03020593; LMST03020594	(22E,24R)-6alpha-methoxy-7alpha,15beta-dihydroxyergosta-4,8(14),22-triene-3-one; Norselic acid B; Norselic acid D; (25R)-12alpha-hydroxy-24R,26R-dimethyl-26,27-cyclo-cholest-4-en-3,6-dione; (22S)-1alpha,22,25-trihydroxy-26,27-dimethyl-23,23,24,24-tetradehydrovitamin D3 / (22S)-1alpha,22,25-trihydroxy-26,27-dimethyl-23,23,24,24-tetradehydrocholecalciferol; (22R)-1alpha,22,25-trihydroxy-23,24-tetra…	[M+2Li-H]+	C29H44O4	GGRLGVSMJUADMI-RDLMCVQJSA-N; KTOLWQCZNYCQTO-SHAFGOBASA-N; FQQBBMUNHBMJPB-QEYQUZSWSA-N; CCQDDFQSXHNPBD-DZNVSCBGSA-N; QTQPODIWHQDUFX-NZTAYOLOSA-N; QTQPODIWHQDUFX-LOIPRMGTSA-N; ULVPOFJOULFKJV-CPVFFCQCSA-N; ULVPOFJOULFKJV-KXMXVMHSSA-N; VCLPJMLQLXISEJ-LTNBWTJJSA-N; HFSILROUTYIQKM-LTNBWTJJSA-N
469.349	436.315	5		LMST03020137; LMST03020138; LMST03020139; LMST03020140; LMST03020141	24,24-difluoro-1alpha-hydroxyvitamin D3; 4,4-difluoro-1alpha-hydroxyvitamin D3; (5Z)-4,4-difluoro-1alpha--hydroxyvitamin D3 / (5Z)-4,4-difluoro-1alpha--hydroxycholecalciferol; 23,23-difluoro-25-hydroxyvitamin D3; 24,24-difluoro-25-hydroxyvitamin D3	[M+CH4O+H]+	C27H42O2F2; C27H42F2O2	IAMSSYQGDXZKMX-VPNMKRJMSA-N; QVGZNWYNOVNFGG-PZDMXMQUSA-N; QVGZNWYNOVNFGG-DXRVIWARSA-N; QHPKSIWDAYRSIM-CMOHYRQESA-N; LRNVEDCUBISUTC-CMOHYRQESA-N
469.352	436.319	6		LMST04020030; LMST04020034; LMST04020037; LMST04020038; LMST04020039; LMST04020041	Dihomocholic acid; Dihomohyocholic acid; Dihomo-alpha-muricholic acid; Dihomo-beta-muricholic acid; Dihomo-omega-muricholic acid; Dihomoavicholic acid	[M+CH4O+H]+	C26H44O5	MLGBVVWQFBWIGT-HZAMXZRMSA-N; AYIHMMDCOCFTKB-QZEPYOAJSA-N; AYIHMMDCOCFTKB-QQXJNSDFSA-N; AYIHMMDCOCFTKB-UZUDEGBHSA-N; AYIHMMDCOCFTKB-SYCKBGHMSA-N; UVPXQNAFSCJRMX-GQILHKQBSA-N
469.352	450.335	24		LMST01010490; LMST01031208; LMST04030001; LMST04030046; LMST04030061; LMST04030062; LMST04030063; LMST04030070; LMST04030082; LMST04030084; LMST04030151; LMST04030152; LMST04030155; LMST04030181; LMST04030182; LMST04030183; LMST04030187; LMST04030188; LMST04030202; LMST04030203; LMST04030204; LMST04030205; LMST04030206; LMST04030238	Menellsteroid E; Certonardosterol L; 3alpha,7alpha,12alpha-trihydroxy-5beta-cholestanoic acid; 3beta,7alpha,12alpha-Trihydroxy-5alpha-cholestan-26-oic acid; 3alpha,12alpha,22-Trihydroxy-5beta-cholestan-26-oic acid; 3alpha,7alpha,24-Trihydroxy-5beta-cholestan-26-oic acid; 3beta,7alpha,12alpha-Trihydroxy-5beta-cholestan-26-oic acid; 3alpha,7alpha,12alpha-Trihydroxy-5alpha-cholestan-26-oic acid; 5-C…	[M+H2O+H]+	C27H46O5	VHCYJFKVLONIKQ-QVGUAEFPSA-N; AKZQHZDCJDFVJI-KUMFZVSSSA-N; CNWPIIOQKZNXBB-VCVMUKOKSA-N; CNWPIIOQKZNXBB-MYOOIZGQSA-N; NKHARVSPBOBBTD-MFZMKPEQSA-N; MCVJTZAENNGXTM-OYCVBOJLSA-N; CNWPIIOQKZNXBB-XTZASNGSSA-N; CNWPIIOQKZNXBB-AMPWAIRWSA-N; SNQPKFZFBIAYOD-YQDHNXBKSA-N; LAAPHFOFJAOLPG-LZNJQSEKSA-N; CNWPIIOQKZNXBB-WBYPBBSPSA-N; CNWPIIOQKZNXBB-TVOMGIAASA-N; MZWYIFQIBJLCBI-OYYINRPOSA-N; CNWPIIOQKZNXBB-GPOFEMN…
469.352	630.398	1		LMST05050015	Kurilensoside F	[M+H-Hexose-H2O]+	C33H58O11	SFKLBZDYZMNXCK-FVIGSPGCSA-N
469.352	468.345	9		LMST01010292; LMST01010325; LMST01010340; LMST04030005; LMST04030006; LMST04030007; LMST04030030; LMST04030040; LMST04030173	Herbasterol; (25S)-5alpha-cholestan-3beta,6alpha,8beta,15alpha,16beat,26-hexol; (25S)-5alpha-cholestan-3beta,6alpha,8,15beta,16beta,26-hexol; Arapaimol-B; 5alpha-Dermophol; 5beta-Dermophol; 5beta-Cholestane-3alpha,7alpha,12alpha,24,25,26-hexol; 5beta-Cholestane-3alpha,7alpha,12alpha,24,26,27-hexol; 5beta-scymnol	[M+H]+	C27H48O6	UWPWCNUBZQKCGV-YJJKLKRJSA-N; JBQJBUSSZCBEON-WNSLYAHASA-N; JBQJBUSSZCBEON-VCPUBHNASA-N; MHKBMAGLFQUWNK-WFCMISQWSA-N; HPLSPEXKVCTFLL-WBDPMGSVSA-N; HPLSPEXKVCTFLL-JGSYMWHOSA-N; BUVRTWKYVCCTJS-XZDMGHEHSA-N; DIPHJTHZUWDJIK-SWGMEOGHSA-N; DIPHJTHZUWDJIK-JPLAUYQNSA-N
469.357	392.438	1		LMFA11000324	1-Octacosene	[M+2K-H]+	C28H56	QEXZDYLACYKGOM-UHFFFAOYSA-N
469.359	936.703	1	PI O-42:0	LMGP06020070	PI(O-20:0/22:0)	[M+2H]2+	C51H101O12P	NDVSKYSVMXZWPO-DRQCLBSKSA-N
469.359	813.625	25	PC 38:2; PE 41:2	LMGP01010788; LMGP01010789; LMGP01010790; LMGP01010791; LMGP01010792; LMGP01010793; LMGP01010843; LMGP01011296; LMGP01011472; LMGP01011495; LMGP01011575; LMGP01011607; LMGP01011630; LMGP01011774; LMGP01011817; LMGP01011846; LMGP01011962; LMGP01012011; LMGP01012041; LMGP02010790; LMGP02010820; LMGP02010896; LMGP02011008; LMGP02011058; LMGP02011088	PC(18:0/20:2(11Z,14Z)); PC(18:0/20:2(5Z,11Z)); PC(18:0/20:2(5Z,14Z)); PC(18:0/20:2(5Z,8Z)); PC(18:0/20:2(8Z,11Z)); PC(18:0/20:2(8Z,14Z)); PC(18:1(11Z)/20:1(13Z)); PC(20:0/18:2(9Z,12Z)); PC(16:0/22:2(13Z,16Z)); PC(16:1(9Z)/22:1(11Z)); PC(17:2(9Z,12Z)/21:0); PC(18:1(9Z)/20:1(11Z)); PC(18:2(9Z,12Z)/20:0); PC(19:1(9Z)/19:1(9Z)); PC(20:1(11Z)/18:1(9Z)); PC(20:2(11Z,14Z)/18:0); PC(21:0/17:2(9Z,12Z)); P…	[M+C6H9N3+2H]2+	C46H88NO8P	ZQLPLCXRBVPKGP-UHKGRJRRSA-N; KVTSBDOCYPVEQK-OVCRSBCDSA-N; FWAJKMGKERWLFE-GMCQBSKYSA-N; GLXDNQSTXPWTMM-XAWGDAPISA-N; YGEHJSBWZWFTJH-HGRODOKNSA-N; FDNCKVBUEGZSGQ-ASCACOAISA-N; AJYXDMLIYIHUFX-ZLSPUOOPSA-N; KXXLFCAPKGRXBT-FMJYHZMHSA-N; YDPRTRLGCLYYCF-PCBXQKGDSA-N; FZCHJCBESNQFKL-WZRXZVJMSA-N; BSOXXBMDRQUWHA-SCABDWIFSA-N; JLDQDLKBBDQYDE-WWUFLCHTSA-N; IMVSFXGBZBLWFA-FMJYHZMHSA-N; HJYITXYOCDILBF-VKZKRGE…
469.365	446.376	6		LMPR02020075; LMST01031113; LMST01031249; LMST01040177; LMST01040188; LMST01040270	13'hydroxy-alpha-tocopherol; Nebrosteroid M; 4alpha-Methyl-5alpha-cholest-22E-en-3beta,8beta,11beta-triol; 24-hydroperoxy-24-vinylcholesterol; 24-ethyl-5alpha-cholest-25-en-3alpha,12alpha,16alpha-triol; (20S)-Stigmasta-5-ene-3beta,7alpha,20-triol	[M+Na]+	C29H50O3	URYLCCKXLNXSRS-XIRVVSDESA-N; VFYHLCIHPSUCBD-RLMSMOSBSA-N; OUQFXLCYPPKFJT-OHIYEKGQSA-N; YVYRGSJZQBXVTI-GEDKJGFMSA-N; FMNHMKJQPJAHCG-HMZQBNBCSA-N; LFXFYKDBWOCRFD-IJSUCEOISA-N
469.368	436.334	2		LMFA05000723; LMPR0106180031	Callyspongendiol; Salvurmin B	[M+CH4O+H]+	C30H44O2	CVIVQSQJECBERF-IMVLJIQESA-N; FVDQDIJTPFIXPB-UYMQOYBOSA-N
469.368	450.35	1		LMPR02030028	phylloquinone	[M+H2O+H]+	C31H46O2	MBWXNTAXLNYFJB-NKFFZRIASA-N
469.368	630.413	1		LMST01020115	3beta,5beta,10beta,14beta-tetrahydroxy-19-norbufa-20,22-dienolide-3-(14-hydroxy-myristate	[M+H-Hexose-H2O]+	C37H58O8	KDJIHPUDGTYLFZ-GNWVSPHUSA-N
469.368	468.36	9		LMFA01031255; LMPR02030029; LMST01100036; LMST03020481; LMST03020482; LMST03020483; LMST03020484; LMST03020574; LMST03020575	(-)-Petrosynoic acid A; 3-hydroxy-2-methyl-3-phytyl-2,3-dihydro-1,4-naphthoquinone; Galaxaurol C; 1alpha,25-dihydroxy-(26,26)-(27,27)-diethanovitamin D3 / 1alpha,25-dihydroxy-(26,26)-(27,27)-diethanocholecalciferol; (22E,24E)-1alpha,25-dihydroxy-26,27-dimethyl-22,23,24,24a-tetradehydro-24a,24b-dihomovitamin D3; 1alpha,25-dihydroxy-26,27-dimethyl-22,22,23,23-tetradehydro-24a,24b-dihomovitamin D3; …	[M+H]+	C31H48O3	GQTINRSAAWYFKQ-PJJOJYBGSA-N; OOJSROHRRKVBFW-MNBFGQJISA-N; YHHXIPJQTCOGPB-CDXNRNQCSA-N; XLOOAPQXGQUZDQ-FLOOHNOFSA-N; OCFFVCHLAKVDBQ-ABOYNMQOSA-N; YRVALTBWWFWRPL-VJJGHVCOSA-N; YRVALTBWWFWRPL-DWPSERIMSA-N; AGFPTUAZIWXZFF-HGXOMGNRSA-N; AGFPTUAZIWXZFF-RWYIFVEXSA-N
469.368	936.721	5	TG 59:12	LMGL03011824; LMGL03011833; LMGL03011834; LMGL03012926; LMGL03015706	TG(17:2(9Z,12Z)/20:5(5Z,8Z,11Z,14Z,17Z)/22:5(7Z,10Z,13Z,16Z,19Z))[iso6]; TG(17:1(9Z)/20:5(5Z,8Z,11Z,14Z,17Z)/22:6(4Z,7Z,10Z,13Z,16Z,19Z))[iso6]; TG(17:2(9Z,12Z)/20:4(5Z,8Z,11Z,14Z)/22:6(4Z,7Z,10Z,13Z,16Z,19Z))[iso6]; TG(15:0/22:6(4Z,7Z,10Z,13Z,16Z,19Z)/22:6(4Z,7Z,10Z,13Z,16Z,19Z))[iso3]; TG(15:1(9Z)/22:5(7Z,10Z,13Z,16Z,19Z)/22:6(4Z,7Z,10Z,13Z,16Z,19Z))[iso6]	[M+2H]2+	C62H96O6	FIVGPDCMLIGIBW-ZHQWCQHPSA-N; BCIDVPIAEAFXPU-QJLPWCOFSA-N; NXMSPASITFOCAO-RJRMEVKUSA-N; XAYIZQCSPHRCKT-DYGNSCEDSA-N; BUGAMORLACKMIL-CEWZKEFBSA-N
469.368	486.371	3		LMPR0106050011; LMST01031271; LMST03020495	Tumulosic acid; (22R,23S)-3beta-hydroxy-23-methyl-17,20-epoxyergost-5-en-22-yl acetate; 26,27-diethyl-1alpha,25-dihydroxy-20,21-methano-23-oxavitamin D3 / 26,27-diethyl-1alpha,25-dihydroxy-20,21-methano-23-oxacholecalciferol	[M+H-H2O]+	C31H50O4	XADJANKGURNTIA-YEXRKOARSA-N; PCYKWPSITMMEFU-GHJDNINHSA-N; ZUWRWBTZIVBXBO-PYRFWCTISA-N
469.369	919.696	3	LacCer 38:0	LMSP05010122; LMSP05010125; LMSP0501AB16	LacCer(d16:0/22:0); LacCer(d22:0/16:0); LacCer(d18:0/20:0)	[M+H+NH4]2+	C50H97NO13	IQXDFYMZLXOKGL-PUWJUFCLSA-N; FNYIKBWTIOLDCM-PUWJUFCLSA-N; KBLHYLNQPMQWER-PUWJUFCLSA-N
469.369	456.345	3		LMFA01050424; LMFA13040018; LMFA13040061	Byrsonic acid; ascr#35; oscr#35	[M+2Li-H]+	C26H48O6	ZHSKWVYVCJTAJW-JWQCQUIFSA-N; GIUKRFWFBBFDTQ-LAOJQUNESA-N; AIUNLQUMHTUTNR-YHGVQZPQSA-N
469.371	390.35	8		LMFA01030426; LMFA01030427; LMFA01030428; LMFA01030429; LMFA01030884; LMFA01031125; LMFA07010565; LMPK15030046	5,9,17-hexacosatrienoic acid; 5,9,19-hexacosatrienoic acid; 5Z,9Z,17Z-hexacosatrienoic acid; 5Z,9Z,19Z-hexacosatrienoic acid; 26:3(5Z,9Z,19E); 5Z,9Z,21Z-hexacosatrienoic acid; (Z,Z,Z)-11,14,17-Eicosatrienyl 4-methylvalerate; Adipostatin J	[M+C2H6OS+H]+	C26H46O2	YZGHHOSIGGODQN-OWWJQZNRSA-N; AVXZCQUJHUWUHY-NJRCAOQKSA-N; YZGHHOSIGGODQN-DSVTWUIQSA-N; AVXZCQUJHUWUHY-STAGDXFWSA-N; AVXZCQUJHUWUHY-JOIPDBNZSA-N; ZQDRALTVWXQWTF-KSJLKCSLSA-N; ACYOLBBKHJUMSO-AGRJPVHOSA-N; JCDQIGVVGKBORW-UHFFFAOYSA-N
469.371	813.648	1	DGTA 40:5	LMGL07010009	DGTA(18:1/22:4(10Z,13Z,16Z,19Z))	[M+C6H9N3+2H]2+	C50H87NO7	MUQNOJOLRMFMJA-URXMWESCSA-N
469.372	895.703	2	PC 44:3	LMGP01012032; LMGP01012062	PC(22:1(11Z)/22:2(13Z,16Z)); PC(22:2(13Z,16Z)/22:1(11Z))	[M+C2H3N+2H]2+	C52H98NO8P	GZZUNXHFXFGEBB-MXZPZXETSA-N; UFEHDMQAENAYCT-LNTPCSDUSA-N
469.378	813.661	3	PC P-39:1; PE O-42:2; PE P-42:1	LMGP01030092; LMGP02020087; LMGP02030089	PC(P-20:0/19:1(9Z)); PE(O-20:0/22:2(13Z,16Z)); PE(P-20:0/22:1(11Z))	[M+C6H9N3+2H]2+	C47H92NO7P	GLURJCWZMKBYPE-RRMBENRGSA-N; JZQCMDCQRLUKGH-FWRQAFGQSA-N; HCGDUPKWHZXVHA-MTVMFFHPSA-N
469.378	424.407	3		LMPR04000031; LMPR04000032; LMPR04000041	2R-methyl-hop-21-ene; 2R-methyl-hop-22(29)-ene; 2R-methyl-hop-17(21)-ene	[M+2Na-H]+	C31H52	DCWVPPVTQYJCHM-JUXJBJCDSA-N; WRWGAVHZMRVAHC-OUKUEWGWSA-N; ONQNHFFIXHEQPK-PGVSLFDPSA-N
469.379	486.382	1		LMFA08020398	N-(20-hydroxyarachidoyl)-5-hydroxytryptamine	[M+H-H2O]+	C30H50N2O3	DFWMLDNCACBOKO-UHFFFAOYSA-N
469.381	630.426	8	PA 31:2	LMGP10010076; LMGP10010096; LMGP10010115; LMGP10010166; LMGP10010204; LMGP10010249; LMGP10010278; LMGP10010339	PA(13:0/18:2(9Z,12Z)); PA(14:0/17:2(9Z,12Z)); PA(14:1(9Z)/17:1(9Z)); PA(15:1(9Z)/16:1(9Z)); PA(16:1(9Z)/15:1(9Z)); PA(17:1(9Z)/14:1(9Z)); PA(17:2(9Z,12Z)/14:0); PA(18:2(9Z,12Z)/13:0)	[M+H-Hexose-H2O]+	C34H63O8P	OFMOJPBZEDGABH-HZQBHUIPSA-N; IOPQXHCREAVPQA-KVLXOFBTSA-N; DHMMMIMYPHJVBO-GTQQUJFDSA-N; RIQPYWJOPTYVBI-NGKIIBJKSA-N; GVAZEPXFSIVOEM-NGKIIBJKSA-N; QMHPTWPMNIYOFX-GTQQUJFDSA-N; IXRINTDITGZKAE-KVLXOFBTSA-N; OBKUSVKMHRSBPR-HZQBHUIPSA-N
469.381	430.417	4		LMST01030148; LMST01040147; LMST01040149; LMST01040178	4alpha,23,24-Trimethyl-5alpha-cholestan-3beta-ol; 4-methyl-stigmastan-3beta-ol; 4-Methyl-24-ethyl-5alpha-cholestan-3beta-ol; 4alpha-methyl-5alpha-poriferastan-3beta-ol	[M+K]+	C30H54O	FJAPTEJQNSKSOD-OKGZQAMHSA-N; IUVIXFVDMWHMDU-WBYCTTSNSA-N; IUVIXFVDMWHMDU-HMDALQDZSA-N; IUVIXFVDMWHMDU-GITIEYGXSA-N
469.382	813.669	2	GlcCer 40:1; GlcCer 39:1	LMSP05010187; LMSP05010193	GlcCer(d16:1(4E)(15Me)/24:0(2OH); GlcCer(d16:1(4E)(15Me)/23:0(22Me)(2OH)	[M+C6H9N3+2H]2+	C47H91NO9	GOZDNAZKCNCLCV-WYXPLTMESA-N; ABFUOIJMRNKIRK-LANLTMMESA-N
469.384	456.36	30		LMPR0106050009; LMPR0106140004; LMPR0106150004; LMPR0106150016; LMPR0106150019; LMPR0106150020; LMPR0106150027; LMPR0106150028; LMPR0106150059; LMPR0106180007; LMPR0106180011; LMPR0106180012; LMPR0106180013; LMST01010296; LMST01010405; LMST01031165; LMST01031239; LMST01060035; LMST01060037; LMST01100041; LMST01100047; LMST01100049; LMST01100060; LMST03020458; LMST03020459; LMST03020460; LMST03020…	Pericinone A; Betulinic acid; oleanolic acid; 11-Deoxoglycyrrhetinic acid; 3-Epikatonic acid; 3-Epioleanolic acid; alpha-Boswellic acid; Bryonolic acid; delta-Oleanolic acid; ursolic acid; beta-Boswellic acid; Carissic acid; Maprounic acid; Penasterol; Endertiin B; Penicisteroid D; Sinulasterol C; Klyflaccisteroid C; Klyflaccisteroid E; 22,25-dihydroxycycloart-23E-en-3-one; Perviridisinol A; Perv…	[M+2Li-H]+	C30H48O3	ATOOQSPBGOMWAR-YYPDEHINSA-N; QGJZLNKBHJESQX-FZFNOLFKSA-N; MIJYXULNPSFWEK-GTOFXWBISA-N; JZFSMVXQUWRSIW-BTJIZOSBSA-N; JZFSMVXQUWRSIW-FWXFQHTDSA-N; MIJYXULNPSFWEK-KDQGZELNSA-N; BZXULBWGROURAF-IKNLXHIFSA-N; BHVJSLPLFOAMEV-GTXRVFIZSA-N; URJXGGPELKALMS-HLYSYWIOSA-N; WCGUUGGRBIKTOS-GPOJBZKASA-N; NBGQZFQREPIKMG-PONOSELZSA-N; WCGUUGGRBIKTOS-FNHDDVLZSA-N; BHHPRAFMEFGOLZ-QVUWEPBXSA-N; HVQPUBROUXVNPN-GIICLEH…
469.389	436.355	22		LMST01010458; LMST01010479; LMST04030002; LMST04030008; LMST04030010; LMST04030013; LMST04030014; LMST04030023; LMST04030024; LMST04030025; LMST04030028; LMST04030031; LMST04030033; LMST04030034; LMST04030037; LMST04030087; LMST04030093; LMST04030098; LMST04030103; LMST04030117; LMST04030159; LMST04030160	Cholestane-3b,5a,6b,(25R)26-tetrol; Certonardosterol F; 5alpha-Cholestane-3alpha,7alpha,16alpha,26-tetrol; 5alpha-Cholestane-3alpha,7alpha,12alpha,26-tetrol; Myxinol; 5alpha-Cholestane-3alpha,7alpha,12alpha,24-tetrol; 3alpha,7alpha,12alpha,26-tetrahydroxy-5beta-cholestane; 5beta-Cholestane-3alpha,7alpha,24,26-tetrol; 5beta-Cholestane-3alpha,7alpha,25,26-tetrol; 5beta-Cholestane-3alpha,7alpha,26,2…	[M+CH4O+H]+	C27H48O4	PFYSRSDOSXYIFG-JKYVJSSTSA-N; GAVMUEBNINHFDC-WADCUEKASA-N; NHNHDZACHWAKJW-PMBIVPNISA-N; XJZGNVBLVFOSKJ-PLAINUPSSA-N; NHNHDZACHWAKJW-NSPSUJRFSA-N; DOMPIYLJQFTRGI-GVJOOTOOSA-N; XJZGNVBLVFOSKJ-XZULNKEGSA-N; KOHAQNVGTABZFS-ZUMVMERMSA-N; QGFLDSRGMOKMKF-XSQSGALCSA-N; KWZLHGRUZVXWLT-CFHOJGGSSA-N; GTTMGQQNXYTAKB-ARZRLSSQSA-N; NTIXPPFPXLYJCT-SWXWTCIYSA-N; VGCSSPQIZFVVCH-UVBCEDGCSA-N; DOMPIYLJQFTRGI-HTIJMCE…
469.389	450.371	2		LMST01030127; LMST01031061	6-Deoxocastasterone; ergosta-3beta,5alpha,6beta,25-tetrol	[M+H2O+H]+	C28H50O4	VXBLCLVRWCLEOX-BFYSZXNBSA-N; DDUGSCXKUOFBQJ-UXTULTQLSA-N
469.396	813.698	1		LMGP01040098	1-(2E-phytaenyl)-2-(2E-phytaenyl)-sn-glycero-3-phosphocholine	[M+C6H9N3+2H]2+	C48H96NO6P	KYCNMSJZRALPPU-NAMXOQLISA-N
469.398	390.377	2		LMST01010090; LMST01010363	Desmosterol(d6); 5alpha-cholesta-7,24-dien-3beta-ol -d6	[M+C2H6OS+H]+	C27H38D6O	AVSXSVCZWQODGV-QSOBUISFSA-N; PKEPPDGGTSZLBL-NSYTWSEOSA-N
469.399	424.428	8		LMFA01010028; LMFA01020026; LMFA01020312; LMFA07010034; LMFA07010035; LMFA07010036; LMFA07010432; LMFA07010461	Montanic acid; Isomontanic acid; Mycocerosic acid (C28); Lauryl palmitate; Myristyl myristate; Palmityl laurate; tetracosyl butyrate; octadecyl decanoate	[M+2Na-H]+	C28H56O2	UTOPWMOLSKOLTQ-UHFFFAOYSA-N; GCUBDUZUXAQLEY-UHFFFAOYSA-N; VCGIFKSJVXPLHC-ZONZVBGPSA-N; GULIJHQUYGTWSO-UHFFFAOYSA-N; DZKXJUASMGQEMA-UHFFFAOYSA-N; VWOKINHIVGKNRX-UHFFFAOYSA-N; OILPRINWWZWKFE-UHFFFAOYSA-N; ZKGRELFDBYFQAZ-UHFFFAOYSA-N
469.4	813.706	3	GlcCer 42:0; GalCer 42:0	LMSP05010131; LMSP0501AA23; LMSP0501AC14	Temnoside B; GlcCer(d18:0/24:0); GalCer(d18:0/24:0)	[M+C6H9N3+2H]2+	C48H95NO8	QGIBZDMLHXRKDN-BHDOBEISSA-N; SNPQGCDJHZAVOB-BHDOBEISSA-N; SNPQGCDJHZAVOB-STMRQJMCSA-N
469.402	446.412	5		LMFA01030872; LMFA01031126; LMFA01031243; LMFA07010093; LMFA07010094	30:3(5Z,9Z,23Z); 5Z,9Z,25Z-triacontatrienoic acid; 5Z,9Z,21Z-triacontatrienoic acid; Lauryl linolenate; Linolenyl laurate	[M+Na]+	C30H54O2	IDQDSPDHYZOBIF-QELXEAEKSA-N; HGMWSICOJSCIMV-POJZFQNESA-N; KBICQESFAAFPAS-ZQTUQZJXSA-N; OJUWCMVWZKGKMF-YYPVPKODSA-N; BGGKKRZHEDCMBO-DBRBFSQJSA-N
469.404	468.397	2		LMFA01030841; LMPR0106130002	32:6(14Z,17Z,20Z,23Z,26Z,29Z); Lupeol acetate	[M+H]+	C32H52O2	HIKGLCYKBLODNY-KUBAVDMBSA-N; ODSSDTBFHAYYMD-YOJQYFTNSA-N
469.404	486.407	4		LMFA01031253; LMPR0106190001; LMST03020520; LMST03020521	Aztequynol B; 17beta,21beta-epoxy-16alpha-ethoxyhopan-3beta-ol; 1alpha,25-dihydroxy-2beta-pentylvitamin D3; 1alpha,25-dihydroxy-26,27-diethyl-24a-homovitamin D3	[M+H-H2O]+	C32H54O3	MYMNWIAYDLJMQH-OKBGSMQMSA-N; VXGFTFVZVXNHMW-YXSZZDAOSA-N; PJTPKEYAAXZCOT-LXLGZUHVSA-N; ZAIVFGVDYRYODM-IXDWRQDTSA-N
469.405	456.381	1	DG 24:0	LMGL02010323	DG(12:0/12:0/0:0)[iso2]	[M+2Li-H]+	C27H52O5	OQQOAWVKVDAJOI-VWLOTQADSA-N
469.407	390.386	1		LMFA12000225	18Z,21Z-Heptacosadien-10-one	[M+C2H6OS+H]+	C27H50O	IEMOMXGXBOVRLW-HDXUUTQWSA-N
469.415	936.815	63	TG 58:5	LMGL03010929; LMGL03010931; LMGL03010932; LMGL03010933; LMGL03010936; LMGL03010937; LMGL03010938; LMGL03010943; LMGL03010944; LMGL03010952; LMGL03011050; LMGL03011051; LMGL03011055; LMGL03011056; LMGL03011109; LMGL03011110; LMGL03011116; LMGL03011117; LMGL03011118; LMGL03011123; LMGL03011124; LMGL03011129; LMGL03011139; LMGL03011140; LMGL03011144; LMGL03011145; LMGL03011150; LMGL03011174; LMGL030…	TG(18:3(9Z,12Z,15Z)/20:1(11Z)/20:1(11Z))[iso3]; TG(18:1(9Z)/20:2(11Z,14Z)/20:2(11Z,14Z))[iso3]; TG(18:2(9Z,12Z)/20:1(11Z)/20:2(11Z,14Z))[iso6]; TG(18:3(9Z,12Z,15Z)/20:0/20:2(11Z,14Z))[iso6]; TG(18:0/20:2(11Z,14Z)/20:3(8Z,11Z,14Z))[iso6]; TG(18:1(9Z)/20:1(11Z)/20:3(8Z,11Z,14Z))[iso6]; TG(18:2(9Z,12Z)/20:0/20:3(8Z,11Z,14Z))[iso6]; TG(18:0/20:1(11Z)/20:4(5Z,8Z,11Z,14Z))[iso6]; TG(18:1(9Z)/20:0/20:4(…	[M+2H]2+	C61H108O6	SRELEZUUSXLTIU-AXOLLIMGSA-N; JCMNBDZLYVIPHN-YLTAEVJLSA-N; RLICJCDEGQJEKW-OLJLVZCGSA-N; ZQBBWQHCPIBCOS-FSFPCLBLSA-N; LWBZPOAVBXLCJN-NKYKQACASA-N; XOXAJOZGWQYLPR-RDZNDHAYSA-N; FADVIBQXXARADP-MYZAFZMFSA-N; VYEHCBJKYMRUNF-REIOZFMCSA-N; DEFZLHCFQHGRAM-AYLBQGLTSA-N; QWNRLOXEPIDBCC-XHLYGIDMSA-N; MRJWBMNLLAZUBD-NQTSBAFLSA-N; LPSVTTBYBWDDAA-WNLZXWNNSA-N; BFSQSLPKDMZHKF-PJRIBEROSA-N; BLEGOUVQUQOKFV-PMPBEHS…
469.415	514.413	1		LMFA08020399	N-(20-hydroxybehenoyl)-5-hydroxytryptamine	[M+H-CH2O2]+	C32H54N2O3	XWPKDSVRTTVLOJ-UHFFFAOYSA-N
469.417	630.462	2	PA P-32:1	LMGP10030008; LMGP10030031	PA(P-16:0/16:1(9Z)); PA(P-18:0/14:1(9Z))	[M+H-Hexose-H2O]+	C35H67O7P	QXUJUCDNIZRFCB-DZRJQAFYSA-N; QZQMQKONPVSXIJ-IVMIRWIMSA-N
469.417	430.454	1		LMFA11000008	9Z,15Z,22Z-hentriacontatriene	[M+K]+	C31H58	AEEPVVXYYGSXMM-XRPSBXSJSA-N
469.42	456.397	3		LMPR0106230004; LMST01060045; LMST01100033	Onocerin; 7alpha-methoxy-Gorgosterol; Cycloart-23-ene-3beta,25-diol methyl ether	[M+2Li-H]+	C31H52O2	LZCBSDCEOLCIOF-MLMKHFPESA-N; GGVNEWNFYQWWAS-JKTVUQFZSA-N; IAGDVCDPQLXACO-OFRUULKSSA-N
469.425	436.392	4		LMFA01060150; LMFA01060207; LMFA01080035; LMFA01080036	19-oxo-22Z-octacosenoic acid; Ficulinic acid B; (5Z,9Z)-2R-methoxy-25-methyl-hexacosadienoic acid; (5Z,9Z)-2R-Methoxy-24-methyl-hexacosadienoic acid	[M+CH4O+H]+	C28H52O3	GOCLYOCYRBWKOT-SDXDJHTJSA-N; LMKTZOYZOYTOMH-HIXSDJFHSA-N; BMZDIRKBQQTDOM-VNYSTWBRSA-N; KKMNLCLHDMIGCY-JDTAGPPYSA-N
469.425	450.407	1		LMFA01060224	Nuciferoic Acid	[M+H2O+H]+	C29H54O3	BSDRFFLTAKTFLT-UHFFFAOYSA-N
469.425	468.418	2		LMFA01020397; LMFA01170153	Argenonic acid; Nonacosane-1,29-dioic acid	[M+H]+	C29H56O4	CGTVVCFTVVGYPL-UHFFFAOYSA-N; BHZDBSUDGBEJDI-UHFFFAOYSA-N
469.428	630.474	3	CerPE 32:2	LMSP03020003; LMSP03020030; LMSP03020047	CerPE(d14:1(4E)/18:1(9Z)); CerPE(d14:2(4E,6E)/18:0); CerPE(d16:2(4E,6E)/16:0)	[M+H-Hexose-H2O]+	C34H67N2O6P	QISMELRZJMZGRT-WLPOYAIPSA-N; UKXXTMRUGBOSFT-BCCQZUPASA-N; UKIHGZXTIPYHTA-BCCQZUPASA-N
469.436	424.464	5		LMFA05000087; LMFA05000088; LMFA05000098; LMFA05000457; LMFA05000592	(R)-nonacosan-10-ol; (S)-nonacosan-10-ol; nonacosan-10-ol; Nonacosanol; 15-Nonacosanol	[M+2Na-H]+	C29H60O	CPGCVOVWHCWVTP-GDLZYMKVSA-N; CPGCVOVWHCWVTP-LJAQVGFWSA-N; CPGCVOVWHCWVTP-UHFFFAOYSA-N; PKBSGDQYUYBUDY-UHFFFAOYSA-N; KENDAPSPCLAHAG-UHFFFAOYSA-N
469.436	486.44	3		LMSP01080037; LMSP01080038; LMSP01080068	Calyxinin; Oceanin	[M+H-H2O]+	C28H58N2O4	UPVBMGUHAOGASW-KZZMTEEBSA-N; UPVBMGUHAOGASW-KCPYNUOSSA-N; MLAUFTDRZCCVCB-VWEWBFCZSA-N
469.44	486.444	4		LMFA07011163; LMFA07011164; LMFA07011165; LMPR04000026	Benzyl 24-methylpentacosanoate; Benzyl 23-methylpentacosanoate; Benzyl hexacosanoate; 30,32-dihydroxy-2b-methyl-bishomohopane	[M+H-H2O]+	C33H58O2	PBSCVMAABIVXCM-UHFFFAOYSA-N; VSEKVFRARVKAFN-UHFFFAOYSA-N; CNQDGFDWQZTKGG-UHFFFAOYSA-N; AXPDPPZFZBKPKA-VJCYSTHDSA-N
469.457	456.433	2		LMPR04000029; LMST01040276	2-methyl-hopane-17beta,21beta-homohopanol; 4alpha,14alpha,23S-trimethyl-sitosterol	[M+2Li-H]+	C32H56O	FTXJLYQOMVYDFG-BAEAMZJOSA-N; ZYVAMJVJKUACRH-LPJIZJEVSA-N
469.462	436.428	3		LMFA01020339; LMFA01031110; LMFA07010017	Mycolipenic acid (C29); 20Z-nonacosenoic acid; Tridecyl palmitoleate	[M+CH4O+H]+	C29H56O2	SFOMVZNYLZGHOX-MSFYPYCISA-N; QNBWRUDREZEBQP-KTKRTIGZSA-N; OVEVWLJVQMXLKU-SQFISAMPSA-N
469.462	450.444	11		LMFA01030097; LMFA01030875; LMFA01031013; LMFA07010018; LMFA07010099; LMFA07010100; LMFA07010101; LMFA07010102; LMFA07010103; LMFA07040091; LMPR0104010030	Lumequeic acid; 30:1(23Z)); Lumequic acid; Myristyl palmitoleate; Lauryl oleate; Myristoleyl palmitate; Oleyl laurate; Palmitoleyl myristate; Palmityl myristoleate; 30-triacontanolactone; 26:1(5Z)(13Me,17Me,21Me,25Me)	[M+H2O+H]+	C30H58O2	QXYCISFUJXCMSU-KTKRTIGZSA-N; FPSNIINKNPLCBN-FPLPWBNLSA-N; QXYCISFUJXCMSU-MDZDMXLPSA-N; RSXGJFMEKMHQAN-SQFISAMPSA-N; OXPCWUWUWIWSGI-MSUUIHNZSA-N; FLAHHEITAAAIJT-BENRWUELSA-N; UGHVFDVVZRNMHY-NXVVXOECSA-N; LRBLYTYPHRKVHT-SQFISAMPSA-N; DYIOQMKBBPSAFY-BENRWUELSA-N; LUXOOAXTUCKCIT-UHFFFAOYSA-N; STMHMBGWESPKKM-NTMALXAHSA-N
469.462	468.454	1		LMFA01050221	30-hydroxy-triacontanoic acid	[M+H]+	C30H60O3	IRPZBVZGZKVXHG-UHFFFAOYSA-N
469.477	630.522	7	DG 37:4	LMGL02010083; LMGL02010084; LMGL02010085; LMGL02010447; LMGL02010470; LMGL02010507; LMGL02010530	DG(17:2(9Z,12Z)/20:2(11Z,14Z)/0:0)[iso2]; DG(17:1(9Z)/20:3(8Z,11Z,14Z)/0:0)[iso2]; DG(17:0/20:4(5Z,8Z,11Z,14Z)/0:0)[iso2]; DG(15:0/22:4(7Z,10Z,13Z,16Z)/0:0)[iso2]; DG(15:1(9Z)/22:3(10Z,13Z,16Z)/0:0)[iso2]; DG(18:4(6Z,9Z,12Z,15Z)/19:0/0:0)[iso2]; DG(19:1(9Z)/18:3(9Z,12Z,15Z)/0:0)[iso2]	[M+H-Hexose-H2O]+	C40H70O5	RKPDDZOHSKGACR-YSDWAIKOSA-N; JIKKIJAZVZEOAF-FXKLLIRESA-N; DQPQGEVEXWVREX-PTIMRMKBSA-N; DWRAYHLBWPXNEO-WEDIAHCFSA-N; OSGBLTPOKRPTNO-RFEFMBDBSA-N; PPGGAHOEGLYBDC-XOPOZBQDSA-N; SHSUWZBKABORJM-YMZHVXFQSA-N
469.477	514.475	4		LMFA07011169; LMFA07011170; LMPK03000102; LMPK03000103	Benzyl 26-methylheptacosanoate; Benzyl octacosanoate; Muricadienin; Muridienin-1	[M+H-CH2O2]+	C35H62O2	NIPFNBDTGVZHAR-UHFFFAOYSA-N; ZNQFQCYMBZOKPV-UHFFFAOYSA-N; ZZXWNKPYSIVFNM-YZKHSXCESA-N; SLIFFGRUNIQGDJ-ONCFVUMESA-N
469.498	436.464	2		LMFA06000262; LMFA12000394	Triacontanal; 2-Triacontanone	[M+CH4O+H]+	C30H60O	CGNVIRPGBUXJES-UHFFFAOYSA-N; ISKFXOKNNWWGBM-UHFFFAOYSA-N
469.498	450.48	4		LMFA12000005; LMFA12000232; LMFA12000235; LMFA12000395	hentriacontan-16-one; 3S,11S-Dimethylnonacosan-2-one; 3,11-Dimethylnonacosan-2-one; 2-Hentriacontanone	[M+H2O+H]+	C31H62O	UNRFDARCMOHDBJ-UHFFFAOYSA-N; GQJLFAGGBJJGDA-KYJUHHDHSA-N; GQJLFAGGBJJGDA-UHFFFAOYSA-N; KTGKDWJBRNYLBP-UHFFFAOYSA-N
469.528	630.574	1		LMPR01080009	Solanesol	[M+H-Hexose-H2O]+	C45H74O	AFPLNGZPBSKHHQ-MEGGAXOGSA-N
469.534	436.501	22		LMFA11000009; LMFA11000198; LMFA11000201; LMFA11000220; LMFA11000233; LMFA11000243; LMFA11000269; LMFA11000278; LMFA11000297; LMFA11000353; LMFA11000384; LMFA11000406; LMFA11000420; LMFA11000434; LMFA11000440; LMFA11000476; LMFA11000486; LMFA11000488; LMFA11000517; LMFA11000530; LMFA11000540; LMFA11000573	5,13,16-trimethyloctacosane; 11,15-Dimethylnonacosane; 11,17-Dimethylnonacosane; 11-Methyltriacontane; 12-Methyltriacontane; 13,17-Dimethylnonacosane; 13-Methyltriacontane; 14-Methyltriacontane; 15-Methyltriacontane; 2-Methyltriacontane; 3,7-Dimethylnonacosane; 3-Methyltriacontane; 4,8,12-Trimethyloctacosane; 4-Methyltriacontane; 5,17-Dimethylnonacosane; 6-Methyltriacontane; 7,15-Dimethylnonacosa…	[M+CH4O+H]+	C31H64	FXPWKBBSKOIRTE-UHFFFAOYSA-N; IYVAWSBBFOUAIM-UHFFFAOYSA-N; MUFPAIKBWCGWEC-UHFFFAOYSA-N; OXHQGGNIKKQETD-UHFFFAOYSA-N; KMIOAPRTEUXFSK-UHFFFAOYSA-N; XSGSCZPMXWZPCT-UHFFFAOYSA-N; PMJTWNHPLSSZJB-UHFFFAOYSA-N; PKWBKTOKNYQBTG-UHFFFAOYSA-N; XFBQTKNSZUZQFV-UHFFFAOYSA-N; XXXQDPROWGQIIR-UHFFFAOYSA-N; QLEBORADJZGXKR-UHFFFAOYSA-N; NXCMTLDSKYDELZ-UHFFFAOYSA-N; MQARWVHIFSASCF-UHFFFAOYSA-N; PDOXLYSOIKAFIT-UHFFFAO…
469.534	450.516	16		LMFA11000212; LMFA11000225; LMFA11000227; LMFA11000248; LMFA11000260; LMFA11000291; LMFA11000342; LMFA11000374; LMFA11000378; LMFA11000395; LMFA11000413; LMFA11000458; LMFA11000469; LMFA11000509; LMFA11000554; LMFA11000570	11-Methylhentriacontane; 12,16-Dimethyltriacontane; 12-Methylhentriacontane; 13,17-Dimethyltriacontane; 13-Methylhentriacontane; 15-Methylhentriacontane; 2-Methylhentriacontane; 3,7,11-Trimethylnonacosane; 3,7,15-Trimethylnonacosane; 3-Methylhentriacontane; 4,10-Dimethyltriacontane; 5-Methylhentriacontane; 6,10-Dimethyltriacontane; 7-Methylhentriacontane; 9-Methylhentriacontane; Dotriacontane	[M+H2O+H]+	C32H66	WQADHJCGDFMXOQ-UHFFFAOYSA-N; DUGSPWQKDGAHKB-UHFFFAOYSA-N; WUSSRXCBBDAKLU-UHFFFAOYSA-N; PBGJCQPDUYBYRS-UHFFFAOYSA-N; YABDGBBPSIKJMX-UHFFFAOYSA-N; UPXMLPKPQMWALZ-UHFFFAOYSA-N; XRBHKBOAKDZICV-UHFFFAOYSA-N; GQQCWHAYEUVGOI-UHFFFAOYSA-N; RJURMRMDZRHDHO-UHFFFAOYSA-N; FYHMQCYBOCSFQS-UHFFFAOYSA-N; NIPDQYCBQMWKIJ-UHFFFAOYSA-N; LRFHJFYLGVEQSB-UHFFFAOYSA-N; WZLMZCBBGZXFAP-UHFFFAOYSA-N; SCPLWVLCBWLBBZ-UHFFFAO…
469.619	814.144	2		LMPK12110685; LMPK12110686	Luteolin 7-glucuronosyl-(1->2)-glucuronide-4'-glucuronide; Luteolin 7,3',4'-triglucuronide	[M+C6H9N3+2H]2+	C33H34O24	AEYXZGCDWDUIKX-OFFAAIFBSA-N; NNXAVSQPQYOEPA-JCAKWMLHSA-N
[truncated: 7,002 more rows]
